# Supplementary material for: Enabling Photoactivated Cross-Linking Mass Spectrometric Analysis of Protein Complexes by Novel MS-Cleavable Cross-Linkers
Source: Mol Cell Proteomics. 2021 Apr 27;20:100084. doi: 10.1016/j.mcpro.2021.100084 (PMC8214149; doi:10.1016/j.mcpro.2021.100084)
Supplement: Supplemental Table S1 [file mmc2.xlsx]

## Sheet: Table S1A
Supplementary Table 1A. Detailed Summary of the Cross-linked Peptides of BSA Identified for SDASO-L, -M, and -S Cross-linkers
Linker	Protein A	XL A	Protein B	XL B	XL m/z	XL Charge	Corr. XL PPM	m/z A	Charge A	Sequence A	Protein Mods A	PPM A	Score A	EV A	m/z B	Charge B	Sequence B	Protein Mods B	PPM B	Score B	EV B
SDASO-L	ALB	I205|E206|T207	ALB	K455	565.636	3	0.151347	824.401	1	IETMR	XL:U-Sulfenic*@205|XL:U-Sulfenic*@206|XL:U-Sulfenic*@207	-0.882553	7.6	0.022	436.254	2	SLGKVGTR	XL:U-Alkene@455	-1.46247	22.8	0.00018
SDASO-L	ALB	E206|T207	ALB	K455	565.637	3	1.98901	824.402	1	IETMR	XL:U-Sulfenic*@206|XL:U-Sulfenic*@207	-1.85295	5.7	0.052	436.254	2	SLGKVGTR	XL:U-Alkene@455	-1.92091	26	9.5e-05
SDASO-L	ALB	I205|E206	ALB	K455	565.637	3	2.96189	824.402	1	IETMR	XL:U-Sulfenic*@205|XL:U-Sulfenic*@206	-1.85295	7.8	0.0016	436.254	2	SLGKVGTR	XL:U-Alkene@455	-1.92091	24.2	0.00033
SDASO-L	ALB	I205|E206	ALB	K455	565.638	3	3.50238	824.402	1	IETMR	XL:U-Sulfenic*@205|XL:U-Sulfenic*@206	-2.33815	5.8	0.013	436.255	2	SLGKVGTR	XL:U-Alkene@455	-3.06703	24.6	0.00071
SDASO-L	ALB	I205|E206	ALB	K455	565.638	3	4.04287	824.402	1	IETMR	XL:U-Sulfenic*@205|XL:U-Sulfenic*@206	-1.85295	7.9	0.023	436.254	2	SLGKVGTR	XL:U-Alkene@455	-1.92091	29.3	1.6e-05
SDASO-L	ALB	E206	ALB	K455	570.969	3	3.08834	411.697	2	IETMR	XL:U-Thiol@206;Oxidation@208	-2.55829	6.8	0.88	436.254	2	SLGKVGTR	XL:U-Alkene@455	-1.92091	23.3	0.0023
SDASO-L	ALB	E206	ALB	K455	570.969	3	3.08834	411.697	2	IETMR	XL:U-Thiol@206;Oxidation@208	-2.07249	6.8	0.7	436.254	2	SLGKVGTR	XL:U-Alkene@455	-2.60859	29.6	5.3e-05
SDASO-L	ALB	E206	ALB	K455	570.969	3	3.19543	411.697	2	IETMR	XL:U-Thiol@206;Oxidation@208	-1.8296	7.8	0.26	436.254	2	SLGKVGTR	XL:U-Alkene@455	-2.83781	27.7	8.3e-05
SDASO-L	ALB	E206	ALB	K455	570.969	3	3.51669	411.697	2	IETMR	XL:U-Thiol@206;Oxidation@208	-2.07249	6.3	0.91	436.254	2	SLGKVGTR	XL:U-Alkene@455	-2.37936	27.5	0.00041
SDASO-L	ALB	E206	ALB	K455	570.969	3	3.51669	411.697	2	IETMR	XL:U-Thiol@206;Oxidation@208	-2.07249	6.3	0.91	436.254	2	SLGKVGTR	XL:U-Alkene@455	-2.37936	27.5	0.00041
SDASO-L	ALB	E231	ALB	K235	579.976	3	1.0971	683.319	1	FGER	XL:U-Sulfenic*@231	-1.13713	6.1	0.0037	528.304	2	ALKAWSVAR	XL:U-Alkene@235	-1.16185	34.7	8.9e-05
SDASO-L	ALB	E41|H42	ALB	K155	598.286	3	1.53832	566.262	2	DLGEEHFK	XL:U-Thiol@41|XL:U-Thiol@42	-2.65472	20.7	0.0081	644.327	1	ADEKK	XL:U-Alkene@155	-3.8223	12.5	0.0088
SDASO-L	ALB	E41	ALB	K155	448.967	4	2.04185	566.262	2	DLGEEHFK	XL:U-Thiol@41	-2.65472	32.7	0.0019	322.667	2	ADEKK	XL:U-Alkene@155	-3.23297	17.4	0.021
SDASO-L	ALB	E41	ALB	K155	448.967	4	2.04185	566.262	2	DLGEEHFK	XL:U-Thiol@41	-2.65472	32.7	0.0019	322.667	2	ADEKK	XL:U-Alkene@155	-3.23297	17.4	0.021
SDASO-L	ALB	E41|H42	ALB	K155	448.967	4	2.38248	566.261	2	DLGEEHFK	XL:U-Thiol@41|XL:U-Thiol@42	-1.41854	27.5	0.00093	322.666	2	ADEKK	XL:U-Alkene@155	-1.68338	20.6	0.0035
SDASO-L	ALB	E41|H42	ALB	K155	448.967	4	2.4506	566.262	2	DLGEEHFK	XL:U-Thiol@41|XL:U-Thiol@42	-2.12493	24.6	0.0012	322.666	2	ADEKK	XL:U-Alkene@155	-1.9933	17.9	0.0015
SDASO-L	ALB	E41|H42	ALB	K155	448.967	4	2.51873	566.261	2	DLGEEHFK	XL:U-Thiol@41|XL:U-Thiol@42	-1.59514	26.9	0.0021	322.666	2	ADEKK	XL:U-Alkene@155	-1.9933	15.7	0.0061
SDASO-L	ALB	E41|H42	ALB	K155	448.967	4	2.51873	566.261	2	DLGEEHFK	XL:U-Thiol@41|XL:U-Thiol@42	-1.59514	26.9	0.0021	322.666	2	ADEKK	XL:U-Alkene@155	-1.9933	15.7	0.0061
SDASO-L	ALB	E41|H42	ALB	K155	598.287	3	2.35583	566.263	2	DLGEEHFK	XL:U-Thiol@41|XL:U-Thiol@42	-3.3611	24.2	0.0028	644.327	1	ADEKK	XL:U-Alkene@155	-3.6671	10	0.065
SDASO-L	ALB	E41|H42	ALB	K155	448.967	4	2.72311	566.262	2	DLGEEHFK	XL:U-Thiol@41|XL:U-Thiol@42	-1.94833	30.7	0.0007	322.667	2	ADEKK	XL:U-Alkene@155	-2.30322	18.9	0.0033
SDASO-L	ALB	E41	ALB	K155	448.967	4	2.85936	566.263	2	DLGEEHFK	XL:U-Thiol@41	-4.06748	29.8	0.00032	322.667	2	ADEKK	XL:U-Alkene@155	-4.78255	15.5	0.013
SDASO-L	ALB	E41|H42	ALB	K155	448.967	4	2.85936	566.262	2	DLGEEHFK	XL:U-Thiol@41|XL:U-Thiol@42	-2.30152	29.1	0.0014	322.667	2	ADEKK	XL:U-Alkene@155	-2.92305	16.4	0.0077
SDASO-L	ALB	E41|H42	ALB	K155	598.287	3	2.86677	566.262	2	DLGEEHFK	XL:U-Thiol@41|XL:U-Thiol@42	-2.83131	25	0.0035	644.326	1	ADEKK	XL:U-Alkene@155	-3.0463	10.2	0.047
SDASO-L	ALB	H42|F43	ALB	K155	598.287	3	2.86677	566.261	2	DLGEEHFK	XL:U-Thiol@42|XL:U-Thiol@43	-1.24194	18.6	0.0047	644.326	1	ADEKK	XL:U-Alkene@155	-2.2703	8.6	0.079
SDASO-L	ALB	E41|H42	ALB	K155	598.287	3	2.96896	566.261	2	DLGEEHFK	XL:U-Thiol@41|XL:U-Thiol@42	-1.59514	27.2	0.004	644.327	1	ADEKK	XL:U-Alkene@155	-3.2015	10.2	0.036
SDASO-L	ALB	E41|H42	ALB	K155	448.968	4	3.67687	566.262	2	DLGEEHFK	XL:U-Thiol@41|XL:U-Thiol@42	-2.30152	27.7	0.00056	322.667	2	ADEKK	XL:U-Alkene@155	-2.61314	17.3	0.0078
SDASO-L	ALB	E41|H42|F43	ALB	K155	598.288	3	3.5821	566.261	2	DLGEEHFK	XL:U-Thiol@41|XL:U-Thiol@42|XL:U-Thiol@43	-1.41854	23.1	0.0051	644.326	1	ADEKK	XL:U-Alkene@155	-2.5807	11.9	0.013
SDASO-L	ALB	E41|H42	ALB	K155	448.968	4	5.31189	566.262	2	DLGEEHFK	XL:U-Thiol@41|XL:U-Thiol@42	-2.12493	28.4	0.0021	322.667	2	ADEKK	XL:U-Alkene@155	-2.61314	18.5	0.0036
SDASO-L	ALB	E41	ALB	K155	598.289	3	5.01274	566.262	2	DLGEEHFK	XL:U-Thiol@41	-2.12493	28.6	0.00049	644.326	1	ADEKK	XL:U-Alkene@155	-2.5807	11.1	0.025
SDASO-L	ALB	E41	ALB	K156	467.734	4	4.16113	566.262	2	DLGEEHFK	XL:U-Thiol@41	-2.12493	26.9	0.0013	360.198	2	KFWGK	XL:U-Alkene@156	-2.70087	13.8	0.49
SDASO-L	ALB	D25	ALB	K263	628.01	3	2.48323	657.303	1	DTHK	XL:U-Thiol@25	-1.57065	8.3	0.017	604.357	2	LVTDLTKVHK	XL:U-Alkene@263	-1.95959	38.4	4.4e-06
SDASO-L	ALB	D25	ALB	K263	628.01	3	2.48323	657.303	1	DTHK	XL:U-Thiol@25	-1.57065	8.3	0.018	604.357	2	LVTDLTKVHK	XL:U-Alkene@263	-1.95959	38.4	4.5e-06
SDASO-L	ALB	D25|T26	ALB	K263	628.011	3	4.23543	657.303	1	DTHK	XL:U-Thiol@25|XL:U-Thiol@26	-0.353558	6.5	0.19	604.357	2	LVTDLTKVHK	XL:U-Alkene@263	-1.95959	30.8	6.6e-05
SDASO-L	ALB	K455	ALB	C484	472.512	4	3.43966	436.254	2	SLGKVGTR	XL:U-Alkene@455	-1.23324	16.6	0.0015	499.76	2	LCVLHEK	XL:U-Thiol@484	2.84341	19.7	0.0098
SDASO-L	ALB	K28	ALB	A281|D282	485.499	4	2.86228	416.543	3	DTHKSEIAHR	XL:U-Alkene@28	-2.05438	27.7	6.9e-05	674.355	1	ADLAK	XL:U-Thiol@281|XL:U-Thiol@282	-0.935968	11.4	0.52
SDASO-L	ALB	K28	ALB	D282	646.997	3	2.96362	624.311	2	DTHKSEIAHR	XL:U-Alkene@28	-1.87702	27.1	7.7e-06	692.366	1	ADLAK	XL:U-Sulfenic*@282	-1.82154	11.4	0.0059
SDASO-L	ALB	K28	ALB	D282	646.997	3	3.625	624.311	2	DTHKSEIAHR	XL:U-Alkene@28	-1.55667	30.1	1.3e-05	692.366	1	ADLAK	XL:U-Sulfenic*@282	-1.96598	10.3	0.012
SDASO-L	ALB	K28	ALB	A281|D282	646.997	3	3.90845	624.311	2	DTHKSEIAHR	XL:U-Alkene@28	-2.19737	29.2	1.3e-06	674.356	1	ADLAK	XL:U-Thiol@281|XL:U-Thiol@282	-2.41886	11.5	0.63
SDASO-L	ALB	H27	ALB	K36	396.394	5	0.520951	338.16	2	DTHK	XL:U-Sulfenic*@27	-0.127047	10.7	0.25	435.216	3	FKDLGEEHFK	XL:U-Alkene@36	-0.814241	25.1	0.0022
SDASO-L	ALB	H27	ALB	K36	396.394	5	1.44716	338.161	2	DTHK	XL:U-Sulfenic*@27	-1.90135	9.3	0.16	435.216	3	FKDLGEEHFK	XL:U-Alkene@36	-2.19286	21.2	0.015
SDASO-L	ALB	D25|T26	ALB	K36	659.985	3	1.01294	675.314	1	DTHK	XL:U-Sulfenic@25|XL:U-Sulfenic@26	-2.1655	5.7	0.16	652.321	2	FKDLGEEHFK	XL:U-Alkene@36	-3.01966	33.8	2.3e-05
SDASO-L	ALB	T26	ALB	K36	659.985	3	1.01294	675.314	1	DTHK	XL:U-Sulfenic*@26	-2.1655	9.7	0.00011	652.321	2	FKDLGEEHFK	XL:U-Alkene@36	-3.01966	33.8	2.3e-05
SDASO-L	ALB	H27	ALB	K36	396.394	5	1.7559	329.156	2	DTHK	XL:U-Thiol@27	-2.2116	11	0.019	435.216	3	FKDLGEEHFK	XL:U-Alkene@36	-2.65241	25.1	0.00092
SDASO-L	ALB	H27	ALB	K36	396.394	5	1.7559	338.161	2	DTHK	XL:U-Sulfenic*@27	-1.90135	12.9	0.044	435.216	3	FKDLGEEHFK	XL:U-Alkene@36	-2.65241	25.1	0.00092
SDASO-L	ALB	H27	ALB	K36	396.394	5	1.83308	338.161	2	DTHK	XL:U-Sulfenic*@27	-1.30992	10.1	0.0061	435.216	3	FKDLGEEHFK	XL:U-Alkene@36	-1.96309	22.6	0.014
SDASO-L	ALB	H27	ALB	K36	396.394	5	1.83308	329.156	2	DTHK	XL:U-Thiol@27	-1.9078	11.1	0.018	435.216	3	FKDLGEEHFK	XL:U-Alkene@36	-2.42264	24.6	0.0022
SDASO-L	ALB	H27	ALB	K36	495.241	4	1.99417	329.155	2	DTHK	XL:U-Thiol@27	-0.692568	11.3	0.0066	652.32	2	FKDLGEEHFK	XL:U-Alkene@36	-1.33338	33.9	8.5e-06
SDASO-L	ALB	H27	ALB	K36	495.241	4	2.11767	329.155	2	DTHK	XL:U-Thiol@27	-0.38876	9.7	0.042	652.32	2	FKDLGEEHFK	XL:U-Alkene@36	-1.02678	37.7	4.2e-05
SDASO-L	ALB	H27	ALB	K36	495.241	4	2.11767	329.155	2	DTHK	XL:U-Thiol@27	-0.38876	9.7	0.042	652.32	2	FKDLGEEHFK	XL:U-Alkene@36	-1.02678	37.7	4.2e-05
SDASO-L	ALB	H27	ALB	K36	396.394	5	2.45056	338.161	2	DTHK	XL:U-Sulfenic*@27	-1.30992	14.7	0.0026	435.217	3	FKDLGEEHFK	XL:U-Alkene@36	-3.57148	22.4	0.0046
SDASO-L	ALB	H27	ALB	K36	396.394	5	2.60493	338.161	2	DTHK	XL:U-Sulfenic*@27	-2.19707	12.1	0.13	435.216	3	FKDLGEEHFK	XL:U-Alkene@36	-2.88218	21.3	0.0051
SDASO-L	ALB	H27	ALB	K36	659.985	3	2.12439	675.315	1	DTHK	XL:U-Sulfenic*@27	-2.46166	9.3	0.029	652.321	2	FKDLGEEHFK	XL:U-Alkene@36	-2.09987	29.4	0.00013
SDASO-L	ALB	H27	ALB	K36	396.394	5	2.68211	338.161	2	DTHK	XL:U-Sulfenic*@27	-2.19707	13.1	0.0038	435.217	3	FKDLGEEHFK	XL:U-Alkene@36	-3.34172	23.7	0.0021
SDASO-L	ALB	H27	ALB	K36	495.241	4	2.4264	329.155	2	DTHK	XL:U-Thiol@27	-1.60399	10.6	0.017	652.321	2	FKDLGEEHFK	XL:U-Alkene@36	-2.25317	32.7	5.3e-05
SDASO-L	ALB	H27	ALB	K36	495.241	4	2.4264	329.155	2	DTHK	XL:U-Thiol@27	-1.60399	10.6	0.017	652.321	2	FKDLGEEHFK	XL:U-Alkene@36	-2.25317	32.7	5.3e-05
SDASO-L	ALB	T26	ALB	K36	659.985	3	2.21701	675.314	1	DTHK	XL:U-Sulfenic*@26	-2.1655	6.3	0.014	652.321	2	FKDLGEEHFK	XL:U-Alkene@36	-3.01966	34.7	5.3e-06
SDASO-L	ALB	H27	ALB	K36	659.986	3	2.40225	675.315	1	DTHK	XL:U-Sulfenic*@27	-2.46166	7	0.045	652.321	2	FKDLGEEHFK	XL:U-Alkene@36	-2.71307	33.7	1.1e-05
SDASO-L	ALB	H27	ALB	K36	495.241	4	2.73514	329.156	2	DTHK	XL:U-Thiol@27	-2.2116	9.9	0.047	652.321	2	FKDLGEEHFK	XL:U-Alkene@36	-2.71307	35.2	2.2e-05
SDASO-L	ALB	H27	ALB	K36	495.241	4	2.85864	329.156	2	DTHK	XL:U-Thiol@27	-1.9078	8	0.28	652.321	2	FKDLGEEHFK	XL:U-Alkene@36	-3.32626	34.1	3.6e-05
SDASO-L	ALB	H27	ALB	K36	495.241	4	3.16737	329.155	2	DTHK	XL:U-Thiol@27	-1.60399	11.8	0.016	652.321	2	FKDLGEEHFK	XL:U-Alkene@36	-2.55977	38.4	3.2e-05
SDASO-L	ALB	H27	ALB	K36	659.986	3	2.95798	675.314	1	DTHK	XL:U-Sulfenic*@27	-1.57319	10.4	0.00077	652.321	2	FKDLGEEHFK	XL:U-Alkene@36	-2.25317	38	1e-05
SDASO-L	ALB	H27	ALB	K36	495.242	4	3.41436	329.156	2	DTHK	XL:U-Thiol@27	-2.2116	14	0.0026	652.321	2	FKDLGEEHFK	XL:U-Alkene@36	-2.71307	36.4	4.5e-05
SDASO-L	ALB	D25|H27	ALB	K36	396.395	5	3.76269	329.155	2	DTHK	XL:U-Thiol@25|XL:U-Thiol@27	-0.996375	7.9	0.38	435.216	3	FKDLGEEHFK	XL:U-Alkene@36	-1.50355	23.3	0.0032
SDASO-L	ALB	H27	ALB	K36	396.395	5	3.76269	338.161	2	DTHK	XL:U-Sulfenic*@27	-1.0142	11.8	0.08	435.216	3	FKDLGEEHFK	XL:U-Alkene@36	-1.50355	23.3	0.0032
SDASO-L	ALB	H27	ALB	K36	396.395	5	3.91706	329.155	2	DTHK	XL:U-Thiol@27	-0.996375	11.8	0.012	435.216	3	FKDLGEEHFK	XL:U-Alkene@36	-1.50355	26.1	0.0011
SDASO-L	ALB	H27	ALB	K36	495.242	4	3.66135	329.156	2	DTHK	XL:U-Thiol@27	-2.2116	11.4	0.012	652.321	2	FKDLGEEHFK	XL:U-Alkene@36	-3.32626	32.9	3.9e-05
SDASO-L	ALB	H27	ALB	K36	659.986	3	3.60633	675.314	1	DTHK	XL:U-Sulfenic*@27	-0.980869	12.8	1.4e-05	652.32	2	FKDLGEEHFK	XL:U-Alkene@36	-1.79328	36.1	4.3e-05
SDASO-L	ALB	T26|H27	ALB	K36	659.988	3	5.64399	675.313	1	DTHK	XL:U-Sulfenic*@26|XL:U-Sulfenic*@27	0.648005	6.9	0.095	652.32	2	FKDLGEEHFK	XL:U-Alkene@36	-1.33338	29	0.00012
SDASO-L	ALB	H27	ALB	K36	495.244	4	8.10717	329.156	2	DTHK	XL:U-Thiol@27	-1.9078	10.2	0.093	652.321	2	FKDLGEEHFK	XL:U-Alkene@36	-2.86637	36.3	6.7e-06
SDASO-L	ALB	K36	ALB	A281|D282	499.503	4	0.597456	652.32	2	FKDLGEEHFK	XL:U-Alkene@36	-1.33338	35.3	3.6e-06	674.355	1	ADLAK	XL:U-Thiol@281|XL:U-Thiol@282	-1.08426	10.2	0.83
SDASO-L	ALB	K36	ALB	A281|D282	499.503	4	0.597456	652.32	2	FKDLGEEHFK	XL:U-Alkene@36	-1.33338	35.3	3.6e-06	674.355	1	ADLAK	XL:U-Thiol@281|XL:U-Thiol@282	-1.08426	10.2	0.84
SDASO-L	ALB	K235	ALB	D260	673.716	3	0.637672	528.304	2	ALKAWSVAR	XL:U-Alkene@235	-2.29756	33.8	0.0001	964.54	1	LVTDLTK	XL:U-Sulfenic*@260	-2.12938	10.8	6.3e-05
SDASO-L	ALB	K235	ALB	D260|L261	674.052	3	3.57056	528.305	2	ALKAWSVAR	XL:U-Alkene@235	-3.24398	30	4.4e-05	964.539	1	LVTDLTK	XL:U-Sulfenic*@260|XL:U-Sulfenic*@261	-0.263208	11.2	0.0002
SDASO-L	ALB	K235	ALB	D260	673.717	3	3.26886	528.303	2	ALKAWSVAR	XL:U-Alkene@235	-0.593993	34.1	1.7e-05	964.539	1	LVTDLTK	XL:U-Sulfenic*@260	-0.885266	8.9	0.0019
SDASO-L	ALB	K235	ALB	T259|D260	673.717	3	3.26886	528.303	2	ALKAWSVAR	XL:U-Alkene@235	-0.593993	34.1	1.7e-05	946.528	1	LVTDLTK	XL:U-Thiol@259|XL:U-Thiol@260	-0.236521	9.4	0.12
SDASO-L	ALB	L221|R222	ALB	K245	513.536	4	3.049	575.808	2	LRCASIQK	Carbamidomethyl@223;XL:U-Sulfenic*@221|XL:U-Sulfenic*@222	-1.74742	29.7	0.00073	451.261	2	LSQKFPK	XL:U-Alkene@245	-2.09257	29.1	0.0016
SDASO-L	ALB	L221|R222|A224	ALB	K245	513.536	4	3.049	575.808	2	LRCASIQK	Carbamidomethyl@223;XL:U-Sulfenic@221|XL:U-Sulfenic@222|XL:U-Sulfenic@224	-1.74742	19.6	0.065	451.261	2	LSQKFPK	XL:U-Alkene@245	-2.09257	29.1	0.0016
SDASO-L	ALB	L221|R222	ALB	K245	513.536	4	3.76353	575.808	2	LRCASIQK	Carbamidomethyl@223;XL:U-Sulfenic*@221|XL:U-Sulfenic*@222	-1.92108	26.1	0.0041	451.262	2	LSQKFPK	XL:U-Alkene@245	-2.31417	29	0.014
SDASO-L	ALB	L70|T71|E72	ALB	K156	515.277	4	1.77616	660.849	2	LVNELTEFAK	XL:U-Thiol@70|XL:U-Thiol@71|XL:U-Thiol@72	-2.66894	28.3	8.9e-05	360.198	2	KFWGK	XL:U-Alkene@156	-2.9785	13.1	0.32
SDASO-L	ALB	T71|E72	ALB	K156	515.027	4	3.64619	660.848	2	LVNELTEFAK	XL:U-Thiol@71|XL:U-Thiol@72	-1.91234	23	0.00028	360.198	2	KFWGK	XL:U-Alkene@156	-2.42325	13.8	0.32
SDASO-L	ALB	S29|E30	ALB	K263	524.54	4	-1.01311	435.219	2	SEIAHR	XL:U-Thiol@29|XL:U-Thiol@30	-2.21742	14.9	0.16	604.357	2	LVTDLTKVHK	XL:U-Alkene@263	-3.11784	35.5	9.6e-06
SDASO-L	ALB	I31|A32|H33	ALB	K263	698.716	3	-1.44565	887.442	1	SEIAHR	XL:U-Sulfenic*@31|XL:U-Sulfenic*@32|XL:U-Sulfenic*@33	-1.84418	7.6	0.12	604.358	2	LVTDLTKVHK	XL:U-Alkene@263	-3.44877	26.9	1.8e-05
SDASO-L	ALB	S29|E30	ALB	K263	419.633	5	0.349561	435.219	2	SEIAHR	XL:U-Thiol@29|XL:U-Thiol@30	-1.29835	14.1	0.051	403.24	3	LVTDLTKVHK	XL:U-Alkene@263	-2.2254	14.2	0.0065
SDASO-L	ALB	A32|H33	ALB	K263	524.29	4	0.23927	444.224	2	SEIAHR	XL:U-Sulfenic*@32|XL:U-Sulfenic*@33	-0.630459	26.7	0.00032	604.356	2	LVTDLTKVHK	XL:U-Alkene@263	-1.29773	38.2	2.3e-06
SDASO-L	ALB	S29|E30	ALB	K263	524.29	4	0.705826	435.219	2	SEIAHR	XL:U-Thiol@29|XL:U-Thiol@30	-0.609038	15.4	0.07	604.357	2	LVTDLTKVHK	XL:U-Alkene@263	-1.95959	28.6	2.7e-05
SDASO-L	ALB	S29|E30	ALB	K263	524.29	4	0.705826	435.219	2	SEIAHR	XL:U-Thiol@29|XL:U-Thiol@30	-0.609038	15.4	0.071	604.357	2	LVTDLTKVHK	XL:U-Alkene@263	-1.95959	28.6	2.7e-05
SDASO-L	ALB	H33	ALB	K263	698.718	3	0.566375	444.225	2	SEIAHR	XL:U-Sulfenic*@33	-2.20624	17.7	0.0043	604.357	2	LVTDLTKVHK	XL:U-Alkene@263	-2.62145	34.6	2e-06
SDASO-L	ALB	H33	ALB	K263	524.29	4	0.939104	444.225	2	SEIAHR	XL:U-Sulfenic*@33	-2.20624	25.5	0.00029	604.357	2	LVTDLTKVHK	XL:U-Alkene@263	-2.78691	39.6	5.5e-06
SDASO-L	ALB	H33	ALB	K263	524.29	4	1.17238	444.224	2	SEIAHR	XL:U-Sulfenic*@33	-1.30579	23.4	5.2e-05	604.357	2	LVTDLTKVHK	XL:U-Alkene@263	-1.79413	38.6	3.2e-06
SDASO-L	ALB	H33	ALB	K263	419.634	5	1.51595	444.224	2	SEIAHR	XL:U-Sulfenic*@33	-1.30579	23	0.00082	403.24	3	LVTDLTKVHK	XL:U-Alkene@263	-1.72942	20.6	0.0016
SDASO-L	ALB	H33	ALB	K263	419.634	5	1.88045	444.224	2	SEIAHR	XL:U-Sulfenic*@33	-0.85557	27.4	9.7e-05	403.24	3	LVTDLTKVHK	XL:U-Alkene@263	-1.48143	18.2	0.0023
SDASO-L	ALB	H33	ALB	K263	419.634	5	2.24495	444.224	2	SEIAHR	XL:U-Sulfenic@33	-1.30579	15.8	0.012	403.24	3	LVTDLTKVHK	XL:U-Alkene@263	-2.2254	22.7	0.001
SDASO-L	ALB	H33	ALB	K263	419.634	5	2.24495	444.224	2	SEIAHR	XL:U-Sulfenic*@33	-1.30579	26.4	8.4e-06	403.24	3	LVTDLTKVHK	XL:U-Alkene@263	-2.2254	22.7	0.0011
SDASO-L	ALB	A32|H33	ALB	K263	524.291	4	2.10549	435.219	2	SEIAHR	XL:U-Thiol@32|XL:U-Thiol@33	-0.379269	19.9	0.0037	604.356	2	LVTDLTKVHK	XL:U-Alkene@263	-0.801336	37.7	3.6e-06
SDASO-L	ALB	A32|H33	ALB	K263	524.291	4	2.10549	435.219	2	SEIAHR	XL:U-Thiol@32|XL:U-Thiol@33	-0.379269	19.9	0.0037	604.356	2	LVTDLTKVHK	XL:U-Alkene@263	-0.801336	37.7	3.7e-06
SDASO-L	ALB	H33	ALB	K263	698.719	3	1.87856	444.224	2	SEIAHR	XL:U-Sulfenic@33	-1.5309	14.3	0.072	604.357	2	LVTDLTKVHK	XL:U-Alkene@263	-1.95959	33.5	2.9e-05
SDASO-L	ALB	H33	ALB	K263	698.719	3	1.87856	444.224	2	SEIAHR	XL:U-Sulfenic*@33	-1.5309	24.2	0.00021	604.357	2	LVTDLTKVHK	XL:U-Alkene@263	-1.95959	33.5	2.9e-05
SDASO-L	ALB	H33	ALB	K263	419.634	5	2.46364	444.224	2	SEIAHR	XL:U-Sulfenic*@33	-1.30579	22.8	7.7e-05	403.24	3	LVTDLTKVHK	XL:U-Alkene@263	-2.2254	18	0.0053
SDASO-L	ALB	S29|E30	ALB	K263	524.291	4	2.33877	435.219	2	SEIAHR	XL:U-Thiol@29|XL:U-Thiol@30	-1.29835	14.4	0.031	604.357	2	LVTDLTKVHK	XL:U-Alkene@263	-2.12506	34.5	1.5e-05
SDASO-L	ALB	S29|E30	ALB	K263	524.291	4	2.33877	435.219	2	SEIAHR	XL:U-Thiol@29|XL:U-Thiol@30	-1.29835	14.4	0.031	604.357	2	LVTDLTKVHK	XL:U-Alkene@263	-2.12506	34.5	1.5e-05
SDASO-L	ALB	H33	ALB	K263	419.635	5	3.63003	444.224	2	SEIAHR	XL:U-Sulfenic*@33	-1.08068	27.8	0.00044	403.24	3	LVTDLTKVHK	XL:U-Alkene@263	-1.72942	16.3	0.0059
SDASO-L	ALB	H33	ALB	K263	524.292	4	3.73844	435.218	2	SEIAHR	XL:U-Thiol@33	0.31004	16.5	0.0087	604.356	2	LVTDLTKVHK	XL:U-Alkene@263	-0.801336	40	4.9e-06
SDASO-L	ALB	H33	ALB	K263	524.292	4	4.205	444.224	2	SEIAHR	XL:U-Sulfenic*@33	-1.30579	29.5	0.00034	604.357	2	LVTDLTKVHK	XL:U-Alkene@263	-2.12506	39.8	9.1e-06
SDASO-L	ALB	H33	ALB	K263	419.636	5	6.25441	435.219	2	SEIAHR	XL:U-Thiol@33	-0.609038	19.1	0.00098	403.24	3	LVTDLTKVHK	XL:U-Alkene@263	-1.48143	12.9	0.1
SDASO-L	ALB	K245	ALB	S310|H311	717.034	3	0.525926	901.517	1	LSQKFPK	XL:U-Alkene@245	-3.51082	10.9	0.052	615.287	2	SHCIAEVEK	Carbamidomethyl@312;XL:U-Thiol@310|XL:U-Thiol@311	-1.48132	28	0.00035
SDASO-L	ALB	K245	ALB	S310|H311	716.699	3	-0.185482	901.515	1	LSQKFPK	XL:U-Alkene@245	-1.95788	7.2	0.33	615.287	2	SHCIAEVEK	Carbamidomethyl@312;XL:U-Thiol@310|XL:U-Thiol@311	-0.668688	27	0.00068
SDASO-L	ALB	K245	ALB	S310|H311	716.699	3	-0.185482	901.515	1	LSQKFPK	XL:U-Alkene@245	-1.95788	7.2	0.33	615.287	2	SHCIAEVEK	Carbamidomethyl@312;XL:U-Thiol@310|XL:U-Thiol@311	-0.668688	27	0.00068
SDASO-L	ALB	K245	ALB	E315	717.035	3	2.14551	901.517	1	LSQKFPK	XL:U-Alkene@245	-3.39989	12.2	0.029	615.288	2	SHCIAEVEK	Carbamidomethyl@312;XL:U-Thiol@315	-2.45647	30.3	4.7e-05
SDASO-L	ALB	K245	ALB	H311	537.776	4	0.632716	451.26	2	LSQKFPK	XL:U-Alkene@245	0.123444	31.2	0.0063	624.291	2	SHCIAEVEK	XL:U-Sulfenic@311;Carbamidomethyl@312	0.438202	24.5	0.0013
SDASO-L	ALB	K245	ALB	S310|H311	537.776	4	0.632716	451.26	2	LSQKFPK	XL:U-Alkene@245	0.123444	31.2	0.0063	624.291	2	SHCIAEVEK	Carbamidomethyl@312;XL:U-Sulfenic*@310|XL:U-Sulfenic*@311	0.438202	35	5e-06
SDASO-L	ALB	K245	ALB	V316|E317	537.777	4	0.746425	451.261	2	LSQKFPK	XL:U-Alkene@245	-1.87097	27.9	0.0022	615.287	2	SHCIAEVEK	Carbamidomethyl@312;XL:U-Thiol@316|XL:U-Thiol@317	-0.993739	29.8	2.1e-05
SDASO-L	ALB	K245	ALB	H311	537.777	4	0.973842	451.261	2	LSQKFPK	XL:U-Alkene@245	-1.20616	29.7	0.0019	624.292	2	SHCIAEVEK	XL:U-Sulfenic@311;Carbamidomethyl@312	-1.00343	24.3	0.0012
SDASO-L	ALB	K245	ALB	V316|E317	537.777	4	0.973842	451.261	2	LSQKFPK	XL:U-Alkene@245	-0.762962	28.4	0.0032	615.287	2	SHCIAEVEK	Carbamidomethyl@312;XL:U-Thiol@316|XL:U-Thiol@317	-0.506162	27.3	8.1e-05
SDASO-L	ALB	K245	ALB	V316|E317	537.777	4	0.973842	451.261	2	LSQKFPK	XL:U-Alkene@245	-0.762962	28.4	0.0032	615.287	2	SHCIAEVEK	Carbamidomethyl@312;XL:U-Thiol@316|XL:U-Thiol@317	-0.506162	27.3	8.1e-05
SDASO-L	ALB	K245	ALB	V316|E317	537.777	4	1.31497	451.261	2	LSQKFPK	XL:U-Alkene@245	-1.64937	28.9	0.003	615.287	2	SHCIAEVEK	Carbamidomethyl@312;XL:U-Thiol@316|XL:U-Thiol@317	-1.15626	29.9	5.7e-06
SDASO-L	ALB	K245	ALB	V316|E317	537.777	4	1.31497	451.261	2	LSQKFPK	XL:U-Alkene@245	-1.64937	28.9	0.003	615.287	2	SHCIAEVEK	Carbamidomethyl@312;XL:U-Thiol@316|XL:U-Thiol@317	-1.15626	29.9	5.7e-06
SDASO-L	ALB	K245	ALB	V316|E317	716.7	3	1.09374	901.516	1	LSQKFPK	XL:U-Alkene@245	-2.84527	7.3	0.61	615.287	2	SHCIAEVEK	Carbamidomethyl@312;XL:U-Thiol@316|XL:U-Thiol@317	-0.831213	23.3	7.4e-05
SDASO-L	ALB	K245	ALB	V316|E317	716.7	3	1.09374	901.516	1	LSQKFPK	XL:U-Alkene@245	-2.84527	7.3	0.62	615.287	2	SHCIAEVEK	Carbamidomethyl@312;XL:U-Thiol@316|XL:U-Thiol@317	-0.831213	23.3	7.4e-05
SDASO-L	ALB	K245	ALB	H311	716.7	3	1.17902	901.514	1	LSQKFPK	XL:U-Alkene@245	-0.959562	10.5	0.048	624.291	2	SHCIAEVEK	XL:U-Sulfenic@311;Carbamidomethyl@312	1.07893	21.2	0.0022
SDASO-L	ALB	K245	ALB	S310|H311	716.7	3	1.17902	901.514	1	LSQKFPK	XL:U-Alkene@245	-0.959562	10.5	0.048	624.291	2	SHCIAEVEK	Carbamidomethyl@312;XL:U-Sulfenic*@310|XL:U-Sulfenic*@311	1.07893	31.2	6.5e-06
SDASO-L	ALB	K245	ALB	E315	716.7	3	1.2643	901.515	1	LSQKFPK	XL:U-Alkene@245	-1.51418	12.8	0.013	615.287	2	SHCIAEVEK	Carbamidomethyl@312;XL:U-Thiol@315	-0.506162	31.7	3.7e-05
SDASO-L	ALB	K245	ALB	E315	716.7	3	1.2643	901.515	1	LSQKFPK	XL:U-Alkene@245	-1.51418	12.8	0.013	615.287	2	SHCIAEVEK	Carbamidomethyl@312;XL:U-Thiol@315	-0.506162	31.7	3.7e-05
SDASO-L	ALB	K245	ALB	H311	537.777	4	1.54238	451.261	2	LSQKFPK	XL:U-Alkene@245	-1.42776	29.5	0.0096	624.292	2	SHCIAEVEK	XL:U-Sulfenic@311;Carbamidomethyl@312	-0.84325	25.7	0.00029
SDASO-L	ALB	K245	ALB	V316|E317	537.777	4	1.65609	451.262	2	LSQKFPK	XL:U-Alkene@245	-2.75737	28.4	0.0028	615.288	2	SHCIAEVEK	Carbamidomethyl@312;XL:U-Thiol@316|XL:U-Thiol@317	-2.13142	29.6	1.4e-05
SDASO-L	ALB	K245	ALB	E317	537.777	4	1.88351	451.261	2	LSQKFPK	XL:U-Alkene@245	-1.87097	28.3	0.005	615.287	2	SHCIAEVEK	Carbamidomethyl@312;XL:U-Thiol@317	-1.48132	28.3	4.3e-05
SDASO-L	ALB	K245	ALB	E315|V316|E317	537.777	4	2.11093	451.261	2	LSQKFPK	XL:U-Alkene@245	-2.09257	31	0.0017	615.287	2	SHCIAEVEK	Carbamidomethyl@312;XL:U-Thiol@315|XL:U-Thiol@316|XL:U-Thiol@317	-1.48132	28.3	9.8e-06
SDASO-L	ALB	K245	ALB	S310|H311	537.777	4	2.11093	451.261	2	LSQKFPK	XL:U-Alkene@245	-1.42776	28.4	0.0034	615.287	2	SHCIAEVEK	Carbamidomethyl@312;XL:U-Thiol@310|XL:U-Thiol@311	-1.15626	27.1	0.00032
SDASO-L	ALB	K245	ALB	S310|H311	537.777	4	2.11093	451.261	2	LSQKFPK	XL:U-Alkene@245	-1.42776	28.4	0.0034	615.287	2	SHCIAEVEK	Carbamidomethyl@312;XL:U-Thiol@310|XL:U-Thiol@311	-1.15626	27.1	0.00032
SDASO-L	ALB	K245	ALB	S310|H311|I313|A314	537.777	4	2.11093	451.261	2	LSQKFPK	XL:U-Alkene@245	-1.64937	27.1	0.0036	615.288	2	SHCIAEVEK	Carbamidomethyl@312;XL:U-Thiol@310|XL:U-Thiol@311|XL:U-Thiol@313|XL:U-Thiol@314	-2.78152	20	0.0048
SDASO-L	ALB	K245	ALB	E315	537.777	4	2.22463	451.262	2	LSQKFPK	XL:U-Alkene@245	-2.31417	29.1	0.0061	615.287	2	SHCIAEVEK	Carbamidomethyl@312;XL:U-Thiol@315	-1.80637	32.7	4.8e-05
SDASO-L	ALB	K245	ALB	S310|H311	716.701	3	2.11711	901.516	1	LSQKFPK	XL:U-Alkene@245	-2.84527	10.3	0.13	615.288	2	SHCIAEVEK	Carbamidomethyl@312;XL:U-Thiol@310|XL:U-Thiol@311	-1.96889	26.8	0.00086
SDASO-L	ALB	K245	ALB	E315	716.701	3	2.2024	901.515	1	LSQKFPK	XL:U-Alkene@245	-1.84696	10.1	0.048	615.287	2	SHCIAEVEK	Carbamidomethyl@312;XL:U-Thiol@315	-0.506162	32.3	5.5e-06
SDASO-L	ALB	K245	ALB	E315	716.701	3	2.2024	901.515	1	LSQKFPK	XL:U-Alkene@245	-1.84696	10.1	0.048	615.287	2	SHCIAEVEK	Carbamidomethyl@312;XL:U-Thiol@315	-0.506162	32.3	5.5e-06
SDASO-L	ALB	K245	ALB	E315	537.778	4	2.79318	451.261	2	LSQKFPK	XL:U-Alkene@245	-1.20616	28.2	0.0074	615.287	2	SHCIAEVEK	Carbamidomethyl@312;XL:U-Thiol@315	-0.668688	31	2.5e-05
SDASO-L	ALB	K245	ALB	A314|E315	716.701	3	2.54352	901.516	1	LSQKFPK	XL:U-Alkene@245	-2.5125	9.3	0.089	615.287	2	SHCIAEVEK	Carbamidomethyl@312;XL:U-Thiol@314|XL:U-Thiol@315	-1.48132	29.9	0.00019
SDASO-L	ALB	K245	ALB	E315	537.778	4	3.02059	451.262	2	LSQKFPK	XL:U-Alkene@245	-2.53577	27.6	0.0026	615.288	2	SHCIAEVEK	Carbamidomethyl@312;XL:U-Thiol@315	-2.13142	31.6	1.6e-05
SDASO-L	ALB	K245	ALB	S310|H311	716.701	3	2.79937	901.517	1	LSQKFPK	XL:U-Alkene@245	-3.62174	11.1	0.037	615.288	2	SHCIAEVEK	Carbamidomethyl@312;XL:U-Thiol@310|XL:U-Thiol@311	-2.13142	28.6	0.00025
SDASO-L	ALB	K245	ALB	S310|H311	537.778	4	3.1343	451.261	2	LSQKFPK	XL:U-Alkene@245	-2.09257	27.2	0.0036	615.287	2	SHCIAEVEK	Carbamidomethyl@312;XL:U-Thiol@310|XL:U-Thiol@311	-1.80637	28.6	0.00086
SDASO-L	ALB	K245	ALB	E315	537.778	4	3.24801	451.261	2	LSQKFPK	XL:U-Alkene@245	-1.20616	28.4	0.0027	615.287	2	SHCIAEVEK	Carbamidomethyl@312;XL:U-Thiol@315	-0.506162	31.2	1.3e-05
SDASO-L	ALB	K245	ALB	E317	537.778	4	3.24801	451.262	2	LSQKFPK	XL:U-Alkene@245	-2.53577	31.9	0.0025	615.288	2	SHCIAEVEK	Carbamidomethyl@312;XL:U-Thiol@317	-2.13142	27.7	0.00015
SDASO-L	ALB	K245	ALB	S310|H311	537.778	4	3.36172	451.262	2	LSQKFPK	XL:U-Alkene@245	-2.97897	30.6	0.0034	624.293	2	SHCIAEVEK	Carbamidomethyl@312;XL:U-Sulfenic*@310|XL:U-Sulfenic*@311	-2.1247	30.1	3.6e-05
SDASO-L	ALB	K245	ALB	E315	537.778	4	3.47543	451.261	2	LSQKFPK	XL:U-Alkene@245	-0.984563	28.4	0.0027	615.287	2	SHCIAEVEK	Carbamidomethyl@312;XL:U-Thiol@315	-0.668688	29.1	9.7e-06
SDASO-L	ALB	K245	ALB	E315	537.778	4	3.47543	451.261	2	LSQKFPK	XL:U-Alkene@245	-0.984563	28.4	0.0027	615.287	2	SHCIAEVEK	Carbamidomethyl@312;XL:U-Thiol@315	-0.668688	29.1	9.7e-06
SDASO-L	ALB	K245	ALB	S310|H311	537.778	4	3.47543	451.261	2	LSQKFPK	XL:U-Alkene@245	-1.87097	29.1	0.0041	624.293	2	SHCIAEVEK	Carbamidomethyl@312;XL:U-Sulfenic*@310|XL:U-Sulfenic*@311	-1.48398	32.4	7.3e-06
SDASO-L	ALB	K245	ALB	H311	716.701	3	3.22577	901.516	1	LSQKFPK	XL:U-Alkene@245	-2.5125	10.2	0.043	624.293	2	SHCIAEVEK	XL:U-Sulfenic@311;Carbamidomethyl@312	-1.48398	22.8	0.0015
SDASO-L	ALB	K245	ALB	E315	537.778	4	3.58914	451.261	2	LSQKFPK	XL:U-Alkene@245	-2.09257	30.7	0.0058	615.287	2	SHCIAEVEK	Carbamidomethyl@312;XL:U-Thiol@315	-1.80637	32.5	3.2e-05
SDASO-L	ALB	K245	ALB	E315	716.702	3	3.5669	901.517	1	LSQKFPK	XL:U-Alkene@245	-3.51082	9.6	0.09	615.288	2	SHCIAEVEK	Carbamidomethyl@312;XL:U-Thiol@315	-2.45647	30.7	3e-05
SDASO-L	ALB	K245	ALB	H311	537.778	4	3.93026	451.262	2	LSQKFPK	XL:U-Alkene@245	-2.53577	28.7	0.0046	624.293	2	SHCIAEVEK	XL:U-Sulfenic@311;Carbamidomethyl@312	-1.96452	27.1	0.00036
SDASO-L	ALB	K245	ALB	H311	537.778	4	3.93026	451.262	2	LSQKFPK	XL:U-Alkene@245	-2.75737	28.4	0.0068	624.293	2	SHCIAEVEK	XL:U-Sulfenic@311;Carbamidomethyl@312	-1.96452	24.9	0.0014
SDASO-L	ALB	K245	ALB	S310|H311	537.778	4	3.93026	451.261	2	LSQKFPK	XL:U-Alkene@245	-2.09257	27.5	0.0092	615.287	2	SHCIAEVEK	Carbamidomethyl@312;XL:U-Thiol@310|XL:U-Thiol@311	-1.48132	33.1	0.001
SDASO-L	ALB	K245	ALB	S310|H311	537.778	4	3.93026	451.262	2	LSQKFPK	XL:U-Alkene@245	-2.75737	30.5	0.0044	615.286	2	SHCIAEVEK	Carbamidomethyl@312;XL:U-Thiol@310|XL:U-Thiol@311	0.306468	29.5	0.00011
SDASO-L	ALB	K245	ALB	H311	537.778	4	4.15768	451.262	2	LSQKFPK	XL:U-Alkene@245	-2.31417	29.2	0.0045	624.293	2	SHCIAEVEK	XL:U-Sulfenic@311;Carbamidomethyl@312	-1.80434	26.8	0.0011
SDASO-L	ALB	K245	ALB	A314|E315	537.778	4	4.27139	451.261	2	LSQKFPK	XL:U-Alkene@245	-1.87097	28.1	0.0047	615.287	2	SHCIAEVEK	Carbamidomethyl@312;XL:U-Thiol@314|XL:U-Thiol@315	-1.48132	27.4	0.00028
SDASO-L	ALB	K245	ALB	E315	716.702	3	4.16387	901.516	1	LSQKFPK	XL:U-Alkene@245	-2.5125	10.3	0.059	615.287	2	SHCIAEVEK	Carbamidomethyl@312;XL:U-Thiol@315	-1.48132	30.1	5.1e-05
SDASO-L	ALB	K245	ALB	E315	537.779	4	4.4988	451.262	2	LSQKFPK	XL:U-Alkene@245	-2.75737	24.5	0.0037	615.288	2	SHCIAEVEK	Carbamidomethyl@312;XL:U-Thiol@315	-2.29394	31.1	4.7e-05
SDASO-L	ALB	K245	ALB	S310|H311	716.702	3	4.41971	901.516	1	LSQKFPK	XL:U-Alkene@245	-2.84527	9.5	0.084	615.287	2	SHCIAEVEK	Carbamidomethyl@312;XL:U-Thiol@310|XL:U-Thiol@311	-1.64384	27.8	0.0016
SDASO-L	ALB	K245	ALB	S310|H311	716.702	3	4.59027	901.516	1	LSQKFPK	XL:U-Alkene@245	-3.17804	10.6	0.05	624.293	2	SHCIAEVEK	Carbamidomethyl@312;XL:U-Sulfenic*@310|XL:U-Sulfenic*@311	-2.28488	32.3	3.7e-05
SDASO-L	ALB	K245	ALB	H311	537.779	4	4.95364	451.261	2	LSQKFPK	XL:U-Alkene@245	-2.09257	29.2	0.0031	624.293	2	SHCIAEVEK	XL:U-Sulfenic@311;Carbamidomethyl@312	-1.80434	27.4	0.00068
SDASO-L	ALB	K245	ALB	H311	716.703	3	6.12534	901.516	1	LSQKFPK	XL:U-Alkene@245	-2.84527	10	0.078	624.293	2	SHCIAEVEK	XL:U-Sulfenic@311;Carbamidomethyl@312	-1.64416	16.9	0.025
SDASO-L	ALB	K235	ALB	T255	718.055	3	1.89368	528.305	2	ALKAWSVAR	XL:U-Alkene@235	-2.86541	27.5	0.00012	1079.55	1	AEFVEVTK	XL:U-Thiol@255	-3.099	11.2	0.051
SDASO-L	ALB	K235	ALB	V254|T255	718.393	3	6.26124	528.304	2	ALKAWSVAR	XL:U-Alkene@235	-2.10827	30.3	2.9e-05	1079.55	1	AEFVEVTK	XL:U-Thiol@254|XL:U-Thiol@255	-1.70953	11.9	0.058
SDASO-L	ALB	K235	ALB	V254|T255	718.393	3	6.26124	528.304	2	ALKAWSVAR	XL:U-Alkene@235	-2.10827	30.3	2.9e-05	1079.55	1	AEFVEVTK	XL:U-Thiol@254|XL:U-Thiol@255	-1.70953	11.9	0.057
SDASO-L	ALB	K455	ALB	C461|C460	539.515	4	2.83385	436.254	2	SLGKVGTR	XL:U-Alkene@455	-1.46247	23	0.00051	633.769	2	CCTKPESER	Carbamidomethyl@460&XL:U-Thiol@461|XL:U-Thiol@460&Carbamidomethyl@461	-2.51556	13.9	0.011
SDASO-L	ALB	K455	ALB	C461|C460	539.515	4	2.9472	436.253	2	SLGKVGTR	XL:U-Alkene@455	-0.774794	26	4.7e-05	633.768	2	CCTKPESER	Carbamidomethyl@460&XL:U-Thiol@461|XL:U-Thiol@460&Carbamidomethyl@461	-1.41106	20	0.00032
SDASO-L	ALB	K455	ALB	C461|C460	539.515	4	2.9472	436.253	2	SLGKVGTR	XL:U-Alkene@455	-0.774794	26	4.6e-05	633.768	2	CCTKPESER	Carbamidomethyl@460&XL:U-Thiol@461|XL:U-Thiol@460&Carbamidomethyl@461	-1.41106	20	0.00032
SDASO-L	ALB	K455	ALB	C461|C460	719.017	3	3.18005	871.5	1	SLGKVGTR	XL:U-Alkene@455	-1.09292	8.8	0.0094	633.767	2	CCTKPESER	Carbamidomethyl@460&XL:U-Thiol@461|XL:U-Thiol@460&Carbamidomethyl@461	0.166807	19.7	0.00079
SDASO-L	ALB	K455	ALB	C461|C460	719.017	3	3.18005	871.5	1	SLGKVGTR	XL:U-Alkene@455	-1.09292	8.8	0.0093	633.767	2	CCTKPESER	Carbamidomethyl@460&XL:U-Thiol@461|XL:U-Thiol@460&Carbamidomethyl@461	0.166807	19.7	0.00078
SDASO-L	ALB	K455	ALB	C461|C460	719.022	3	9.21549	871.502	1	SLGKVGTR	XL:U-Alkene@455	-3.15832	12.4	0.0022	633.769	2	CCTKPESER	Carbamidomethyl@460&XL:U-Thiol@461|XL:U-Thiol@460&Carbamidomethyl@461	-1.72663	21.7	0.00017
SDASO-L	ALB	H33	AHA1	K39;K40;A42	438.819	5	2.86255	444.224	2	SEIAHR	XL:U-Sulfenic*@33	0.0448761	26.4	8.3e-05	578.786	2	DKKYAK	XL:U-Alkene@39;XL:U-Sulfenic*@40;XL:U-Sulfenic*@42	7.95814	15.7	0.054
SDASO-L	ALB	K548	ALB	T563|E564	730.744	3	2.26265	598.867	2	KQTALVELLK	XL:U-Alkene@548	-2.31061	36.2	2e-05	993.494	1	ATEEQLK	XL:U-Sulfenic*@563|XL:U-Sulfenic*@564	-1.58609	13.1	0.00072
SDASO-L	ALB	K548	ALB	A562|T563|E564	730.409	3	1.56541	598.867	2	KQTALVELLK	XL:U-Alkene@548	-1.30872	32.2	0.00014	975.482	1	ATEEQLK	XL:U-Thiol@562|XL:U-Thiol@563|XL:U-Thiol@564	-0.764513	14.5	0.12
SDASO-L	ALB	K548	ALB	A562|T563|E564	730.409	3	1.56541	598.867	2	KQTALVELLK	XL:U-Alkene@548	-1.30872	32.2	0.00014	975.482	1	ATEEQLK	XL:U-Thiol@562|XL:U-Thiol@563|XL:U-Thiol@564	-0.764513	14.5	0.12
SDASO-L	ALB	K548	ALB	A562|E564	730.409	3	1.81644	598.867	2	KQTALVELLK	XL:U-Alkene@548	-1.30872	27	2.1e-05	975.482	1	ATEEQLK	XL:U-Thiol@562|XL:U-Thiol@564	-0.0469197	11.6	0.05
SDASO-L	ALB	K548	ALB	E564	730.41	3	2.82059	598.867	2	KQTALVELLK	XL:U-Alkene@548	-2.31061	33.3	4.6e-05	993.494	1	ATEEQLK	XL:U-Sulfenic*@564	-1.38478	13.8	0.00031
SDASO-L	ALB	K548	ALB	E565	730.411	3	3.99208	598.868	2	KQTALVELLK	XL:U-Alkene@548	-2.97853	30	4.7e-05	993.494	1	ATEEQLK	XL:U-Sulfenic*@565	-1.88805	12.3	0.0012
SDASO-L	ALB	K548	ALB	T563|E564	730.412	3	4.99623	598.868	2	KQTALVELLK	XL:U-Alkene@548	-2.97853	33.3	5.3e-05	993.495	1	ATEEQLK	XL:U-Sulfenic*@563|XL:U-Sulfenic*@564	-2.59264	14.1	0.00059
SDASO-L	ALB	A32|H33	ALB	K36	548.272	4	0.0135367	444.225	2	SEIAHR	XL:U-Sulfenic*@32|XL:U-Sulfenic*@33	-1.75601	19.1	0.0082	652.321	2	FKDLGEEHFK	XL:U-Alkene@36	-2.55977	36.1	2.1e-05
SDASO-L	ALB	H33	ALB	K36	731.03	3	2.94682	435.219	2	SEIAHR	XL:U-Thiol@33	-1.06858	20.6	0.0037	652.321	2	FKDLGEEHFK	XL:U-Alkene@36	-2.09987	27.4	0.00028
SDASO-L	ALB	H33	ALB	K36	730.694	3	1.58099	444.224	2	SEIAHR	XL:U-Sulfenic*@33	-1.30579	24	0.0027	652.32	2	FKDLGEEHFK	XL:U-Alkene@36	-1.79328	35.4	3.1e-05
SDASO-L	ALB	H33	ALB	K36	730.694	3	1.74829	435.219	2	SEIAHR	XL:U-Thiol@33	-0.609038	20.8	0.0054	652.32	2	FKDLGEEHFK	XL:U-Alkene@36	-1.63998	27.2	0.00032
SDASO-L	ALB	H33	ALB	K36	730.694	3	1.74829	435.219	2	SEIAHR	XL:U-Thiol@33	-0.609038	20.8	0.0055	652.32	2	FKDLGEEHFK	XL:U-Alkene@36	-1.63998	27.2	0.00032
SDASO-L	ALB	A32|H33	ALB	K36	548.273	4	2.24409	444.224	2	SEIAHR	XL:U-Sulfenic*@32|XL:U-Sulfenic*@33	-1.5309	9.5	0.5	652.321	2	FKDLGEEHFK	XL:U-Alkene@36	-2.25317	34.4	0.00012
SDASO-L	ALB	H33	ALB	K36	730.695	3	2.08287	444.224	2	SEIAHR	XL:U-Sulfenic*@33	-1.5309	28.3	4.8e-05	652.321	2	FKDLGEEHFK	XL:U-Alkene@36	-2.86637	34.2	0.00015
SDASO-L	ALB	A32|H33	ALB	K36	548.273	4	2.35562	435.219	2	SEIAHR	XL:U-Thiol@32|XL:U-Thiol@33	-0.609038	21.6	0.0041	652.32	2	FKDLGEEHFK	XL:U-Alkene@36	-1.18008	36.3	6e-06
SDASO-L	ALB	H33	ALB	K36	548.273	4	2.35562	444.224	2	SEIAHR	XL:U-Sulfenic*@33	-0.180236	15.9	0.02	652.32	2	FKDLGEEHFK	XL:U-Alkene@36	-1.18008	36.3	6e-06
SDASO-L	ALB	H33	ALB	K36	730.695	3	2.16652	444.224	2	SEIAHR	XL:U-Sulfenic*@33	-1.30579	13.9	0.0027	1303.63	1	FKDLGEEHFK	XL:U-Alkene@36	-1.46978	21.9	0.00065
SDASO-L	ALB	H33	ALB	K36	548.273	4	2.46715	435.219	2	SEIAHR	XL:U-Thiol@33	-0.379269	18	0.0087	652.32	2	FKDLGEEHFK	XL:U-Alkene@36	-1.33338	33.6	3.3e-05
SDASO-L	ALB	H33	ALB	K36	548.273	4	2.46715	435.219	2	SEIAHR	XL:U-Thiol@33	-0.379269	18	0.0087	652.32	2	FKDLGEEHFK	XL:U-Alkene@36	-1.33338	33.6	3.3e-05
SDASO-L	ALB	H33	ALB	K36	730.695	3	2.41745	435.219	2	SEIAHR	XL:U-Thiol@33	-0.609038	15.6	0.034	1303.63	1	FKDLGEEHFK	XL:U-Alkene@36	-1.54649	22	0.0039
SDASO-L	ALB	H33	ALB	K36	730.695	3	2.41745	444.224	2	SEIAHR	XL:U-Sulfenic*@33	-0.180236	17.8	0.0015	1303.63	1	FKDLGEEHFK	XL:U-Alkene@36	-1.54649	22	0.0039
SDASO-L	ALB	A32|H33	ALB	K36	548.273	4	2.80173	444.224	2	SEIAHR	XL:U-Sulfenic*@32|XL:U-Sulfenic*@33	-1.30579	17.4	0.0066	652.321	2	FKDLGEEHFK	XL:U-Alkene@36	-1.94657	32	2e-05
SDASO-L	ALB	H33	ALB	K36	548.273	4	2.91326	435.22	2	SEIAHR	XL:U-Thiol@33	-2.90673	21.1	0.002	652.322	2	FKDLGEEHFK	XL:U-Alkene@36	-3.78615	33.4	0.00027
SDASO-L	ALB	I31|A32|H33	ALB	K36	548.273	4	3.13631	444.224	2	SEIAHR	XL:U-Sulfenic*@31|XL:U-Sulfenic*@32|XL:U-Sulfenic*@33	-1.5309	9.5	0.69	652.321	2	FKDLGEEHFK	XL:U-Alkene@36	-2.25317	33.8	5.9e-05
SDASO-L	ALB	A32|H33	ALB	K36	548.273	4	3.35937	444.224	2	SEIAHR	XL:U-Sulfenic*@32|XL:U-Sulfenic*@33	-1.30579	12.6	0.067	652.321	2	FKDLGEEHFK	XL:U-Alkene@36	-1.94657	35.4	4.1e-05
SDASO-L	ALB	H33	ALB	K36	548.273	4	3.35937	444.225	2	SEIAHR	XL:U-Sulfenic*@33	-2.43135	22.1	0.00067	652.321	2	FKDLGEEHFK	XL:U-Alkene@36	-3.01966	32.4	7.1e-05
SDASO-L	ALB	A32|H33	ALB	K36	548.274	4	3.4709	444.225	2	SEIAHR	XL:U-Sulfenic*@32|XL:U-Sulfenic*@33	-1.98113	12.7	0.37	652.321	2	FKDLGEEHFK	XL:U-Alkene@36	-2.55977	34.5	0.00014
SDASO-L	ALB	H33	ALB	K36	730.696	3	3.50485	435.22	2	SEIAHR	XL:U-Thiol@33	-2.44719	21.1	0.0021	652.321	2	FKDLGEEHFK	XL:U-Alkene@36	-3.32626	36.2	0.00019
SDASO-L	ALB	H33	ALB	K36	548.274	4	3.80548	435.22	2	SEIAHR	XL:U-Thiol@33	-3.36626	22	0.007	652.322	2	FKDLGEEHFK	XL:U-Alkene@36	-3.63286	34.1	2.1e-05
SDASO-L	ALB	A32|H33	ALB	K36	548.274	4	3.91701	444.225	2	SEIAHR	XL:U-Sulfenic*@32|XL:U-Sulfenic*@33	-1.98113	11.8	0.53	652.321	2	FKDLGEEHFK	XL:U-Alkene@36	-2.55977	35.1	4.3e-05
SDASO-L	ALB	H33	ALB	K36	548.274	4	3.91701	444.225	2	SEIAHR	XL:U-Sulfenic*@33	-1.75601	25.5	0.0017	652.321	2	FKDLGEEHFK	XL:U-Alkene@36	-2.25317	35.3	7.6e-05
SDASO-L	ALB	H33	ALB	K36	730.696	3	3.83943	435.219	2	SEIAHR	XL:U-Thiol@33	-0.609038	15.8	0.026	1303.63	1	FKDLGEEHFK	XL:U-Alkene@36	-0.702691	22.6	0.00058
SDASO-L	ALB	H33	ALB	K36	730.696	3	4.34131	444.224	2	SEIAHR	XL:U-Sulfenic*@33	-1.30579	21.2	0.0048	652.321	2	FKDLGEEHFK	XL:U-Alkene@36	-2.25317	34.7	6.8e-05
SDASO-L	ALB	A32|H33	ALB	K36	730.697	3	5.09412	444.224	2	SEIAHR	XL:U-Sulfenic*@32|XL:U-Sulfenic*@33	-1.5309	13.2	0.019	1303.63	1	FKDLGEEHFK	XL:U-Alkene@36	-2.08345	18	0.0018
SDASO-L	ALB	H33	ALB	K36	548.275	4	5.58992	435.22	2	SEIAHR	XL:U-Thiol@33	-2.90673	22.9	0.0017	652.322	2	FKDLGEEHFK	XL:U-Alkene@36	-3.63286	33.8	0.00011
SDASO-L	ALB	E494	ALB	K561	733.056	3	0.529043	817.414	1	TPVSEK	XL:U-Thiol@494	-2.30971	13.8	0.0027	681.873	2	HKPKATEEQLK	XL:U-Alkene@561	-1.08343	27	0.00041
SDASO-L	ALB	S493	ALB	K561	550.045	4	1.74584	817.413	1	TPVSEK	XL:U-Thiol@493	-1.33102	12.2	0.0037	681.873	2	HKPKATEEQLK	XL:U-Alkene@561	-1.08343	29.4	0.00044
SDASO-L	ALB	S493	ALB	K561	550.045	4	1.74584	817.413	1	TPVSEK	XL:U-Thiol@493	-1.33102	12.2	0.0038	681.873	2	HKPKATEEQLK	XL:U-Alkene@561	-1.08343	29.4	0.00044
SDASO-L	ALB	E494	ALB	K561	733.057	3	1.52955	817.413	1	TPVSEK	XL:U-Thiol@494	-1.33102	12.3	0.0013	681.873	2	HKPKATEEQLK	XL:U-Alkene@561	-1.37674	32.1	0.00051
SDASO-L	ALB	E494	ALB	K561	733.057	3	1.52955	835.424	1	TPVSEK	XL:U-Sulfenic*@494	-1.45793	14.3	5.3e-07	681.873	2	HKPKATEEQLK	XL:U-Alkene@561	-1.37674	32.1	0.00052
SDASO-L	ALB	E494	ALB	K561	550.045	4	2.74635	817.414	1	TPVSEK	XL:U-Thiol@494	-1.82036	13.8	0.00046	454.918	3	HKPKATEEQLK	XL:U-Alkene@561	-1.97915	28.1	0.00044
SDASO-L	ALB	S493|E494	ALB	K561	733.058	3	2.61344	817.413	1	TPVSEK	XL:U-Thiol@493|XL:U-Thiol@494	-0.107645	10.5	0.0095	681.873	2	HKPKATEEQLK	XL:U-Alkene@561	-0.790117	30.7	0.00056
SDASO-L	ALB	S493|E494	ALB	K561	440.238	5	3.26835	409.211	2	TPVSEK	XL:U-Thiol@493|XL:U-Thiol@494	-1.84687	14.1	0.038	454.918	3	HKPKATEEQLK	XL:U-Alkene@561	-1.75933	27.6	0.0018
SDASO-L	ALB	E494	ALB	K561	733.058	3	2.86357	817.414	1	TPVSEK	XL:U-Thiol@494	-2.06504	11.8	0.029	681.874	2	HKPKATEEQLK	XL:U-Alkene@561	-2.40332	32	0.00032
SDASO-L	ALB	E494	ALB	K561	550.046	4	3.41336	817.414	1	TPVSEK	XL:U-Thiol@494	-2.43205	7.8	0.026	454.918	3	HKPKATEEQLK	XL:U-Alkene@561	-0.880048	26.1	0.00094
SDASO-L	ALB	S493|E494	ALB	K561	550.046	4	4.19153	817.414	1	TPVSEK	XL:U-Thiol@493|XL:U-Thiol@494	-2.06504	5.6	0.21	454.918	3	HKPKATEEQLK	XL:U-Alkene@561	-2.85842	30.4	0.00041
SDASO-L	ALB	E494	ALB	K561	550.047	4	6.19255	817.417	1	TPVSEK	XL:U-Thiol@494	-5.00111	8.4	0.01	454.918	3	HKPKATEEQLK	XL:U-Alkene@561	-1.75933	28.2	0.0007
SDASO-L	ALB	K455	ALB	T462|K463	738.024	3	2.91414	871.5	1	SLGKVGTR	XL:U-Alkene@455	-1.20767	13	0.0067	671.284	2	CCTKPESER	Carbamidomethyl@460;Carbamidomethyl@461;XL:U-Sulfenic*@462|XL:U-Sulfenic*@463	-0.860168	20.9	5e-05
SDASO-L	ALB	K455	ALB	T462|K463	553.77	4	3.21178	436.254	2	SLGKVGTR	XL:U-Alkene@455	-1.92091	22.8	0.0016	447.858	3	CCTKPESER	Carbamidomethyl@460;Carbamidomethyl@461;XL:U-Sulfenic*@462|XL:U-Sulfenic*@463	-1.02589	21.9	0.00025
SDASO-L	ALB	K455	ALB	T462|K463	738.024	3	3.07977	871.502	1	SLGKVGTR	XL:U-Alkene@455	-3.27307	12.5	0.0036	671.285	2	CCTKPESER	Carbamidomethyl@460;Carbamidomethyl@461;XL:U-Sulfenic*@462|XL:U-Sulfenic*@463	-2.64778	10.5	0.19
SDASO-L	ALB	K245	ALB	T462|K463	748.362	3	0.152473	511.79	2	LSQKFPK	XL:U-Sulfenic@245	-2.3531	11	0.061	671.285	2	CCTKPESER	Carbamidomethyl@460;Carbamidomethyl@461;XL:U-Sulfenic@462|XL:U-Sulfenic@463	-2.20088	13.6	0.0078
SDASO-L	ALB	K245	ALB	T462|K463	748.362	3	0.152473	511.79	2	LSQKFPK	XL:U-Sulfenic*@245	-2.3531	15.7	0.0022	671.285	2	CCTKPESER	Carbamidomethyl@460;Carbamidomethyl@461;XL:U-Sulfenic*@462|XL:U-Sulfenic*@463	-2.20088	16.2	0.0012
SDASO-L	ALB	K245	ALB	E467	561.273	4	1.77977	451.261	2	LSQKFPK	XL:U-Alkene@245	-0.54136	28.4	0.0016	662.278	2	CCTKPESER	Carbamidomethyl@460;Carbamidomethyl@461;XL:U-Thiol@467	0.50973	22.8	5.3e-05
SDASO-L	ALB	K245	ALB	S466|E467	561.273	4	1.99765	451.262	2	LSQKFPK	XL:U-Alkene@245	-3.64377	29	0.0049	662.28	2	CCTKPESER	Carbamidomethyl@460;Carbamidomethyl@461;XL:U-Thiol@466|XL:U-Thiol@467	-3.26511	23	0.0001
SDASO-L	ALB	K245	ALB	S466|E467	561.273	4	2.32447	451.261	2	LSQKFPK	XL:U-Alkene@245	-1.42776	31.3	0.0087	662.279	2	CCTKPESER	Carbamidomethyl@460;Carbamidomethyl@461;XL:U-Thiol@466|XL:U-Thiol@467	-1.3022	24.4	2.8e-05
SDASO-L	ALB	K245	ALB	E467	748.029	3	2.49381	901.516	1	LSQKFPK	XL:U-Alkene@245	-2.40158	8.2	0.29	671.285	2	CCTKPESER	Carbamidomethyl@460;Carbamidomethyl@461;XL:U-Sulfenic*@467	-2.49881	21.8	2.8e-05
SDASO-L	ALB	K245	ALB	S466|E467	748.029	3	2.49381	901.516	1	LSQKFPK	XL:U-Alkene@245	-2.40158	8.2	0.29	662.28	2	CCTKPESER	Carbamidomethyl@460;Carbamidomethyl@461;XL:U-Thiol@466|XL:U-Thiol@467	-3.4161	20.4	0.00016
SDASO-L	ALB	K245	ALB	T462|K463	748.029	3	2.57552	901.515	1	LSQKFPK	XL:U-Alkene@245	-1.18141	9.4	0.081	671.284	2	CCTKPESER	Carbamidomethyl@460;Carbamidomethyl@461;XL:U-Sulfenic@462|XL:U-Sulfenic@463	-0.7112	16.9	0.002
SDASO-L	ALB	K245	ALB	T462|K463	748.029	3	2.57552	901.515	1	LSQKFPK	XL:U-Alkene@245	-1.18141	9.4	0.082	671.284	2	CCTKPESER	Carbamidomethyl@460;Carbamidomethyl@461;XL:U-Sulfenic*@462|XL:U-Sulfenic*@463	-0.7112	19.8	0.00028
SDASO-L	ALB	K245	ALB	E465|S466|E467	748.029	3	2.73893	901.516	1	LSQKFPK	XL:U-Alkene@245	-2.29065	7.5	0.28	662.279	2	CCTKPESER	Carbamidomethyl@460;Carbamidomethyl@461;XL:U-Thiol@465|XL:U-Thiol@466|XL:U-Thiol@467	-1.45319	25.1	0.00017
SDASO-L	ALB	Q244|K245	ALB	K463	748.029	3	2.73893	511.79	2	LSQKFPK	XL:U-Sulfenic*@244|XL:U-Sulfenic*@245	-2.15771	16.8	0.00099	671.285	2	CCTKPESER	Carbamidomethyl@460;Carbamidomethyl@461;XL:U-Sulfenic*@463	-2.34985	19.6	0.00015
SDASO-L	ALB	K245	ALB	T462|K463	561.274	4	3.08705	511.79	2	LSQKFPK	XL:U-Sulfenic*@245	-1.96232	20.1	7e-05	447.859	3	CCTKPESER	Carbamidomethyl@460;Carbamidomethyl@461;XL:U-Sulfenic*@462|XL:U-Sulfenic*@463	-1.47246	23.2	9.2e-05
SDASO-L	ALB	K245	ALB	E467	561.274	4	3.19599	451.262	2	LSQKFPK	XL:U-Alkene@245	-3.86537	29.4	0.0016	671.286	2	CCTKPESER	Carbamidomethyl@460;Carbamidomethyl@461;XL:U-Sulfenic@467	-3.24365	14.4	0.0023
SDASO-L	ALB	K245	ALB	E467	561.274	4	3.19599	451.262	2	LSQKFPK	XL:U-Alkene@245	-3.86537	29.4	0.0016	671.286	2	CCTKPESER	Carbamidomethyl@460;Carbamidomethyl@461;XL:U-Sulfenic*@467	-3.24365	25.7	7.7e-07
SDASO-L	ALB	K245	ALB	E467	561.274	4	3.41387	451.263	2	LSQKFPK	XL:U-Alkene@245	-6.08136	27.9	0.0022	662.282	2	CCTKPESER	Carbamidomethyl@460;Carbamidomethyl@461;XL:U-Thiol@467	-5.22801	24.2	4.6e-05
SDASO-L	ALB	K245	ALB	S466|E467	748.03	3	3.63768	901.516	1	LSQKFPK	XL:U-Alkene@245	-2.84527	10.1	0.046	671.285	2	CCTKPESER	Carbamidomethyl@460;Carbamidomethyl@461;XL:U-Sulfenic*@466|XL:U-Sulfenic*@467	-2.49881	22.9	3.1e-05
SDASO-L	ALB	K245	ALB	E467	748.031	3	4.94496	901.514	1	LSQKFPK	XL:U-Alkene@245	-0.515865	9.6	0.14	662.278	2	CCTKPESER	Carbamidomethyl@460;Carbamidomethyl@461;XL:U-Thiol@467	0.0567477	24.5	0.00015
SDASO-L	ALB	K245	ALB	S466	748.033	3	8.53997	901.514	1	LSQKFPK	XL:U-Alkene@245	-0.737714	10.1	0.04	671.283	2	CCTKPESER	Carbamidomethyl@460;Carbamidomethyl@461;XL:U-Sulfenic*@466	0.480547	18.1	2e-05
SDASO-L	ALB	K36;E41|H42	ALB	K155	772.704	3	0.356118	730.849	2	FKDLGEEHFK	XL:U-Alkene@36;XL:U-Thiol@41|XL:U-Thiol@42	-2.87992	21	0.0015	644.326	1	ADEKK	XL:U-Alkene@155	-1.9599	9.7	0.051
SDASO-L	ALB	K36;E41|H42	ALB	K155	772.704	3	0.356118	730.849	2	FKDLGEEHFK	XL:U-Alkene@36;XL:U-Thiol@41|XL:U-Thiol@42	-2.87992	21	0.0015	644.326	1	ADEKK	XL:U-Alkene@155	-1.9599	9.7	0.051
SDASO-L	ALB	K228	ALB	E488	581.028	4	-19.398	625.305	2	CASIQKFGER	Carbamidomethyl@223;XL:U-Alkene@228	-2.78709	28.8	5.5e-05	528.274	2	LCVLHEK	Carbamidomethyl@484;XL:U-Thiol@488	-2.17143	20.1	0.0077
SDASO-L	ALB	K228	ALB	E488	775.052	3	-0.948576	625.303	2	CASIQKFGER	Carbamidomethyl@223;XL:U-Alkene@228	-0.388263	28.8	6e-05	528.272	2	LCVLHEK	Carbamidomethyl@484;XL:U-Thiol@488	0.47871	20.1	0.017
SDASO-L	ALB	K228	ALB	E488	775.052	3	-0.948576	625.303	2	CASIQKFGER	Carbamidomethyl@223;XL:U-Alkene@228	-0.388263	28.8	6e-05	528.272	2	LCVLHEK	Carbamidomethyl@484;XL:U-Thiol@488	0.47871	20.1	0.017
SDASO-L	ALB	K228	ALB	E488	465.435	5	0.170196	417.206	3	CASIQKFGER	Carbamidomethyl@223;XL:U-Alkene@228	-2.72375	19.2	0.0074	528.273	2	LCVLHEK	Carbamidomethyl@484;XL:U-Thiol@488	-1.79284	24.7	0.00074
SDASO-L	ALB	K228	ALB	E488	465.234	5	-0.119883	417.205	3	CASIQKFGER	Carbamidomethyl@223;XL:U-Alkene@228	-1.28561	24.5	0.00074	528.273	2	LCVLHEK	Carbamidomethyl@484;XL:U-Thiol@488	-1.03566	21.7	0.0051
SDASO-L	ALB	K228	ALB	H487|E488	581.29	4	-0.219341	625.305	2	CASIQKFGER	Carbamidomethyl@223;XL:U-Alkene@228	-3.10694	36.8	2.5e-05	528.274	2	LCVLHEK	Carbamidomethyl@484;XL:U-Thiol@487|XL:U-Thiol@488	-1.98214	19	0.015
SDASO-L	ALB	K228	ALB	H487|E488	465.234	5	0.0773322	417.205	3	CASIQKFGER	Carbamidomethyl@223;XL:U-Alkene@228	-0.566544	24	0.00063	528.272	2	LCVLHEK	Carbamidomethyl@484;XL:U-Thiol@487|XL:U-Thiol@488	0.47871	20.1	0.005
SDASO-L	ALB	K228	ALB	H487|E488	465.234	5	0.0773322	417.205	3	CASIQKFGER	Carbamidomethyl@223;XL:U-Alkene@228	-0.566544	24	0.00063	528.272	2	LCVLHEK	Carbamidomethyl@484;XL:U-Thiol@487|XL:U-Thiol@488	0.47871	20.1	0.005
SDASO-L	ALB	K228	ALB	E488	465.234	5	0.800456	417.205	3	CASIQKFGER	Carbamidomethyl@223;XL:U-Alkene@228	-0.806234	26	0.0026	528.272	2	LCVLHEK	Carbamidomethyl@484;XL:U-Thiol@488	0.100117	20	0.012
SDASO-L	ALB	K228	ALB	E488	465.234	5	0.800456	417.205	3	CASIQKFGER	Carbamidomethyl@223;XL:U-Alkene@228	-0.806234	26	0.0026	528.272	2	LCVLHEK	Carbamidomethyl@484;XL:U-Thiol@488	0.100117	20	0.012
SDASO-L	ALB	K228	ALB	E488	581.291	4	0.622112	625.303	2	CASIQKFGER	Carbamidomethyl@223;XL:U-Alkene@228	0.091504	30.4	6.2e-05	528.273	2	LCVLHEK	Carbamidomethyl@484;XL:U-Thiol@488	-0.846364	20	0.018
SDASO-L	ALB	K228	ALB	E488	581.291	4	0.622112	625.303	2	CASIQKFGER	Carbamidomethyl@223;XL:U-Alkene@228	0.091504	30.4	6.2e-05	528.273	2	LCVLHEK	Carbamidomethyl@484;XL:U-Thiol@488	-0.846364	20	0.018
SDASO-L	ALB	K228	ALB	H487|E488	774.719	3	0.443769	625.303	2	CASIQKFGER	Carbamidomethyl@223;XL:U-Alkene@228	0.571272	33	1.4e-05	528.273	2	LCVLHEK	Carbamidomethyl@484;XL:U-Thiol@487|XL:U-Thiol@488	-0.657068	22.2	0.0044
SDASO-L	ALB	K228	ALB	H487|E488	774.719	3	0.443769	625.303	2	CASIQKFGER	Carbamidomethyl@223;XL:U-Alkene@228	0.571272	33	1.4e-05	528.273	2	LCVLHEK	Carbamidomethyl@484;XL:U-Thiol@487|XL:U-Thiol@488	-0.657068	22.2	0.0044
SDASO-L	ALB	K228	ALB	E488	581.291	4	0.832476	625.303	2	CASIQKFGER	Carbamidomethyl@223;XL:U-Alkene@228	-0.708108	37.3	4.3e-05	528.273	2	LCVLHEK	Carbamidomethyl@484;XL:U-Thiol@488	-0.278476	21	0.0039
SDASO-L	ALB	K228	ALB	E488	581.291	4	0.832476	625.303	2	CASIQKFGER	Carbamidomethyl@223;XL:U-Alkene@228	-0.708108	37.3	4.3e-05	528.273	2	LCVLHEK	Carbamidomethyl@484;XL:U-Thiol@488	-0.278476	21	0.0039
SDASO-L	ALB	K228	ALB	E488	581.543	4	3.06716	625.305	2	CASIQKFGER	Carbamidomethyl@223;XL:U-Alkene@228	-3.26686	36.1	5.8e-05	528.274	2	LCVLHEK	Carbamidomethyl@484;XL:U-Thiol@488	-1.98214	21.7	0.00087
SDASO-L	ALB	K228	ALB	E488	581.291	4	1.46357	625.305	2	CASIQKFGER	Carbamidomethyl@223;XL:U-Alkene@228	-2.62717	36.6	0.00014	528.273	2	LCVLHEK	Carbamidomethyl@484;XL:U-Thiol@488	-1.60355	23.2	0.00094
SDASO-L	ALB	K228	ALB	E488	774.719	3	1.31152	625.305	2	CASIQKFGER	Carbamidomethyl@223;XL:U-Alkene@228	-3.10694	37.4	5.5e-05	1055.54	1	LCVLHEK	Carbamidomethyl@484;XL:U-Thiol@488	-2.15121	7.7	0.23
SDASO-L	ALB	K228	ALB	E488	581.292	4	2.19984	625.304	2	CASIQKFGER	Carbamidomethyl@223;XL:U-Alkene@228	-2.30733	37.8	5.2e-05	528.273	2	LCVLHEK	Carbamidomethyl@484;XL:U-Thiol@488	-1.60355	22.4	0.0033
SDASO-L	ALB	K228	ALB	E488	465.235	5	2.5754	417.205	3	CASIQKFGER	Carbamidomethyl@223;XL:U-Alkene@228	-2.48406	20.1	0.013	528.273	2	LCVLHEK	Carbamidomethyl@484;XL:U-Thiol@488	-1.79284	22.5	0.0041
SDASO-L	ALB	K228	ALB	E488	465.235	5	2.5754	417.205	3	CASIQKFGER	Carbamidomethyl@223;XL:U-Alkene@228	-2.48406	20.1	0.013	528.273	2	LCVLHEK	Carbamidomethyl@484;XL:U-Thiol@488	-1.79284	22.5	0.0041
SDASO-L	ALB	K228	ALB	H487|E488	581.292	4	2.72575	625.306	2	CASIQKFGER	Carbamidomethyl@223;XL:U-Alkene@228	-3.90654	36.5	0.00017	528.274	2	LCVLHEK	Carbamidomethyl@484;XL:U-Thiol@487|XL:U-Thiol@488	-2.36073	23.6	0.025
SDASO-L	ALB	K228	ALB	E488	465.236	5	3.49574	417.206	3	CASIQKFGER	Carbamidomethyl@223;XL:U-Alkene@228	-3.44282	25.6	0.0022	528.274	2	LCVLHEK	Carbamidomethyl@484;XL:U-Thiol@488	-2.55002	22.5	0.001
SDASO-L	ALB	K228	ALB	E488	465.236	5	3.62721	417.206	3	CASIQKFGER	Carbamidomethyl@223;XL:U-Alkene@228	-3.20313	21.6	0.015	528.274	2	LCVLHEK	Carbamidomethyl@484;XL:U-Thiol@488	-2.17143	21.7	0.0029
SDASO-L	ALB	K228	ALB	E488	465.236	5	4.87625	417.205	3	CASIQKFGER	Carbamidomethyl@223;XL:U-Alkene@228	-1.76499	22.1	0.0051	528.273	2	LCVLHEK	Carbamidomethyl@484;XL:U-Thiol@488	-0.846364	22.7	0.011
SDASO-L	ALB	K228	ALB	E488	774.722	3	4.94028	625.304	2	CASIQKFGER	Carbamidomethyl@223;XL:U-Alkene@228	-1.98748	31.2	0.00013	528.274	2	LCVLHEK	Carbamidomethyl@484;XL:U-Thiol@488	-1.98214	18.8	0.032
SDASO-L	ALB	R220	ALB	K489	585.819	4	0.190018	374.219	2	QRLR	XL:U-Sulfenic*@220	-0.425925	10.4	0.5	797.42	2	LCVLHEKTPVSEK	Carbamidomethyl@484;XL:U-Alkene@489	-1.48189	43.7	8e-07
SDASO-L	ALB	E494	ALB	K498	785.717	3	0.00565993	835.425	1	TPVSEK	XL:U-Sulfenic*@494	-1.93673	8.6	0.0028	760.865	2	VTKCCTESLVNR	XL:U-Alkene@498;Carbamidomethyl@499;Carbamidomethyl@500	-2.03323	43.4	1e-07
SDASO-L	ALB	S493|E494	ALB	K498	785.717	3	0.00565993	817.414	1	TPVSEK	XL:U-Thiol@493|XL:U-Thiol@494	-1.9427	13.9	0.0041	760.865	2	VTKCCTESLVNR	XL:U-Alkene@498;Carbamidomethyl@499;Carbamidomethyl@500	-2.03323	43.4	1e-07
SDASO-L	ALB	K495	ALB	T501|E502	786.053	3	2.13164	521.793	2	TPVSEKVTK	XL:U-Alkene@495	-2.07561	21.4	5e-05	648.282	2	CCTESLVNR	Carbamidomethyl@499;Carbamidomethyl@500;XL:U-Thiol@501|XL:U-Thiol@502	-2.18999	12.6	0.0014
SDASO-L	ALB	K495	ALB	E502	589.54	4	0.985237	521.793	2	TPVSEKVTK	XL:U-Alkene@495	-0.925732	35.3	9.5e-06	648.281	2	CCTESLVNR	Carbamidomethyl@499;Carbamidomethyl@500;XL:U-Thiol@502	-0.4932	18.5	0.00058
SDASO-L	ALB	K495	ALB	E502	589.54	4	0.985237	521.793	2	TPVSEKVTK	XL:U-Alkene@495	-0.925732	35.3	9.6e-06	648.281	2	CCTESLVNR	Carbamidomethyl@499;Carbamidomethyl@500;XL:U-Thiol@502	-0.4932	18.5	0.00058
SDASO-L	ALB	K495	ALB	E502	785.718	3	1.40571	521.793	2	TPVSEKVTK	XL:U-Alkene@495	-1.11738	28.8	1.4e-05	648.281	2	CCTESLVNR	Carbamidomethyl@499;Carbamidomethyl@500;XL:U-Thiol@502	-0.801708	19.5	0.00017
SDASO-L	ALB	K495	ALB	E502	785.718	3	1.40571	521.793	2	TPVSEKVTK	XL:U-Alkene@495	-1.11738	28.8	1.4e-05	648.281	2	CCTESLVNR	Carbamidomethyl@499;Carbamidomethyl@500;XL:U-Thiol@502	-0.801708	19.5	0.00017
SDASO-L	ALB	K495	ALB	E502	589.54	4	1.71119	521.794	2	TPVSEKVTK	XL:U-Alkene@495	-2.65055	35.5	6.4e-06	648.282	2	CCTESLVNR	Carbamidomethyl@499;Carbamidomethyl@500;XL:U-Thiol@502	-2.4985	19	0.00033
SDASO-L	ALB	K495	ALB	T501|E502	589.54	4	1.8149	521.793	2	TPVSEKVTK	XL:U-Alkene@495	-1.30903	33	7.5e-06	648.282	2	CCTESLVNR	Carbamidomethyl@499;Carbamidomethyl@500;XL:U-Thiol@501|XL:U-Thiol@502	-1.57298	13.6	0.0034
SDASO-L	ALB	E494	ALB	K498	786.054	3	3.5311	817.414	1	TPVSEK	XL:U-Thiol@494	-2.55438	13.6	0.0011	760.865	2	VTKCCTESLVNR	XL:U-Alkene@498;Carbamidomethyl@499;Carbamidomethyl@500	-2.55895	39.7	4.1e-07
SDASO-L	ALB	K495	ALB	E502	589.541	4	2.22973	521.794	2	TPVSEKVTK	XL:U-Alkene@495	-2.65055	34.6	1e-05	648.282	2	CCTESLVNR	Carbamidomethyl@499;Carbamidomethyl@500;XL:U-Thiol@502	-2.4985	18.2	0.0011
SDASO-L	ALB	S493|E494	ALB	K498	589.541	4	2.33343	409.21	2	TPVSEK	XL:U-Thiol@493|XL:U-Thiol@494	-0.62501	8.6	0.18	760.864	2	VTKCCTESLVNR	XL:U-Alkene@498;Carbamidomethyl@499;Carbamidomethyl@500	-0.981795	37.1	1.5e-06
SDASO-L	ALB	S493|E494	ALB	K498	589.541	4	2.33343	409.21	2	TPVSEK	XL:U-Thiol@493|XL:U-Thiol@494	-0.62501	8.6	0.18	760.864	2	VTKCCTESLVNR	XL:U-Alkene@498;Carbamidomethyl@499;Carbamidomethyl@500	-0.981795	37.1	1.5e-06
SDASO-L	ALB	E494	ALB	K498	589.541	4	2.64456	817.414	1	TPVSEK	XL:U-Thiol@494	-2.18737	11.8	0.0021	760.865	2	VTKCCTESLVNR	XL:U-Alkene@498;Carbamidomethyl@499;Carbamidomethyl@500	-2.03323	39.1	4.7e-07
SDASO-L	ALB	K495	ALB	T501|E502	785.719	3	2.96132	521.794	2	TPVSEKVTK	XL:U-Alkene@495	-2.65055	31.5	9.8e-05	648.282	2	CCTESLVNR	Carbamidomethyl@499;Carbamidomethyl@500;XL:U-Thiol@501|XL:U-Thiol@502	-2.34424	18.7	0.00038
SDASO-L	ALB	K495	ALB	T501|E502	589.541	4	3.57792	521.794	2	TPVSEKVTK	XL:U-Alkene@495	-3.03384	35.5	3.6e-05	648.282	2	CCTESLVNR	Carbamidomethyl@499;Carbamidomethyl@500;XL:U-Thiol@501|XL:U-Thiol@502	-2.65275	15.4	0.011
SDASO-L	ALB	E494	ALB	K498	785.719	3	3.42801	817.415	1	TPVSEK	XL:U-Thiol@494	-2.92139	12.1	0.0086	760.865	2	VTKCCTESLVNR	XL:U-Alkene@498;Carbamidomethyl@499;Carbamidomethyl@500	-3.08466	36.8	9.2e-08
SDASO-L	ALB	E494	ALB	K498	785.719	3	3.50579	817.414	1	TPVSEK	XL:U-Thiol@494	-2.43205	7.8	0.0062	760.866	2	VTKCCTESLVNR	XL:U-Alkene@498;Carbamidomethyl@499;Carbamidomethyl@500	-3.47895	37.8	5.5e-07
SDASO-L	ALB	N123|E124	ALB	K228	615.287	4	-1.76649	596.268	2	NECFLSHK	Carbamidomethyl@125;XL:U-Thiol@123|XL:U-Thiol@124	-0.337366	22.6	9.4e-05	625.303	2	CASIQKFGER	Carbamidomethyl@223;XL:U-Alkene@228	-0.228341	35.5	0.00022
SDASO-L	ALB	N123|E124	ALB	K228	615.287	4	-1.76649	596.268	2	NECFLSHK	Carbamidomethyl@125;XL:U-Thiol@123|XL:U-Thiol@124	-0.337366	22.6	9.4e-05	625.303	2	CASIQKFGER	Carbamidomethyl@223;XL:U-Alkene@228	-0.228341	35.5	0.00022
SDASO-L	ALB	E124	ALB	K228	615.539	4	0.444953	596.269	2	NECFLSHK	XL:U-Thiol@124;Carbamidomethyl@125	-1.34362	22.2	0.00027	625.303	2	CASIQKFGER	Carbamidomethyl@223;XL:U-Alkene@228	-0.388263	36.5	6.1e-05
SDASO-L	ALB	E124	ALB	K228	615.539	4	0.444953	596.269	2	NECFLSHK	XL:U-Thiol@124;Carbamidomethyl@125	-1.34362	22.2	0.00028	625.303	2	CASIQKFGER	Carbamidomethyl@223;XL:U-Alkene@228	-0.388263	36.5	6.1e-05
SDASO-L	ALB	N123|E124	ALB	K228	492.432	5	0.823896	596.269	2	NECFLSHK	Carbamidomethyl@125;XL:U-Thiol@123|XL:U-Thiol@124	-1.34362	19.5	0.00074	417.205	3	CASIQKFGER	Carbamidomethyl@223;XL:U-Alkene@228	-1.76499	22	0.0047
SDASO-L	ALB	N123|E124	ALB	K228	492.432	5	0.823896	596.269	2	NECFLSHK	Carbamidomethyl@125;XL:U-Thiol@123|XL:U-Thiol@124	-1.34362	19.5	0.00074	417.205	3	CASIQKFGER	Carbamidomethyl@223;XL:U-Alkene@228	-1.76499	22	0.0047
SDASO-L	ALB	E124	ALB	K228	492.433	5	1.5691	596.269	2	NECFLSHK	XL:U-Thiol@124;Carbamidomethyl@125	-1.84675	24.1	0.00013	417.205	3	CASIQKFGER	Carbamidomethyl@223;XL:U-Alkene@228	-2.48406	24.7	0.0066
SDASO-L	ALB	N123|E124	ALB	K228	615.29	4	2.70473	596.269	2	NECFLSHK	Carbamidomethyl@125;XL:U-Thiol@123|XL:U-Thiol@124	-2.6853	20.4	0.00056	625.305	2	CASIQKFGER	Carbamidomethyl@223;XL:U-Alkene@228	-2.62717	38.9	1.6e-05
SDASO-L	ALB	E124	ALB	K228	615.291	4	4.29449	596.269	2	NECFLSHK	XL:U-Thiol@124;Carbamidomethyl@125	-1.67904	23.4	0.00013	625.304	2	CASIQKFGER	Carbamidomethyl@223;XL:U-Alkene@228	-1.66764	37	6.8e-05
SDASO-L	ALB	E315	ALB	K463	823.029	3	-0.357844	615.288	2	SHCIAEVEK	Carbamidomethyl@312;XL:U-Thiol@315	-2.29394	33.3	0.00015	610.756	2	CCTKPESER	Carbamidomethyl@460;Carbamidomethyl@461;XL:U-Alkene@463	-2.32076	25.5	1.4e-06
SDASO-L	ALB	V316|E317	ALB	K463	823.029	3	0.161906	615.288	2	SHCIAEVEK	Carbamidomethyl@312;XL:U-Thiol@316|XL:U-Thiol@317	-2.13142	28	3e-05	610.756	2	CCTKPESER	Carbamidomethyl@460;Carbamidomethyl@461;XL:U-Alkene@463	-1.33837	22.3	2.5e-05
SDASO-L	ALB	A314|E315	ALB	K463	823.366	3	2.85935	615.287	2	SHCIAEVEK	Carbamidomethyl@312;XL:U-Thiol@314|XL:U-Thiol@315	-0.668688	28.8	1.6e-05	610.754	2	CCTKPESER	Carbamidomethyl@460;Carbamidomethyl@461;XL:U-Alkene@463	1.28134	15.7	0.00051
SDASO-L	ALB	A314|E315	ALB	K463	823.03	3	1.12716	615.288	2	SHCIAEVEK	Carbamidomethyl@312;XL:U-Thiol@314|XL:U-Thiol@315	-2.13142	27.2	0.00044	610.756	2	CCTKPESER	Carbamidomethyl@460;Carbamidomethyl@461;XL:U-Alkene@463	-1.99329	24.9	7.5e-06
SDASO-L	ALB	E315	ALB	K463	494.221	5	1.58663	615.287	2	SHCIAEVEK	Carbamidomethyl@312;XL:U-Thiol@315	-1.15626	30.3	0.0001	407.507	3	CCTKPESER	Carbamidomethyl@460;Carbamidomethyl@461;XL:U-Alkene@463	-2.1745	15.8	0.034
SDASO-L	ALB	H311	ALB	K463	617.524	4	1.54252	624.292	2	SHCIAEVEK	XL:U-Sulfenic@311;Carbamidomethyl@312	-1.16361	24.6	0.001	610.756	2	CCTKPESER	Carbamidomethyl@460;Carbamidomethyl@461;XL:U-Alkene@463	-1.99329	22.7	2.5e-05
SDASO-L	ALB	E315	ALB	K463	823.03	3	1.34991	615.287	2	SHCIAEVEK	Carbamidomethyl@312;XL:U-Thiol@315	-0.993739	30.1	0.00013	610.756	2	CCTKPESER	Carbamidomethyl@460;Carbamidomethyl@461;XL:U-Alkene@463	-1.66583	25.8	9.5e-06
SDASO-L	ALB	E315	ALB	K463	823.03	3	1.34991	615.287	2	SHCIAEVEK	Carbamidomethyl@312;XL:U-Thiol@315	-0.993739	30.1	0.00013	610.756	2	CCTKPESER	Carbamidomethyl@460;Carbamidomethyl@461;XL:U-Alkene@463	-1.66583	25.8	9.5e-06
SDASO-L	ALB	S310|H311	ALB	K463	823.031	3	2.46366	615.286	2	SHCIAEVEK	Carbamidomethyl@312;XL:U-Thiol@310|XL:U-Thiol@311	0.306468	26.3	0.00092	1220.5	1	CCTKPESER	Carbamidomethyl@460;Carbamidomethyl@461;XL:U-Alkene@463	-1.15633	13.7	0.00082
SDASO-L	ALB	S310|H311	ALB	K463	617.525	4	2.73052	624.292	2	SHCIAEVEK	Carbamidomethyl@312;XL:U-Sulfenic*@310|XL:U-Sulfenic*@311	-0.362706	34.1	8.6e-06	610.756	2	CCTKPESER	Carbamidomethyl@460;Carbamidomethyl@461;XL:U-Alkene@463	-1.01091	23.8	3.2e-06
SDASO-L	ALB	E315	ALB	K463	823.031	3	2.68641	615.287	2	SHCIAEVEK	Carbamidomethyl@312;XL:U-Thiol@315	-1.80637	33	0.00022	610.757	2	CCTKPESER	Carbamidomethyl@460;Carbamidomethyl@461;XL:U-Alkene@463	-3.30314	26.5	3e-05
SDASO-L	ALB	H311	ALB	K463	494.222	5	3.19538	624.292	2	SHCIAEVEK	XL:U-Sulfenic@311;Carbamidomethyl@312	-0.84325	26.1	0.00063	407.506	3	CCTKPESER	Carbamidomethyl@460;Carbamidomethyl@461;XL:U-Alkene@463	-1.43831	21.5	0.0029
SDASO-L	ALB	S310|H311	ALB	K463	494.222	5	3.19538	624.292	2	SHCIAEVEK	Carbamidomethyl@312;XL:U-Sulfenic*@310|XL:U-Sulfenic*@311	-0.84325	36.1	3.7e-06	407.506	3	CCTKPESER	Carbamidomethyl@460;Carbamidomethyl@461;XL:U-Alkene@463	-1.43831	21.5	0.0029
SDASO-L	ALB	H311	ALB	K463	617.525	4	3.12652	624.292	2	SHCIAEVEK	XL:U-Sulfenic@311;Carbamidomethyl@312	-1.32379	27.6	0.00022	610.756	2	CCTKPESER	Carbamidomethyl@460;Carbamidomethyl@461;XL:U-Alkene@463	-1.66583	27.3	9.4e-06
SDASO-L	ALB	S310|H311	ALB	K463	617.525	4	3.12652	624.292	2	SHCIAEVEK	Carbamidomethyl@312;XL:U-Sulfenic*@310|XL:U-Sulfenic*@311	-1.32379	38	9e-07	610.756	2	CCTKPESER	Carbamidomethyl@460;Carbamidomethyl@461;XL:U-Alkene@463	-1.66583	27.3	9.4e-06
SDASO-L	ALB	E315	ALB	K463	823.031	3	2.98341	615.288	2	SHCIAEVEK	Carbamidomethyl@312;XL:U-Thiol@315	-2.94404	32.1	5.4e-05	610.756	2	CCTKPESER	Carbamidomethyl@460;Carbamidomethyl@461;XL:U-Alkene@463	-2.32076	18.4	0.00032
SDASO-L	ALB	S310|H311	ALB	K463	494.222	5	3.44288	624.292	2	SHCIAEVEK	Carbamidomethyl@312;XL:U-Sulfenic*@310|XL:U-Sulfenic*@311	-0.84325	35.5	1.4e-05	407.506	3	CCTKPESER	Carbamidomethyl@460;Carbamidomethyl@461;XL:U-Alkene@463	-1.43831	19.5	0.0025
SDASO-L	ALB	S310|H311	ALB	K463	617.526	4	3.32452	624.293	2	SHCIAEVEK	Carbamidomethyl@312;XL:U-Sulfenic*@310|XL:U-Sulfenic*@311	-1.48398	34.9	5.7e-06	610.757	2	CCTKPESER	Carbamidomethyl@460;Carbamidomethyl@461;XL:U-Alkene@463	-2.48449	19.5	0.00013
SDASO-L	ALB	S310|H311	ALB	K463	823.031	3	3.13191	615.287	2	SHCIAEVEK	Carbamidomethyl@312;XL:U-Thiol@310|XL:U-Thiol@311	-0.993739	31	0.00096	1220.5	1	CCTKPESER	Carbamidomethyl@460;Carbamidomethyl@461;XL:U-Alkene@463	-0.910529	13.7	0.0023
SDASO-L	ALB	S310|H311	ALB	K463	823.031	3	3.13191	624.292	2	SHCIAEVEK	Carbamidomethyl@312;XL:U-Sulfenic*@310|XL:U-Sulfenic*@311	-1.16361	35.6	3.5e-06	1220.5	1	CCTKPESER	Carbamidomethyl@460;Carbamidomethyl@461;XL:U-Alkene@463	-0.910529	13.7	0.0023
SDASO-L	ALB	E315	ALB	K463	823.032	3	3.35466	615.287	2	SHCIAEVEK	Carbamidomethyl@312;XL:U-Thiol@315	-1.48132	33.2	4.4e-05	610.756	2	CCTKPESER	Carbamidomethyl@460;Carbamidomethyl@461;XL:U-Alkene@463	-1.82956	18.9	6.2e-05
SDASO-L	ALB	E315	ALB	K463	823.032	3	3.35466	615.287	2	SHCIAEVEK	Carbamidomethyl@312;XL:U-Thiol@315	-1.48132	33.2	4.4e-05	610.756	2	CCTKPESER	Carbamidomethyl@460;Carbamidomethyl@461;XL:U-Alkene@463	-1.82956	18.9	6.2e-05
SDASO-L	ALB	H311	ALB	K463	823.032	3	3.35466	624.293	2	SHCIAEVEK	XL:U-Sulfenic@311;Carbamidomethyl@312	-1.80434	26.9	0.00048	1220.51	1	CCTKPESER	Carbamidomethyl@460;Carbamidomethyl@461;XL:U-Alkene@463	-1.89373	14.1	0.0033
SDASO-L	ALB	S310|H311	ALB	K463	823.032	3	3.42891	624.293	2	SHCIAEVEK	Carbamidomethyl@312;XL:U-Sulfenic*@310|XL:U-Sulfenic*@311	-1.96452	31.3	1.7e-05	1220.51	1	CCTKPESER	Carbamidomethyl@460;Carbamidomethyl@461;XL:U-Alkene@463	-1.89373	17.3	0.0007
SDASO-L	ALB	E315	ALB	K463	494.222	5	3.87601	615.287	2	SHCIAEVEK	Carbamidomethyl@312;XL:U-Thiol@315	-1.48132	26.7	0.00035	407.507	3	CCTKPESER	Carbamidomethyl@460;Carbamidomethyl@461;XL:U-Alkene@463	-1.9291	12.3	0.055
SDASO-L	ALB	E315	ALB	K463	494.222	5	3.87601	615.287	2	SHCIAEVEK	Carbamidomethyl@312;XL:U-Thiol@315	-1.48132	26.7	0.00035	407.507	3	CCTKPESER	Carbamidomethyl@460;Carbamidomethyl@461;XL:U-Alkene@463	-1.9291	12.3	0.056
SDASO-L	ALB	S310|H311	ALB	K463	617.526	4	3.81952	624.293	2	SHCIAEVEK	Carbamidomethyl@312;XL:U-Sulfenic*@310|XL:U-Sulfenic*@311	-2.1247	36.4	3.5e-06	610.757	2	CCTKPESER	Carbamidomethyl@460;Carbamidomethyl@461;XL:U-Alkene@463	-2.64822	25.6	2.5e-05
SDASO-L	ALB	S310|H311	ALB	K463	494.222	5	4.18538	624.293	2	SHCIAEVEK	Carbamidomethyl@312;XL:U-Sulfenic*@310|XL:U-Sulfenic*@311	-1.96452	32.4	3.7e-06	407.507	3	CCTKPESER	Carbamidomethyl@460;Carbamidomethyl@461;XL:U-Alkene@463	-2.66528	20.5	0.0019
SDASO-L	ALB	S310|H311	ALB	K463	823.033	3	5.35941	615.284	2	SHCIAEVEK	Carbamidomethyl@312;XL:U-Thiol@310|XL:U-Thiol@311	3.39447	21.3	0.0023	1220.5	1	CCTKPESER	Carbamidomethyl@460;Carbamidomethyl@461;XL:U-Alkene@463	-0.746663	9.7	0.0012
SDASO-L	ALB	E315	ALB	K463	823.034	3	5.87916	615.287	2	SHCIAEVEK	Carbamidomethyl@312;XL:U-Thiol@315	-1.48132	28.6	0.0002	610.758	2	CCTKPESER	Carbamidomethyl@460;Carbamidomethyl@461;XL:U-Alkene@463	-4.12179	14.3	0.0018
SDASO-L	ALB	S310|H311	ALB	K463	617.527	4	6.29452	624.291	2	SHCIAEVEK	Carbamidomethyl@312;XL:U-Sulfenic*@310|XL:U-Sulfenic*@311	0.27802	27.2	0.0001	610.756	2	CCTKPESER	Carbamidomethyl@460;Carbamidomethyl@461;XL:U-Alkene@463	-1.82956	21.3	2.6e-05
SDASO-L	ALB	E149|F150	ALB	K156	618.309	4	-0.104096	867.417	2	LKPDPNTLCDEFK	Carbamidomethyl@147;XL:U-Thiol@149|XL:U-Thiol@150	-1.51212	26	4.1e-05	360.198	2	KFWGK	XL:U-Alkene@156	-1.31275	13.3	0.48
SDASO-L	ALB	E149|F150	ALB	K156	618.309	4	-0.104096	867.417	2	LKPDPNTLCDEFK	Carbamidomethyl@147;XL:U-Thiol@149|XL:U-Thiol@150	-1.51212	26	4.1e-05	360.198	2	KFWGK	XL:U-Alkene@156	-1.31275	13.3	0.49
SDASO-L	ALB	L421|G422|E423	ALB	K455	632.345	4	0.388066	818.932	2	LGEYGFQNALIVR	XL:U-Thiol@421|XL:U-Thiol@422|XL:U-Thiol@423	-3.14653	41.1	2.3e-06	436.254	2	SLGKVGTR	XL:U-Alkene@455	-2.83781	31.3	0.00014
SDASO-L	ALB	Y424	ALB	K455	632.093	4	-0.990789	818.931	2	LGEYGFQNALIVR	XL:U-Thiol@424	-1.80332	38.4	8.1e-06	436.254	2	SLGKVGTR	XL:U-Alkene@455	-1.92091	29.6	0.00012
SDASO-L	ALB	L421|G422|E423|Y424	ALB	K455	632.346	4	0.968122	818.931	2	LGEYGFQNALIVR	XL:U-Thiol@421|XL:U-Thiol@422|XL:U-Thiol@423|XL:U-Thiol@424	-1.68121	38.2	4.6e-06	436.254	2	SLGKVGTR	XL:U-Alkene@455	-1.46247	26.6	4.7e-05
SDASO-L	ALB	Y424	ALB	K455	632.094	4	-0.700646	818.931	2	LGEYGFQNALIVR	XL:U-Thiol@424	-1.31488	40.1	7.5e-06	436.254	2	SLGKVGTR	XL:U-Alkene@455	-1.46247	29.5	4.9e-05
SDASO-L	ALB	L421|G422|E423	ALB	K455	632.094	4	-0.313789	818.93	2	LGEYGFQNALIVR	XL:U-Thiol@421|XL:U-Thiol@422|XL:U-Thiol@423	-1.19277	36.8	4.7e-06	436.254	2	SLGKVGTR	XL:U-Alkene@455	-1.46247	24	0.00051
SDASO-L	ALB	L421|G422|E423	ALB	K455	842.792	3	1.28758	818.932	2	LGEYGFQNALIVR	XL:U-Thiol@421|XL:U-Thiol@422|XL:U-Thiol@423	-3.39075	33.2	1.2e-05	871.501	1	SLGKVGTR	XL:U-Alkene@455	-2.81409	7.4	0.037
SDASO-L	ALB	Y424	ALB	K455	632.094	4	-0.12036	818.93	2	LGEYGFQNALIVR	XL:U-Thiol@424	-1.19277	40.3	1.5e-05	436.254	2	SLGKVGTR	XL:U-Alkene@455	-1.69169	27.9	3.8e-05
SDASO-L	ALB	Y424	ALB	K455	632.094	4	-0.12036	818.93	2	LGEYGFQNALIVR	XL:U-Thiol@424	-1.19277	40.3	1.5e-05	436.254	2	SLGKVGTR	XL:U-Alkene@455	-1.69169	27.9	3.8e-05
SDASO-L	ALB	L421|G422|E423	ALB	K455	632.346	4	1.93488	818.93	2	LGEYGFQNALIVR	XL:U-Thiol@421|XL:U-Thiol@422|XL:U-Thiol@423	-0.215888	30.5	3.1e-05	436.254	2	SLGKVGTR	XL:U-Alkene@455	-2.60859	27.5	4.5e-05
SDASO-L	ALB	L421|G422|E423|Y424	ALB	K455	842.456	3	-0.042561	818.929	2	LGEYGFQNALIVR	XL:U-Thiol@421|XL:U-Thiol@422|XL:U-Thiol@423|XL:U-Thiol@424	0.760998	29.7	1.8e-05	871.5	1	SLGKVGTR	XL:U-Alkene@455	-1.43716	12.1	0.0013
SDASO-L	ALB	L421|G422|E423|Y424	ALB	K455	842.456	3	-0.042561	818.929	2	LGEYGFQNALIVR	XL:U-Thiol@421|XL:U-Thiol@422|XL:U-Thiol@423|XL:U-Thiol@424	0.760998	29.7	1.8e-05	871.5	1	SLGKVGTR	XL:U-Alkene@455	-1.43716	12.1	0.0013
SDASO-L	ALB	L421|G422|E423|Y424|G425	ALB	K455	632.094	4	0.653355	818.932	2	LGEYGFQNALIVR	XL:U-Thiol@421|XL:U-Thiol@422|XL:U-Thiol@423|XL:U-Thiol@424|XL:U-Thiol@425	-2.90231	37.4	5.4e-05	436.255	2	SLGKVGTR	XL:U-Alkene@455	-3.29626	27.4	0.00027
SDASO-L	ALB	Y424	ALB	K455	842.457	3	0.610261	818.932	2	LGEYGFQNALIVR	XL:U-Thiol@424	-3.63497	24.6	8.7e-05	871.501	1	SLGKVGTR	XL:U-Alkene@455	-2.24037	12.5	0.0038
SDASO-L	ALB	Y424	ALB	K455	632.095	4	1.04021	818.931	2	LGEYGFQNALIVR	XL:U-Thiol@424	-1.68121	41.3	9.8e-06	436.254	2	SLGKVGTR	XL:U-Alkene@455	-2.15014	27.1	0.00013
SDASO-L	ALB	L421|G422|E423	ALB	K455	842.457	3	0.900404	818.932	2	LGEYGFQNALIVR	XL:U-Thiol@421|XL:U-Thiol@422|XL:U-Thiol@423	-2.65809	27	0.00016	871.501	1	SLGKVGTR	XL:U-Alkene@455	-2.01088	13.4	0.0042
SDASO-L	ALB	L421|G422|E423	ALB	K455	632.095	4	1.6205	818.93	2	LGEYGFQNALIVR	XL:U-Thiol@421|XL:U-Thiol@422|XL:U-Thiol@423	-0.948551	36.1	4.7e-06	436.254	2	SLGKVGTR	XL:U-Alkene@455	-1.23324	26.4	6.6e-05
SDASO-L	ALB	L421|G422|E423	ALB	K455	632.095	4	1.6205	818.93	2	LGEYGFQNALIVR	XL:U-Thiol@421|XL:U-Thiol@422|XL:U-Thiol@423	-0.948551	36.1	4.7e-06	436.254	2	SLGKVGTR	XL:U-Alkene@455	-1.23324	26.4	6.6e-05
SDASO-L	ALB	L421|G422|E423	ALB	K455	632.095	4	1.81393	818.931	2	LGEYGFQNALIVR	XL:U-Thiol@421|XL:U-Thiol@422|XL:U-Thiol@423	-2.16965	37.8	4.7e-06	436.254	2	SLGKVGTR	XL:U-Alkene@455	-2.60859	29.1	0.00012
SDASO-L	ALB	L421|G422|E423|Y424	ALB	K455	842.458	3	1.98844	818.932	2	LGEYGFQNALIVR	XL:U-Thiol@421|XL:U-Thiol@422|XL:U-Thiol@423|XL:U-Thiol@424	-2.65809	35.3	2.1e-06	871.501	1	SLGKVGTR	XL:U-Alkene@455	-2.69935	6.5	0.04
SDASO-L	ALB	L421|G422|E423|Y424	ALB	K455	632.096	4	2.58764	818.932	2	LGEYGFQNALIVR	XL:U-Thiol@421|XL:U-Thiol@422|XL:U-Thiol@423|XL:U-Thiol@424	-2.90231	42.6	9.1e-07	436.254	2	SLGKVGTR	XL:U-Alkene@455	-2.60859	28.7	8.9e-05
SDASO-L	ALB	L421|G422|E423|Y424	ALB	K455	842.458	3	2.49619	818.932	2	LGEYGFQNALIVR	XL:U-Thiol@421|XL:U-Thiol@422|XL:U-Thiol@423|XL:U-Thiol@424	-2.53598	28.3	0.00036	871.5	1	SLGKVGTR	XL:U-Alkene@455	-1.32241	9.7	0.009
SDASO-L	ALB	L421|G422|E423|Y424	ALB	K455	842.458	3	2.49619	818.932	2	LGEYGFQNALIVR	XL:U-Thiol@421|XL:U-Thiol@422|XL:U-Thiol@423|XL:U-Thiol@424	-2.53598	28.3	0.00036	871.5	1	SLGKVGTR	XL:U-Alkene@455	-1.32241	9.7	0.0089
SDASO-L	ALB	L421|G422|E423	ALB	K455	842.794	3	4.33287	818.932	2	LGEYGFQNALIVR	XL:U-Thiol@421|XL:U-Thiol@422|XL:U-Thiol@423	-2.90231	26.6	3.6e-05	871.502	1	SLGKVGTR	XL:U-Alkene@455	-3.38781	11.7	0.0017
SDASO-L	ALB	L421|G422|E423	ALB	K455	632.096	4	3.26464	818.932	2	LGEYGFQNALIVR	XL:U-Thiol@421|XL:U-Thiol@422|XL:U-Thiol@423	-2.90231	40.4	1.1e-06	436.254	2	SLGKVGTR	XL:U-Alkene@455	-2.60859	28.5	0.00036
SDASO-L	ALB	G422|E423	ALB	K455	632.096	4	3.6515	818.931	2	LGEYGFQNALIVR	XL:U-Thiol@422|XL:U-Thiol@423	-1.80332	40.2	6.1e-06	436.254	2	SLGKVGTR	XL:U-Alkene@455	-2.60859	27.9	0.00022
SDASO-L	ALB	L421|G422|E423	ALB	K455	842.46	3	3.80183	818.931	2	LGEYGFQNALIVR	XL:U-Thiol@421|XL:U-Thiol@422|XL:U-Thiol@423	-2.04754	31.3	1.8e-05	871.501	1	SLGKVGTR	XL:U-Alkene@455	-2.81409	10.9	0.002
SDASO-L	ALB	Y424	ALB	K455	632.097	4	5.10222	818.932	2	LGEYGFQNALIVR	XL:U-Thiol@424	-2.53598	42.7	6.8e-06	436.254	2	SLGKVGTR	XL:U-Alkene@455	-2.83781	27.7	0.00014
SDASO-L	ALB	A240|R241|L242	ALB	K463	635.809	4	3.47916	660.86	2	AWSVARLSQK	XL:U-Sulfenic*@240|XL:U-Sulfenic*@241|XL:U-Sulfenic*@242	-1.85778	24.2	6.7e-05	610.756	2	CCTKPESER	Carbamidomethyl@460;Carbamidomethyl@461;XL:U-Alkene@463	-1.82956	16.2	0.00044
SDASO-L	ALB	E448	ALB	K455	853.473	3	-0.176906	834.955	2	VPQVSTPTLVEVSR	XL:U-Thiol@448	-1.92193	38	6.5e-10	871.501	1	SLGKVGTR	XL:U-Alkene@455	-1.89614	13.2	0.003
SDASO-L	ALB	E448	ALB	K455	853.475	3	1.68465	834.955	2	VPQVSTPTLVEVSR	XL:U-Thiol@448	-1.6824	27.4	1.3e-06	871.501	1	SLGKVGTR	XL:U-Alkene@455	-2.12562	9.4	0.041
SDASO-L	ALB	E448	ALB	K455	640.106	4	0.557147	834.956	2	VPQVSTPTLVEVSR	XL:U-Thiol@448	-3.35913	40.4	1.5e-08	436.255	2	SLGKVGTR	XL:U-Alkene@455	-3.52548	27.2	0.0003
SDASO-L	ALB	E448|V449|S450	ALB	K455	853.139	3	0.657847	834.954	2	VPQVSTPTLVEVSR	XL:U-Thiol@448|XL:U-Thiol@449|XL:U-Thiol@450	-1.44286	28.6	1.3e-06	871.501	1	SLGKVGTR	XL:U-Alkene@455	-2.01088	11.8	0.011
SDASO-L	ALB	E448	ALB	K455	853.475	3	2.61543	834.954	2	VPQVSTPTLVEVSR	XL:U-Thiol@448	-0.604493	42	1.3e-07	871.5	1	SLGKVGTR	XL:U-Alkene@455	-0.633945	10	0.01
SDASO-L	ALB	E448	ALB	K455	853.475	3	2.61543	834.954	2	VPQVSTPTLVEVSR	XL:U-Thiol@448	-0.604493	42	1.3e-07	871.5	1	SLGKVGTR	XL:U-Alkene@455	-0.633945	10	0.01
SDASO-L	ALB	E448|V449	ALB	K455	640.107	4	1.41666	834.953	2	VPQVSTPTLVEVSR	XL:U-Thiol@448|XL:U-Thiol@449	-0.484726	41.6	5.5e-08	436.254	2	SLGKVGTR	XL:U-Alkene@455	-1.23324	28.2	0.00057
SDASO-L	ALB	E448|V449	ALB	K455	640.107	4	1.41666	834.953	2	VPQVSTPTLVEVSR	XL:U-Thiol@448|XL:U-Thiol@449	-0.484726	41.6	5.5e-08	436.254	2	SLGKVGTR	XL:U-Alkene@455	-1.23324	28.2	0.00058
SDASO-L	ALB	L446|V447|E448	ALB	K455	853.476	3	3.11662	834.956	2	VPQVSTPTLVEVSR	XL:U-Thiol@446|XL:U-Thiol@447|XL:U-Thiol@448	-3.95796	30.9	1.5e-06	871.503	1	SLGKVGTR	XL:U-Alkene@455	-3.96153	6.4	0.12
SDASO-L	ALB	P444|T445|L446|V447|E448|V449|S450	ALB	K455	853.14	3	1.37411	834.957	2	VPQVSTPTLVEVSR	XL:U-Thiol@444|XL:U-Thiol@445|XL:U-Thiol@446|XL:U-Thiol@447|XL:U-Thiol@448|XL:U-Thiol@449|XL:U-Thiol@450	-4.67656	21.8	5.1e-05	871.502	1	SLGKVGTR	XL:U-Alkene@455	-2.92883	7.5	0.036
SDASO-L	ALB	E448	ALB	K455	640.107	4	1.60767	834.954	2	VPQVSTPTLVEVSR	XL:U-Thiol@448	-1.32309	37.3	2.3e-07	436.254	2	SLGKVGTR	XL:U-Alkene@455	-1.46247	28	0.00079
SDASO-L	ALB	E448	ALB	K455	640.107	4	1.60767	834.955	2	VPQVSTPTLVEVSR	XL:U-Thiol@448	-1.6824	41	2.8e-08	436.254	2	SLGKVGTR	XL:U-Alkene@455	-1.46247	23.8	0.00023
SDASO-L	ALB	E448	ALB	K455	640.107	4	1.79867	834.956	2	VPQVSTPTLVEVSR	XL:U-Thiol@448	-3.11959	33.6	4.4e-07	436.254	2	SLGKVGTR	XL:U-Alkene@455	-2.37936	28	0.00068
SDASO-L	ALB	E448	ALB	K455	640.107	4	2.27618	834.954	2	VPQVSTPTLVEVSR	XL:U-Thiol@448	-0.72426	41.1	7.5e-08	436.254	2	SLGKVGTR	XL:U-Alkene@455	-1.00402	31.9	6.2e-05
SDASO-L	ALB	E448|V449|S450	ALB	K455	853.141	3	2.52013	834.953	2	VPQVSTPTLVEVSR	XL:U-Thiol@448|XL:U-Thiol@449|XL:U-Thiol@450	-0.364959	29.8	1.5e-06	871.501	1	SLGKVGTR	XL:U-Alkene@455	-1.89614	13.9	0.0017
SDASO-L	ALB	P444|T445|L446|V447|E448|V449|S450	ALB	K455	853.477	3	4.33379	834.955	2	VPQVSTPTLVEVSR	XL:U-Thiol@444|XL:U-Thiol@445|XL:U-Thiol@446|XL:U-Thiol@447|XL:U-Thiol@448|XL:U-Thiol@449|XL:U-Thiol@450	-1.92193	10.9	0.095	871.502	1	SLGKVGTR	XL:U-Alkene@455	-3.15832	7.4	0.0039
SDASO-L	ALB	E448|V449|S450	ALB	K455	640.108	4	3.0402	834.955	2	VPQVSTPTLVEVSR	XL:U-Thiol@448|XL:U-Thiol@449|XL:U-Thiol@450	-1.92193	33.7	5.4e-06	436.254	2	SLGKVGTR	XL:U-Alkene@455	-2.15014	24	0.00042
SDASO-L	ALB	E448	ALB	K455	640.108	4	3.1357	834.955	2	VPQVSTPTLVEVSR	XL:U-Thiol@448	-2.64053	42.6	4.3e-09	436.254	2	SLGKVGTR	XL:U-Alkene@455	-2.37936	23.5	0.00012
SDASO-L	ALB	E448	ALB	K455	853.142	3	3.45128	834.951	2	VPQVSTPTLVEVSR	XL:U-Thiol@448	2.86876	35.4	3.4e-07	871.502	1	SLGKVGTR	XL:U-Alkene@455	-3.6173	10.8	0.013
SDASO-L	ALB	E448	ALB	K455	853.142	3	3.45128	834.955	2	VPQVSTPTLVEVSR	XL:U-Thiol@448	-2.401	36.8	4.5e-08	871.502	1	SLGKVGTR	XL:U-Alkene@455	-2.92883	12.1	0.0049
SDASO-L	ALB	E448	ALB	K455	640.108	4	3.99522	834.955	2	VPQVSTPTLVEVSR	XL:U-Thiol@448	-2.52076	40	2.8e-08	436.254	2	SLGKVGTR	XL:U-Alkene@455	-2.83781	21.5	0.00083
SDASO-L	ALB	E448	ALB	K455	640.111	4	8.67481	834.959	2	VPQVSTPTLVEVSR	XL:U-Thiol@448	-7.55093	27	3.1e-05	436.256	2	SLGKVGTR	XL:U-Alkene@455	-7.42226	24.6	0.00013
SDASO-L	ALB	E448	ALB	K455	640.111	4	8.67481	843.961	2	VPQVSTPTLVEVSR	XL:U-Sulfenic*@448	-2.8671	38.7	4.7e-09	436.256	2	SLGKVGTR	XL:U-Alkene@455	-7.42226	24.6	0.00013
SDASO-L	ALB	E448	ALB	K455	853.147	3	9.82603	834.957	2	VPQVSTPTLVEVSR	XL:U-Thiol@448	-4.43702	43.6	1.3e-07	871.501	1	SLGKVGTR	XL:U-Alkene@455	-2.01088	9.2	0.022
SDASO-L	ALB	E448	ALB	K455	853.147	3	9.82603	834.957	2	VPQVSTPTLVEVSR	XL:U-Thiol@448	-4.43702	43.6	1.3e-07	871.501	1	SLGKVGTR	XL:U-Alkene@455	-2.01088	9.2	0.022
SDASO-L	ALB	K28	ALB	T262|K263	515.88	5	1.05035	624.313	2	DTHKSEIAHR	XL:U-Alkene@28	-5.24071	26	1.3e-06	655.879	2	LVTDLTKVHK	XL:U-Thiol@262|XL:U-Thiol@263	-1.11193	16.8	0.0063
SDASO-L	ALB	K304	ALB	H311	865.067	3	0.59287	1345.61	1	ECCDKPLLEK	Carbamidomethyl@301;Carbamidomethyl@302;XL:U-Alkene@304	-0.665272	16.8	0.0034	624.292	2	SHCIAEVEK	XL:U-Sulfenic@311;Carbamidomethyl@312	-0.362706	19.9	0.0017
SDASO-L	ALB	K304	ALB	S310|H311	865.067	3	0.59287	1345.61	1	ECCDKPLLEK	Carbamidomethyl@301;Carbamidomethyl@302;XL:U-Alkene@304	-0.665272	16.8	0.0035	624.292	2	SHCIAEVEK	Carbamidomethyl@312;XL:U-Sulfenic*@310|XL:U-Sulfenic*@311	-0.362706	28.2	9.1e-06
SDASO-L	ALB	K304	ALB	S310|H311	864.732	3	-0.34991	1345.61	1	ECCDKPLLEK	Carbamidomethyl@301;Carbamidomethyl@302;XL:U-Alkene@304	-0.888218	19.3	0.00012	615.287	2	SHCIAEVEK	Carbamidomethyl@312;XL:U-Thiol@310|XL:U-Thiol@311	-0.343636	29.3	0.00027
SDASO-L	ALB	K304	ALB	S310|H311	864.732	3	-0.34991	1345.61	1	ECCDKPLLEK	Carbamidomethyl@301;Carbamidomethyl@302;XL:U-Alkene@304	-0.888218	19.3	0.00012	624.291	2	SHCIAEVEK	Carbamidomethyl@312;XL:U-Sulfenic*@310|XL:U-Sulfenic*@311	0.918747	34.5	7.5e-06
SDASO-L	ALB	K304	ALB	H311	864.732	3	-0.279245	1345.61	1	ECCDKPLLEK	Carbamidomethyl@301;Carbamidomethyl@302;XL:U-Alkene@304	-0.665272	20.4	0.0017	624.292	2	SHCIAEVEK	XL:U-Sulfenic@311;Carbamidomethyl@312	-1.00343	27.6	0.00074
SDASO-L	ALB	K304	ALB	S310|H311	648.801	4	0.869823	673.311	2	ECCDKPLLEK	Carbamidomethyl@301;Carbamidomethyl@302;XL:U-Alkene@304	-1.79615	28.7	2e-05	615.287	2	SHCIAEVEK	Carbamidomethyl@312;XL:U-Thiol@310|XL:U-Thiol@311	-1.48132	25.5	0.0007
SDASO-L	ALB	K304	ALB	S310|H311	648.802	4	1.43514	673.312	2	ECCDKPLLEK	Carbamidomethyl@301;Carbamidomethyl@302;XL:U-Alkene@304	-2.83578	30.3	0.00015	624.293	2	SHCIAEVEK	Carbamidomethyl@312;XL:U-Sulfenic*@310|XL:U-Sulfenic*@311	-1.96452	29.5	0.00019
SDASO-L	ALB	K304	ALB	E317	649.054	4	3.62517	673.312	2	ECCDKPLLEK	Carbamidomethyl@301;Carbamidomethyl@302;XL:U-Alkene@304	-3.57838	21.4	0.0003	615.287	2	SHCIAEVEK	Carbamidomethyl@312;XL:U-Thiol@317	-0.668688	24.5	0.00031
SDASO-L	ALB	K304	ALB	S310|H311	648.802	4	1.90624	673.31	2	ECCDKPLLEK	Carbamidomethyl@301;Carbamidomethyl@302;XL:U-Alkene@304	-0.459468	28.3	3.6e-05	615.286	2	SHCIAEVEK	Carbamidomethyl@312;XL:U-Thiol@310|XL:U-Thiol@311	0.468994	27.6	0.0011
SDASO-L	ALB	K304	ALB	S310|H311	648.802	4	1.90624	673.31	2	ECCDKPLLEK	Carbamidomethyl@301;Carbamidomethyl@302;XL:U-Alkene@304	-0.459468	28.3	3.6e-05	615.286	2	SHCIAEVEK	Carbamidomethyl@312;XL:U-Thiol@310|XL:U-Thiol@311	0.468994	27.6	0.0011
SDASO-L	ALB	K304	ALB	S310|H311	648.803	4	3.60221	673.311	2	ECCDKPLLEK	Carbamidomethyl@301;Carbamidomethyl@302;XL:U-Alkene@304	-1.79615	26.7	0.00065	615.288	2	SHCIAEVEK	Carbamidomethyl@312;XL:U-Thiol@310|XL:U-Thiol@311	-3.43162	30.7	0.00026
SDASO-L	ALB	K304	ALB	S310|H311	648.805	4	5.76927	673.312	2	ECCDKPLLEK	Carbamidomethyl@301;Carbamidomethyl@302;XL:U-Alkene@304	-3.13282	17.2	0.0039	624.293	2	SHCIAEVEK	Carbamidomethyl@312;XL:U-Sulfenic*@310|XL:U-Sulfenic*@311	-2.76542	18.8	0.00053
SDASO-L	ALB	K245	ALB	G457|T458|R459|T462	664.832	4	-0.182507	901.516	1	LSQKFPK	XL:U-Alkene@245	-2.29065	10.6	0.041	585.605	3	VGTRCCTKPESER	Carbamidomethyl@460;Carbamidomethyl@461;XL:U-Sulfenic@457|XL:U-Sulfenic@458|XL:U-Sulfenic@459|XL:U-Sulfenic@462	-0.917105	19.7	0.0026
SDASO-L	ALB	K245	ALB	T458|R459	664.832	4	-0.182507	901.516	1	LSQKFPK	XL:U-Alkene@245	-2.29065	10.6	0.041	585.605	3	VGTRCCTKPESER	Carbamidomethyl@460;Carbamidomethyl@461;XL:U-Sulfenic*@458|XL:U-Sulfenic*@459	-0.917105	28.6	1.3e-05
SDASO-L	ALB	K28	ALB	F35|K36	668.832	4	3.05792	624.31	2	DTHKSEIAHR	XL:U-Alkene@28	-0.915962	29.3	3.4e-06	703.844	2	FKDLGEEHFK	XL:U-Thiol@35|XL:U-Thiol@36	-2.5784	22.5	0.0012
SDASO-L	ALB	T26|H27|K28	ALB	K36	535.065	5	1.65902	456.896	3	DTHKSEIAHR	XL:U-Sulfenic@26|XL:U-Sulfenic@27|XL:U-Sulfenic@28	-2.25232	13.6	0.093	652.322	2	FKDLGEEHFK	XL:U-Alkene@36	-3.93945	32.6	1.6e-05
SDASO-L	ALB	H27|K28	ALB	K36	535.066	5	2.34474	456.896	3	DTHKSEIAHR	XL:U-Sulfenic*@27|XL:U-Sulfenic*@28	-2.25232	24.6	0.00012	652.321	2	FKDLGEEHFK	XL:U-Alkene@36	-3.17296	34.8	2.9e-05
SDASO-L	ALB	K28	ALB	F35|K36|D37	535.066	5	2.34474	624.311	2	DTHKSEIAHR	XL:U-Alkene@28	-2.35755	26.2	2e-05	475.568	3	FKDLGEEHFK	XL:U-Sulfenic*@35|XL:U-Sulfenic*@36|XL:U-Sulfenic*@37	-1.95073	25.8	9.6e-05
SDASO-L	ALB	D25|T26|K28	ALB	K36	535.066	5	3.03045	456.896	3	DTHKSEIAHR	XL:U-Sulfenic@25|XL:U-Sulfenic@26|XL:U-Sulfenic@28	-2.47118	19.2	0.014	652.321	2	FKDLGEEHFK	XL:U-Alkene@36	-3.01966	33.8	5.1e-05
SDASO-L	ALB	T26|H27|K28|S29	ALB	K36	668.581	4	3.12686	675.834	2	DTHKSEIAHR	XL:U-Thiol@26|XL:U-Thiol@27|XL:U-Thiol@28|XL:U-Thiol@29	-1.80051	18.2	0.0015	652.321	2	FKDLGEEHFK	XL:U-Alkene@36	-2.09987	34.5	5.3e-06
SDASO-L	ALB	D25|T26|H27	ALB	K36	668.581	4	3.40114	675.834	2	DTHKSEIAHR	XL:U-Thiol@25|XL:U-Thiol@26|XL:U-Thiol@27	-2.39237	20.7	0.0016	652.321	2	FKDLGEEHFK	XL:U-Alkene@36	-1.94657	23.8	0.0002
SDASO-L	ALB	K28	ALB	F35|K36|D37	668.581	4	3.40114	624.311	2	DTHKSEIAHR	XL:U-Alkene@28	-2.0372	28.1	4.1e-06	703.844	2	FKDLGEEHFK	XL:U-Thiol@35|XL:U-Thiol@36|XL:U-Thiol@37	-2.15217	22	0.00059
SDASO-L	ALB	K28	ALB	F35|K36|D37	535.067	5	3.94474	624.311	2	DTHKSEIAHR	XL:U-Alkene@28	-2.51773	28	5.5e-06	469.565	3	FKDLGEEHFK	XL:U-Thiol@35|XL:U-Thiol@36|XL:U-Thiol@37	-2.87721	23.7	0.0021
SDASO-L	ALB	K28	ALB	F35|K36|D37	535.067	5	3.94474	624.311	2	DTHKSEIAHR	XL:U-Alkene@28	-2.51773	28	5.5e-06	469.565	3	FKDLGEEHFK	XL:U-Thiol@35|XL:U-Thiol@36|XL:U-Thiol@37	-2.87721	23.7	0.0021
SDASO-L	ALB	D25|T26|K28	ALB	K36	535.067	5	4.74474	456.895	3	DTHKSEIAHR	XL:U-Sulfenic@25|XL:U-Sulfenic@26|XL:U-Sulfenic@28	-1.37684	19.9	0.0073	652.321	2	FKDLGEEHFK	XL:U-Alkene@36	-2.40647	36.9	1.3e-05
SDASO-L	ALB	K28	ALB	F35|K36	668.583	4	6.144	624.311	2	DTHKSEIAHR	XL:U-Alkene@28	-1.71684	27.5	7.2e-06	703.844	2	FKDLGEEHFK	XL:U-Thiol@35|XL:U-Thiol@36	-1.86801	19.6	0.0019
SDASO-L	ALB	Q227;K228	ALB	K235	668.84	4	1.42125	703.83	2	CASIQKFGER	Carbamidomethyl@223;XL:U-Thiol@227;XL:U-Alkene@228	1.31028	16.2	0.013	528.303	2	ALKAWSVAR	XL:U-Alkene@235	1.10957	33.2	0.00014
SDASO-L	ALB	Q227;K228	ALB	K235	668.84	4	1.42125	703.83	2	CASIQKFGER	Carbamidomethyl@223;XL:U-Thiol@227;XL:U-Alkene@228	1.31028	16.2	0.013	528.303	2	ALKAWSVAR	XL:U-Alkene@235	1.10957	33.2	0.00014
SDASO-L	ALB	K235	ALB	C384|A385	670.072	4	3.14751	528.304	2	ALKAWSVAR	XL:U-Alkene@235	-2.10827	28.5	0.00016	801.83	2	EYEATLEECCAK	Carbamidomethyl@383;XL:U-Thiol@384|XL:U-Thiol@385	-3.17119	20.5	9.3e-05
SDASO-L	ALB	K235	ALB	E381|E382|C383	670.326	4	8.1854	528.305	2	ALKAWSVAR	XL:U-Alkene@235	-3.05469	29.3	2.6e-05	801.828	2	EYEATLEECCAK	Carbamidomethyl@384;XL:U-Thiol@381|XL:U-Thiol@382|XL:U-Thiol@383	-0.427469	14.9	0.0026
SDASO-L	ALB	E448|S450	ALB	K455	672.132	4	4.08027	908.008	2	KVPQVSTPTLVEVSR	XL:U-Sulfenic*@448|XL:U-Sulfenic*@450	-2.24471	22.5	9.2e-06	436.254	2	SLGKVGTR	XL:U-Alkene@455	-1.92091	24.6	0.00013
SDASO-L	ALB	K437	ALB	E564	896.147	3	-2.05111	847.481	2	KVPQVSTPTLVEVSR	XL:U-Alkene@437	-3.51419	42.9	8.1e-08	993.494	1	ATEEQLK	XL:U-Sulfenic*@564	-2.29067	17.8	0.0013
SDASO-L	ALB	K437	ALB	A562|T563|E564	896.15	3	0.812656	847.48	2	KVPQVSTPTLVEVSR	XL:U-Alkene@437	-2.80621	42.1	1.8e-08	975.484	1	ATEEQLK	XL:U-Thiol@562|XL:U-Thiol@563|XL:U-Thiol@564	-2.50724	17.1	0.047
SDASO-L	ALB	K437	ALB	E564	896.151	3	1.4945	847.479	2	KVPQVSTPTLVEVSR	XL:U-Alkene@437	-1.39025	36.8	8.2e-08	975.482	1	ATEEQLK	XL:U-Thiol@564	-0.96954	11.9	0.14
SDASO-L	ALB	K437	ALB	E564	896.151	3	1.4945	847.479	2	KVPQVSTPTLVEVSR	XL:U-Alkene@437	-1.39025	36.8	8.2e-08	975.482	1	ATEEQLK	XL:U-Thiol@564	-0.96954	11.9	0.14
SDASO-L	ALB	K437	ALB	A562|T563|E564	896.151	3	1.63087	847.481	2	KVPQVSTPTLVEVSR	XL:U-Alkene@437	-3.51419	32.7	2.3e-07	993.495	1	ATEEQLK	XL:U-Sulfenic*@562|XL:U-Sulfenic*@563|XL:U-Sulfenic*@564	-2.49198	15.6	0.00048
SDASO-L	ALB	K437	ALB	E564	896.151	3	2.44909	847.48	2	KVPQVSTPTLVEVSR	XL:U-Alkene@437	-2.80621	30.9	1.4e-06	993.494	1	ATEEQLK	XL:U-Sulfenic*@564	-1.88805	15.8	4.6e-05
SDASO-L	ALB	K437	ALB	E564	896.155	3	6.33563	847.48	2	KVPQVSTPTLVEVSR	XL:U-Alkene@437	-2.92421	33.6	2.8e-07	993.494	1	ATEEQLK	XL:U-Sulfenic*@564	-2.08936	12.9	0.0015
SDASO-L	ALB	D135	ALB	K140	898.094	3	4.73097	1061.48	1	DDSPDLPK	XL:U-Sulfenic*@135	-2.77584	14.2	0.00088	815.894	2	LKPDPNTLCDEFK	XL:U-Alkene@140;Carbamidomethyl@147	-2.53298	21.5	5.2e-05
SDASO-L	ALB	K235	ALB	E377	684.328	4	4.51855	528.304	2	ALKAWSVAR	XL:U-Alkene@235	-1.91899	31.3	2.6e-05	830.341	2	EYEATLEECCAK	XL:U-Thiol@377;Carbamidomethyl@383;Carbamidomethyl@384	-2.78306	19	2.8e-05
SDASO-L	ALB	K455	ALB	M469|L476	693.854	4	-1.68639	436.254	2	SLGKVGTR	XL:U-Alkene@455	-2.37936	19.2	0.00063	941.453	2	MPCTEDYLSLILNR	Carbamidomethyl@471;XL:U-Thiol@469|XL:U-Thiol@476	-4.34942	9.7	0.81
SDASO-L	ALB	K455	ALB	M469|P470|T472|E473|D474|Y475	924.132	3	-3.9764	871.501	1	SLGKVGTR	XL:U-Alkene@455	-1.89614	11.2	0.0085	941.45	2	MPCTEDYLSLILNR	Carbamidomethyl@471;XL:U-Thiol@469|XL:U-Thiol@470|XL:U-Thiol@472|XL:U-Thiol@473|XL:U-Thiol@474|XL:U-Thiol@475	-1.48152	22.9	0.0085
SDASO-L	ALB	K455	ALB	M469|P470|T472	693.352	4	-2.70293	436.255	2	SLGKVGTR	XL:U-Alkene@455	-3.29626	26	0.00029	941.451	2	MPCTEDYLSLILNR	Carbamidomethyl@471;XL:U-Thiol@469|XL:U-Thiol@470|XL:U-Thiol@472	-1.80018	21.6	0.0096
SDASO-L	ALB	K455	ALB	M469|P470|T472	693.352	4	-2.70293	436.255	2	SLGKVGTR	XL:U-Alkene@455	-3.29626	26	0.00029	941.451	2	MPCTEDYLSLILNR	Carbamidomethyl@471;XL:U-Thiol@469|XL:U-Thiol@470|XL:U-Thiol@472	-1.80018	21.6	0.0096
SDASO-L	ALB	K455	ALB	M469|P470|T472|E473|D474|Y475	693.604	4	-0.476034	436.254	2	SLGKVGTR	XL:U-Alkene@455	-2.15014	24.7	0.00022	941.451	2	MPCTEDYLSLILNR	Carbamidomethyl@471;XL:U-Thiol@469|XL:U-Thiol@470|XL:U-Thiol@472|XL:U-Thiol@473|XL:U-Thiol@474|XL:U-Thiol@475	-2.01262	21.9	0.0083
SDASO-L	ALB	K455	ALB	M469|P470|T472|E473|D474|Y475	924.134	3	-2.05899	871.501	1	SLGKVGTR	XL:U-Alkene@455	-2.12562	14.2	0.0022	941.451	2	MPCTEDYLSLILNR	Carbamidomethyl@471;XL:U-Thiol@469|XL:U-Thiol@470|XL:U-Thiol@472|XL:U-Thiol@473|XL:U-Thiol@474|XL:U-Thiol@475	-1.69396	20.7	0.012
SDASO-L	ALB	K455	ALB	M469|P470|T472|E473|D474|Y475	924.134	3	-2.05899	871.501	1	SLGKVGTR	XL:U-Alkene@455	-2.12562	14.2	0.0021	941.451	2	MPCTEDYLSLILNR	Carbamidomethyl@471;XL:U-Thiol@469|XL:U-Thiol@470|XL:U-Thiol@472|XL:U-Thiol@473|XL:U-Thiol@474|XL:U-Thiol@475	-1.69396	20.7	0.012
SDASO-L	ALB	K455	ALB	M469|P470|T472|E473|D474|Y475	924.135	3	-1.26558	871.502	1	SLGKVGTR	XL:U-Alkene@455	-2.92883	12.3	0.00021	941.452	2	MPCTEDYLSLILNR	Carbamidomethyl@471;XL:U-Thiol@469|XL:U-Thiol@470|XL:U-Thiol@472|XL:U-Thiol@473|XL:U-Thiol@474|XL:U-Thiol@475	-2.86237	19.2	0.03
SDASO-L	ALB	K455	ALB	M469|P470|T472|E473|D474|Y475	924.135	3	-1.06722	871.501	1	SLGKVGTR	XL:U-Alkene@455	-1.78139	7.9	0.013	941.45	2	MPCTEDYLSLILNR	Carbamidomethyl@471;XL:U-Thiol@469|XL:U-Thiol@470|XL:U-Thiol@472|XL:U-Thiol@473|XL:U-Thiol@474|XL:U-Thiol@475	-1.16286	17.4	0.0078
SDASO-L	ALB	K455	ALB	M469|P470|T472|E473|D474|Y475	924.135	3	-1.06722	871.501	1	SLGKVGTR	XL:U-Alkene@455	-1.78139	7.9	0.013	941.45	2	MPCTEDYLSLILNR	Carbamidomethyl@471;XL:U-Thiol@469|XL:U-Thiol@470|XL:U-Thiol@472|XL:U-Thiol@473|XL:U-Thiol@474|XL:U-Thiol@475	-1.16286	17.4	0.0078
SDASO-L	ALB	K455	ALB	M469|P470|T472|E473|D474|Y475	693.605	4	0.845842	436.253	2	SLGKVGTR	XL:U-Alkene@455	-0.774794	27.8	0.00014	941.449	2	MPCTEDYLSLILNR	Carbamidomethyl@471;XL:U-Thiol@469|XL:U-Thiol@470|XL:U-Thiol@472|XL:U-Thiol@473|XL:U-Thiol@474|XL:U-Thiol@475	-0.206892	17.3	0.038
SDASO-L	ALB	K455	ALB	M469|P470|T472|E473|D474|Y475	693.605	4	0.845842	436.253	2	SLGKVGTR	XL:U-Alkene@455	-0.774794	27.8	0.00014	941.449	2	MPCTEDYLSLILNR	Carbamidomethyl@471;XL:U-Thiol@469|XL:U-Thiol@470|XL:U-Thiol@472|XL:U-Thiol@473|XL:U-Thiol@474|XL:U-Thiol@475	-0.206892	17.3	0.038
SDASO-L	ALB	K455	ALB	M469|P470|T472|E473|D474|Y475	693.605	4	0.933967	436.254	2	SLGKVGTR	XL:U-Alkene@455	-1.46247	31	0.00018	941.45	2	MPCTEDYLSLILNR	Carbamidomethyl@471;XL:U-Thiol@469|XL:U-Thiol@470|XL:U-Thiol@472|XL:U-Thiol@473|XL:U-Thiol@474|XL:U-Thiol@475	-1.05665	18.4	0.015
SDASO-L	ALB	K455	ALB	M469|P470|T472|E473|D474|Y475	924.136	3	-0.273812	871.5	1	SLGKVGTR	XL:U-Alkene@455	-1.32241	13.1	0.0047	941.45	2	MPCTEDYLSLILNR	Carbamidomethyl@471;XL:U-Thiol@469|XL:U-Thiol@470|XL:U-Thiol@472|XL:U-Thiol@473|XL:U-Thiol@474|XL:U-Thiol@475	-0.950426	20.3	0.011
SDASO-L	ALB	K455	ALB	M469|P470|T472|E473|D474	693.354	4	-0.0582174	436.254	2	SLGKVGTR	XL:U-Alkene@455	-1.92091	30.6	0.00083	941.451	2	MPCTEDYLSLILNR	Carbamidomethyl@471;XL:U-Thiol@469|XL:U-Thiol@470|XL:U-Thiol@472|XL:U-Thiol@473|XL:U-Thiol@474	-2.22505	22.2	0.0012
SDASO-L	ALB	K455	ALB	M469|P470|T472|E473|D474|Y475	693.354	4	-0.0582174	436.253	2	SLGKVGTR	XL:U-Alkene@455	-0.0871205	27.3	0.00012	941.449	2	MPCTEDYLSLILNR	Carbamidomethyl@471;XL:U-Thiol@469|XL:U-Thiol@470|XL:U-Thiol@472|XL:U-Thiol@473|XL:U-Thiol@474|XL:U-Thiol@475	0.111765	19.5	0.0063
SDASO-L	ALB	K455	ALB	M469|P470|D474|Y475	693.606	4	1.63897	436.254	2	SLGKVGTR	XL:U-Alkene@455	-2.15014	27.6	0.00036	941.451	2	MPCTEDYLSLILNR	Carbamidomethyl@471;XL:U-Thiol@469|XL:U-Thiol@470|XL:U-Thiol@474|XL:U-Thiol@475	-2.22505	12.6	0.2
SDASO-L	ALB	K455	ALB	M469|P470|T472|E473|D474|Y475	693.606	4	1.63897	436.254	2	SLGKVGTR	XL:U-Alkene@455	-2.15014	27.6	0.00036	941.451	2	MPCTEDYLSLILNR	Carbamidomethyl@471;XL:U-Thiol@469|XL:U-Thiol@470|XL:U-Thiol@472|XL:U-Thiol@473|XL:U-Thiol@474|XL:U-Thiol@475	-2.22505	12.6	0.2
SDASO-L	ALB	K455	ALB	M469|P470|T472|E473|D474|Y475|L476	693.354	4	0.29441	436.253	2	SLGKVGTR	XL:U-Alkene@455	0.142104	22.5	0.00046	941.449	2	MPCTEDYLSLILNR	Carbamidomethyl@471;XL:U-Thiol@469|XL:U-Thiol@470|XL:U-Thiol@472|XL:U-Thiol@473|XL:U-Thiol@474|XL:U-Thiol@475|XL:U-Thiol@476	0.00554618	22	0.0066
SDASO-L	ALB	K455	ALB	M469|P470|D474|Y475	924.136	3	0.255129	871.501	1	SLGKVGTR	XL:U-Alkene@455	-1.89614	14.9	0.0043	941.45	2	MPCTEDYLSLILNR	Carbamidomethyl@471;XL:U-Thiol@469|XL:U-Thiol@470|XL:U-Thiol@474|XL:U-Thiol@475	-0.950426	16.8	0.039
SDASO-L	ALB	K455	ALB	M469|P470|T472|E473|D474|Y475	924.472	3	1.93017	871.501	1	SLGKVGTR	XL:U-Alkene@455	-1.89614	12.1	0.00094	941.45	2	MPCTEDYLSLILNR	Carbamidomethyl@471;XL:U-Thiol@469|XL:U-Thiol@470|XL:U-Thiol@472|XL:U-Thiol@473|XL:U-Thiol@474|XL:U-Thiol@475	-1.48152	16.5	0.041
SDASO-L	ALB	K455	ALB	M469|P470|T472|E473|D474|Y475	924.472	3	1.93017	871.501	1	SLGKVGTR	XL:U-Alkene@455	-1.89614	12.1	0.00094	941.45	2	MPCTEDYLSLILNR	Carbamidomethyl@471;XL:U-Thiol@469|XL:U-Thiol@470|XL:U-Thiol@472|XL:U-Thiol@473|XL:U-Thiol@474|XL:U-Thiol@475	-1.48152	16.5	0.041
SDASO-L	ALB	K455	ALB	M469|P470|T472|E473|D474|Y475	693.354	4	0.558881	436.254	2	SLGKVGTR	XL:U-Alkene@455	-1.00402	25.8	0.00026	941.451	2	MPCTEDYLSLILNR	Carbamidomethyl@471;XL:U-Thiol@469|XL:U-Thiol@470|XL:U-Thiol@472|XL:U-Thiol@473|XL:U-Thiol@474|XL:U-Thiol@475	-1.58774	18.2	0.011
SDASO-L	ALB	K455	ALB	M469|P470|T472|E473|D474|Y475	693.354	4	0.558881	436.254	2	SLGKVGTR	XL:U-Alkene@455	-1.00402	25.8	0.00026	941.451	2	MPCTEDYLSLILNR	Carbamidomethyl@471;XL:U-Thiol@469|XL:U-Thiol@470|XL:U-Thiol@472|XL:U-Thiol@473|XL:U-Thiol@474|XL:U-Thiol@475	-1.58774	18.2	0.011
SDASO-L	ALB	K455	ALB	M469|P470|D474|Y475	693.354	4	0.647038	436.254	2	SLGKVGTR	XL:U-Alkene@455	-2.37936	25.6	0.00028	941.451	2	MPCTEDYLSLILNR	Carbamidomethyl@471;XL:U-Thiol@469|XL:U-Thiol@470|XL:U-Thiol@474|XL:U-Thiol@475	-1.80018	20.8	0.0032
SDASO-L	ALB	K455	ALB	D474|Y475|L476	693.354	4	0.735195	436.254	2	SLGKVGTR	XL:U-Alkene@455	-1.46247	28.3	3.2e-05	941.451	2	MPCTEDYLSLILNR	Carbamidomethyl@471;XL:U-Thiol@474|XL:U-Thiol@475|XL:U-Thiol@476	-1.80018	20.9	0.0063
SDASO-L	ALB	K455	ALB	M469|P470|T472|E473|D474|Y475	693.354	4	0.823352	436.254	2	SLGKVGTR	XL:U-Alkene@455	-1.69169	23.6	0.00012	941.451	2	MPCTEDYLSLILNR	Carbamidomethyl@471;XL:U-Thiol@469|XL:U-Thiol@470|XL:U-Thiol@472|XL:U-Thiol@473|XL:U-Thiol@474|XL:U-Thiol@475	-1.69396	18.6	0.034
SDASO-L	ALB	K455	ALB	M469|P470|T472|E473|D474|Y475	693.354	4	0.823352	436.254	2	SLGKVGTR	XL:U-Alkene@455	-1.69169	23.6	0.00012	941.451	2	MPCTEDYLSLILNR	Carbamidomethyl@471;XL:U-Thiol@469|XL:U-Thiol@470|XL:U-Thiol@472|XL:U-Thiol@473|XL:U-Thiol@474|XL:U-Thiol@475	-1.69396	18.6	0.034
SDASO-L	ALB	K455	ALB	D474|Y475	693.355	4	0.999666	436.254	2	SLGKVGTR	XL:U-Alkene@455	-2.37936	26.1	0.00013	941.451	2	MPCTEDYLSLILNR	Carbamidomethyl@471;XL:U-Thiol@474|XL:U-Thiol@475	-1.80018	18.2	0.0058
SDASO-L	ALB	K455	ALB	D474|Y475	693.355	4	1.26414	436.254	2	SLGKVGTR	XL:U-Alkene@455	-2.37936	18.6	0.0072	941.451	2	MPCTEDYLSLILNR	Carbamidomethyl@471;XL:U-Thiol@474|XL:U-Thiol@475	-2.33127	16.6	0.025
SDASO-L	ALB	K455	ALB	P470|T472|E473|D474|Y475	693.355	4	1.26414	436.254	2	SLGKVGTR	XL:U-Alkene@455	-2.60859	24.4	0.00037	941.451	2	MPCTEDYLSLILNR	Carbamidomethyl@471;XL:U-Thiol@470|XL:U-Thiol@472|XL:U-Thiol@473|XL:U-Thiol@474|XL:U-Thiol@475	-2.33127	21.8	0.0045
SDASO-L	ALB	K455	ALB	M469|P470|T472|E473|D474|Y475|L476	693.355	4	1.61676	436.254	2	SLGKVGTR	XL:U-Alkene@455	-1.92091	21.4	0.00011	941.451	2	MPCTEDYLSLILNR	Carbamidomethyl@471;XL:U-Thiol@469|XL:U-Thiol@470|XL:U-Thiol@472|XL:U-Thiol@473|XL:U-Thiol@474|XL:U-Thiol@475|XL:U-Thiol@476	-2.01262	19	0.021
SDASO-L	ALB	K455	ALB	M469|P470|T472|E473|D474|Y475	693.355	4	1.96939	436.253	2	SLGKVGTR	XL:U-Alkene@455	-0.774794	26.7	2.8e-05	941.449	2	MPCTEDYLSLILNR	Carbamidomethyl@471;XL:U-Thiol@469|XL:U-Thiol@470|XL:U-Thiol@472|XL:U-Thiol@473|XL:U-Thiol@474|XL:U-Thiol@475	-0.52555	19.5	0.012
SDASO-L	ALB	K455	ALB	M469|P470|T472|E473|D474|Y475	693.355	4	2.23386	436.254	2	SLGKVGTR	XL:U-Alkene@455	-2.37936	27.2	0.00031	941.451	2	MPCTEDYLSLILNR	Carbamidomethyl@471;XL:U-Thiol@469|XL:U-Thiol@470|XL:U-Thiol@472|XL:U-Thiol@473|XL:U-Thiol@474|XL:U-Thiol@475	-2.01262	22.5	0.0028
SDASO-L	ALB	K455	ALB	M469|P470	924.138	3	2.50313	871.5	1	SLGKVGTR	XL:U-Alkene@455	-1.43716	10.6	0.00083	941.45	2	MPCTEDYLSLILNR	Carbamidomethyl@471;XL:U-Thiol@469|XL:U-Thiol@470	-1.48152	12.4	0.24
SDASO-L	ALB	K455	ALB	M469|P470|D474|Y475	924.138	3	2.56925	871.501	1	SLGKVGTR	XL:U-Alkene@455	-2.12562	6.9	0.1	941.45	2	MPCTEDYLSLILNR	Carbamidomethyl@471;XL:U-Thiol@469|XL:U-Thiol@470|XL:U-Thiol@474|XL:U-Thiol@475	-0.950426	21.2	0.022
SDASO-L	ALB	K455	ALB	M469|P470|D474|Y475	924.138	3	2.56925	871.501	1	SLGKVGTR	XL:U-Alkene@455	-2.12562	6.9	0.1	941.45	2	MPCTEDYLSLILNR	Carbamidomethyl@471;XL:U-Thiol@469|XL:U-Thiol@470|XL:U-Thiol@474|XL:U-Thiol@475	-0.950426	21.2	0.022
SDASO-L	ALB	K455	ALB	M469|P470|T472|E473|D474	693.356	4	3.02728	436.254	2	SLGKVGTR	XL:U-Alkene@455	-2.83781	25.3	0.00036	941.452	2	MPCTEDYLSLILNR	Carbamidomethyl@471;XL:U-Thiol@469|XL:U-Thiol@470|XL:U-Thiol@472|XL:U-Thiol@473|XL:U-Thiol@474	-2.75615	26.2	0.0028
SDASO-L	ALB	K455	ALB	M469|P470|T472|E473|D474|Y475	924.139	3	3.16431	871.5	1	SLGKVGTR	XL:U-Alkene@455	-1.09292	10.2	0.013	941.45	2	MPCTEDYLSLILNR	Carbamidomethyl@471;XL:U-Thiol@469|XL:U-Thiol@470|XL:U-Thiol@472|XL:U-Thiol@473|XL:U-Thiol@474|XL:U-Thiol@475	-0.631769	16.4	0.04
SDASO-L	ALB	K455	ALB	M469|P470|T472|E473|D474|Y475|L476	693.356	4	3.3799	436.254	2	SLGKVGTR	XL:U-Alkene@455	-1.92091	28.5	0.00011	941.451	2	MPCTEDYLSLILNR	Carbamidomethyl@471;XL:U-Thiol@469|XL:U-Thiol@470|XL:U-Thiol@472|XL:U-Thiol@473|XL:U-Thiol@474|XL:U-Thiol@475|XL:U-Thiol@476	-1.69396	18.7	0.023
SDASO-L	ALB	K455	ALB	M469|P470|T472|E473|D474|Y475	693.356	4	3.64437	436.254	2	SLGKVGTR	XL:U-Alkene@455	-2.15014	26.7	0.0014	941.451	2	MPCTEDYLSLILNR	Carbamidomethyl@471;XL:U-Thiol@469|XL:U-Thiol@470|XL:U-Thiol@472|XL:U-Thiol@473|XL:U-Thiol@474|XL:U-Thiol@475	-2.01262	25.4	0.0076
SDASO-L	ALB	K455	ALB	M469|P470|T472|E473|D474|Y475	924.14	3	4.42054	871.5	1	SLGKVGTR	XL:U-Alkene@455	-1.20767	9.1	0.0022	941.45	2	MPCTEDYLSLILNR	Carbamidomethyl@471;XL:U-Thiol@469|XL:U-Thiol@470|XL:U-Thiol@472|XL:U-Thiol@473|XL:U-Thiol@474|XL:U-Thiol@475	-0.631769	28.5	0.00072
SDASO-L	ALB	K455	ALB	M469|P470|T472|E473|D474|Y475	924.14	3	4.42054	871.5	1	SLGKVGTR	XL:U-Alkene@455	-1.20767	9.1	0.0022	941.45	2	MPCTEDYLSLILNR	Carbamidomethyl@471;XL:U-Thiol@469|XL:U-Thiol@470|XL:U-Thiol@472|XL:U-Thiol@473|XL:U-Thiol@474|XL:U-Thiol@475	-0.631769	28.5	0.00072
SDASO-L	ALB	K455	ALB	M469|P470	924.141	3	5.08172	871.502	1	SLGKVGTR	XL:U-Alkene@455	-3.38781	12.6	0.0014	941.452	2	MPCTEDYLSLILNR	Carbamidomethyl@471;XL:U-Thiol@469|XL:U-Thiol@470	-2.75615	15.3	0.056
SDASO-L	ALB	K455	ALB	M469|P470|T472|E473|D474|Y475	693.359	4	7.43512	436.254	2	SLGKVGTR	XL:U-Alkene@455	-1.92091	23.7	0.0019	941.451	2	MPCTEDYLSLILNR	Carbamidomethyl@471;XL:U-Thiol@469|XL:U-Thiol@470|XL:U-Thiol@472|XL:U-Thiol@473|XL:U-Thiol@474|XL:U-Thiol@475	-1.69396	18.3	0.019
SDASO-L	ALB	K455	ALB	M469|P470|T472|E473|D474|Y475	693.359	4	7.43512	436.254	2	SLGKVGTR	XL:U-Alkene@455	-1.92091	23.7	0.0019	941.451	2	MPCTEDYLSLILNR	Carbamidomethyl@471;XL:U-Thiol@469|XL:U-Thiol@470|XL:U-Thiol@472|XL:U-Thiol@473|XL:U-Thiol@474|XL:U-Thiol@475	-1.69396	18.3	0.019
SDASO-L	ALB	K548	ALB	M571|E572	924.157	3	-7.54867	598.866	2	KQTALVELLK	XL:U-Alkene@548	-0.306824	24.5	2.8e-05	778.878	2	TVMENFVAFVDK	XL:U-Thiol@571|XL:U-Thiol@572	-0.115019	23.2	9.2e-05
SDASO-L	ALB	K548	ALB	M571|E572|N573	693.624	4	-1.99827	598.867	2	KQTALVELLK	XL:U-Alkene@548	-1.4757	31.6	6.9e-05	778.878	2	TVMENFVAFVDK	XL:U-Thiol@571|XL:U-Thiol@572|XL:U-Thiol@573	-0.500188	26.2	0.00012
SDASO-L	ALB	K548	ALB	D579	924.161	3	-3.25115	598.867	2	KQTALVELLK	XL:U-Alkene@548	-1.97664	34.1	3.5e-05	1574.76	1	TVMENFVAFVDK	XL:U-Sulfenic@579	-0.435394	6.2	0.29
SDASO-L	ALB	K548	ALB	M571|E572	924.161	3	-3.11892	598.867	2	KQTALVELLK	XL:U-Alkene@548	-2.31061	30.7	5.4e-06	1574.76	1	TVMENFVAFVDK	XL:U-Sulfenic*@571|XL:U-Sulfenic*@572	-2.08644	16.9	3.4e-05
SDASO-L	ALB	K548	ALB	E572	924.162	3	-2.39164	598.868	2	KQTALVELLK	XL:U-Alkene@548	-3.47948	33	4.4e-05	1574.76	1	TVMENFVAFVDK	XL:U-Sulfenic*@572	-2.08644	20.4	1.3e-07
SDASO-L	ALB	K548	ALB	T569|V570|M571|E572|N573	693.626	4	0.0285482	598.867	2	KQTALVELLK	XL:U-Alkene@548	-2.81155	29.6	1.8e-05	778.88	2	TVMENFVAFVDK	XL:U-Thiol@569|XL:U-Thiol@570|XL:U-Thiol@571|XL:U-Thiol@572|XL:U-Thiol@573	-1.91247	16.9	0.0039
SDASO-L	ALB	K548	ALB	T569|V570|M571	924.162	3	-1.59826	598.868	2	KQTALVELLK	XL:U-Alkene@548	-2.97853	29.1	9.1e-06	778.881	2	TVMENFVAFVDK	XL:U-Thiol@569|XL:U-Thiol@570|XL:U-Thiol@571	-3.58153	17.5	0.00063
SDASO-L	ALB	K548	ALB	T569|V570|M571|E572	924.163	3	-1.06933	598.867	2	KQTALVELLK	XL:U-Alkene@548	-2.81155	32.3	0.00013	778.88	2	TVMENFVAFVDK	XL:U-Thiol@569|XL:U-Thiol@570|XL:U-Thiol@571|XL:U-Thiol@572	-2.93959	27.5	2.5e-05
SDASO-L	ALB	K548	ALB	V578|D579	924.835	3	2.28039	598.867	2	KQTALVELLK	XL:U-Alkene@548	-1.64268	31.2	6.6e-05	1574.76	1	TVMENFVAFVDK	XL:U-Sulfenic*@578|XL:U-Sulfenic*@579	1.08865	9	0.019
SDASO-L	ALB	K548	ALB	V578|D579	924.5	3	1.33315	598.867	2	KQTALVELLK	XL:U-Alkene@548	-2.14362	33.2	3.5e-05	1574.76	1	TVMENFVAFVDK	XL:U-Sulfenic*@578|XL:U-Sulfenic*@579	-1.57842	16.5	0.00012
SDASO-L	ALB	K548	ALB	M571|E572|N573	693.627	4	1.61475	598.868	2	KQTALVELLK	XL:U-Alkene@548	-2.97853	32.4	1.7e-05	778.879	2	TVMENFVAFVDK	XL:U-Thiol@571|XL:U-Thiol@572|XL:U-Thiol@573	-1.65569	30.1	7.8e-05
SDASO-L	ALB	K548	ALB	T569|V570|M571|E572	693.375	4	0.0939175	598.867	2	KQTALVELLK	XL:U-Alkene@548	-2.31061	33.7	3.3e-05	778.88	2	TVMENFVAFVDK	XL:U-Thiol@569|XL:U-Thiol@570|XL:U-Thiol@571|XL:U-Thiol@572	-1.91247	24.3	9.3e-05
SDASO-L	ALB	K548	ALB	T569|V570|M571|E572|N573	693.627	4	2.14348	598.868	2	KQTALVELLK	XL:U-Alkene@548	-3.14551	32.3	4.4e-05	778.88	2	TVMENFVAFVDK	XL:U-Thiol@569|XL:U-Thiol@570|XL:U-Thiol@571|XL:U-Thiol@572|XL:U-Thiol@573	-2.29764	22.1	0.00063
SDASO-L	ALB	K548	ALB	T569|V570|M571|E572	693.375	4	0.710998	598.868	2	KQTALVELLK	XL:U-Alkene@548	-2.97853	32.5	2.2e-05	778.88	2	TVMENFVAFVDK	XL:U-Thiol@569|XL:U-Thiol@570|XL:U-Thiol@571|XL:U-Thiol@572	-2.29764	31.6	5.8e-06
SDASO-L	ALB	K548	ALB	D579	924.164	3	0.649679	598.867	2	KQTALVELLK	XL:U-Alkene@548	-2.64457	33.5	3.9e-05	1574.76	1	TVMENFVAFVDK	XL:U-Sulfenic*@579	-1.51492	13	0.0011
SDASO-L	ALB	K548	ALB	T569|V570|M571|E572	693.375	4	0.97546	598.866	2	KQTALVELLK	XL:U-Alkene@548	-1.14173	33.2	3.5e-05	778.878	2	TVMENFVAFVDK	XL:U-Thiol@569|XL:U-Thiol@570|XL:U-Thiol@571|XL:U-Thiol@572	-0.500188	29	9.8e-05
SDASO-L	ALB	K548	ALB	T569|V570|M571|E572|N573	693.375	4	0.97546	598.867	2	KQTALVELLK	XL:U-Alkene@548	-1.30872	31.1	1.2e-05	778.879	2	TVMENFVAFVDK	XL:U-Thiol@569|XL:U-Thiol@570|XL:U-Thiol@571|XL:U-Thiol@572|XL:U-Thiol@573	-0.628578	22	0.00017
SDASO-L	ALB	K548	ALB	D579	924.165	3	0.781911	598.867	2	KQTALVELLK	XL:U-Alkene@548	-1.97664	28	1.2e-05	1574.76	1	TVMENFVAFVDK	XL:U-Sulfenic@579	-1.07041	7.9	0.18
SDASO-L	ALB	K548	ALB	D579	924.165	3	0.781911	598.867	2	KQTALVELLK	XL:U-Alkene@548	-1.97664	28	1.2e-05	1574.76	1	TVMENFVAFVDK	XL:U-Sulfenic*@579	-1.07041	12	0.0035
SDASO-L	ALB	K548	ALB	D579	924.501	3	2.45671	598.867	2	KQTALVELLK	XL:U-Alkene@548	-1.80966	31.9	2.3e-05	1574.76	1	TVMENFVAFVDK	XL:U-Sulfenic*@579	-1.57842	18	9.8e-06
SDASO-L	ALB	K548	ALB	V578|D579	924.501	3	2.45671	598.867	2	KQTALVELLK	XL:U-Alkene@548	-1.80966	31.9	2.3e-05	1574.76	1	TVMENFVAFVDK	XL:U-Sulfenic@578|XL:U-Sulfenic@579	-1.57842	8.5	0.074
SDASO-L	ALB	K548	ALB	D579	924.165	3	0.980258	598.867	2	KQTALVELLK	XL:U-Alkene@548	-2.47759	33.1	2.4e-05	1574.76	1	TVMENFVAFVDK	XL:U-Sulfenic*@579	1.59666	11.1	0.0057
SDASO-L	ALB	K548	ALB	D579	924.165	3	1.04637	598.867	2	KQTALVELLK	XL:U-Alkene@548	-1.64268	30.6	6.7e-06	1574.76	1	TVMENFVAFVDK	XL:U-Sulfenic*@579	-0.435394	15	0.0021
SDASO-L	ALB	K548	ALB	D579	924.501	3	2.78717	598.867	2	KQTALVELLK	XL:U-Alkene@548	-1.64268	28	4.8e-06	1574.76	1	TVMENFVAFVDK	XL:U-Sulfenic*@579	-0.117886	18.8	1.4e-06
SDASO-L	ALB	K548	ALB	T569|V570|M571|E572	924.165	3	1.17861	598.867	2	KQTALVELLK	XL:U-Alkene@548	-1.30872	30.3	4.9e-05	1574.76	1	TVMENFVAFVDK	XL:U-Sulfenic*@569|XL:U-Sulfenic*@570|XL:U-Sulfenic*@571|XL:U-Sulfenic*@572	0.77114	21	5.4e-06
SDASO-L	ALB	K548	ALB	T569|V570|M571|E572	693.376	4	1.41623	598.867	2	KQTALVELLK	XL:U-Alkene@548	-1.30872	29.8	6.8e-06	778.879	2	TVMENFVAFVDK	XL:U-Thiol@569|XL:U-Thiol@570|XL:U-Thiol@571|XL:U-Thiol@572	-0.628578	17.8	0.0019
SDASO-L	ALB	K548	ALB	T569|V570|M571|E572	693.376	4	1.50439	598.867	2	KQTALVELLK	XL:U-Alkene@548	-2.14362	30.9	1.5e-05	778.879	2	TVMENFVAFVDK	XL:U-Thiol@569|XL:U-Thiol@570|XL:U-Thiol@571|XL:U-Thiol@572	-1.5273	23.3	0.00025
SDASO-L	ALB	K548	ALB	T569|V570|M571|E572	693.376	4	1.50439	598.867	2	KQTALVELLK	XL:U-Alkene@548	-2.14362	30.9	1.5e-05	778.879	2	TVMENFVAFVDK	XL:U-Thiol@569|XL:U-Thiol@570|XL:U-Thiol@571|XL:U-Thiol@572	-1.5273	23.3	0.00025
SDASO-L	ALB	K548	ALB	M571|E572|N573|F574	693.376	4	1.94516	598.866	2	KQTALVELLK	XL:U-Alkene@548	-1.14173	25.1	2.5e-05	778.878	2	TVMENFVAFVDK	XL:U-Thiol@571|XL:U-Thiol@572|XL:U-Thiol@573|XL:U-Thiol@574	-0.371798	12.7	0.0054
SDASO-L	ALB	K548	ALB	M571|E572|N573|F574	693.376	4	1.94516	598.866	2	KQTALVELLK	XL:U-Alkene@548	-1.14173	25.1	2.5e-05	778.878	2	TVMENFVAFVDK	XL:U-Thiol@571|XL:U-Thiol@572|XL:U-Thiol@573|XL:U-Thiol@574	-0.371798	12.7	0.0053
SDASO-L	ALB	K548	ALB	D579	924.166	3	1.83976	598.867	2	KQTALVELLK	XL:U-Alkene@548	-2.47759	30.1	3.1e-05	1574.76	1	TVMENFVAFVDK	XL:U-Sulfenic@579	-1.45142	5.5	0.73
SDASO-L	ALB	K548	ALB	D579	924.166	3	1.97199	598.867	2	KQTALVELLK	XL:U-Alkene@548	-1.64268	31.6	2.9e-05	1574.76	1	TVMENFVAFVDK	XL:U-Sulfenic@579	-0.181387	8	0.089
SDASO-L	ALB	K548	ALB	D579	924.166	3	1.97199	598.867	2	KQTALVELLK	XL:U-Alkene@548	-1.64268	31.6	2.9e-05	1574.76	1	TVMENFVAFVDK	XL:U-Sulfenic*@579	-0.181387	14.7	0.00011
SDASO-L	ALB	K548	ALB	D579	924.166	3	2.10423	598.867	2	KQTALVELLK	XL:U-Alkene@548	-1.80966	25.5	0.00023	1574.76	1	TVMENFVAFVDK	XL:U-Sulfenic*@579	0.00911797	12.1	0.0011
SDASO-L	ALB	K548	ALB	T569|V570|M571|E572|N573	924.166	3	2.23646	598.867	2	KQTALVELLK	XL:U-Alkene@548	-1.64268	31.6	5.8e-06	778.879	2	TVMENFVAFVDK	XL:U-Thiol@569|XL:U-Thiol@570|XL:U-Thiol@571|XL:U-Thiol@572|XL:U-Thiol@573	-1.01375	22.4	0.00022
SDASO-L	ALB	K548	ALB	T569|V570|M571|E572|N573	924.166	3	2.23646	598.867	2	KQTALVELLK	XL:U-Alkene@548	-1.64268	31.6	5.8e-06	778.879	2	TVMENFVAFVDK	XL:U-Thiol@569|XL:U-Thiol@570|XL:U-Thiol@571|XL:U-Thiol@572|XL:U-Thiol@573	-1.01375	22.4	0.00022
SDASO-L	ALB	K548	ALB	D579	924.166	3	2.36869	598.867	2	KQTALVELLK	XL:U-Alkene@548	-2.31061	31.9	2.3e-05	1574.76	1	TVMENFVAFVDK	XL:U-Sulfenic*@579	-1.83243	9.1	0.1
SDASO-L	ALB	K548	ALB	D579	924.166	3	2.4348	598.867	2	KQTALVELLK	XL:U-Alkene@548	-1.80966	33.5	5.1e-06	1574.76	1	TVMENFVAFVDK	XL:U-Sulfenic*@579	-0.625899	13.9	0.00077
SDASO-L	ALB	K548	ALB	T569|V570|M571|E572	924.166	3	2.50092	598.866	2	KQTALVELLK	XL:U-Alkene@548	-0.974752	26.8	0.00019	778.879	2	TVMENFVAFVDK	XL:U-Thiol@569|XL:U-Thiol@570|XL:U-Thiol@571|XL:U-Thiol@572	-1.14214	25.7	5.5e-05
SDASO-L	ALB	K548	ALB	M571|E572	693.377	4	2.73855	598.867	2	KQTALVELLK	XL:U-Alkene@548	-2.64457	32.1	1.2e-05	778.88	2	TVMENFVAFVDK	XL:U-Thiol@571|XL:U-Thiol@572	-2.16925	24.8	0.00019
SDASO-L	ALB	K548	ALB	T569|V570|M571|E572	693.377	4	2.73855	598.867	2	KQTALVELLK	XL:U-Alkene@548	-2.64457	31.3	3.4e-05	778.88	2	TVMENFVAFVDK	XL:U-Thiol@569|XL:U-Thiol@570|XL:U-Thiol@571|XL:U-Thiol@572	-1.91247	30.3	2.6e-05
SDASO-L	ALB	K548	ALB	T569|V570|M571|E572	693.377	4	2.8267	598.867	2	KQTALVELLK	XL:U-Alkene@548	-2.31061	30.6	7.6e-06	778.879	2	TVMENFVAFVDK	XL:U-Thiol@569|XL:U-Thiol@570|XL:U-Thiol@571|XL:U-Thiol@572	-1.65569	25.9	3.8e-05
SDASO-L	ALB	K548	ALB	T569|V570|M571|E572|N573	693.377	4	3.44378	598.867	2	KQTALVELLK	XL:U-Alkene@548	-2.81155	31.8	3.7e-05	778.88	2	TVMENFVAFVDK	XL:U-Thiol@569|XL:U-Thiol@570|XL:U-Thiol@571|XL:U-Thiol@572|XL:U-Thiol@573	-2.16925	22.6	0.00056
SDASO-L	ALB	K548	ALB	D579	924.167	3	3.29431	598.868	2	KQTALVELLK	XL:U-Alkene@548	-3.47948	25.9	0.00045	1574.76	1	TVMENFVAFVDK	XL:U-Sulfenic*@579	-1.45142	10.6	0.0012
SDASO-L	ALB	K548	ALB	D579	924.167	3	3.49266	598.868	2	KQTALVELLK	XL:U-Alkene@548	-3.14551	32.9	3.5e-05	1574.76	1	TVMENFVAFVDK	XL:U-Sulfenic*@579	-2.40394	14.2	0.003
SDASO-L	ALB	K548	ALB	M571|E572	924.167	3	3.55877	598.867	2	KQTALVELLK	XL:U-Alkene@548	-2.14362	28.8	3.1e-05	778.88	2	TVMENFVAFVDK	XL:U-Thiol@571|XL:U-Thiol@572	-2.04086	26.9	6.8e-05
SDASO-L	ALB	K548	ALB	T569|V570|M571|E572	693.378	4	4.32532	598.867	2	KQTALVELLK	XL:U-Alkene@548	-2.14362	33.8	7.6e-05	778.879	2	TVMENFVAFVDK	XL:U-Thiol@569|XL:U-Thiol@570|XL:U-Thiol@571|XL:U-Thiol@572	-1.5273	29.9	6.2e-05
SDASO-L	ALB	K455	ALB	T472|E473|D474|Y475|L476	929.799	3	-3.17774	871.5	1	SLGKVGTR	XL:U-Alkene@455	-1.32241	8.2	0.049	949.447	2	MPCTEDYLSLILNR	Oxidation@469;Carbamidomethyl@471;XL:U-Thiol@472|XL:U-Thiol@473|XL:U-Thiol@474|XL:U-Thiol@475|XL:U-Thiol@476	-0.460756	19.4	0.0039
SDASO-L	ALB	K455	ALB	T472|E473|D474|Y475|L476	929.799	3	-3.17774	871.5	1	SLGKVGTR	XL:U-Alkene@455	-1.32241	8.2	0.05	949.447	2	MPCTEDYLSLILNR	Oxidation@469;Carbamidomethyl@471;XL:U-Thiol@472|XL:U-Thiol@473|XL:U-Thiol@474|XL:U-Thiol@475|XL:U-Thiol@476	-0.460756	19.4	0.0039
SDASO-L	ALB	K455	ALB	D474|Y475	697.352	4	-1.38757	436.254	2	SLGKVGTR	XL:U-Alkene@455	-1.92091	29.2	0.00016	949.448	2	MPCTEDYLSLILNR	Oxidation@469;Carbamidomethyl@471;XL:U-Thiol@474|XL:U-Thiol@475	-1.82997	33.8	1.8e-05
SDASO-L	ALB	K455	ALB	Y475|L476	697.604	4	0.650824	436.255	2	SLGKVGTR	XL:U-Alkene@455	-3.06703	28.7	0.00015	949.449	2	MPCTEDYLSLILNR	Oxidation@469;Carbamidomethyl@471;XL:U-Thiol@475|XL:U-Thiol@476	-3.09386	24.7	0.00021
SDASO-L	ALB	K455	ALB	Y475	697.856	4	2.60017	436.255	2	SLGKVGTR	XL:U-Alkene@455	-3.7547	28.6	0.00011	949.45	2	MPCTEDYLSLILNR	Oxidation@469;Carbamidomethyl@471;XL:U-Thiol@475	-3.51516	29.5	3.5e-05
SDASO-L	ALB	K455	ALB	Y475|L476	697.353	4	0.365441	436.254	2	SLGKVGTR	XL:U-Alkene@455	-2.37936	25.5	0.0003	949.448	2	MPCTEDYLSLILNR	Oxidation@469;Carbamidomethyl@471;XL:U-Thiol@475|XL:U-Thiol@476	-2.14594	28	2e-05
SDASO-L	ALB	K455	ALB	Y475	697.605	4	2.05273	436.253	2	SLGKVGTR	XL:U-Alkene@455	-0.774794	26.6	6.5e-05	949.446	2	MPCTEDYLSLILNR	Oxidation@469;Carbamidomethyl@471;XL:U-Thiol@475	0.276515	27.6	3.7e-05
SDASO-L	ALB	K455	ALB	Y475	697.605	4	2.49083	436.254	2	SLGKVGTR	XL:U-Alkene@455	-1.00402	26	0.00047	949.447	2	MPCTEDYLSLILNR	Oxidation@469;Carbamidomethyl@471;XL:U-Thiol@475	-0.882054	32.2	1.5e-06
SDASO-L	ALB	K455	ALB	Y475	697.605	4	2.49083	436.254	2	SLGKVGTR	XL:U-Alkene@455	-1.00402	26	0.00047	949.447	2	MPCTEDYLSLILNR	Oxidation@469;Carbamidomethyl@471;XL:U-Thiol@475	-0.882054	32.2	1.5e-06
SDASO-L	ALB	K455	ALB	D474|Y475	697.353	4	1.1543	436.254	2	SLGKVGTR	XL:U-Alkene@455	-1.46247	23.9	0.00058	949.448	2	MPCTEDYLSLILNR	Oxidation@469;Carbamidomethyl@471;XL:U-Thiol@474|XL:U-Thiol@475	-1.19803	28	4.2e-05
SDASO-L	ALB	K455	ALB	D474|Y475	697.353	4	1.1543	436.254	2	SLGKVGTR	XL:U-Alkene@455	-1.46247	23.9	0.00058	949.448	2	MPCTEDYLSLILNR	Oxidation@469;Carbamidomethyl@471;XL:U-Thiol@474|XL:U-Thiol@475	-1.19803	28	4.2e-05
SDASO-L	ALB	K455	ALB	T472|E473|D474|Y475	697.354	4	1.59255	436.254	2	SLGKVGTR	XL:U-Alkene@455	-2.37936	29.7	0.00021	949.449	2	MPCTEDYLSLILNR	Oxidation@469;Carbamidomethyl@471;XL:U-Thiol@472|XL:U-Thiol@473|XL:U-Thiol@474|XL:U-Thiol@475	-2.67256	25.3	0.00014
SDASO-L	ALB	K455	ALB	P470|T472	929.805	3	3.26226	871.502	1	SLGKVGTR	XL:U-Alkene@455	-3.38781	13.2	0.0011	949.449	2	MPCTEDYLSLILNR	Oxidation@469;Carbamidomethyl@471;XL:U-Thiol@470|XL:U-Thiol@472	-2.98854	20.7	0.0028
SDASO-L	ALB	K455	ALB	D474|Y475	697.606	4	3.54226	436.254	2	SLGKVGTR	XL:U-Alkene@455	-1.46247	26.6	0.0003	949.447	2	MPCTEDYLSLILNR	Oxidation@469;Carbamidomethyl@471;XL:U-Thiol@474|XL:U-Thiol@475	-0.355432	28.8	3.2e-05
SDASO-L	ALB	K455	ALB	D474|Y475|L476	697.354	4	2.46906	436.254	2	SLGKVGTR	XL:U-Alkene@455	-2.37936	20.5	0.0013	949.448	2	MPCTEDYLSLILNR	Oxidation@469;Carbamidomethyl@471;XL:U-Thiol@474|XL:U-Thiol@475|XL:U-Thiol@476	-2.14594	29.1	2.9e-05
SDASO-L	ALB	K455	ALB	D474|Y475|L476	697.354	4	2.46906	436.254	2	SLGKVGTR	XL:U-Alkene@455	-1.46247	28	7.3e-05	949.448	2	MPCTEDYLSLILNR	Oxidation@469;Carbamidomethyl@471;XL:U-Thiol@474|XL:U-Thiol@475|XL:U-Thiol@476	-1.19803	31.9	7.8e-06
SDASO-L	ALB	K455	ALB	D474|Y475|L476	697.354	4	2.46906	436.254	2	SLGKVGTR	XL:U-Alkene@455	-1.46247	28	7.2e-05	949.448	2	MPCTEDYLSLILNR	Oxidation@469;Carbamidomethyl@471;XL:U-Thiol@474|XL:U-Thiol@475|XL:U-Thiol@476	-1.19803	31.9	7.8e-06
SDASO-L	ALB	K455	ALB	P470|T472|D474|Y475|L476	929.47	3	2.32044	871.501	1	SLGKVGTR	XL:U-Alkene@455	-2.24037	8.9	0.011	949.448	2	MPCTEDYLSLILNR	Oxidation@469;Carbamidomethyl@471;XL:U-Thiol@470|XL:U-Thiol@472|XL:U-Thiol@474|XL:U-Thiol@475|XL:U-Thiol@476	-1.514	17	0.011
SDASO-L	ALB	K455	ALB	T472|E473|D474|Y475|L476	929.47	3	2.38618	871.501	1	SLGKVGTR	XL:U-Alkene@455	-2.46986	13.4	0.0027	949.448	2	MPCTEDYLSLILNR	Oxidation@469;Carbamidomethyl@471;XL:U-Thiol@472|XL:U-Thiol@473|XL:U-Thiol@474|XL:U-Thiol@475|XL:U-Thiol@476	-1.30335	19	0.0056
SDASO-L	ALB	K455	ALB	T472|E473|D474|Y475	697.354	4	2.64436	436.253	2	SLGKVGTR	XL:U-Alkene@455	-0.316345	25.4	0.00016	949.447	2	MPCTEDYLSLILNR	Oxidation@469;Carbamidomethyl@471;XL:U-Thiol@472|XL:U-Thiol@473|XL:U-Thiol@474|XL:U-Thiol@475	-0.460756	25.3	0.00011
SDASO-L	ALB	K455	ALB	T472|E473|D474|Y475|L476	929.806	3	4.24798	871.501	1	SLGKVGTR	XL:U-Alkene@455	-1.78139	9.4	0.0028	949.448	2	MPCTEDYLSLILNR	Oxidation@469;Carbamidomethyl@471;XL:U-Thiol@472|XL:U-Thiol@473|XL:U-Thiol@474|XL:U-Thiol@475|XL:U-Thiol@476	-1.19803	16.8	0.03
SDASO-L	ALB	K455	ALB	D474|Y475	697.355	4	3.34557	436.254	2	SLGKVGTR	XL:U-Alkene@455	-1.46247	28.9	6.5e-05	949.448	2	MPCTEDYLSLILNR	Oxidation@469;Carbamidomethyl@471;XL:U-Thiol@474|XL:U-Thiol@475	-1.9353	25.6	0.00028
SDASO-L	ALB	K455	ALB	E473|D474|Y475	929.471	3	3.50372	871.501	1	SLGKVGTR	XL:U-Alkene@455	-1.89614	7.8	0.056	949.447	2	MPCTEDYLSLILNR	Oxidation@469;Carbamidomethyl@471;XL:U-Thiol@473|XL:U-Thiol@474|XL:U-Thiol@475	-0.882054	23.8	0.00019
SDASO-L	ALB	K455	ALB	E473|D474|Y475	929.471	3	3.50372	871.501	1	SLGKVGTR	XL:U-Alkene@455	-1.89614	7.8	0.056	949.447	2	MPCTEDYLSLILNR	Oxidation@469;Carbamidomethyl@471;XL:U-Thiol@473|XL:U-Thiol@474|XL:U-Thiol@475	-0.882054	23.8	0.00019
SDASO-L	ALB	K548	ALB	F574|V575|A576|V578	697.113	4	-14.0606	598.868	2	KQTALVELLK	XL:U-Alkene@548	-2.97853	34	7e-06	786.877	2	TVMENFVAFVDK	Oxidation@571;XL:U-Thiol@574|XL:U-Thiol@575|XL:U-Thiol@576|XL:U-Thiol@578	-1.94728	18.8	0.00086
SDASO-L	ALB	K548	ALB	T569|V570|E572	697.874	4	-1.62801	598.867	2	KQTALVELLK	XL:U-Alkene@548	-2.14362	30.1	1.3e-05	786.876	2	TVMENFVAFVDK	Oxidation@571;XL:U-Thiol@569|XL:U-Thiol@570|XL:U-Thiol@572	-0.930605	17.7	0.0046
SDASO-L	ALB	K548	ALB	T569|V570|E572	697.874	4	-1.62801	598.867	2	KQTALVELLK	XL:U-Alkene@548	-2.14362	30.1	1.2e-05	786.876	2	TVMENFVAFVDK	Oxidation@571;XL:U-Thiol@569|XL:U-Thiol@570|XL:U-Thiol@572	-0.930605	17.7	0.0046
SDASO-L	ALB	K548	ALB	D579	697.624	4	-0.424621	598.866	2	KQTALVELLK	XL:U-Alkene@548	-0.473806	27.4	3.7e-06	786.876	2	TVMENFVAFVDK	Oxidation@571;XL:U-Thiol@579	-0.168096	22.5	0.0001
SDASO-L	ALB	K548	ALB	T569|V570|E572	697.624	4	0.0134611	598.868	2	KQTALVELLK	XL:U-Alkene@548	-2.97853	33	1.2e-05	786.877	2	TVMENFVAFVDK	Oxidation@571;XL:U-Thiol@569|XL:U-Thiol@570|XL:U-Thiol@572	-2.07437	27.2	4.7e-05
SDASO-L	ALB	K548	ALB	D579	697.624	4	0.101078	598.867	2	KQTALVELLK	XL:U-Alkene@548	-1.97664	31.6	2.2e-05	786.877	2	TVMENFVAFVDK	Oxidation@571;XL:U-Thiol@579	-1.69311	29.2	3.5e-06
SDASO-L	ALB	K548	ALB	T569|V570|E572	697.372	4	-1.41157	598.867	2	KQTALVELLK	XL:U-Alkene@548	-1.64268	31.1	9.4e-05	786.877	2	TVMENFVAFVDK	Oxidation@571;XL:U-Thiol@569|XL:U-Thiol@570|XL:U-Thiol@572	-1.8202	29.3	3.4e-05
SDASO-L	ALB	K548	ALB	T569|V570|E572	697.373	4	-0.272143	598.867	2	KQTALVELLK	XL:U-Alkene@548	-2.14362	31.5	1.3e-05	786.876	2	TVMENFVAFVDK	Oxidation@571;XL:U-Thiol@569|XL:U-Thiol@570|XL:U-Thiol@572	-0.930605	27.3	2.6e-05
SDASO-L	ALB	K548	ALB	D579	697.625	4	1.41533	598.867	2	KQTALVELLK	XL:U-Alkene@548	-2.64457	29.9	2.1e-05	786.876	2	TVMENFVAFVDK	Oxidation@571;XL:U-Thiol@579	-0.676435	22.4	5.8e-05
SDASO-L	ALB	K548	ALB	E572|V575	697.373	4	-0.00919845	598.867	2	KQTALVELLK	XL:U-Alkene@548	-2.31061	32.7	7.4e-06	786.877	2	TVMENFVAFVDK	Oxidation@571;XL:U-Thiol@572|XL:U-Thiol@575	-2.07437	21.4	0.00071
SDASO-L	ALB	K548	ALB	E572|V575	697.373	4	-0.00919845	598.867	2	KQTALVELLK	XL:U-Alkene@548	-2.31061	32.7	7.6e-06	786.877	2	TVMENFVAFVDK	Oxidation@571;XL:U-Thiol@572|XL:U-Thiol@575	-2.07437	21.4	0.00071
SDASO-L	ALB	K548	ALB	V570|E572|N573|F574|V575|A576|V578|D579	697.625	4	1.76579	598.867	2	KQTALVELLK	XL:U-Alkene@548	-2.31061	33.9	2.9e-05	786.877	2	TVMENFVAFVDK	Oxidation@571;XL:U-Thiol@570|XL:U-Thiol@572|XL:U-Thiol@573|XL:U-Thiol@574|XL:U-Thiol@575|XL:U-Thiol@576|XL:U-Thiol@578|XL:U-Thiol@579	-1.43894	18.2	0.0059
SDASO-L	ALB	K548	ALB	V570|E572|N573|F574|V575|A576|V578|D579	697.625	4	1.76579	598.867	2	KQTALVELLK	XL:U-Alkene@548	-2.31061	33.9	2.9e-05	786.877	2	TVMENFVAFVDK	Oxidation@571;XL:U-Thiol@570|XL:U-Thiol@572|XL:U-Thiol@573|XL:U-Thiol@574|XL:U-Thiol@575|XL:U-Thiol@576|XL:U-Thiol@578|XL:U-Thiol@579	-1.43894	18.2	0.0059
SDASO-L	ALB	K548	ALB	E572	697.626	4	1.94102	598.868	2	KQTALVELLK	XL:U-Alkene@548	-2.97853	32.4	3.4e-05	786.877	2	TVMENFVAFVDK	Oxidation@571;XL:U-Thiol@572	-1.94728	28.2	8.5e-06
SDASO-L	ALB	K548	ALB	T569|V570|E572	697.374	4	1.13023	598.867	2	KQTALVELLK	XL:U-Alkene@548	-2.47759	34.8	0.00023	786.877	2	TVMENFVAFVDK	Oxidation@571;XL:U-Thiol@569|XL:U-Thiol@570|XL:U-Thiol@572	-1.94728	20.3	0.00039
SDASO-L	ALB	K548	ALB	V570|F574|V575|A576|F577	697.374	4	1.13023	598.868	2	KQTALVELLK	XL:U-Alkene@548	-3.14551	32.2	2.7e-05	786.878	2	TVMENFVAFVDK	Oxidation@571;XL:U-Thiol@570|XL:U-Thiol@574|XL:U-Thiol@575|XL:U-Thiol@576|XL:U-Thiol@577	-3.09104	17.4	0.0062
SDASO-L	ALB	K548	ALB	E572	697.374	4	1.30552	598.867	2	KQTALVELLK	XL:U-Alkene@548	-1.64268	31.7	1.8e-05	786.877	2	TVMENFVAFVDK	Oxidation@571;XL:U-Thiol@572	-1.69311	24.9	1.4e-05
SDASO-L	ALB	K548	ALB	E572|N573|V575	697.374	4	1.30552	598.867	2	KQTALVELLK	XL:U-Alkene@548	-2.31061	30	2.5e-05	786.877	2	TVMENFVAFVDK	Oxidation@571;XL:U-Thiol@572|XL:U-Thiol@573|XL:U-Thiol@575	-2.07437	16	0.01
SDASO-L	ALB	K548	ALB	E572	697.374	4	1.39317	598.867	2	KQTALVELLK	XL:U-Alkene@548	-1.64268	32	1.3e-05	786.876	2	TVMENFVAFVDK	Oxidation@571;XL:U-Thiol@572	-0.168096	27.6	1.1e-05
SDASO-L	ALB	K548	ALB	E572	697.374	4	1.39317	598.867	2	KQTALVELLK	XL:U-Alkene@548	-1.64268	32	1.3e-05	786.876	2	TVMENFVAFVDK	Oxidation@571;XL:U-Thiol@572	-0.168096	27.6	1.1e-05
SDASO-L	ALB	K548	ALB	F574	697.374	4	1.39317	598.868	2	KQTALVELLK	XL:U-Alkene@548	-2.97853	30.9	0.00017	786.878	2	TVMENFVAFVDK	Oxidation@571;XL:U-Thiol@574	-3.09104	14.5	0.0073
SDASO-L	ALB	K548	ALB	E572	697.374	4	1.48082	598.867	2	KQTALVELLK	XL:U-Alkene@548	-2.14362	32.5	8.9e-05	786.876	2	TVMENFVAFVDK	Oxidation@571;XL:U-Thiol@572	-1.31186	24.7	0.00013
SDASO-L	ALB	K548	ALB	D579	697.375	4	1.56847	598.867	2	KQTALVELLK	XL:U-Alkene@548	-1.80966	33.2	9.9e-05	786.878	2	TVMENFVAFVDK	Oxidation@571;XL:U-Thiol@579	-3.47229	25.6	2.5e-05
SDASO-L	ALB	K548	ALB	A576|D579	697.375	4	1.65612	598.866	2	KQTALVELLK	XL:U-Alkene@548	-0.473806	33.5	4.9e-05	786.875	2	TVMENFVAFVDK	Oxidation@571;XL:U-Thiol@576|XL:U-Thiol@579	-0.0410112	17.4	0.0024
SDASO-L	ALB	K548	ALB	D579	697.375	4	1.65612	598.867	2	KQTALVELLK	XL:U-Alkene@548	-1.4757	32.7	1.5e-05	786.876	2	TVMENFVAFVDK	Oxidation@571;XL:U-Thiol@579	-0.295181	25.5	7.3e-06
SDASO-L	ALB	K548	ALB	T569|V570|E572	697.375	4	1.65612	598.867	2	KQTALVELLK	XL:U-Alkene@548	-1.4757	30.8	6.4e-06	786.876	2	TVMENFVAFVDK	Oxidation@571;XL:U-Thiol@569|XL:U-Thiol@570|XL:U-Thiol@572	-0.930605	26.4	0.00032
SDASO-L	ALB	K548	ALB	T569|V570|E572	697.375	4	1.65612	598.867	2	KQTALVELLK	XL:U-Alkene@548	-1.4757	30.8	6.5e-06	786.876	2	TVMENFVAFVDK	Oxidation@571;XL:U-Thiol@569|XL:U-Thiol@570|XL:U-Thiol@572	-0.930605	26.4	0.00032
SDASO-L	ALB	K548	ALB	D579	697.375	4	1.74376	598.867	2	KQTALVELLK	XL:U-Alkene@548	-1.80966	33.6	3.4e-05	786.876	2	TVMENFVAFVDK	Oxidation@571;XL:U-Thiol@579	-0.422266	30.1	6.4e-06
SDASO-L	ALB	K548	ALB	E572|N573	929.497	3	2.0553	598.867	2	KQTALVELLK	XL:U-Alkene@548	-2.14362	27.1	3.9e-05	1590.76	1	TVMENFVAFVDK	Oxidation@571;XL:U-Sulfenic*@572|XL:U-Sulfenic*@573	-0.861862	14.9	2.6e-06
SDASO-L	ALB	K548	ALB	E572|N573	697.375	4	2.26965	598.867	2	KQTALVELLK	XL:U-Alkene@548	-2.14362	30.3	0.00011	786.877	2	TVMENFVAFVDK	Oxidation@571;XL:U-Thiol@572|XL:U-Thiol@573	-1.94728	25.1	0.00089
SDASO-L	ALB	K548	ALB	F574|A576|F577|V578|D579	697.375	4	2.3573	598.867	2	KQTALVELLK	XL:U-Alkene@548	-1.97664	33	2.5e-05	786.876	2	TVMENFVAFVDK	Oxidation@571;XL:U-Thiol@574|XL:U-Thiol@576|XL:U-Thiol@577|XL:U-Thiol@578|XL:U-Thiol@579	-1.05769	20	0.00075
SDASO-L	ALB	K548	ALB	V570|D579	697.375	4	2.3573	598.867	2	KQTALVELLK	XL:U-Alkene@548	-1.64268	32.8	2.7e-05	786.877	2	TVMENFVAFVDK	Oxidation@571;XL:U-Thiol@570|XL:U-Thiol@579	-1.43894	10.7	0.46
SDASO-L	ALB	K548	ALB	T569|V570|E572|N573|F574	929.498	3	2.25251	598.867	2	KQTALVELLK	XL:U-Alkene@548	-2.47759	31.1	6.2e-05	1590.74	1	TVMENFVAFVDK	Oxidation@571;XL:U-Sulfenic*@569|XL:U-Sulfenic*@570|XL:U-Sulfenic*@572|XL:U-Sulfenic*@573|XL:U-Sulfenic*@574	6.17886	9.2	0.0044
SDASO-L	ALB	K548	ALB	E572	697.375	4	2.70789	598.868	2	KQTALVELLK	XL:U-Alkene@548	-2.97853	32	1.9e-05	786.879	2	TVMENFVAFVDK	Oxidation@571;XL:U-Thiol@572	-3.98063	32.4	2.2e-05
SDASO-L	ALB	K548	ALB	E572|F574|V575	929.498	3	2.71266	598.867	2	KQTALVELLK	XL:U-Alkene@548	-2.64457	23.4	4.6e-05	1590.76	1	TVMENFVAFVDK	Oxidation@571;XL:U-Sulfenic*@572|XL:U-Sulfenic*@574|XL:U-Sulfenic*@575	-3.18779	10.6	0.00092
SDASO-L	ALB	K548	ALB	T569|V570|E572|N573|F574	929.498	3	3.04134	598.867	2	KQTALVELLK	XL:U-Alkene@548	-1.80966	23.5	9.1e-05	1590.75	1	TVMENFVAFVDK	Oxidation@571;XL:U-Sulfenic@569|XL:U-Sulfenic@570|XL:U-Sulfenic@572|XL:U-Sulfenic@573|XL:U-Sulfenic@574	0.835446	6.4	0.34
SDASO-L	ALB	K548	ALB	T569|V570|E572|N573|F574	929.498	3	3.04134	598.867	2	KQTALVELLK	XL:U-Alkene@548	-1.80966	23.5	9.1e-05	1590.75	1	TVMENFVAFVDK	Oxidation@571;XL:U-Sulfenic*@569|XL:U-Sulfenic*@570|XL:U-Sulfenic*@572|XL:U-Sulfenic*@573|XL:U-Sulfenic*@574	0.835446	11.7	0.003
SDASO-L	ALB	K548	ALB	E572	697.376	4	3.93497	598.867	2	KQTALVELLK	XL:U-Alkene@548	-2.31061	28.7	0.00022	786.877	2	TVMENFVAFVDK	Oxidation@571;XL:U-Thiol@572	-1.69311	28	2.1e-05
SDASO-L	ALB	K548	ALB	T569|V570|E572|N573	929.835	3	5.49426	598.867	2	KQTALVELLK	XL:U-Alkene@548	-2.47759	26.6	3.8e-05	1590.75	1	TVMENFVAFVDK	Oxidation@571;XL:U-Sulfenic*@569|XL:U-Sulfenic*@570|XL:U-Sulfenic*@572|XL:U-Sulfenic*@573	3.34999	11.6	0.0011
SDASO-L	ALB	K548	ALB	E572|N573	697.377	4	4.5485	598.867	2	KQTALVELLK	XL:U-Alkene@548	-2.81155	32.4	2.5e-05	786.877	2	TVMENFVAFVDK	Oxidation@571;XL:U-Thiol@572|XL:U-Thiol@573	-2.07437	33.4	1.6e-06
SDASO-L	ALB	K548	ALB	T569|V570|E572	697.377	4	4.63615	598.867	2	KQTALVELLK	XL:U-Alkene@548	-1.80966	31.4	1.7e-05	786.877	2	TVMENFVAFVDK	Oxidation@571;XL:U-Thiol@569|XL:U-Thiol@570|XL:U-Thiol@572	-2.07437	29.9	7.2e-06
SDASO-L	ALB	K548	ALB	D579	697.377	4	5.42498	598.867	2	KQTALVELLK	XL:U-Alkene@548	-1.64268	34.1	1.4e-05	786.876	2	TVMENFVAFVDK	Oxidation@571;XL:U-Thiol@579	-1.31186	21.6	0.00092
SDASO-L	ALB	K548	ALB	E572|N573	929.836	3	6.93993	598.867	2	KQTALVELLK	XL:U-Alkene@548	-1.64268	23.3	5e-05	1590.76	1	TVMENFVAFVDK	Oxidation@571;XL:U-Sulfenic*@572|XL:U-Sulfenic*@573	-1.61622	11.8	0.00062
SDASO-L	ALB	K548	ALB	T569|V570|E572	697.378	4	6.12617	598.868	2	KQTALVELLK	XL:U-Alkene@548	-3.14551	33.7	1.9e-05	786.877	2	TVMENFVAFVDK	Oxidation@571;XL:U-Thiol@569|XL:U-Thiol@570|XL:U-Thiol@572	-2.07437	34	2.6e-06
SDASO-L	ALB	K548	ALB	D579	697.378	4	6.47676	598.868	2	KQTALVELLK	XL:U-Alkene@548	-3.14551	32.6	4.9e-05	786.88	2	TVMENFVAFVDK	Oxidation@571;XL:U-Thiol@579	-5.25147	16.2	0.0041
SDASO-L	ALB	K547;K548;Q549	ALB	A562|T563|E564|E565	929.85	3	3.66628	898.025	2	QIKKQTALVELLK	XL:U-Alkene@547;XL:U-Alkene@548;XL:U-Sulfenic*@549	-2.69644	15.2	0.004	975.482	1	ATEEQLK	XL:U-Thiol@562|XL:U-Thiol@563|XL:U-Thiol@564|XL:U-Thiol@565	-0.96954	12.6	0.11
SDASO-L	ALB	K547;K548;Q545|I546	ALB	A562|T563|E564	929.85	3	3.73199	898.025	2	QIKKQTALVELLK	XL:U-Alkene@547;XL:U-Alkene@548;XL:U-Sulfenic@545|XL:U-Sulfenic@546	-2.02831	17.9	0.00084	975.482	1	ATEEQLK	XL:U-Thiol@562|XL:U-Thiol@563|XL:U-Thiol@564	-0.251947	14.6	0.12
SDASO-L	ALB	K547;K548;Q545|I546	ALB	A562|T563|E564	929.85	3	3.73199	898.025	2	QIKKQTALVELLK	XL:U-Alkene@547;XL:U-Alkene@548;XL:U-Sulfenic*@545|XL:U-Sulfenic*@546	-2.02831	18	0.0008	975.482	1	ATEEQLK	XL:U-Thiol@562|XL:U-Thiol@563|XL:U-Thiol@564	-0.251947	14.6	0.12
SDASO-L	ALB	K245	ALB	M469|P470|T472|E473|D474|Y475	700.851	4	-8.75697	451.261	2	LSQKFPK	XL:U-Alkene@245	-1.87097	26.7	0.0059	941.451	2	MPCTEDYLSLILNR	Carbamidomethyl@471;XL:U-Thiol@469|XL:U-Thiol@470|XL:U-Thiol@472|XL:U-Thiol@473|XL:U-Thiol@474|XL:U-Thiol@475	-2.11883	17	0.025
SDASO-L	ALB	K245	ALB	T472|E473|D474|Y475	700.853	4	-6.7511	451.261	2	LSQKFPK	XL:U-Alkene@245	-0.762962	30	0.00065	941.45	2	MPCTEDYLSLILNR	Carbamidomethyl@471;XL:U-Thiol@472|XL:U-Thiol@473|XL:U-Thiol@474|XL:U-Thiol@475	-1.16286	10.5	0.76
SDASO-L	ALB	K245	ALB	M469|P470	934.473	3	-2.51494	901.515	1	LSQKFPK	XL:U-Alkene@245	-1.84696	9.1	0.17	941.45	2	MPCTEDYLSLILNR	Carbamidomethyl@471;XL:U-Thiol@469|XL:U-Thiol@470	-1.05665	12.8	0.16
SDASO-L	ALB	K245	ALB	M469|P470|T472|E473|D474|Y475	701.107	4	-1.66967	451.261	2	LSQKFPK	XL:U-Alkene@245	-0.54136	26	0.0022	941.448	2	MPCTEDYLSLILNR	Carbamidomethyl@471;XL:U-Thiol@469|XL:U-Thiol@470|XL:U-Thiol@472|XL:U-Thiol@473|XL:U-Thiol@474|XL:U-Thiol@475	0.855301	19.1	0.0062
SDASO-L	ALB	K245	ALB	M469|P470|T472|E473|D474|Y475	701.107	4	-1.66967	451.261	2	LSQKFPK	XL:U-Alkene@245	-0.54136	26	0.0022	941.448	2	MPCTEDYLSLILNR	Carbamidomethyl@471;XL:U-Thiol@469|XL:U-Thiol@470|XL:U-Thiol@472|XL:U-Thiol@473|XL:U-Thiol@474|XL:U-Thiol@475	0.855301	19.1	0.0062
SDASO-L	ALB	K245	ALB	M469|P470|T472|E473|D474	934.474	3	-1.01107	901.514	1	LSQKFPK	XL:U-Alkene@245	-0.40494	9.2	0.19	941.449	2	MPCTEDYLSLILNR	Carbamidomethyl@471;XL:U-Thiol@469|XL:U-Thiol@470|XL:U-Thiol@472|XL:U-Thiol@473|XL:U-Thiol@474	0.00554618	15.6	0.047
SDASO-L	ALB	K245	ALB	M469|P470|T472|E473|D474|Y475	700.857	4	-0.907915	451.261	2	LSQKFPK	XL:U-Alkene@245	-1.87097	28.3	0.0057	941.451	2	MPCTEDYLSLILNR	Carbamidomethyl@471;XL:U-Thiol@469|XL:U-Thiol@470|XL:U-Thiol@472|XL:U-Thiol@473|XL:U-Thiol@474|XL:U-Thiol@475	-1.80018	15.7	0.051
SDASO-L	ALB	K245	ALB	M469|P470|T472|E473|D474|Y475|L476	700.857	4	-0.907915	451.261	2	LSQKFPK	XL:U-Alkene@245	-1.20616	29.6	0.0055	941.45	2	MPCTEDYLSLILNR	Carbamidomethyl@471;XL:U-Thiol@469|XL:U-Thiol@470|XL:U-Thiol@472|XL:U-Thiol@473|XL:U-Thiol@474|XL:U-Thiol@475|XL:U-Thiol@476	-1.48152	17.9	0.066
SDASO-L	ALB	K245	ALB	M469|P470|T472|E473|D474|Y475	934.476	3	0.558176	901.515	1	LSQKFPK	XL:U-Alkene@245	-1.84696	11.5	0.016	941.45	2	MPCTEDYLSLILNR	Carbamidomethyl@471;XL:U-Thiol@469|XL:U-Thiol@470|XL:U-Thiol@472|XL:U-Thiol@473|XL:U-Thiol@474|XL:U-Thiol@475	-1.16286	18.1	0.021
SDASO-L	ALB	K245	ALB	M469|P470|T472|E473|D474|Y475	934.476	3	0.558176	901.515	1	LSQKFPK	XL:U-Alkene@245	-1.84696	11.5	0.016	941.45	2	MPCTEDYLSLILNR	Carbamidomethyl@471;XL:U-Thiol@469|XL:U-Thiol@470|XL:U-Thiol@472|XL:U-Thiol@473|XL:U-Thiol@474|XL:U-Thiol@475	-1.16286	18.1	0.021
SDASO-L	ALB	K245	ALB	M469|P470|T472	934.14	3	-1.03399	901.516	1	LSQKFPK	XL:U-Alkene@245	-3.17804	8	0.4	941.451	2	MPCTEDYLSLILNR	Carbamidomethyl@471;XL:U-Thiol@469|XL:U-Thiol@470|XL:U-Thiol@472	-2.22505	18.7	0.0085
SDASO-L	ALB	K245	ALB	M469|P470|T472|E473|D474|Y475	701.109	4	1.20729	451.261	2	LSQKFPK	XL:U-Alkene@245	-1.87097	28.8	0.0019	941.451	2	MPCTEDYLSLILNR	Carbamidomethyl@471;XL:U-Thiol@469|XL:U-Thiol@470|XL:U-Thiol@472|XL:U-Thiol@473|XL:U-Thiol@474|XL:U-Thiol@475	-1.80018	26.2	0.0029
SDASO-L	ALB	K245	ALB	M469|P470|T472|E473|D474|Y475	934.477	3	1.27742	901.516	1	LSQKFPK	XL:U-Alkene@245	-2.29065	9.5	0.11	941.451	2	MPCTEDYLSLILNR	Carbamidomethyl@471;XL:U-Thiol@469|XL:U-Thiol@470|XL:U-Thiol@472|XL:U-Thiol@473|XL:U-Thiol@474|XL:U-Thiol@475	-2.01262	13.2	0.11
SDASO-L	ALB	K245	ALB	M469|P470|T472|E473|D474	934.477	3	1.3428	901.514	1	LSQKFPK	XL:U-Alkene@245	-0.40494	9.3	0.098	941.451	2	MPCTEDYLSLILNR	Carbamidomethyl@471;XL:U-Thiol@469|XL:U-Thiol@470|XL:U-Thiol@472|XL:U-Thiol@473|XL:U-Thiol@474	-2.22505	20.9	0.0053
SDASO-L	ALB	K245	ALB	M469|P470|T472|E473|D474	700.857	4	-0.035798	451.261	2	LSQKFPK	XL:U-Alkene@245	-1.42776	29.1	0.0039	941.45	2	MPCTEDYLSLILNR	Carbamidomethyl@471;XL:U-Thiol@469|XL:U-Thiol@470|XL:U-Thiol@472|XL:U-Thiol@473|XL:U-Thiol@474	-1.26908	17.4	0.019
SDASO-L	ALB	K245	ALB	M469|P470|T472|E473|D474	700.857	4	-0.035798	451.261	2	LSQKFPK	XL:U-Alkene@245	-1.42776	29.1	0.0039	941.45	2	MPCTEDYLSLILNR	Carbamidomethyl@471;XL:U-Thiol@469|XL:U-Thiol@470|XL:U-Thiol@472|XL:U-Thiol@473|XL:U-Thiol@474	-1.26908	17.4	0.019
SDASO-L	ALB	K245	ALB	M469|P470|T472|E473|D474	700.858	4	0.400261	451.261	2	LSQKFPK	XL:U-Alkene@245	-1.64937	22.7	0.0051	941.451	2	MPCTEDYLSLILNR	Carbamidomethyl@471;XL:U-Thiol@469|XL:U-Thiol@470|XL:U-Thiol@472|XL:U-Thiol@473|XL:U-Thiol@474	-1.9064	16.5	0.017
SDASO-L	ALB	K245	ALB	M469|P470|T472|E473|D474|Y475	700.858	4	0.400261	451.262	2	LSQKFPK	XL:U-Alkene@245	-2.31417	30.2	0.0081	941.451	2	MPCTEDYLSLILNR	Carbamidomethyl@471;XL:U-Thiol@469|XL:U-Thiol@470|XL:U-Thiol@472|XL:U-Thiol@473|XL:U-Thiol@474|XL:U-Thiol@475	-2.01262	20.4	0.0071
SDASO-L	ALB	K245	ALB	T472|E473|D474|Y475	700.858	4	0.574684	451.262	2	LSQKFPK	XL:U-Alkene@245	-2.31417	28.5	0.002	941.452	2	MPCTEDYLSLILNR	Carbamidomethyl@471;XL:U-Thiol@472|XL:U-Thiol@473|XL:U-Thiol@474|XL:U-Thiol@475	-2.86237	24.4	0.00039
SDASO-L	ALB	K245	ALB	M469|P470|T472|E473|D474|Y475	700.858	4	0.749108	451.261	2	LSQKFPK	XL:U-Alkene@245	-1.64937	28.2	0.011	941.45	2	MPCTEDYLSLILNR	Carbamidomethyl@471;XL:U-Thiol@469|XL:U-Thiol@470|XL:U-Thiol@472|XL:U-Thiol@473|XL:U-Thiol@474|XL:U-Thiol@475	-1.48152	15.8	0.026
SDASO-L	ALB	K245	ALB	M469|P470|T472|E473|D474|Y475|L476	700.858	4	0.749108	451.262	2	LSQKFPK	XL:U-Alkene@245	-2.53577	27.9	0.006	941.451	2	MPCTEDYLSLILNR	Carbamidomethyl@471;XL:U-Thiol@469|XL:U-Thiol@470|XL:U-Thiol@472|XL:U-Thiol@473|XL:U-Thiol@474|XL:U-Thiol@475|XL:U-Thiol@476	-2.54371	21.2	0.0082
SDASO-L	ALB	K245	ALB	M469|P470|T472|E473|D474|Y475	700.858	4	1.09795	451.261	2	LSQKFPK	XL:U-Alkene@245	-1.87097	24.8	0.012	941.451	2	MPCTEDYLSLILNR	Carbamidomethyl@471;XL:U-Thiol@469|XL:U-Thiol@470|XL:U-Thiol@472|XL:U-Thiol@473|XL:U-Thiol@474|XL:U-Thiol@475	-1.69396	22.7	0.0023
SDASO-L	ALB	K245	ALB	M469|P470|T472|E473|D474|Y475	700.858	4	1.18517	451.261	2	LSQKFPK	XL:U-Alkene@245	-0.984563	21.8	0.0048	941.45	2	MPCTEDYLSLILNR	Carbamidomethyl@471;XL:U-Thiol@469|XL:U-Thiol@470|XL:U-Thiol@472|XL:U-Thiol@473|XL:U-Thiol@474|XL:U-Thiol@475	-1.16286	19	0.0068
SDASO-L	ALB	K245	ALB	M469|P470|T472|E473|D474|Y475	934.142	3	0.993686	901.515	1	LSQKFPK	XL:U-Alkene@245	-1.84696	10.2	0.042	941.45	2	MPCTEDYLSLILNR	Carbamidomethyl@471;XL:U-Thiol@469|XL:U-Thiol@470|XL:U-Thiol@472|XL:U-Thiol@473|XL:U-Thiol@474|XL:U-Thiol@475	-0.844207	17.6	0.024
SDASO-L	ALB	K245	ALB	M469|P470|T472|E473|D474|Y475	934.142	3	0.993686	901.515	1	LSQKFPK	XL:U-Alkene@245	-1.29234	10.2	0.057	941.449	2	MPCTEDYLSLILNR	Carbamidomethyl@471;XL:U-Thiol@469|XL:U-Thiol@470|XL:U-Thiol@472|XL:U-Thiol@473|XL:U-Thiol@474|XL:U-Thiol@475	-0.419331	21.2	0.015
SDASO-L	ALB	K245	ALB	M469|P470|T472|E473|D474|Y475	934.142	3	0.993686	901.515	1	LSQKFPK	XL:U-Alkene@245	-1.29234	10.2	0.057	941.449	2	MPCTEDYLSLILNR	Carbamidomethyl@471;XL:U-Thiol@469|XL:U-Thiol@470|XL:U-Thiol@472|XL:U-Thiol@473|XL:U-Thiol@474|XL:U-Thiol@475	-0.419331	21.2	0.015
SDASO-L	ALB	K245	ALB	M469|P470|T472|E473|D474|Y475	700.858	4	1.35959	451.261	2	LSQKFPK	XL:U-Alkene@245	-1.87097	25.1	0.0061	941.451	2	MPCTEDYLSLILNR	Carbamidomethyl@471;XL:U-Thiol@469|XL:U-Thiol@470|XL:U-Thiol@472|XL:U-Thiol@473|XL:U-Thiol@474|XL:U-Thiol@475	-2.22505	20.3	0.0041
SDASO-L	ALB	K245	ALB	M469|P470|T472|E473|D474|Y475|L476	934.142	3	1.25532	901.515	1	LSQKFPK	XL:U-Alkene@245	-1.51418	8.4	0.59	941.45	2	MPCTEDYLSLILNR	Carbamidomethyl@471;XL:U-Thiol@469|XL:U-Thiol@470|XL:U-Thiol@472|XL:U-Thiol@473|XL:U-Thiol@474|XL:U-Thiol@475|XL:U-Thiol@476	-1.05665	16.1	0.094
SDASO-L	ALB	K245	ALB	M469|P470|T472|E473|D474|Y475|L476	934.142	3	1.25532	901.515	1	LSQKFPK	XL:U-Alkene@245	-1.51418	8.4	0.59	941.45	2	MPCTEDYLSLILNR	Carbamidomethyl@471;XL:U-Thiol@469|XL:U-Thiol@470|XL:U-Thiol@472|XL:U-Thiol@473|XL:U-Thiol@474|XL:U-Thiol@475|XL:U-Thiol@476	-1.05665	16.1	0.094
SDASO-L	ALB	K245	ALB	E473|D474|Y475	700.859	4	1.53401	451.261	2	LSQKFPK	XL:U-Alkene@245	-1.87097	29.4	0.0033	941.451	2	MPCTEDYLSLILNR	Carbamidomethyl@471;XL:U-Thiol@473|XL:U-Thiol@474|XL:U-Thiol@475	-2.01262	20.3	0.0073
SDASO-L	ALB	K245	ALB	E473|D474|Y475	700.859	4	1.53401	451.261	2	LSQKFPK	XL:U-Alkene@245	-1.87097	29.4	0.0033	941.451	2	MPCTEDYLSLILNR	Carbamidomethyl@471;XL:U-Thiol@473|XL:U-Thiol@474|XL:U-Thiol@475	-2.01262	20.3	0.0073
SDASO-L	ALB	K245	ALB	M469|P470|T472|E473|D474|Y475	700.859	4	1.62123	451.261	2	LSQKFPK	XL:U-Alkene@245	-1.20616	27.9	0.0049	941.45	2	MPCTEDYLSLILNR	Carbamidomethyl@471;XL:U-Thiol@469|XL:U-Thiol@470|XL:U-Thiol@472|XL:U-Thiol@473|XL:U-Thiol@474|XL:U-Thiol@475	-1.05665	18	0.012
SDASO-L	ALB	K245	ALB	M469|P470|T472|E473|D474|Y475	700.859	4	1.62123	451.261	2	LSQKFPK	XL:U-Alkene@245	-1.20616	27.9	0.0049	941.45	2	MPCTEDYLSLILNR	Carbamidomethyl@471;XL:U-Thiol@469|XL:U-Thiol@470|XL:U-Thiol@472|XL:U-Thiol@473|XL:U-Thiol@474|XL:U-Thiol@475	-1.05665	18	0.012
SDASO-L	ALB	K245	ALB	M469|P470|T472|E473|D474|Y475	700.859	4	1.88286	451.261	2	LSQKFPK	XL:U-Alkene@245	-1.42776	28.7	0.0036	941.45	2	MPCTEDYLSLILNR	Carbamidomethyl@471;XL:U-Thiol@469|XL:U-Thiol@470|XL:U-Thiol@472|XL:U-Thiol@473|XL:U-Thiol@474|XL:U-Thiol@475	-1.05665	20.7	0.041
SDASO-L	ALB	K245	ALB	M469|P470|T472|E473|D474|Y475	700.859	4	1.88286	451.261	2	LSQKFPK	XL:U-Alkene@245	-1.42776	28.7	0.0036	941.45	2	MPCTEDYLSLILNR	Carbamidomethyl@471;XL:U-Thiol@469|XL:U-Thiol@470|XL:U-Thiol@472|XL:U-Thiol@473|XL:U-Thiol@474|XL:U-Thiol@475	-1.05665	20.7	0.041
SDASO-L	ALB	K245	ALB	M469|P470|T472|E473|D474|Y475	934.143	3	1.77859	901.515	1	LSQKFPK	XL:U-Alkene@245	-1.84696	8.4	0.25	941.45	2	MPCTEDYLSLILNR	Carbamidomethyl@471;XL:U-Thiol@469|XL:U-Thiol@470|XL:U-Thiol@472|XL:U-Thiol@473|XL:U-Thiol@474|XL:U-Thiol@475	-1.48152	18.2	0.0093
SDASO-L	ALB	K245	ALB	M469|P470|T472|E473|D474|Y475	934.143	3	1.844	901.516	1	LSQKFPK	XL:U-Alkene@245	-2.62342	8.6	0.11	941.451	2	MPCTEDYLSLILNR	Carbamidomethyl@471;XL:U-Thiol@469|XL:U-Thiol@470|XL:U-Thiol@472|XL:U-Thiol@473|XL:U-Thiol@474|XL:U-Thiol@475	-2.33127	22.4	0.0033
SDASO-L	ALB	K245	ALB	M469|P470|T472|E473|D474|Y475	700.859	4	2.31892	451.261	2	LSQKFPK	XL:U-Alkene@245	-1.87097	24.9	0.0049	941.451	2	MPCTEDYLSLILNR	Carbamidomethyl@471;XL:U-Thiol@469|XL:U-Thiol@470|XL:U-Thiol@472|XL:U-Thiol@473|XL:U-Thiol@474|XL:U-Thiol@475	-2.01262	17.6	0.02
SDASO-L	ALB	K245	ALB	M469|P470|T472|E473|D474|Y475	934.143	3	2.23645	901.516	1	LSQKFPK	XL:U-Alkene@245	-3.06712	10.7	0.058	941.451	2	MPCTEDYLSLILNR	Carbamidomethyl@471;XL:U-Thiol@469|XL:U-Thiol@470|XL:U-Thiol@472|XL:U-Thiol@473|XL:U-Thiol@474|XL:U-Thiol@475	-2.33127	20	0.013
SDASO-L	ALB	K245	ALB	P470|T472|D474|Y475	934.143	3	2.23645	901.517	1	LSQKFPK	XL:U-Alkene@245	-3.39989	10.7	0.088	941.451	2	MPCTEDYLSLILNR	Carbamidomethyl@471;XL:U-Thiol@470|XL:U-Thiol@472|XL:U-Thiol@474|XL:U-Thiol@475	-1.58774	19.3	0.0063
SDASO-L	ALB	K245	ALB	D474|Y475	700.859	4	2.58055	451.261	2	LSQKFPK	XL:U-Alkene@245	-1.64937	29.2	0.0018	941.451	2	MPCTEDYLSLILNR	Carbamidomethyl@471;XL:U-Thiol@474|XL:U-Thiol@475	-2.22505	20.3	0.0018
SDASO-L	ALB	K245	ALB	M469|P470|T472|E473|D474|Y475	700.859	4	2.58055	451.261	2	LSQKFPK	XL:U-Alkene@245	-1.42776	29	0.0062	941.45	2	MPCTEDYLSLILNR	Carbamidomethyl@471;XL:U-Thiol@469|XL:U-Thiol@470|XL:U-Thiol@472|XL:U-Thiol@473|XL:U-Thiol@474|XL:U-Thiol@475	-1.05665	28	0.0018
SDASO-L	ALB	K245	ALB	M469|P470|T472|E473|D474	934.143	3	2.49809	901.515	1	LSQKFPK	XL:U-Alkene@245	-1.84696	9.9	0.11	941.45	2	MPCTEDYLSLILNR	Carbamidomethyl@471;XL:U-Thiol@469|XL:U-Thiol@470|XL:U-Thiol@472|XL:U-Thiol@473|XL:U-Thiol@474	-0.844207	21.3	0.003
SDASO-L	ALB	K245	ALB	M469|P470|T472|E473|D474|Y475	934.479	3	4.28514	901.516	1	LSQKFPK	XL:U-Alkene@245	-3.17804	10.6	0.061	941.45	2	MPCTEDYLSLILNR	Carbamidomethyl@471;XL:U-Thiol@469|XL:U-Thiol@470|XL:U-Thiol@472|XL:U-Thiol@473|XL:U-Thiol@474|XL:U-Thiol@475	-1.3753	19.7	0.014
SDASO-L	ALB	K245	ALB	P470|T472|E473|D474|Y475|L476	700.86	4	3.01661	451.262	2	LSQKFPK	XL:U-Alkene@245	-2.53577	29	0.0023	941.452	2	MPCTEDYLSLILNR	Carbamidomethyl@471;XL:U-Thiol@470|XL:U-Thiol@472|XL:U-Thiol@473|XL:U-Thiol@474|XL:U-Thiol@475|XL:U-Thiol@476	-2.64993	19.6	0.0097
SDASO-L	ALB	K245	ALB	M469|P470|T472|E473|D474	700.86	4	4.15037	451.261	2	LSQKFPK	XL:U-Alkene@245	-1.42776	29.6	0.003	941.451	2	MPCTEDYLSLILNR	Carbamidomethyl@471;XL:U-Thiol@469|XL:U-Thiol@470|XL:U-Thiol@472|XL:U-Thiol@473|XL:U-Thiol@474	-1.58774	17.4	0.048
SDASO-L	ALB	K245	ALB	M469|P470	934.145	3	4.26413	901.517	1	LSQKFPK	XL:U-Alkene@245	-3.39989	8	0.49	941.452	2	MPCTEDYLSLILNR	Carbamidomethyl@471;XL:U-Thiol@469|XL:U-Thiol@470	-2.96858	13.2	0.18
SDASO-L	ALB	K245	ALB	M469|P470|T472|E473|D474|Y475	934.481	3	6.2467	901.517	1	LSQKFPK	XL:U-Alkene@245	-3.39989	12.3	0.03	941.451	2	MPCTEDYLSLILNR	Carbamidomethyl@471;XL:U-Thiol@469|XL:U-Thiol@470|XL:U-Thiol@472|XL:U-Thiol@473|XL:U-Thiol@474|XL:U-Thiol@475	-2.33127	18.6	0.0044
SDASO-L	ALB	K245	ALB	P470|T472|E473|D474|Y475	934.145	3	4.72199	901.518	1	LSQKFPK	XL:U-Alkene@245	-4.39821	11.9	0.019	941.452	2	MPCTEDYLSLILNR	Carbamidomethyl@471;XL:U-Thiol@470|XL:U-Thiol@472|XL:U-Thiol@473|XL:U-Thiol@474|XL:U-Thiol@475	-2.86237	22.2	0.0036
SDASO-L	ALB	K547;K548	ALB	A562|T563|E564	936.184	3	0.0940698	810.491	2	QIKKQTALVELLK	XL:U-Alkene@547;XL:U-Alkene@548	-1.19863	25.7	9.6e-08	975.486	1	ATEEQLK	XL:U-Thiol@562|XL:U-Thiol@563|XL:U-Thiol@564	-4.04493	9.3	0.14
SDASO-L	ALB	K547;K548	ALB	A562|T563|E564	935.849	3	-1.36477	810.49	2	QIKKQTALVELLK	XL:U-Alkene@547;XL:U-Alkene@548	-0.828481	25.7	1.3e-05	975.484	1	ATEEQLK	XL:U-Thiol@562|XL:U-Thiol@563|XL:U-Thiol@564	-2.09718	9.6	0.31
SDASO-L	ALB	K245	ALB	D474|Y475|L476	705.105	4	-3.23529	451.261	2	LSQKFPK	XL:U-Alkene@245	-1.64937	26.4	0.0061	949.447	2	MPCTEDYLSLILNR	Oxidation@469;Carbamidomethyl@471;XL:U-Thiol@474|XL:U-Thiol@475|XL:U-Thiol@476	-0.987378	27.9	9.3e-05
SDASO-L	ALB	K245	ALB	E473|D474|Y475	705.107	4	-0.721414	451.261	2	LSQKFPK	XL:U-Alkene@245	-1.20616	29.2	0.0024	949.448	2	MPCTEDYLSLILNR	Oxidation@469;Carbamidomethyl@471;XL:U-Thiol@473|XL:U-Thiol@474|XL:U-Thiol@475	-1.72465	24.3	0.00039
SDASO-L	ALB	K245	ALB	P470|T472|E473|D474	939.471	3	-2.04012	901.518	1	LSQKFPK	XL:U-Alkene@245	-4.39821	7.3	0.28	949.447	2	MPCTEDYLSLILNR	Oxidation@469;Carbamidomethyl@471;XL:U-Thiol@470|XL:U-Thiol@472|XL:U-Thiol@473|XL:U-Thiol@474	-0.355432	20	0.0067
SDASO-L	ALB	K245	ALB	D474|Y475	939.807	3	-0.0665562	901.516	1	LSQKFPK	XL:U-Alkene@245	-3.06712	10.9	0.035	949.449	2	MPCTEDYLSLILNR	Oxidation@469;Carbamidomethyl@471;XL:U-Thiol@474|XL:U-Thiol@475	-2.98854	15.4	0.0069
SDASO-L	ALB	K245	ALB	P470|T472|E473|D474|Y475|L476	705.107	4	0.492181	451.261	2	LSQKFPK	XL:U-Alkene@245	-0.319759	25.5	0.002	949.445	2	MPCTEDYLSLILNR	Oxidation@469;Carbamidomethyl@471;XL:U-Thiol@470|XL:U-Thiol@472|XL:U-Thiol@473|XL:U-Thiol@474|XL:U-Thiol@475|XL:U-Thiol@476	1.32976	17.5	0.025
SDASO-L	ALB	K245	ALB	P470|T472|E473|D474|Y475|L476	705.107	4	0.492181	451.261	2	LSQKFPK	XL:U-Alkene@245	-0.319759	25.5	0.002	949.445	2	MPCTEDYLSLILNR	Oxidation@469;Carbamidomethyl@471;XL:U-Thiol@470|XL:U-Thiol@472|XL:U-Thiol@473|XL:U-Thiol@474|XL:U-Thiol@475|XL:U-Thiol@476	1.32976	17.5	0.025
SDASO-L	ALB	K245	ALB	Y475|L476	705.108	4	0.665552	451.261	2	LSQKFPK	XL:U-Alkene@245	-1.20616	29.6	0.0027	949.447	2	MPCTEDYLSLILNR	Oxidation@469;Carbamidomethyl@471;XL:U-Thiol@475|XL:U-Thiol@476	-0.882054	23.7	0.00028
SDASO-L	ALB	K245	ALB	T472|L476	940.144	3	2.42553	901.516	1	LSQKFPK	XL:U-Alkene@245	-2.9562	9.4	0.045	949.456	2	MPCTEDYLSLILNR	Oxidation@469;Carbamidomethyl@471;XL:U-Thiol@472|XL:U-Thiol@476	-10.2558	13.3	0.1
SDASO-L	ALB	K245	ALB	E473|D474	939.808	3	0.84364	901.515	1	LSQKFPK	XL:U-Alkene@245	-1.84696	12.3	0.017	949.449	2	MPCTEDYLSLILNR	Oxidation@469;Carbamidomethyl@471;XL:U-Thiol@473|XL:U-Thiol@474	-2.67256	18.1	0.005
SDASO-L	ALB	K245	ALB	E473|D474	939.808	3	0.84364	901.515	1	LSQKFPK	XL:U-Alkene@245	-1.84696	12.3	0.017	949.449	2	MPCTEDYLSLILNR	Oxidation@469;Carbamidomethyl@471;XL:U-Thiol@473|XL:U-Thiol@474	-2.67256	18.1	0.005
SDASO-L	ALB	K245	ALB	D474|Y475	704.856	4	0.123068	451.262	2	LSQKFPK	XL:U-Alkene@245	-2.31417	30.6	0.0045	949.448	2	MPCTEDYLSLILNR	Oxidation@469;Carbamidomethyl@471;XL:U-Thiol@474|XL:U-Thiol@475	-2.14594	19.5	0.0012
SDASO-L	ALB	K245	ALB	Y475	704.856	4	0.123068	451.261	2	LSQKFPK	XL:U-Alkene@245	-1.87097	27.3	0.0038	949.448	2	MPCTEDYLSLILNR	Oxidation@469;Carbamidomethyl@471;XL:U-Thiol@475	-2.14594	29.7	1.5e-05
SDASO-L	ALB	K245	ALB	P470|D474|Y475	939.808	3	1.55879	901.515	1	LSQKFPK	XL:U-Alkene@245	-1.29234	12.1	0.039	949.447	2	MPCTEDYLSLILNR	Oxidation@469;Carbamidomethyl@471;XL:U-Thiol@470|XL:U-Thiol@474|XL:U-Thiol@475	-0.250107	20.4	0.0021
SDASO-L	ALB	K245	ALB	D474|Y475	705.108	4	1.79246	451.261	2	LSQKFPK	XL:U-Alkene@245	-1.64937	29.4	0.0011	949.449	2	MPCTEDYLSLILNR	Oxidation@469;Carbamidomethyl@471;XL:U-Thiol@474|XL:U-Thiol@475	-2.98854	22.6	0.00051
SDASO-L	ALB	K245	ALB	D474|Y475	705.108	4	1.79246	451.261	2	LSQKFPK	XL:U-Alkene@245	-1.64937	29.4	0.0011	949.449	2	MPCTEDYLSLILNR	Oxidation@469;Carbamidomethyl@471;XL:U-Thiol@474|XL:U-Thiol@475	-2.98854	22.6	0.00051
SDASO-L	ALB	K245	ALB	P470|T472|E473|D474|Y475	704.857	4	1.16366	451.261	2	LSQKFPK	XL:U-Alkene@245	-1.20616	28.9	0.0051	949.447	2	MPCTEDYLSLILNR	Oxidation@469;Carbamidomethyl@471;XL:U-Thiol@470|XL:U-Thiol@472|XL:U-Thiol@473|XL:U-Thiol@474|XL:U-Thiol@475	-1.0927	21	0.014
SDASO-L	ALB	K245	ALB	P470|T472	705.109	4	3.09274	451.261	2	LSQKFPK	XL:U-Alkene@245	-1.64937	30.2	0.0037	949.451	2	MPCTEDYLSLILNR	Oxidation@469;Carbamidomethyl@471;XL:U-Thiol@470|XL:U-Thiol@472	-4.98969	11.2	0.14
SDASO-L	ALB	K245	ALB	D474|Y475	704.857	4	1.51053	451.262	2	LSQKFPK	XL:U-Alkene@245	-2.53577	26.3	0.0068	949.448	2	MPCTEDYLSLILNR	Oxidation@469;Carbamidomethyl@471;XL:U-Thiol@474|XL:U-Thiol@475	-2.04062	28.4	3.7e-05
SDASO-L	ALB	K245	ALB	D474|Y475|L476	704.857	4	1.59724	451.261	2	LSQKFPK	XL:U-Alkene@245	-1.42776	27.4	0.0033	949.448	2	MPCTEDYLSLILNR	Oxidation@469;Carbamidomethyl@471;XL:U-Thiol@474|XL:U-Thiol@475|XL:U-Thiol@476	-1.40868	25.9	0.00014
SDASO-L	ALB	K245	ALB	D474|Y475|L476	704.857	4	1.59724	451.261	2	LSQKFPK	XL:U-Alkene@245	-1.42776	27.4	0.0033	949.448	2	MPCTEDYLSLILNR	Oxidation@469;Carbamidomethyl@471;XL:U-Thiol@474|XL:U-Thiol@475|XL:U-Thiol@476	-1.40868	25.9	0.00014
SDASO-L	ALB	K245	ALB	D474|Y475	704.858	4	1.85739	451.261	2	LSQKFPK	XL:U-Alkene@245	-2.09257	27.6	0.0011	949.449	2	MPCTEDYLSLILNR	Oxidation@469;Carbamidomethyl@471;XL:U-Thiol@474|XL:U-Thiol@475	-2.56724	29.6	4e-05
SDASO-L	ALB	K245	ALB	E473|D474|Y475|L476	704.858	4	1.85739	451.261	2	LSQKFPK	XL:U-Alkene@245	-1.64937	27.1	0.0049	949.45	2	MPCTEDYLSLILNR	Oxidation@469;Carbamidomethyl@471;XL:U-Thiol@473|XL:U-Thiol@474|XL:U-Thiol@475|XL:U-Thiol@476	-3.30451	26.4	0.00023
SDASO-L	ALB	K245	ALB	D474|Y475	704.858	4	2.11754	451.261	2	LSQKFPK	XL:U-Alkene@245	-1.87097	30.6	0.0013	949.447	2	MPCTEDYLSLILNR	Oxidation@469;Carbamidomethyl@471;XL:U-Thiol@474|XL:U-Thiol@475	-1.0927	30.5	1.4e-05
SDASO-L	ALB	K245	ALB	D474|Y475|L476	704.858	4	2.20426	451.261	2	LSQKFPK	XL:U-Alkene@245	-0.984563	28	0.0038	949.448	2	MPCTEDYLSLILNR	Oxidation@469;Carbamidomethyl@471;XL:U-Thiol@474|XL:U-Thiol@475|XL:U-Thiol@476	-1.514	24.9	0.00076
SDASO-L	ALB	K245	ALB	D474|Y475|L476	704.858	4	2.20426	451.261	2	LSQKFPK	XL:U-Alkene@245	-0.984563	28	0.0038	949.448	2	MPCTEDYLSLILNR	Oxidation@469;Carbamidomethyl@471;XL:U-Thiol@474|XL:U-Thiol@475|XL:U-Thiol@476	-1.514	24.9	0.00076
SDASO-L	ALB	K245	ALB	Y475	704.858	4	2.9847	451.261	2	LSQKFPK	XL:U-Alkene@245	-2.09257	28.5	0.0047	949.449	2	MPCTEDYLSLILNR	Oxidation@469;Carbamidomethyl@471;XL:U-Thiol@475	-2.35659	23.4	0.0012
SDASO-L	ALB	K245	ALB	D474|Y475|L476	939.475	3	2.96775	901.516	1	LSQKFPK	XL:U-Alkene@245	-3.06712	9.2	0.14	949.445	2	MPCTEDYLSLILNR	Oxidation@469;Carbamidomethyl@471;XL:U-Thiol@474|XL:U-Thiol@475|XL:U-Thiol@476	1.43509	21.1	0.0027
SDASO-L	ALB	K245	ALB	D474|Y475|L476	939.475	3	2.96775	901.516	1	LSQKFPK	XL:U-Alkene@245	-3.06712	9.2	0.14	949.445	2	MPCTEDYLSLILNR	Oxidation@469;Carbamidomethyl@471;XL:U-Thiol@474|XL:U-Thiol@475|XL:U-Thiol@476	1.43509	21.1	0.0026
SDASO-L	ALB	K245	ALB	Y475	704.859	4	3.505	451.261	2	LSQKFPK	XL:U-Alkene@245	-1.64937	25	0.0034	949.449	2	MPCTEDYLSLILNR	Oxidation@469;Carbamidomethyl@471;XL:U-Thiol@475	-2.46192	20.6	0.00041
SDASO-L	ALB	K245	ALB	D474|Y475|L476	704.859	4	3.59172	451.261	2	LSQKFPK	XL:U-Alkene@245	-1.64937	28	0.0018	949.448	2	MPCTEDYLSLILNR	Oxidation@469;Carbamidomethyl@471;XL:U-Thiol@474|XL:U-Thiol@475|XL:U-Thiol@476	-1.72465	27.6	2e-05
SDASO-L	ALB	K245	ALB	D474|Y475|L476	704.859	4	4.37217	451.262	2	LSQKFPK	XL:U-Alkene@245	-2.31417	25.8	0.0071	949.448	2	MPCTEDYLSLILNR	Oxidation@469;Carbamidomethyl@471;XL:U-Thiol@474|XL:U-Thiol@475|XL:U-Thiol@476	-1.9353	21.9	0.0017
SDASO-L	ALB	K245	ALB	P470|T472|E473|D474|Y475|L476	939.477	3	4.26849	901.515	1	LSQKFPK	XL:U-Alkene@245	-1.73603	11.7	0.0066	949.45	2	MPCTEDYLSLILNR	Oxidation@469;Carbamidomethyl@471;XL:U-Thiol@470|XL:U-Thiol@472|XL:U-Thiol@473|XL:U-Thiol@474|XL:U-Thiol@475|XL:U-Thiol@476	-3.30451	13	0.067
SDASO-L	ALB	K245	ALB	E473|D474|Y475|L476	939.477	3	4.33353	901.516	1	LSQKFPK	XL:U-Alkene@245	-2.5125	7.9	0.44	949.449	2	MPCTEDYLSLILNR	Oxidation@469;Carbamidomethyl@471;XL:U-Thiol@473|XL:U-Thiol@474|XL:U-Thiol@475|XL:U-Thiol@476	-2.25127	21.8	0.0019
SDASO-L	ALB	K245	ALB	Y475|L476|S477	704.859	4	4.5456	451.261	2	LSQKFPK	XL:U-Alkene@245	-1.20616	28.9	0.014	949.447	2	MPCTEDYLSLILNR	Oxidation@469;Carbamidomethyl@471;XL:U-Thiol@475|XL:U-Thiol@476|XL:U-Thiol@477	-0.776729	20.6	0.00065
SDASO-L	ALB	K245	ALB	Y475|L476|S477	704.859	4	4.5456	451.261	2	LSQKFPK	XL:U-Alkene@245	-1.20616	28.9	0.014	949.447	2	MPCTEDYLSLILNR	Oxidation@469;Carbamidomethyl@471;XL:U-Thiol@475|XL:U-Thiol@476|XL:U-Thiol@477	-0.776729	20.6	0.00065
SDASO-L	ALB	K245	ALB	E473|D474|Y475|L476	939.477	3	4.59368	901.515	1	LSQKFPK	XL:U-Alkene@245	-1.51418	10.4	0.059	949.447	2	MPCTEDYLSLILNR	Oxidation@469;Carbamidomethyl@471;XL:U-Thiol@473|XL:U-Thiol@474|XL:U-Thiol@475|XL:U-Thiol@476	-0.882054	17.1	0.0092
SDASO-L	ALB	K245	ALB	P470|T472|E473|D474|Y475	939.477	3	4.65871	901.515	1	LSQKFPK	XL:U-Alkene@245	-2.0688	9.8	0.096	949.448	2	MPCTEDYLSLILNR	Oxidation@469;Carbamidomethyl@471;XL:U-Thiol@470|XL:U-Thiol@472|XL:U-Thiol@473|XL:U-Thiol@474|XL:U-Thiol@475	-1.72465	18.2	0.015
SDASO-L	ALB	K245	ALB	P470|T472|E473|D474|Y475	939.477	3	4.65871	901.515	1	LSQKFPK	XL:U-Alkene@245	-2.0688	9.8	0.096	949.448	2	MPCTEDYLSLILNR	Oxidation@469;Carbamidomethyl@471;XL:U-Thiol@470|XL:U-Thiol@472|XL:U-Thiol@473|XL:U-Thiol@474|XL:U-Thiol@475	-1.72465	18.2	0.015
SDASO-L	ALB	K245	ALB	D474|Y475	704.86	4	5.41276	451.262	2	LSQKFPK	XL:U-Alkene@245	-3.64377	27.7	0.0019	949.45	2	MPCTEDYLSLILNR	Oxidation@469;Carbamidomethyl@471;XL:U-Thiol@474|XL:U-Thiol@475	-3.83113	29.6	0.00015
SDASO-L	ALB	K245	ALB	L476	704.863	4	9.48843	451.262	2	LSQKFPK	XL:U-Alkene@245	-2.53577	30.2	0.0035	949.452	2	MPCTEDYLSLILNR	Oxidation@469;Carbamidomethyl@471;XL:U-Thiol@476	-5.5163	9.9	0.35
SDASO-L	ALB	N428	ALB	K548	713.902	4	0.0350152	818.932	2	LGEYGFQNALIVR	XL:U-Thiol@428	-3.02442	42.8	1.4e-06	598.868	2	KQTALVELLK	XL:U-Alkene@548	-2.97853	31.1	8e-05
SDASO-L	ALB	Q427|N428|A429	ALB	K548	713.399	4	-1.80847	818.93	2	LGEYGFQNALIVR	XL:U-Thiol@427|XL:U-Thiol@428|XL:U-Thiol@429	-0.948551	35.4	5.1e-05	598.867	2	KQTALVELLK	XL:U-Alkene@548	-1.80966	29.5	5.4e-05
SDASO-L	ALB	Y424	ALB	K548	713.652	4	1.38322	818.932	2	LGEYGFQNALIVR	XL:U-Thiol@424	-2.90231	37.6	4.2e-06	598.868	2	KQTALVELLK	XL:U-Alkene@548	-3.14551	32.5	3.2e-05
SDASO-L	ALB	Y424	ALB	K548	713.401	4	0.162083	818.931	2	LGEYGFQNALIVR	XL:U-Thiol@424	-2.04754	40.9	1.6e-06	598.867	2	KQTALVELLK	XL:U-Alkene@548	-2.64457	34.1	7e-05
SDASO-L	ALB	N428	ALB	K548	713.401	4	0.333436	818.931	2	LGEYGFQNALIVR	XL:U-Thiol@428	-2.04754	38.9	3e-06	598.867	2	KQTALVELLK	XL:U-Alkene@548	-1.80966	29.1	3.4e-06
SDASO-L	ALB	N428	ALB	K548	713.401	4	0.333436	818.931	2	LGEYGFQNALIVR	XL:U-Thiol@428	-2.04754	38.9	3e-06	598.867	2	KQTALVELLK	XL:U-Alkene@548	-1.80966	29.1	3.4e-06
SDASO-L	ALB	Y424	ALB	K548	713.401	4	1.01885	818.931	2	LGEYGFQNALIVR	XL:U-Thiol@424	-1.5591	39.6	7.2e-06	598.867	2	KQTALVELLK	XL:U-Alkene@548	-2.64457	32.4	1.4e-05
SDASO-L	ALB	Y424	ALB	K548	713.401	4	1.1902	818.931	2	LGEYGFQNALIVR	XL:U-Thiol@424	-1.31488	37.6	3.2e-05	598.867	2	KQTALVELLK	XL:U-Alkene@548	-1.64268	32.2	8.2e-05
SDASO-L	ALB	N428	ALB	K548	713.653	4	3.01049	818.931	2	LGEYGFQNALIVR	XL:U-Thiol@428	-1.43699	42.2	1.8e-06	598.867	2	KQTALVELLK	XL:U-Alkene@548	-2.14362	29.9	8.5e-05
SDASO-L	ALB	Y424	ALB	K548	713.653	4	3.01049	818.932	2	LGEYGFQNALIVR	XL:U-Thiol@424	-2.90231	40.6	9.4e-06	598.868	2	KQTALVELLK	XL:U-Alkene@548	-3.31249	32.8	1.4e-05
SDASO-L	ALB	Y424	ALB	K548	950.866	3	1.38763	818.929	2	LGEYGFQNALIVR	XL:U-Thiol@424	0.638887	39.5	7.4e-06	598.866	2	KQTALVELLK	XL:U-Alkene@548	-1.14173	22.3	0.0009
SDASO-L	ALB	N428	ALB	K548	713.402	4	1.96128	818.931	2	LGEYGFQNALIVR	XL:U-Thiol@428	-2.16965	40.2	7.4e-06	598.867	2	KQTALVELLK	XL:U-Alkene@548	-2.31061	30.5	5.2e-05
SDASO-L	ALB	Y424	ALB	K548	713.402	4	2.21831	818.93	2	LGEYGFQNALIVR	XL:U-Thiol@424	-0.948551	39	1.1e-05	598.867	2	KQTALVELLK	XL:U-Alkene@548	-1.30872	27.3	7.7e-06
SDASO-L	ALB	L421|G422|E423|Y424	ALB	K548	713.402	4	2.81805	818.932	2	LGEYGFQNALIVR	XL:U-Thiol@421|XL:U-Thiol@422|XL:U-Thiol@423|XL:U-Thiol@424	-3.02442	40.2	2.9e-06	598.868	2	KQTALVELLK	XL:U-Alkene@548	-2.97853	34.9	2.3e-05
SDASO-L	ALB	G422|Y424	ALB	K548	713.403	4	3.3321	818.93	2	LGEYGFQNALIVR	XL:U-Thiol@422|XL:U-Thiol@424	-0.82644	40.6	1.4e-06	598.866	2	KQTALVELLK	XL:U-Alkene@548	-1.14173	31.1	4.8e-05
SDASO-L	ALB	G422|Y424	ALB	K548	713.403	4	3.3321	818.93	2	LGEYGFQNALIVR	XL:U-Thiol@422|XL:U-Thiol@424	-0.82644	40.6	1.4e-06	598.866	2	KQTALVELLK	XL:U-Alkene@548	-1.14173	31.1	4.8e-05
SDASO-L	ALB	Q427|N428	ALB	K548	713.403	4	3.67481	818.932	2	LGEYGFQNALIVR	XL:U-Thiol@427|XL:U-Thiol@428	-2.53598	40.7	3.5e-06	598.867	2	KQTALVELLK	XL:U-Alkene@548	-2.14362	34.2	2.3e-05
SDASO-L	ALB	N428	ALB	K548	713.403	4	3.76048	818.932	2	LGEYGFQNALIVR	XL:U-Thiol@428	-3.51286	42.2	1.7e-06	598.867	2	KQTALVELLK	XL:U-Alkene@548	-2.64457	32.5	4.8e-05
SDASO-L	ALB	D135	ALB	K547;K548;Q545|I546	714.887	4	2.45456	1061.49	1	DDSPDLPK	XL:U-Sulfenic*@135	-6.63833	9.9	0.0063	599.019	3	QIKKQTALVELLK	XL:U-Alkene@547;XL:U-Alkene@548;XL:U-Sulfenic*@545|XL:U-Sulfenic*@546	-2.93061	18.9	0.00017
SDASO-L	ALB	K28	ALB	E81|S82|H83	722.322	4	0.625367	624.312	2	DTHKSEIAHR	XL:U-Alkene@28	-2.99825	28.8	4.5e-07	810.829	2	TCVADESHAGCEK	Carbamidomethyl@77;Carbamidomethyl@86;XL:U-Thiol@81|XL:U-Thiol@82|XL:U-Thiol@83	-3.35432	36.1	8.2e-07
SDASO-L	ALB	K28	ALB	E81|S82|H83	722.322	4	0.625367	624.312	2	DTHKSEIAHR	XL:U-Alkene@28	-2.99825	28.8	4.5e-07	810.829	2	TCVADESHAGCEK	Carbamidomethyl@77;Carbamidomethyl@86;XL:U-Thiol@81|XL:U-Thiol@82|XL:U-Thiol@83	-3.35432	36.1	8.2e-07
SDASO-L	ALB	K28	ALB	E81|S82	722.322	4	0.879217	624.311	2	DTHKSEIAHR	XL:U-Alkene@28	-1.87702	25.2	1.8e-05	810.828	2	TCVADESHAGCEK	Carbamidomethyl@77;Carbamidomethyl@86;XL:U-Thiol@81|XL:U-Thiol@82	-1.75102	37.6	9.3e-08
SDASO-L	ALB	K28	ALB	E81|S82	722.323	4	2.3177	624.312	2	DTHKSEIAHR	XL:U-Alkene@28	-2.83808	30.1	4.6e-06	810.828	2	TCVADESHAGCEK	Carbamidomethyl@77;Carbamidomethyl@86;XL:U-Thiol@81|XL:U-Thiol@82	-2.36768	44.7	2.3e-08
SDASO-L	ALB	K28	ALB	G85|E87	722.072	4	1.19622	624.311	2	DTHKSEIAHR	XL:U-Alkene@28	-2.6779	31.9	4.3e-07	810.828	2	TCVADESHAGCEK	Carbamidomethyl@77;Carbamidomethyl@86;XL:U-Thiol@85|XL:U-Thiol@87	-2.73767	38.5	1.3e-07
SDASO-L	ALB	K28	ALB	E81|S82	962.426	3	1.28547	624.31	2	DTHKSEIAHR	XL:U-Alkene@28	-0.115078	29.3	7.4e-05	810.828	2	TCVADESHAGCEK	Carbamidomethyl@77;Carbamidomethyl@86;XL:U-Thiol@81|XL:U-Thiol@82	-2.36768	32.7	1.9e-07
SDASO-L	ALB	K28	ALB	E81|S82	962.426	3	1.28547	624.31	2	DTHKSEIAHR	XL:U-Alkene@28	-0.115078	29.3	7.4e-05	810.828	2	TCVADESHAGCEK	Carbamidomethyl@77;Carbamidomethyl@86;XL:U-Thiol@81|XL:U-Thiol@82	-2.36768	32.7	1.9e-07
SDASO-L	ALB	K28	ALB	E81	722.072	4	1.78874	624.31	2	DTHKSEIAHR	XL:U-Alkene@28	-0.275255	22.5	0.001	810.829	2	TCVADESHAGCEK	Carbamidomethyl@77;XL:U-Thiol@81;Carbamidomethyl@86	-3.72431	31.7	1.4e-07
SDASO-L	ALB	K28	ALB	E87	722.072	4	2.04268	624.311	2	DTHKSEIAHR	XL:U-Alkene@28	-2.0372	27.8	1.8e-05	810.828	2	TCVADESHAGCEK	Carbamidomethyl@77;Carbamidomethyl@86;XL:U-Thiol@87	-1.87435	40.9	7e-09
SDASO-L	ALB	K28	ALB	E87	722.072	4	2.12733	624.31	2	DTHKSEIAHR	XL:U-Alkene@28	-0.435431	27.9	1.8e-05	810.826	2	TCVADESHAGCEK	Carbamidomethyl@77;Carbamidomethyl@86;XL:U-Thiol@87	-0.0243933	43.2	1.2e-07
SDASO-L	ALB	K28	ALB	E87	722.072	4	2.12733	624.31	2	DTHKSEIAHR	XL:U-Alkene@28	-0.435431	27.9	1.8e-05	810.826	2	TCVADESHAGCEK	Carbamidomethyl@77;Carbamidomethyl@86;XL:U-Thiol@87	-0.0243933	43.2	1.2e-07
SDASO-L	ALB	K28	ALB	D80|E81|S82|H83|A84|G85|E87	578.061	5	4.44966	624.312	2	DTHKSEIAHR	XL:U-Alkene@28	-3.63896	27.2	2.1e-05	540.887	3	TCVADESHAGCEK	Carbamidomethyl@77;Carbamidomethyl@86;XL:U-Thiol@80|XL:U-Thiol@81|XL:U-Thiol@82|XL:U-Thiol@83|XL:U-Thiol@84|XL:U-Thiol@85|XL:U-Thiol@87	-0.470269	8	0.17
SDASO-L	ALB	K28	ALB	A79|D80|E81|S82|H83|A84	481.718	6	3.17619	416.543	3	DTHKSEIAHR	XL:U-Alkene@28	-2.29445	24.6	0.00029	540.888	3	TCVADESHAGCEK	Carbamidomethyl@77;Carbamidomethyl@86;XL:U-Thiol@79|XL:U-Thiol@80|XL:U-Thiol@81|XL:U-Thiol@82|XL:U-Thiol@83|XL:U-Thiol@84	-2.31908	12.2	0.024
SDASO-L	ALB	K28	ALB	A79|D80|E81|S82|H83|A84	481.718	6	3.17619	416.543	3	DTHKSEIAHR	XL:U-Alkene@28	-2.29445	24.6	0.00029	540.888	3	TCVADESHAGCEK	Carbamidomethyl@77;Carbamidomethyl@86;XL:U-Thiol@79|XL:U-Thiol@80|XL:U-Thiol@81|XL:U-Thiol@82|XL:U-Thiol@83|XL:U-Thiol@84	-2.31908	12.2	0.024
SDASO-L	ALB	K28	ALB	H83|A84|G85|E87	481.718	6	3.23967	416.543	3	DTHKSEIAHR	XL:U-Alkene@28	-1.57424	21.4	0.0013	540.887	3	TCVADESHAGCEK	Carbamidomethyl@77;Carbamidomethyl@86;XL:U-Thiol@83|XL:U-Thiol@84|XL:U-Thiol@85|XL:U-Thiol@87	-0.655151	14.4	0.0064
SDASO-L	ALB	K28	ALB	E81|S82	962.428	3	2.68213	624.311	2	DTHKSEIAHR	XL:U-Alkene@28	-2.6779	27	1.8e-05	810.828	2	TCVADESHAGCEK	Carbamidomethyl@77;Carbamidomethyl@86;XL:U-Thiol@81|XL:U-Thiol@82	-2.861	32.4	6.1e-07
SDASO-L	ALB	K28	ALB	E81|S82	722.073	4	3.14308	624.311	2	DTHKSEIAHR	XL:U-Alkene@28	-1.87702	30.7	8.6e-06	810.828	2	TCVADESHAGCEK	Carbamidomethyl@77;Carbamidomethyl@86;XL:U-Thiol@81|XL:U-Thiol@82	-1.99769	41	3.6e-08
SDASO-L	ALB	K28	ALB	H83|G85|E87	481.718	6	3.55709	416.543	3	DTHKSEIAHR	XL:U-Alkene@28	-2.05438	26.5	0.00021	540.888	3	TCVADESHAGCEK	Carbamidomethyl@77;Carbamidomethyl@86;XL:U-Thiol@83|XL:U-Thiol@85|XL:U-Thiol@87	-1.76444	15.9	0.0044
SDASO-L	ALB	K28	ALB	A79|D80|E81|S82|H83	577.86	5	4.00609	624.311	2	DTHKSEIAHR	XL:U-Alkene@28	-2.19737	30.2	4.3e-06	540.888	3	TCVADESHAGCEK	Carbamidomethyl@77;Carbamidomethyl@86;XL:U-Thiol@79|XL:U-Thiol@80|XL:U-Thiol@81|XL:U-Thiol@82|XL:U-Thiol@83	-1.94932	17.4	0.0007
SDASO-L	ALB	K28	ALB	E81|S82	722.073	4	3.82025	624.311	2	DTHKSEIAHR	XL:U-Alkene@28	-2.0372	29.5	4.4e-06	810.828	2	TCVADESHAGCEK	Carbamidomethyl@77;Carbamidomethyl@86;XL:U-Thiol@81|XL:U-Thiol@82	-2.61434	42.4	3.9e-08
SDASO-L	ALB	K28	ALB	D80|E81|S82|H83	481.718	6	4.31891	416.543	3	DTHKSEIAHR	XL:U-Alkene@28	-2.7746	27.1	4.9e-06	540.888	3	TCVADESHAGCEK	Carbamidomethyl@77;Carbamidomethyl@86;XL:U-Thiol@80|XL:U-Thiol@81|XL:U-Thiol@82|XL:U-Thiol@83	-2.31908	16.8	0.0012
SDASO-L	ALB	K28	ALB	D80|E81|S82|H83|A84	481.718	6	4.57285	416.543	3	DTHKSEIAHR	XL:U-Alkene@28	-1.0941	23.9	0.00011	540.887	3	TCVADESHAGCEK	Carbamidomethyl@77;Carbamidomethyl@86;XL:U-Thiol@80|XL:U-Thiol@81|XL:U-Thiol@82|XL:U-Thiol@83|XL:U-Thiol@84	-1.39468	13.5	0.0084
SDASO-L	ALB	K28	ALB	E81|S82	722.074	4	4.24348	624.311	2	DTHKSEIAHR	XL:U-Alkene@28	-1.87702	30.1	8.6e-06	810.827	2	TCVADESHAGCEK	Carbamidomethyl@77;Carbamidomethyl@86;XL:U-Thiol@81|XL:U-Thiol@82	-1.62769	39.8	3.9e-07
SDASO-L	ALB	K28	ALB	E81|S82|H83	722.074	4	4.32812	624.31	2	DTHKSEIAHR	XL:U-Alkene@28	-0.115078	27.9	1.9e-06	810.827	2	TCVADESHAGCEK	Carbamidomethyl@77;Carbamidomethyl@86;XL:U-Thiol@81|XL:U-Thiol@82|XL:U-Thiol@83	-0.764379	36.2	1.9e-07
SDASO-L	ALB	K28	ALB	A84|G85|E87	481.719	6	4.82678	416.543	3	DTHKSEIAHR	XL:U-Alkene@28	-2.7746	26.8	0.00012	540.888	3	TCVADESHAGCEK	Carbamidomethyl@77;Carbamidomethyl@86;XL:U-Thiol@84|XL:U-Thiol@85|XL:U-Thiol@87	-2.50396	21.4	0.00012
SDASO-L	ALB	K28	ALB	E81|S82	722.074	4	5.17458	624.311	2	DTHKSEIAHR	XL:U-Alkene@28	-1.23631	28.4	7.3e-06	810.827	2	TCVADESHAGCEK	Carbamidomethyl@77;Carbamidomethyl@86;XL:U-Thiol@81|XL:U-Thiol@82	-1.13437	38.6	5.7e-08
SDASO-L	ALB	K28	ALB	E81|S82	722.074	4	5.17458	624.311	2	DTHKSEIAHR	XL:U-Alkene@28	-1.23631	28.4	7.3e-06	810.827	2	TCVADESHAGCEK	Carbamidomethyl@77;Carbamidomethyl@86;XL:U-Thiol@81|XL:U-Thiol@82	-1.13437	38.6	5.9e-08
SDASO-L	ALB	K28	ALB	G85|E87	577.861	5	5.4874	624.311	2	DTHKSEIAHR	XL:U-Alkene@28	-2.6779	28.3	8.7e-06	540.888	3	TCVADESHAGCEK	Carbamidomethyl@77;Carbamidomethyl@86;XL:U-Thiol@85|XL:U-Thiol@87	-2.50396	21.4	0.00027
SDASO-L	ALB	K28	ALB	E87	722.075	4	5.34387	624.311	2	DTHKSEIAHR	XL:U-Alkene@28	-2.19737	27.2	2.3e-05	810.828	2	TCVADESHAGCEK	Carbamidomethyl@77;Carbamidomethyl@86;XL:U-Thiol@87	-2.49101	43.2	1.2e-08
SDASO-L	ALB	K28	ALB	E87	722.076	4	6.61356	624.311	2	DTHKSEIAHR	XL:U-Alkene@28	-2.51773	28.8	6.5e-05	810.828	2	TCVADESHAGCEK	Carbamidomethyl@77;Carbamidomethyl@86;XL:U-Thiol@87	-2.73767	38	1.1e-07
SDASO-L	ALB	K28	ALB	G85|E87	722.077	4	8.64507	624.311	2	DTHKSEIAHR	XL:U-Alkene@28	-1.55667	27.5	2.5e-06	810.829	2	TCVADESHAGCEK	Carbamidomethyl@77;Carbamidomethyl@86;XL:U-Thiol@85|XL:U-Thiol@87	-2.98433	29.7	2.2e-06
SDASO-L	ALB	T26;H27;K28	ALB	K36	484.235	6	0.705986	527.251	3	DTHKSEIAHR	XL:U-Alkene@28;XL:U-Sulfenic*@26&XL:U-Thiol@27|XL:U-Thiol@26&XL:U-Sulfenic*@27	-2.17304	17.3	0.0085	435.216	3	FKDLGEEHFK	XL:U-Alkene@36	-2.65241	22.1	0.0043
SDASO-L	ALB	D25;T26;K28	ALB	K36	484.235	6	0.832294	527.25	3	DTHKSEIAHR	XL:U-Alkene@28;XL:U-Sulfenic*@25&XL:U-Thiol@26|XL:U-Thiol@25&XL:U-Sulfenic*@26	-1.03507	16.8	0.0032	435.216	3	FKDLGEEHFK	XL:U-Alkene@36	-1.73332	22.4	0.0068
SDASO-L	ALB	D25;K28;E30|I31	ALB	K36	484.235	6	1.84275	527.249	3	DTHKSEIAHR	XL:U-Thiol@25;XL:U-Alkene@28;XL:U-Sulfenic*@30|XL:U-Sulfenic*@31	1.43056	14.3	0.014	435.216	3	FKDLGEEHFK	XL:U-Alkene@36	-1.04401	25	0.0056
SDASO-L	ALB	T26;H27;K28	ALB	K36	580.882	5	4.01561	527.251	3	DTHKSEIAHR	XL:U-Alkene@28;XL:U-Sulfenic*@26&XL:U-Thiol@27|XL:U-Thiol@26&XL:U-Sulfenic*@27	-2.74203	14.3	0.041	652.32	2	FKDLGEEHFK	XL:U-Alkene@36	-1.79328	31.6	6.4e-06
SDASO-L	ALB	K28;D25|T26|H27|S29	ALB	K36	584.683	5	0.872047	474.897	3	DTHKSEIAHR	XL:U-Alkene@28;XL:U-Sulfenic*@25|XL:U-Sulfenic*@26|XL:U-Sulfenic*@27|XL:U-Sulfenic*@29	1.28644	15.7	0.015	652.321	2	FKDLGEEHFK	XL:U-Alkene@36	-3.01966	34	3.9e-05
SDASO-L	ALB	K548	ALB	K561;A562|T563|E564	732.657	4	1.22161	598.867	2	KQTALVELLK	XL:U-Alkene@548	-1.80966	29.2	1.5e-05	760.402	2	HKPKATEEQLK	XL:U-Alkene@561;XL:U-Thiol@562|XL:U-Thiol@563|XL:U-Thiol@564	-2.72719	14	0.037
SDASO-L	ALB	K548	ALB	K561;P560|A562|T563	586.328	5	3.49031	598.868	2	KQTALVELLK	XL:U-Alkene@548	-3.31249	32.1	2.5e-05	760.402	2	HKPKATEEQLK	XL:U-Alkene@561;XL:U-Thiol@560|XL:U-Thiol@562|XL:U-Thiol@563	-2.20115	17	0.0032
SDASO-L	ALB	K437;E448	ALB	K455	978.871	3	2.47229	926.01	2	KVPQVSTPTLVEVSR	XL:U-Alkene@437;XL:U-Thiol@448	-4.33388	26.3	3.3e-06	871.501	1	SLGKVGTR	XL:U-Alkene@455	-2.46986	8	0.023
SDASO-L	ALB	K36	ALB	E81|S82	736.326	4	0.128639	652.321	2	FKDLGEEHFK	XL:U-Alkene@36	-2.55977	34.5	1.7e-05	810.827	2	TCVADESHAGCEK	Carbamidomethyl@77;Carbamidomethyl@86;XL:U-Thiol@81|XL:U-Thiol@82	-1.62769	39.8	3e-08
SDASO-L	ALB	K36	ALB	E81	736.327	4	0.792679	652.322	2	FKDLGEEHFK	XL:U-Alkene@36	-3.93945	29.8	4.5e-06	810.828	2	TCVADESHAGCEK	Carbamidomethyl@77;XL:U-Thiol@81;Carbamidomethyl@86	-2.861	32.3	8.6e-08
SDASO-L	ALB	K36	ALB	E81|S82	736.327	4	1.1247	652.32	2	FKDLGEEHFK	XL:U-Alkene@36	-1.18008	31.6	1.3e-06	810.826	2	TCVADESHAGCEK	Carbamidomethyl@77;Carbamidomethyl@86;XL:U-Thiol@81|XL:U-Thiol@82	0.222269	37.1	8.4e-08
SDASO-L	ALB	K36	ALB	E81|S82	736.327	4	1.1247	652.32	2	FKDLGEEHFK	XL:U-Alkene@36	-1.18008	31.6	1.3e-06	810.826	2	TCVADESHAGCEK	Carbamidomethyl@77;Carbamidomethyl@86;XL:U-Thiol@81|XL:U-Thiol@82	0.222269	37.1	8.8e-08
SDASO-L	ALB	K36	ALB	D80|E81|S82|H83|A84	491.221	6	2.5475	435.216	3	FKDLGEEHFK	XL:U-Alkene@36	-2.19286	23.4	0.0034	540.888	3	TCVADESHAGCEK	Carbamidomethyl@77;Carbamidomethyl@86;XL:U-Thiol@80|XL:U-Thiol@81|XL:U-Thiol@82|XL:U-Thiol@83|XL:U-Thiol@84	-2.1342	12.5	0.013
SDASO-L	ALB	K36	ALB	A79|D80|E81|S82|H83	491.054	6	1.65505	435.216	3	FKDLGEEHFK	XL:U-Alkene@36	-0.814241	22.9	0.0024	540.887	3	TCVADESHAGCEK	Carbamidomethyl@77;Carbamidomethyl@86;XL:U-Thiol@79|XL:U-Thiol@80|XL:U-Thiol@81|XL:U-Thiol@82|XL:U-Thiol@83	-0.285388	15.3	0.005
SDASO-L	ALB	K36	ALB	E81|S82	736.076	4	1.35271	652.32	2	FKDLGEEHFK	XL:U-Alkene@36	-1.63998	36.1	1.1e-06	810.827	2	TCVADESHAGCEK	Carbamidomethyl@77;Carbamidomethyl@86;XL:U-Thiol@81|XL:U-Thiol@82	-1.01104	40.2	1.4e-08
SDASO-L	ALB	K36	ALB	E81|S82	736.076	4	1.35271	652.32	2	FKDLGEEHFK	XL:U-Alkene@36	-1.63998	36.1	1.1e-06	810.827	2	TCVADESHAGCEK	Carbamidomethyl@77;Carbamidomethyl@86;XL:U-Thiol@81|XL:U-Thiol@82	-1.01104	40.2	1.4e-08
SDASO-L	ALB	K36	ALB	E81|S82	736.329	4	3.19982	652.321	2	FKDLGEEHFK	XL:U-Alkene@36	-3.01966	34.8	2.3e-05	810.828	2	TCVADESHAGCEK	Carbamidomethyl@77;Carbamidomethyl@86;XL:U-Thiol@81|XL:U-Thiol@82	-2.61434	39.5	4e-08
SDASO-L	ALB	K36	ALB	A79|D80|E81	491.054	6	2.46462	435.216	3	FKDLGEEHFK	XL:U-Alkene@36	-0.814241	25.8	0.0037	540.887	3	TCVADESHAGCEK	Carbamidomethyl@77;Carbamidomethyl@86;XL:U-Thiol@79|XL:U-Thiol@80|XL:U-Thiol@81	-0.655151	18	0.00027
SDASO-L	ALB	K36	ALB	A79|D80|E81	491.054	6	2.46462	435.216	3	FKDLGEEHFK	XL:U-Alkene@36	-0.814241	25.8	0.0037	540.887	3	TCVADESHAGCEK	Carbamidomethyl@77;Carbamidomethyl@86;XL:U-Thiol@79|XL:U-Thiol@80|XL:U-Thiol@81	-0.655151	18	0.00026
SDASO-L	ALB	K36	ALB	A79|D80|E81|S82	491.054	6	2.46462	435.216	3	FKDLGEEHFK	XL:U-Alkene@36	-2.19286	23.6	0.0075	540.888	3	TCVADESHAGCEK	Carbamidomethyl@77;Carbamidomethyl@86;XL:U-Thiol@79|XL:U-Thiol@80|XL:U-Thiol@81|XL:U-Thiol@82	-1.94932	14	0.012
SDASO-L	ALB	K36	ALB	D80|E81|A84	491.222	6	4.04159	435.216	3	FKDLGEEHFK	XL:U-Alkene@36	-2.19286	24	0.0035	540.888	3	TCVADESHAGCEK	Carbamidomethyl@77;Carbamidomethyl@86;XL:U-Thiol@80|XL:U-Thiol@81|XL:U-Thiol@84	-2.1342	13.6	0.009
SDASO-L	ALB	K36	ALB	E81|S82	736.077	4	2.34911	652.321	2	FKDLGEEHFK	XL:U-Alkene@36	-2.86637	33	6e-05	810.828	2	TCVADESHAGCEK	Carbamidomethyl@77;Carbamidomethyl@86;XL:U-Thiol@81|XL:U-Thiol@82	-2.49101	33.8	4.1e-06
SDASO-L	ALB	K36	ALB	E81|S82	736.077	4	2.43214	652.32	2	FKDLGEEHFK	XL:U-Alkene@36	-1.48668	33.8	9.3e-06	810.827	2	TCVADESHAGCEK	Carbamidomethyl@77;Carbamidomethyl@86;XL:U-Thiol@81|XL:U-Thiol@82	-1.01104	37.9	1.3e-07
SDASO-L	ALB	K36	ALB	D80	491.054	6	2.90055	435.217	3	FKDLGEEHFK	XL:U-Alkene@36	-3.11195	22.2	0.0045	540.888	3	TCVADESHAGCEK	Carbamidomethyl@77;XL:U-Thiol@80;Carbamidomethyl@86	-2.50396	16.9	0.00026
SDASO-L	ALB	K36	ALB	E81|S82	736.077	4	2.59821	652.321	2	FKDLGEEHFK	XL:U-Alkene@36	-2.55977	36.5	2.3e-05	810.828	2	TCVADESHAGCEK	Carbamidomethyl@77;Carbamidomethyl@86;XL:U-Thiol@81|XL:U-Thiol@82	-1.99769	44.1	4.2e-07
SDASO-L	ALB	K36	ALB	D80|E81|S82|H83	491.054	6	3.2742	435.216	3	FKDLGEEHFK	XL:U-Alkene@36	-2.65241	26.1	0.0014	540.888	3	TCVADESHAGCEK	Carbamidomethyl@77;Carbamidomethyl@86;XL:U-Thiol@80|XL:U-Thiol@81|XL:U-Thiol@82|XL:U-Thiol@83	-2.31908	18	0.0013
SDASO-L	ALB	K36	ALB	A79|D80|E81|S82	491.222	6	4.91314	435.216	3	FKDLGEEHFK	XL:U-Alkene@36	-2.42264	23.6	0.0042	540.888	3	TCVADESHAGCEK	Carbamidomethyl@77;Carbamidomethyl@86;XL:U-Thiol@79|XL:U-Thiol@80|XL:U-Thiol@81|XL:U-Thiol@82	-2.50396	17.5	0.0011
SDASO-L	ALB	K36	ALB	D80|E81|S82|H83|A84|G85|E87	491.054	6	3.46102	435.216	3	FKDLGEEHFK	XL:U-Alkene@36	-2.65241	24	0.0026	540.888	3	TCVADESHAGCEK	Carbamidomethyl@77;Carbamidomethyl@86;XL:U-Thiol@80|XL:U-Thiol@81|XL:U-Thiol@82|XL:U-Thiol@83|XL:U-Thiol@84|XL:U-Thiol@85|XL:U-Thiol@87	-1.94932	13.6	0.012
SDASO-L	ALB	K36	ALB	E81|S82	736.078	4	3.76068	652.321	2	FKDLGEEHFK	XL:U-Alkene@36	-2.86637	37.9	1.8e-05	810.828	2	TCVADESHAGCEK	Carbamidomethyl@77;Carbamidomethyl@86;XL:U-Thiol@81|XL:U-Thiol@82	-2.24435	40.5	1e-08
SDASO-L	ALB	K36	ALB	E81|S82	736.078	4	4.09281	652.321	2	FKDLGEEHFK	XL:U-Alkene@36	-2.25317	36.2	6.9e-07	810.827	2	TCVADESHAGCEK	Carbamidomethyl@77;Carbamidomethyl@86;XL:U-Thiol@81|XL:U-Thiol@82	-0.764379	40.5	1.4e-07
SDASO-L	ALB	K401	ALB	P464|E465	589.298	5	0.315188	534.308	3	LKHLVDEPQNLIK	XL:U-Alkene@401	-3.04011	29.9	3e-05	662.28	2	CCTKPESER	Carbamidomethyl@460;Carbamidomethyl@461;XL:U-Thiol@464|XL:U-Thiol@465	-2.81213	21.1	0.00024
SDASO-L	ALB	K401	ALB	P464	589.098	5	1.33168	800.959	2	LKHLVDEPQNLIK	XL:U-Alkene@401	-3.96371	35.7	6.8e-07	662.279	2	CCTKPESER	Carbamidomethyl@460;Carbamidomethyl@461;XL:U-Thiol@464	-1.3022	24.6	5.8e-06
SDASO-L	ALB	K401	ALB	P464|E465	736.121	4	1.37771	800.958	2	LKHLVDEPQNLIK	XL:U-Alkene@401	-2.21581	33	6.2e-07	662.28	2	CCTKPESER	Carbamidomethyl@460;Carbamidomethyl@461;XL:U-Thiol@464|XL:U-Thiol@465	-2.35915	18.8	0.00038
SDASO-L	ALB	K401	ALB	E465	589.098	5	1.64304	800.958	2	LKHLVDEPQNLIK	XL:U-Alkene@401	-2.46551	38.8	6e-07	671.284	2	CCTKPESER	Carbamidomethyl@460;Carbamidomethyl@461;XL:U-Sulfenic*@465	-0.264296	15.1	0.0021
SDASO-L	ALB	K401	ALB	P464|E465|S466|E467	589.098	5	1.74682	800.958	2	LKHLVDEPQNLIK	XL:U-Alkene@401	-2.09096	32.5	3.4e-06	662.28	2	CCTKPESER	Carbamidomethyl@460;Carbamidomethyl@461;XL:U-Thiol@464|XL:U-Thiol@465|XL:U-Thiol@466|XL:U-Thiol@467	-2.81213	14.1	0.0051
SDASO-L	ALB	K401	ALB	E465	589.099	5	2.99225	800.957	2	LKHLVDEPQNLIK	XL:U-Alkene@401	-1.59156	30.7	4.8e-07	662.278	2	CCTKPESER	Carbamidomethyl@460;Carbamidomethyl@461;XL:U-Thiol@465	-0.396234	16.5	0.00028
SDASO-L	ALB	K401	ALB	E465	589.099	5	2.99225	800.957	2	LKHLVDEPQNLIK	XL:U-Alkene@401	-1.59156	30.7	4.8e-07	662.278	2	CCTKPESER	Carbamidomethyl@460;Carbamidomethyl@461;XL:U-Thiol@465	-0.396234	16.5	0.00028
SDASO-L	ALB	K401	ALB	P464	736.123	4	4.36673	800.959	2	LKHLVDEPQNLIK	XL:U-Alkene@401	-3.21461	36.6	1.1e-06	671.285	2	CCTKPESER	Carbamidomethyl@460;Carbamidomethyl@461;XL:U-Sulfenic*@464	-2.64778	28.4	9.7e-08
SDASO-L	ALB	K401	ALB	P464|E465	736.123	4	4.78187	800.959	2	LKHLVDEPQNLIK	XL:U-Alkene@401	-2.96491	46.2	3.8e-07	662.28	2	CCTKPESER	Carbamidomethyl@460;Carbamidomethyl@461;XL:U-Thiol@464|XL:U-Thiol@465	-3.11412	22	1.9e-05
SDASO-L	ALB	K455	ALB	T542|E543	985.832	3	-1.55363	871.501	1	SLGKVGTR	XL:U-Alkene@455	-2.69935	13.9	0.00069	1032.99	2	LFTFHADICTLPDTEK	Carbamidomethyl@537;XL:U-Thiol@542|XL:U-Thiol@543	-1.94438	49.5	7.6e-09
SDASO-L	ALB	K455	ALB	T542|E543	739.375	4	-1.84868	436.254	2	SLGKVGTR	XL:U-Alkene@455	-2.83781	24.6	0.0003	1032.99	2	LFTFHADICTLPDTEK	Carbamidomethyl@537;XL:U-Thiol@542|XL:U-Thiol@543	-2.71883	39.4	5.1e-07
SDASO-L	ALB	K455	ALB	T542|E543	985.833	3	-0.438067	871.501	1	SLGKVGTR	XL:U-Alkene@455	-2.12562	12	0.0042	1032.99	2	LFTFHADICTLPDTEK	Carbamidomethyl@537;XL:U-Thiol@542|XL:U-Thiol@543	-0.685907	40.9	1.8e-07
SDASO-L	ALB	K455	ALB	T542|E543	985.499	3	-0.583584	871.501	1	SLGKVGTR	XL:U-Alkene@455	-2.24037	12	0.0066	1032.99	2	LFTFHADICTLPDTEK	Carbamidomethyl@537;XL:U-Thiol@542|XL:U-Thiol@543	-1.55716	46.5	7e-09
SDASO-L	ALB	K455	ALB	T542|E543	985.5	3	0.284368	871.502	1	SLGKVGTR	XL:U-Alkene@455	-3.15832	9.8	0.016	1032.99	2	LFTFHADICTLPDTEK	Carbamidomethyl@537;XL:U-Thiol@542|XL:U-Thiol@543	-1.55716	45.9	2.1e-08
SDASO-L	ALB	K455	ALB	T542|E543	985.164	3	-1.03929	871.5	1	SLGKVGTR	XL:U-Alkene@455	-1.32241	12.9	0.0032	1032.99	2	LFTFHADICTLPDTEK	Carbamidomethyl@537;XL:U-Thiol@542|XL:U-Thiol@543	0.572573	44.8	2.7e-08
SDASO-L	ALB	K455	ALB	T542|E543	985.164	3	-1.03929	871.5	1	SLGKVGTR	XL:U-Alkene@455	-1.32241	12.9	0.0033	1032.99	2	LFTFHADICTLPDTEK	Carbamidomethyl@537;XL:U-Thiol@542|XL:U-Thiol@543	0.572573	44.8	2.7e-08
SDASO-L	ALB	K455	ALB	P540|D541|T542|E543	591.502	5	-0.118024	436.254	2	SLGKVGTR	XL:U-Alkene@455	-1.46247	25.1	0.00019	688.998	3	LFTFHADICTLPDTEK	Carbamidomethyl@537;XL:U-Thiol@540|XL:U-Thiol@541|XL:U-Thiol@542|XL:U-Thiol@543	-0.648577	18.1	0.027
SDASO-L	ALB	K455	ALB	T542|E543	739.377	4	1.29248	436.254	2	SLGKVGTR	XL:U-Alkene@455	-1.69169	20.9	0.00063	1032.99	2	LFTFHADICTLPDTEK	Carbamidomethyl@537;XL:U-Thiol@542|XL:U-Thiol@543	-1.84758	32.7	8.9e-06
SDASO-L	ALB	K455	ALB	T542|E543	739.125	4	0.113874	436.254	2	SLGKVGTR	XL:U-Alkene@455	-2.15014	24.8	0.00015	1032.99	2	LFTFHADICTLPDTEK	Carbamidomethyl@537;XL:U-Thiol@542|XL:U-Thiol@543	-1.16994	46.5	6.1e-08
SDASO-L	ALB	K455	ALB	T542|E543	985.837	3	2.97059	871.501	1	SLGKVGTR	XL:U-Alkene@455	-2.35511	14.4	0.0027	1032.99	2	LFTFHADICTLPDTEK	Carbamidomethyl@537;XL:U-Thiol@542|XL:U-Thiol@543	-1.94438	41.7	2.3e-07
SDASO-L	ALB	K455	ALB	T542|E543	985.501	3	1.5243	871.501	1	SLGKVGTR	XL:U-Alkene@455	-2.5846	10.3	0.005	1032.99	2	LFTFHADICTLPDTEK	Carbamidomethyl@537;XL:U-Thiol@542|XL:U-Thiol@543	-2.33161	41.7	1.3e-07
SDASO-L	ALB	K455	ALB	T542|E543	985.165	3	0.0150118	871.501	1	SLGKVGTR	XL:U-Alkene@455	-1.89614	12.7	0.0034	1032.99	2	LFTFHADICTLPDTEK	Carbamidomethyl@537;XL:U-Thiol@542|XL:U-Thiol@543	-1.16994	45.7	8.5e-08
SDASO-L	ALB	K455	ALB	T542|E543	985.501	3	1.71029	871.502	1	SLGKVGTR	XL:U-Alkene@455	-2.92883	13.3	0.0031	1032.99	2	LFTFHADICTLPDTEK	Carbamidomethyl@537;XL:U-Thiol@542|XL:U-Thiol@543	-2.42841	43.7	5.7e-07
SDASO-L	ALB	K455	ALB	T542|E543	739.378	4	2.20176	436.254	2	SLGKVGTR	XL:U-Alkene@455	-1.00402	26.1	8.3e-05	1032.99	2	LFTFHADICTLPDTEK	Carbamidomethyl@537;XL:U-Thiol@542|XL:U-Thiol@543	-0.492294	38.7	2e-06
SDASO-L	ALB	K455	ALB	T542|E543	739.378	4	2.20176	436.254	2	SLGKVGTR	XL:U-Alkene@455	-1.00402	26.1	8.3e-05	1032.99	2	LFTFHADICTLPDTEK	Carbamidomethyl@537;XL:U-Thiol@542|XL:U-Thiol@543	-0.492294	38.7	2e-06
SDASO-L	ALB	K455	ALB	T542|E543	739.126	4	0.858087	436.254	2	SLGKVGTR	XL:U-Alkene@455	-2.37936	24.8	0.00017	1032.99	2	LFTFHADICTLPDTEK	Carbamidomethyl@537;XL:U-Thiol@542|XL:U-Thiol@543	-2.13799	42	2.6e-07
SDASO-L	ALB	K455	ALB	T542|E543	739.126	4	1.02347	436.254	2	SLGKVGTR	XL:U-Alkene@455	-1.23324	25.5	1.2e-05	1032.99	2	LFTFHADICTLPDTEK	Carbamidomethyl@537;XL:U-Thiol@542|XL:U-Thiol@543	-0.492294	39.8	3.4e-07
SDASO-L	ALB	K455	ALB	T542|E543	739.126	4	1.02347	436.254	2	SLGKVGTR	XL:U-Alkene@455	-1.23324	25.5	1.2e-05	1032.99	2	LFTFHADICTLPDTEK	Carbamidomethyl@537;XL:U-Thiol@542|XL:U-Thiol@543	-0.492294	39.8	3.4e-07
SDASO-L	ALB	K455	ALB	P540|D541|T542|E543	591.503	5	2.05259	436.254	2	SLGKVGTR	XL:U-Alkene@455	-2.37936	29.5	3.9e-05	688.999	3	LFTFHADICTLPDTEK	Carbamidomethyl@537;XL:U-Thiol@540|XL:U-Thiol@541|XL:U-Thiol@542|XL:U-Thiol@543	-2.97078	14.1	0.36
SDASO-L	ALB	K455	ALB	T542|E543	739.127	4	2.18113	436.254	2	SLGKVGTR	XL:U-Alkene@455	-2.83781	30.2	5.1e-05	1032.99	2	LFTFHADICTLPDTEK	Carbamidomethyl@537;XL:U-Thiol@542|XL:U-Thiol@543	-2.13799	41.7	1.6e-07
SDASO-L	ALB	K455	ALB	T542|E543	985.167	3	2.18563	871.501	1	SLGKVGTR	XL:U-Alkene@455	-2.24037	9.2	0.015	1032.99	2	LFTFHADICTLPDTEK	Carbamidomethyl@537;XL:U-Thiol@542|XL:U-Thiol@543	-1.65397	40.8	9.9e-08
SDASO-L	ALB	K455	ALB	T542|E543	739.127	4	2.4292	436.254	2	SLGKVGTR	XL:U-Alkene@455	-1.92091	22.2	0.00013	1032.99	2	LFTFHADICTLPDTEK	Carbamidomethyl@537;XL:U-Thiol@542|XL:U-Thiol@543	-2.42841	29.5	1.1e-05
SDASO-L	ALB	K455	ALB	P540|D541|T542|E543	591.503	5	2.77613	436.254	2	SLGKVGTR	XL:U-Alkene@455	-1.46247	24.2	0.00047	688.999	3	LFTFHADICTLPDTEK	Carbamidomethyl@537;XL:U-Thiol@540|XL:U-Thiol@541|XL:U-Thiol@542|XL:U-Thiol@543	-2.82565	14.1	0.16
SDASO-L	ALB	K455	ALB	T542|E543	739.128	4	3.09072	436.254	2	SLGKVGTR	XL:U-Alkene@455	-1.23324	27.3	0.0002	1032.99	2	LFTFHADICTLPDTEK	Carbamidomethyl@537;XL:U-Thiol@542|XL:U-Thiol@543	-0.782713	39.1	1.6e-06
SDASO-L	ALB	K455	ALB	T542|E543	739.128	4	3.66955	436.254	2	SLGKVGTR	XL:U-Alkene@455	-1.92091	22	0.00037	1032.99	2	LFTFHADICTLPDTEK	Carbamidomethyl@537;XL:U-Thiol@542|XL:U-Thiol@543	-2.33161	45.5	1.3e-07
SDASO-L	ALB	K455	ALB	T542|E543	739.129	4	4.82722	436.255	2	SLGKVGTR	XL:U-Alkene@455	-3.06703	24.3	0.00021	1032.99	2	LFTFHADICTLPDTEK	Carbamidomethyl@537;XL:U-Thiol@542|XL:U-Thiol@543	-2.62202	36.5	2.7e-06
SDASO-L	ALB	Y180	ALB	K245	741.88	4	-1.33808	1023.5	2	HPYFYAPELLYYANK	XL:U-Thiol@180	-3.58841	37.3	3.3e-07	451.262	2	LSQKFPK	XL:U-Alkene@245	-3.20057	23.4	0.0029
SDASO-L	ALB	K297	ALB	E317	996.139	3	0.0909839	869.917	2	YICDNQDTISSKLK	Carbamidomethyl@288;XL:U-Alkene@297	2.27543	33.1	7.1e-07	1229.57	1	SHCIAEVEK	Carbamidomethyl@312;XL:U-Thiol@317	-2.27668	12.6	0.0016
SDASO-L	ALB	K297	ALB	E317	996.139	3	0.0909839	869.917	2	YICDNQDTISSKLK	Carbamidomethyl@288;XL:U-Alkene@297	2.27543	33.1	7.1e-07	1229.57	1	SHCIAEVEK	Carbamidomethyl@312;XL:U-Thiol@317	-2.27668	12.6	0.0016
SDASO-L	ALB	K297	ALB	V316|E317	747.105	4	-0.62994	869.92	2	YICDNQDTISSKLK	Carbamidomethyl@288;XL:U-Alkene@297	-1.17317	39.1	4.8e-07	615.288	2	SHCIAEVEK	Carbamidomethyl@312;XL:U-Thiol@316|XL:U-Thiol@317	-1.96889	23.9	0.00015
SDASO-L	ALB	K297	ALB	V316|E317	995.805	3	0.560696	869.922	2	YICDNQDTISSKLK	Carbamidomethyl@288;XL:U-Alkene@297	-3.24232	27.9	2e-06	1229.57	1	SHCIAEVEK	Carbamidomethyl@312;XL:U-Thiol@316|XL:U-Thiol@317	-0.568769	15	0.0074
SDASO-L	ALB	K297	ALB	V316|E317	995.805	3	0.560696	869.922	2	YICDNQDTISSKLK	Carbamidomethyl@288;XL:U-Alkene@297	-3.24232	27.9	2e-06	1229.57	1	SHCIAEVEK	Carbamidomethyl@312;XL:U-Thiol@316|XL:U-Thiol@317	-0.568769	15	0.0074
SDASO-L	ALB	K297	ALB	E317	747.106	4	1.00618	869.921	2	YICDNQDTISSKLK	Carbamidomethyl@288;XL:U-Alkene@297	-1.74793	40.4	1.4e-07	615.287	2	SHCIAEVEK	Carbamidomethyl@312;XL:U-Thiol@317	-0.993739	26	5.1e-05
SDASO-L	ALB	K297	ALB	E317	747.107	4	2.31507	869.924	2	YICDNQDTISSKLK	Carbamidomethyl@288;XL:U-Alkene@297	-5.42641	34.9	5.3e-07	615.287	2	SHCIAEVEK	Carbamidomethyl@312;XL:U-Thiol@317	-1.64384	26.7	0.00022
SDASO-L	ALB	K297	ALB	E317	996.143	3	3.89367	869.923	2	YICDNQDTISSKLK	Carbamidomethyl@288;XL:U-Alkene@297	-3.93203	49.1	4.8e-07	1229.57	1	SHCIAEVEK	Carbamidomethyl@312;XL:U-Thiol@317	-2.52067	21.2	0.00038
SDASO-L	ALB	K297	ALB	V316|E317	747.108	4	2.96951	869.92	2	YICDNQDTISSKLK	Carbamidomethyl@288;XL:U-Alkene@297	-0.48345	47.1	4.6e-08	615.286	2	SHCIAEVEK	Carbamidomethyl@312;XL:U-Thiol@316|XL:U-Thiol@317	-0.18111	23.8	0.00013
SDASO-L	ALB	K297	ALB	V316|E317	747.108	4	2.96951	869.92	2	YICDNQDTISSKLK	Carbamidomethyl@288;XL:U-Alkene@297	-0.48345	47.1	4.6e-08	615.286	2	SHCIAEVEK	Carbamidomethyl@312;XL:U-Thiol@316|XL:U-Thiol@317	-0.18111	23.8	0.00013
SDASO-L	ALB	K297	ALB	V316|E317	747.108	4	3.86938	869.921	2	YICDNQDTISSKLK	Carbamidomethyl@288;XL:U-Alkene@297	-1.74793	44.5	3.7e-07	615.287	2	SHCIAEVEK	Carbamidomethyl@312;XL:U-Thiol@316|XL:U-Thiol@317	-1.80637	29.7	1.6e-05
SDASO-L	ALB	H402|L403	ALB	K498	751.13	4	0.230574	740.895	2	HLVDEPQNLIK	XL:U-Sulfenic*@402|XL:U-Sulfenic*@403	0.0698107	45	8.4e-09	760.864	2	VTKCCTESLVNR	XL:U-Alkene@498;Carbamidomethyl@499;Carbamidomethyl@500	-1.11322	40.2	3.6e-07
SDASO-L	ALB	H402	ALB	K498	750.879	4	-0.685731	740.896	2	HLVDEPQNLIK	XL:U-Sulfenic*@402	-1.00996	40.9	8.7e-09	760.864	2	VTKCCTESLVNR	XL:U-Alkene@498;Carbamidomethyl@499;Carbamidomethyl@500	-1.63894	37.3	1.7e-07
SDASO-L	ALB	H402|L403	ALB	K498	751.131	4	1.85791	740.895	2	HLVDEPQNLIK	XL:U-Sulfenic*@402|XL:U-Sulfenic*@403	-0.470077	29.4	9.6e-06	760.866	2	VTKCCTESLVNR	XL:U-Alkene@498;Carbamidomethyl@499;Carbamidomethyl@500	-3.74181	36.4	1.5e-06
SDASO-L	ALB	H402	ALB	K498	751.132	4	2.10201	740.896	2	HLVDEPQNLIK	XL:U-Sulfenic*@402	-1.41488	33.3	4e-07	760.865	2	VTKCCTESLVNR	XL:U-Alkene@498;Carbamidomethyl@499;Carbamidomethyl@500	-2.29609	35	3.9e-06
SDASO-L	ALB	H402|L403	ALB	K498	750.88	4	0.942151	740.896	2	HLVDEPQNLIK	XL:U-Sulfenic*@402|XL:U-Sulfenic*@403	-1.14493	44.2	5.5e-07	760.864	2	VTKCCTESLVNR	XL:U-Alkene@498;Carbamidomethyl@499;Carbamidomethyl@500	-0.587507	38.9	1.3e-07
SDASO-L	ALB	H402	ALB	K498	750.881	4	1.83749	740.896	2	HLVDEPQNLIK	XL:U-Sulfenic*@402	-1.54985	37.3	2.6e-08	760.865	2	VTKCCTESLVNR	XL:U-Alkene@498;Carbamidomethyl@499;Carbamidomethyl@500	-2.16466	32	3.2e-06
SDASO-L	ALB	H402|L403	ALB	K498	750.882	4	3.46537	740.896	2	HLVDEPQNLIK	XL:U-Sulfenic*@402|XL:U-Sulfenic*@403	-1.68482	37.5	4.5e-07	760.865	2	VTKCCTESLVNR	XL:U-Alkene@498;Carbamidomethyl@499;Carbamidomethyl@500	-2.29609	42.5	8.4e-07
SDASO-L	ALB	H402|L403	ALB	K498	750.882	4	3.46537	740.897	2	HLVDEPQNLIK	XL:U-Sulfenic*@402|XL:U-Sulfenic*@403	-2.35968	37.6	1.7e-07	760.865	2	VTKCCTESLVNR	XL:U-Alkene@498;Carbamidomethyl@499;Carbamidomethyl@500	-2.29609	36.3	2.3e-07
SDASO-L	ALB	H402|L403	ALB	K498	750.886	4	9.48853	731.892	2	HLVDEPQNLIK	XL:U-Thiol@402|XL:U-Thiol@403	-2.77811	28.1	5.7e-05	760.865	2	VTKCCTESLVNR	XL:U-Alkene@498;Carbamidomethyl@499;Carbamidomethyl@500	-2.16466	34.3	3.3e-06
SDASO-L	ALB	H402|L403	ALB	K498	750.886	4	9.48853	740.898	2	HLVDEPQNLIK	XL:U-Sulfenic*@402|XL:U-Sulfenic*@403	-3.43945	42.2	1.1e-07	760.865	2	VTKCCTESLVNR	XL:U-Alkene@498;Carbamidomethyl@499;Carbamidomethyl@500	-2.16466	34.3	3.3e-06
SDASO-L	ALB	H361	ALB	K401	765.673	4	-2.88712	729.892	2	HPEYAVSVLLR	XL:U-Sulfenic*@361	0.15353	8.7	0.36	800.958	2	LKHLVDEPQNLIK	XL:U-Alkene@401	-2.71521	42.4	1.9e-06
SDASO-L	ALB	Y364	ALB	K401	612.741	5	-0.516841	720.889	2	HPEYAVSVLLR	XL:U-Thiol@364	-2.45938	23.1	2.9e-05	534.308	3	LKHLVDEPQNLIK	XL:U-Alkene@401	-3.60158	30.1	5.2e-05
SDASO-L	ALB	H361	ALB	K401	765.675	4	0.305649	729.893	2	HPEYAVSVLLR	XL:U-Sulfenic*@361	-1.21653	13.7	0.038	800.958	2	LKHLVDEPQNLIK	XL:U-Alkene@401	-1.84126	41.5	3.1e-06
SDASO-L	ALB	H361	ALB	K401	765.424	4	-1.07227	729.894	2	HPEYAVSVLLR	XL:U-Sulfenic*@361	-2.7236	21.7	2.7e-05	800.959	2	LKHLVDEPQNLIK	XL:U-Alkene@401	-3.21461	39.7	1.1e-06
SDASO-L	ALB	H361	ALB	K401	765.676	4	0.624926	729.894	2	HPEYAVSVLLR	XL:U-Sulfenic*@361	-2.86061	19	0.00038	800.958	2	LKHLVDEPQNLIK	XL:U-Alkene@401	-2.09096	37.8	9.1e-07
SDASO-L	ALB	Y364	ALB	K401	612.742	5	0.879994	720.889	2	HPEYAVSVLLR	XL:U-Thiol@364	-2.5981	29	5.6e-06	534.308	3	LKHLVDEPQNLIK	XL:U-Alkene@401	-3.04011	28.7	0.00012
SDASO-L	ALB	H361	ALB	K401	765.424	4	-0.273815	729.894	2	HPEYAVSVLLR	XL:U-Sulfenic*@361	-2.03857	21.3	0.00013	800.958	2	LKHLVDEPQNLIK	XL:U-Alkene@401	-1.71641	41.6	6.1e-07
SDASO-L	ALB	Y364	ALB	K401	612.743	5	1.47864	720.888	2	HPEYAVSVLLR	XL:U-Thiol@364	-1.90451	28.9	2.1e-05	534.307	3	LKHLVDEPQNLIK	XL:U-Alkene@401	-1.35569	32.5	1.2e-05
SDASO-L	ALB	Y364	ALB	K401	612.541	5	0.0611825	720.889	2	HPEYAVSVLLR	XL:U-Thiol@364	-2.5981	29.2	6.7e-06	534.308	3	LKHLVDEPQNLIK	XL:U-Alkene@401	-3.22727	34.2	2.7e-05
SDASO-L	ALB	Y364	ALB	K401	612.743	5	1.87773	720.887	2	HPEYAVSVLLR	XL:U-Thiol@364	-0.378616	25	6.8e-05	534.307	3	LKHLVDEPQNLIK	XL:U-Alkene@401	-1.35569	37.7	9.5e-06
SDASO-L	ALB	E363|Y364|A365|V366	ALB	K401	765.677	4	1.90203	720.887	2	HPEYAVSVLLR	XL:U-Thiol@363|XL:U-Thiol@364|XL:U-Thiol@365|XL:U-Thiol@366	-0.378616	12.7	0.018	800.959	2	LKHLVDEPQNLIK	XL:U-Alkene@401	-3.58916	35.6	1.3e-07
SDASO-L	ALB	H361	ALB	K401	765.425	4	0.444793	729.895	2	HPEYAVSVLLR	XL:U-Sulfenic*@361	-4.09366	19.6	0.00022	800.959	2	LKHLVDEPQNLIK	XL:U-Alkene@401	-2.96491	35.2	5e-07
SDASO-L	ALB	Y364	ALB	K401	612.541	5	0.759829	720.889	2	HPEYAVSVLLR	XL:U-Thiol@364	-2.18195	24.9	1.2e-05	534.308	3	LKHLVDEPQNLIK	XL:U-Alkene@401	-2.29148	32.1	7.4e-06
SDASO-L	ALB	H361	ALB	K401	1020.23	3	0.828404	729.894	2	HPEYAVSVLLR	XL:U-Sulfenic*@361	-2.03857	28.6	1.1e-06	1600.91	1	LKHLVDEPQNLIK	XL:U-Alkene@401	-0.953217	29.8	9.4e-06
SDASO-L	ALB	Y364	ALB	K401	612.542	5	1.45848	720.888	2	HPEYAVSVLLR	XL:U-Thiol@364	-1.34964	21.8	0.0001	534.307	3	LKHLVDEPQNLIK	XL:U-Alkene@401	-1.54285	28.5	4.3e-05
SDASO-L	ALB	Y364	ALB	K401	612.542	5	1.65809	720.888	2	HPEYAVSVLLR	XL:U-Thiol@364	-1.62708	33.1	1.4e-06	534.308	3	LKHLVDEPQNLIK	XL:U-Alkene@401	-1.91717	31.4	2.4e-05
SDASO-L	ALB	H361	ALB	K401	765.678	4	3.89751	729.894	2	HPEYAVSVLLR	XL:U-Sulfenic*@361	-2.03857	14.5	0.017	800.959	2	LKHLVDEPQNLIK	XL:U-Alkene@401	-3.08976	31.9	2.8e-06
SDASO-L	ALB	H361	ALB	K401	765.427	4	3.87814	729.894	2	HPEYAVSVLLR	XL:U-Sulfenic*@361	-1.76456	22.2	0.00011	800.957	2	LKHLVDEPQNLIK	XL:U-Alkene@401	-1.46671	46.9	1.2e-07
SDASO-L	ALB	H169	ALB	K455	1031.2	3	-2.09969	1110.55	2	RHPYFYAPELLYYANK	XL:U-Sulfenic*@169	-0.929458	34.8	3.3e-07	871.5	1	SLGKVGTR	XL:U-Alkene@455	-1.66665	10.4	0.0066
SDASO-L	ALB	R168|H169|P170|Y171	ALB	K455	773.652	4	-0.899313	734.699	3	RHPYFYAPELLYYANK	XL:U-Thiol@168|XL:U-Thiol@169|XL:U-Thiol@170|XL:U-Thiol@171	1.01722	28.7	2e-05	871.5	1	SLGKVGTR	XL:U-Alkene@455	-1.32241	9	0.025
SDASO-L	ALB	R168|H169	ALB	K455	773.402	4	0.186251	740.705	3	RHPYFYAPELLYYANK	XL:U-Sulfenic*@168|XL:U-Sulfenic*@169	-2.6047	37.4	2.1e-07	871.501	1	SLGKVGTR	XL:U-Alkene@455	-2.24037	12	0.0088
SDASO-L	ALB	R168|H169|P170|Y171|F172|Y173	ALB	K455	773.402	4	0.186251	740.705	3	RHPYFYAPELLYYANK	XL:U-Sulfenic@168|XL:U-Sulfenic@169|XL:U-Sulfenic@170|XL:U-Sulfenic@171|XL:U-Sulfenic@172|XL:U-Sulfenic@173	-2.6047	14.5	0.21	871.501	1	SLGKVGTR	XL:U-Alkene@455	-2.24037	12	0.0088
SDASO-L	ALB	R168|H169|P170|Y171|F172	ALB	K455	773.403	4	1.5296	734.7	3	RHPYFYAPELLYYANK	XL:U-Thiol@168|XL:U-Thiol@169|XL:U-Thiol@170|XL:U-Thiol@171|XL:U-Thiol@172	-0.0716632	28.8	3.4e-05	871.501	1	SLGKVGTR	XL:U-Alkene@455	-1.89614	8.2	0.015
SDASO-L	ALB	R168|H169|P170|Y171|F172	ALB	K455	773.405	4	3.4261	734.699	3	RHPYFYAPELLYYANK	XL:U-Thiol@168|XL:U-Thiol@169|XL:U-Thiol@170|XL:U-Thiol@171|XL:U-Thiol@172	1.28944	26.4	7.5e-05	871.501	1	SLGKVGTR	XL:U-Alkene@455	-2.5846	11.2	0.0037
SDASO-L	ALB	R168|H169|P170|Y171	ALB	K455	773.405	4	3.8212	734.699	3	RHPYFYAPELLYYANK	XL:U-Thiol@168|XL:U-Thiol@169|XL:U-Thiol@170|XL:U-Thiol@171	0.608888	23.4	8.9e-05	871.5	1	SLGKVGTR	XL:U-Alkene@455	-1.20767	8.7	0.069
SDASO-L	ALB	K495	ALB	E518	1033.53	3	0.300544	1042.58	1	TPVSEKVTK	XL:U-Alkene@495	-0.136729	16.5	0.0032	1019.49	2	RPCFSALTPDETYVPK	Carbamidomethyl@510;XL:U-Thiol@518	-0.72719	30.4	2.6e-06
SDASO-L	ALB	K495	ALB	E518	1033.53	3	0.300544	1042.58	1	TPVSEKVTK	XL:U-Alkene@495	-0.136729	16.5	0.0032	1019.49	2	RPCFSALTPDETYVPK	Carbamidomethyl@510;XL:U-Thiol@518	-0.72719	30.4	2.6e-06
SDASO-L	ALB	K495	ALB	E518|T519	1033.19	3	-0.784123	1042.58	1	TPVSEKVTK	XL:U-Alkene@495	-1.28772	19.6	0.00085	1019.49	2	RPCFSALTPDETYVPK	Carbamidomethyl@510;XL:U-Thiol@518|XL:U-Thiol@519	-0.0405741	29.7	6.2e-06
SDASO-L	ALB	K495	ALB	E518	775.145	4	0.0197241	521.793	2	TPVSEKVTK	XL:U-Alkene@495	-1.88397	38.2	2.6e-06	1028.5	2	RPCFSALTPDETYVPK	Carbamidomethyl@510;XL:U-Sulfenic*@518	-1.7077	31	1e-05
SDASO-L	ALB	K495	ALB	E518|T519	775.147	4	2.54269	521.793	2	TPVSEKVTK	XL:U-Alkene@495	-1.30903	37.7	1.8e-05	1019.49	2	RPCFSALTPDETYVPK	Carbamidomethyl@510;XL:U-Thiol@518|XL:U-Thiol@519	-0.923366	30.1	1.9e-05
SDASO-L	ALB	K495	ALB	E518|T519	775.147	4	2.54269	521.793	2	TPVSEKVTK	XL:U-Alkene@495	-1.30903	37.7	1.8e-05	1019.49	2	RPCFSALTPDETYVPK	Carbamidomethyl@510;XL:U-Thiol@518|XL:U-Thiol@519	-0.923366	30.1	1.9e-05
SDASO-L	ALB	K495	ALB	E518	775.147	4	2.93691	521.793	2	TPVSEKVTK	XL:U-Alkene@495	-0.925732	35	2.3e-06	1028.5	2	RPCFSALTPDETYVPK	Carbamidomethyl@510;XL:U-Sulfenic*@518	-1.12432	26.8	2e-05
SDASO-L	ALB	K495	ALB	E518|T519|Y520	775.148	4	3.25228	521.794	2	TPVSEKVTK	XL:U-Alkene@495	-2.65055	34.8	3.2e-05	1019.49	2	RPCFSALTPDETYVPK	Carbamidomethyl@510;XL:U-Thiol@518|XL:U-Thiol@519|XL:U-Thiol@520	-2.00233	26.6	0.00076
SDASO-L	ALB	K495	ALB	E518|T519	775.148	4	3.88302	521.793	2	TPVSEKVTK	XL:U-Alkene@495	-2.26726	34.9	3.2e-06	1028.5	2	RPCFSALTPDETYVPK	Carbamidomethyl@510;XL:U-Sulfenic*@518|XL:U-Sulfenic*@519	-2.48553	29.5	1.1e-05
SDASO-L	ALB	K495	ALB	E518	775.15	4	6.01177	521.793	2	TPVSEKVTK	XL:U-Alkene@495	-0.925732	35.6	6.1e-06	1019.49	2	RPCFSALTPDETYVPK	Carbamidomethyl@510;XL:U-Thiol@518	-1.11954	34.1	1.2e-05
SDASO-L	ALB	K463	ALB	M469|P470|T472|E473|D474|Y475	780.609	4	5.60609	610.757	2	CCTKPESER	Carbamidomethyl@460;Carbamidomethyl@461;XL:U-Alkene@463	-2.64822	25.5	2.7e-05	941.451	2	MPCTEDYLSLILNR	Carbamidomethyl@471;XL:U-Thiol@469|XL:U-Thiol@470|XL:U-Thiol@472|XL:U-Thiol@473|XL:U-Thiol@474|XL:U-Thiol@475	-1.80018	16.9	0.013
SDASO-L	ALB	Y180	ALB	K245	625.125	5	-2.40096	734.701	3	RHPYFYAPELLYYANK	XL:U-Thiol@180	-2.52164	36.2	8.6e-06	451.262	2	LSQKFPK	XL:U-Alkene@245	-2.75737	29.7	0.0067
SDASO-L	ALB	Y179|Y180	ALB	K245	625.125	5	-2.30316	734.701	3	RHPYFYAPELLYYANK	XL:U-Thiol@179|XL:U-Thiol@180	-1.9772	34.3	7.1e-06	451.261	2	LSQKFPK	XL:U-Alkene@245	-1.64937	26.8	0.0026
SDASO-L	ALB	Y180|A181|N182	ALB	K245	624.926	5	-0.465455	734.7	3	RHPYFYAPELLYYANK	XL:U-Thiol@180|XL:U-Thiol@181|XL:U-Thiol@182	-0.752213	31.1	5e-06	451.261	2	LSQKFPK	XL:U-Alkene@245	-0.984563	27.6	0.0031
SDASO-L	ALB	Y179|Y180|A181	ALB	K245	625.128	5	1.21742	734.702	3	RHPYFYAPELLYYANK	XL:U-Thiol@179|XL:U-Thiol@180|XL:U-Thiol@181	-2.92997	33.9	1e-05	451.262	2	LSQKFPK	XL:U-Alkene@245	-2.97897	27.8	0.0017
SDASO-L	ALB	Y180	ALB	K245	625.128	5	1.21742	734.702	3	RHPYFYAPELLYYANK	XL:U-Thiol@180	-3.20218	31.2	1.8e-05	451.261	2	LSQKFPK	XL:U-Alkene@245	-2.09257	30.2	0.00078
SDASO-L	ALB	F172|Y173	ALB	K245	625.128	5	2.39095	734.701	3	RHPYFYAPELLYYANK	XL:U-Thiol@172|XL:U-Thiol@173	-1.84109	32.6	4.2e-07	451.261	2	LSQKFPK	XL:U-Alkene@245	-0.984563	28.6	0.0038
SDASO-L	ALB	Y179|Y180	ALB	K245	624.927	5	1.19758	734.7	3	RHPYFYAPELLYYANK	XL:U-Thiol@179|XL:U-Thiol@180	-0.752213	33.2	1.4e-06	451.261	2	LSQKFPK	XL:U-Alkene@245	-0.984563	28.7	0.0035
SDASO-L	ALB	Y179|Y180	ALB	K245	624.927	5	1.19758	734.7	3	RHPYFYAPELLYYANK	XL:U-Thiol@179|XL:U-Thiol@180	-0.752213	33.2	1.4e-06	451.261	2	LSQKFPK	XL:U-Alkene@245	-0.984563	28.7	0.0035
SDASO-L	ALB	Y180|A181	ALB	K245	624.927	5	1.49105	734.701	3	RHPYFYAPELLYYANK	XL:U-Thiol@180|XL:U-Thiol@181	-2.11331	31.4	4.2e-05	451.262	2	LSQKFPK	XL:U-Alkene@245	-2.31417	26	0.0013
SDASO-L	ALB	Y180|A181	ALB	K245	624.927	5	1.58888	734.701	3	RHPYFYAPELLYYANK	XL:U-Thiol@180|XL:U-Thiol@181	-1.84109	40.6	1.1e-06	451.261	2	LSQKFPK	XL:U-Alkene@245	-1.87097	29.4	0.0031
SDASO-L	ALB	Y179|Y180|A181	ALB	K245	624.928	5	2.86061	734.701	3	RHPYFYAPELLYYANK	XL:U-Thiol@179|XL:U-Thiol@180|XL:U-Thiol@181	-2.24942	32.8	1.4e-05	451.262	2	LSQKFPK	XL:U-Alkene@245	-2.75737	27.9	0.0041
SDASO-L	ALB	Y180	ALB	K245	624.928	5	2.86061	734.7	3	RHPYFYAPELLYYANK	XL:U-Thiol@180	-0.616103	35.7	4.1e-06	451.261	2	LSQKFPK	XL:U-Alkene@245	-1.20616	22.5	0.0032
SDASO-L	ALB	K463	ALB	Y475|L476	784.855	4	0.754866	610.756	2	CCTKPESER	Carbamidomethyl@460;Carbamidomethyl@461;XL:U-Alkene@463	-2.15703	22.5	2.1e-05	949.448	2	MPCTEDYLSLILNR	Oxidation@469;Carbamidomethyl@471;XL:U-Thiol@475|XL:U-Thiol@476	-1.61932	26.9	8.5e-05
SDASO-L	ALB	K463	ALB	D474|Y475|L476	784.605	4	2.13701	610.756	2	CCTKPESER	Carbamidomethyl@460;Carbamidomethyl@461;XL:U-Alkene@463	-1.33837	16.3	0.00017	949.446	2	MPCTEDYLSLILNR	Oxidation@469;Carbamidomethyl@471;XL:U-Thiol@474|XL:U-Thiol@475|XL:U-Thiol@476	0.276515	12.8	0.078
SDASO-L	ALB	K463	ALB	Y475|L476	784.605	4	2.13701	610.756	2	CCTKPESER	Carbamidomethyl@460;Carbamidomethyl@461;XL:U-Alkene@463	-1.33837	16.3	0.00017	949.446	2	MPCTEDYLSLILNR	Oxidation@469;Carbamidomethyl@471;XL:U-Thiol@475|XL:U-Thiol@476	0.276515	12.8	0.078
SDASO-L	ALB	E406	ALB	K437	1058.91	3	-4.13638	731.89	2	HLVDEPQNLIK	XL:U-Thiol@406	-0.455366	33.5	0.00011	1693.95	1	KVPQVSTPTLVEVSR	XL:U-Alkene@437	0.275752	8.9	0.056
SDASO-L	ALB	E406	ALB	K437	1059.25	3	-0.193212	731.89	2	HLVDEPQNLIK	XL:U-Thiol@406	-0.455366	33.8	3.3e-05	1693.95	1	KVPQVSTPTLVEVSR	XL:U-Alkene@437	-0.491686	16.1	1.9e-05
SDASO-L	ALB	E406	ALB	K437	1058.91	3	0.133001	731.892	2	HLVDEPQNLIK	XL:U-Thiol@406	-2.64148	33.2	0.00031	1693.95	1	KVPQVSTPTLVEVSR	XL:U-Alkene@437	-1.79042	16.4	3.7e-05
SDASO-L	ALB	E406	ALB	K437	1058.58	3	-0.810255	731.891	2	HLVDEPQNLIK	XL:U-Thiol@406	-2.09495	31	0.00023	1693.95	1	KVPQVSTPTLVEVSR	XL:U-Alkene@437	-1.43622	11.8	0.0026
SDASO-L	ALB	E406	ALB	K437	1058.91	3	0.709944	1462.77	1	HLVDEPQNLIK	XL:U-Thiol@406	-0.713046	17.7	0.00053	1693.95	1	KVPQVSTPTLVEVSR	XL:U-Alkene@437	-1.14106	11.5	0.002
SDASO-L	ALB	E406	ALB	K437	1058.58	3	-0.348555	731.891	2	HLVDEPQNLIK	XL:U-Thiol@406	-1.27516	25.8	7.7e-05	1693.95	1	KVPQVSTPTLVEVSR	XL:U-Alkene@437	-0.55072	9.4	0.0044
SDASO-L	ALB	E406	ALB	K437	1058.58	3	-0.348555	731.891	2	HLVDEPQNLIK	XL:U-Thiol@406	-1.27516	25.8	7.8e-05	1693.95	1	KVPQVSTPTLVEVSR	XL:U-Alkene@437	-0.55072	9.4	0.0044
SDASO-L	ALB	E406	ALB	K437	1058.58	3	1.2674	731.892	2	HLVDEPQNLIK	XL:U-Thiol@406	-2.64148	31.4	3.6e-05	1693.95	1	KVPQVSTPTLVEVSR	XL:U-Alkene@437	-1.73139	12.6	0.00055
SDASO-L	ALB	D405|E406	ALB	K437	1058.92	3	3.94082	731.892	2	HLVDEPQNLIK	XL:U-Thiol@405|XL:U-Thiol@406	-2.64148	33.2	4.6e-05	847.48	2	KVPQVSTPTLVEVSR	XL:U-Alkene@437	-3.2782	28.9	1.8e-06
SDASO-L	ALB	D405|E406	ALB	K437	1058.92	3	3.94082	731.892	2	HLVDEPQNLIK	XL:U-Thiol@405|XL:U-Thiol@406	-2.64148	33.2	4.6e-05	847.48	2	KVPQVSTPTLVEVSR	XL:U-Alkene@437	-3.2782	28.9	1.8e-06
SDASO-L	ALB	D405|E406	ALB	K437	1058.58	3	2.88335	731.891	2	HLVDEPQNLIK	XL:U-Thiol@405|XL:U-Thiol@406	-1.41179	33.3	0.00018	1693.95	1	KVPQVSTPTLVEVSR	XL:U-Alkene@437	-1.02299	11.4	0.0013
SDASO-L	ALB	E406	ALB	K437	1058.58	3	3.69132	731.892	2	HLVDEPQNLIK	XL:U-Thiol@406	-2.64148	33.1	0.00034	1693.95	1	KVPQVSTPTLVEVSR	XL:U-Alkene@437	-2.08559	18.4	2.9e-05
SDASO-L	ALB	R360|H361|P362|E363	ALB	K401	1072.59	3	-7.86144	798.939	2	RHPEYAVSVLLR	XL:U-Thiol@360|XL:U-Thiol@361|XL:U-Thiol@362|XL:U-Thiol@363	-2.14963	28.2	3e-05	1600.91	1	LKHLVDEPQNLIK	XL:U-Alkene@401	-1.14061	27.9	1.4e-05
SDASO-L	ALB	R360|H361	ALB	K401	643.959	5	-5.0598	532.961	3	RHPEYAVSVLLR	XL:U-Thiol@360|XL:U-Thiol@361	-0.724489	27.2	3.1e-05	800.96	2	LKHLVDEPQNLIK	XL:U-Alkene@401	-4.08856	38.5	4.5e-07
SDASO-L	ALB	R360|H361	ALB	K401	643.757	5	-6.03061	538.964	3	RHPEYAVSVLLR	XL:U-Sulfenic*@360|XL:U-Sulfenic*@361	0.996744	37.1	9.3e-07	800.958	2	LKHLVDEPQNLIK	XL:U-Alkene@401	-2.84006	35	5e-06
SDASO-L	ALB	H361	ALB	K401	1072.93	3	-3.28417	807.943	2	RHPEYAVSVLLR	XL:U-Sulfenic*@361	-0.782755	26.4	1.5e-05	1600.9	1	LKHLVDEPQNLIK	XL:U-Alkene@401	1.23305	32.2	1.5e-05
SDASO-L	ALB	R360|H361	ALB	K401	643.96	5	-3.446	538.965	3	RHPEYAVSVLLR	XL:U-Sulfenic*@360|XL:U-Sulfenic*@361	-1.97191	23.1	4.9e-05	800.957	2	LKHLVDEPQNLIK	XL:U-Alkene@401	-1.59156	40.4	2.3e-06
SDASO-L	ALB	R360|H361	ALB	K401	643.96	5	-2.7815	532.962	3	RHPEYAVSVLLR	XL:U-Thiol@360|XL:U-Thiol@361	-1.85027	32.6	1.1e-05	800.958	2	LKHLVDEPQNLIK	XL:U-Alkene@401	-2.59036	34.6	1.2e-06
SDASO-L	ALB	Y364|A365|V366	ALB	K401	1072.93	3	-1.57598	807.943	2	RHPEYAVSVLLR	XL:U-Sulfenic*@364|XL:U-Sulfenic*@365|XL:U-Sulfenic*@366	-0.782755	34.6	1e-06	1600.91	1	LKHLVDEPQNLIK	XL:U-Alkene@401	-0.828288	28.6	1e-05
SDASO-L	ALB	H361	ALB	K401	1072.93	3	-1.4621	798.939	2	RHPEYAVSVLLR	XL:U-Thiol@361	-1.64896	22.3	0.0032	1600.91	1	LKHLVDEPQNLIK	XL:U-Alkene@401	-1.07815	29.1	1.3e-05
SDASO-L	ALB	H361|P362|E363	ALB	K401	1072.6	3	-2.73526	807.944	2	RHPEYAVSVLLR	XL:U-Sulfenic*@361|XL:U-Sulfenic*@362|XL:U-Sulfenic*@363	-1.64915	24.9	8.5e-05	1600.91	1	LKHLVDEPQNLIK	XL:U-Alkene@401	-1.26554	31.1	6.7e-06
SDASO-L	ALB	H361	ALB	K401	1072.6	3	-2.50743	798.939	2	RHPEYAVSVLLR	XL:U-Thiol@361	-1.5238	25.6	0.00062	1600.91	1	LKHLVDEPQNLIK	XL:U-Alkene@401	-0.828288	28.4	4.4e-05
SDASO-L	ALB	R360|H361|E363	ALB	K401	643.76	5	-2.51713	538.965	3	RHPEYAVSVLLR	XL:U-Sulfenic*@360|XL:U-Sulfenic*@361|XL:U-Sulfenic*@363	-1.04421	29.8	9.6e-07	800.959	2	LKHLVDEPQNLIK	XL:U-Alkene@401	-3.33946	39	2.3e-06
SDASO-L	ALB	R360|H361	ALB	K401	643.76	5	-2.32722	538.966	3	RHPEYAVSVLLR	XL:U-Sulfenic*@360|XL:U-Sulfenic*@361	-2.15745	35.9	2.7e-07	800.957	2	LKHLVDEPQNLIK	XL:U-Alkene@401	-0.842456	39.8	1.2e-07
SDASO-L	ALB	R360|H361	ALB	K401	643.76	5	-2.1373	538.964	3	RHPEYAVSVLLR	XL:U-Sulfenic*@360|XL:U-Sulfenic*@361	-0.116503	38.7	1.4e-07	800.956	2	LKHLVDEPQNLIK	XL:U-Alkene@401	-0.0933517	34.1	8.9e-06
SDASO-L	ALB	R360|H361|P362|E363	ALB	K401	643.961	5	-0.693056	532.961	3	RHPEYAVSVLLR	XL:U-Thiol@360|XL:U-Thiol@361|XL:U-Thiol@362|XL:U-Thiol@363	-0.161596	24.5	0.00034	800.958	2	LKHLVDEPQNLIK	XL:U-Alkene@401	-2.34066	31.9	2.9e-06
SDASO-L	ALB	R360|H361|P362|E363	ALB	K401	643.961	5	-0.693056	532.961	3	RHPEYAVSVLLR	XL:U-Thiol@360|XL:U-Thiol@361|XL:U-Thiol@362|XL:U-Thiol@363	-0.161596	24.5	0.00034	800.958	2	LKHLVDEPQNLIK	XL:U-Alkene@401	-2.34066	31.9	2.9e-06
SDASO-L	ALB	R360|H361	ALB	K401	644.163	5	1.03498	538.966	3	RHPEYAVSVLLR	XL:U-Sulfenic*@360|XL:U-Sulfenic*@361	-3.64177	44	7.7e-08	800.959	2	LKHLVDEPQNLIK	XL:U-Alkene@401	-2.96491	36.6	5.5e-08
SDASO-L	ALB	H361	ALB	K401	1072.6	3	-0.68479	798.94	2	RHPEYAVSVLLR	XL:U-Thiol@361	-3.40128	24	0.0017	1600.91	1	LKHLVDEPQNLIK	XL:U-Alkene@401	-3.38933	26.5	6.1e-05
SDASO-L	ALB	H361	ALB	K401	1072.6	3	-0.68479	798.94	2	RHPEYAVSVLLR	XL:U-Thiol@361	-3.40128	24	0.0017	1600.91	1	LKHLVDEPQNLIK	XL:U-Alkene@401	-3.38933	26.5	6.1e-05
SDASO-L	ALB	R360|H361	ALB	K401	1072.93	3	0.815489	798.94	2	RHPEYAVSVLLR	XL:U-Thiol@360|XL:U-Thiol@361	-2.90062	21.8	0.0015	1600.91	1	LKHLVDEPQNLIK	XL:U-Alkene@401	-1.328	25.8	2.6e-05
SDASO-L	ALB	R360|H361	ALB	K401	643.962	5	-0.0285514	538.966	3	RHPEYAVSVLLR	XL:U-Sulfenic*@360|XL:U-Sulfenic*@361	-2.15745	34.4	6.2e-06	800.958	2	LKHLVDEPQNLIK	XL:U-Alkene@401	-2.46551	27.1	4.9e-06
SDASO-L	ALB	H361	ALB	K401	1072.26	3	-1.38835	807.944	2	RHPEYAVSVLLR	XL:U-Sulfenic*@361	-1.15407	26.9	3.3e-05	1600.91	1	LKHLVDEPQNLIK	XL:U-Alkene@401	-0.203642	29.9	9.8e-06
SDASO-L	ALB	H361	ALB	K401	1072.26	3	-1.38835	798.94	2	RHPEYAVSVLLR	XL:U-Thiol@361	-2.52512	23.4	0.00024	1600.91	1	LKHLVDEPQNLIK	XL:U-Alkene@401	-1.76526	18.6	0.0034
SDASO-L	ALB	H361|P362|E363	ALB	K401	1072.26	3	-1.2744	807.944	2	RHPEYAVSVLLR	XL:U-Sulfenic*@361|XL:U-Sulfenic*@362|XL:U-Sulfenic*@363	-1.27784	26.6	1.5e-05	1600.91	1	LKHLVDEPQNLIK	XL:U-Alkene@401	-0.953217	30.8	2.4e-06
SDASO-L	ALB	R360|H361	ALB	K401	643.962	5	0.541024	538.965	3	RHPEYAVSVLLR	XL:U-Sulfenic*@360|XL:U-Sulfenic*@361	-1.97191	42.3	1.1e-07	800.958	2	LKHLVDEPQNLIK	XL:U-Alkene@401	-2.21581	37.2	2.4e-06
SDASO-L	ALB	R360|H361	ALB	K401	643.962	5	0.541024	538.964	3	RHPEYAVSVLLR	XL:U-Sulfenic*@360|XL:U-Sulfenic*@361	0.44012	31	6.7e-07	800.956	2	LKHLVDEPQNLIK	XL:U-Alkene@401	-0.218202	34.8	4.3e-06
SDASO-L	ALB	R360|H361	ALB	K401	643.962	5	0.635953	538.965	3	RHPEYAVSVLLR	XL:U-Sulfenic*@360|XL:U-Sulfenic*@361	-1.41529	33.5	6.2e-07	800.957	2	LKHLVDEPQNLIK	XL:U-Alkene@401	-1.46671	42.6	7.2e-07
SDASO-L	ALB	R360|H361	ALB	K401	643.761	5	-0.712916	538.965	3	RHPEYAVSVLLR	XL:U-Sulfenic*@360|XL:U-Sulfenic*@361	-0.673126	35.9	1.1e-06	800.956	2	LKHLVDEPQNLIK	XL:U-Alkene@401	0.15635	42.9	4.5e-07
SDASO-L	ALB	H361	ALB	K401	1072.26	3	-1.0465	807.943	2	RHPEYAVSVLLR	XL:U-Sulfenic*@361	-0.0401287	24.6	0.00014	1600.9	1	LKHLVDEPQNLIK	XL:U-Alkene@401	0.296076	33.4	1e-05
SDASO-L	ALB	Y364	ALB	K401	1072.93	3	1.95428	798.939	2	RHPEYAVSVLLR	XL:U-Thiol@364	-2.39996	29.8	1.9e-05	1600.91	1	LKHLVDEPQNLIK	XL:U-Alkene@401	-1.64033	27.6	6.2e-05
SDASO-L	ALB	H361	ALB	K401	1072.6	3	0.568275	807.944	2	RHPEYAVSVLLR	XL:U-Sulfenic*@361	-2.02046	27.7	5.6e-05	1600.91	1	LKHLVDEPQNLIK	XL:U-Alkene@401	-1.5154	30.7	7.1e-06
SDASO-L	ALB	R360|H361	ALB	K401	643.962	5	0.92074	538.965	3	RHPEYAVSVLLR	XL:U-Sulfenic*@360|XL:U-Sulfenic*@361	-1.41529	31.6	2.4e-06	800.958	2	LKHLVDEPQNLIK	XL:U-Alkene@401	-2.59036	31.8	2e-06
SDASO-L	ALB	R360|H361|P362|E363	ALB	K401	643.761	5	-0.42804	532.961	3	RHPEYAVSVLLR	XL:U-Thiol@360|XL:U-Thiol@361|XL:U-Thiol@362|XL:U-Thiol@363	-0.724489	26.8	1.7e-05	800.957	2	LKHLVDEPQNLIK	XL:U-Alkene@401	-0.717605	32.7	2.6e-06
SDASO-L	ALB	R360|H361	ALB	K401	643.761	5	-0.333081	538.965	3	RHPEYAVSVLLR	XL:U-Sulfenic@360|XL:U-Sulfenic@361	-1.22975	13.3	0.093	800.958	2	LKHLVDEPQNLIK	XL:U-Alkene@401	-2.09096	37.8	8.4e-07
SDASO-L	ALB	R360|H361	ALB	K401	643.761	5	-0.333081	538.965	3	RHPEYAVSVLLR	XL:U-Sulfenic*@360|XL:U-Sulfenic*@361	-1.22975	31.5	6.1e-07	800.958	2	LKHLVDEPQNLIK	XL:U-Alkene@401	-2.09096	37.8	8.5e-07
SDASO-L	ALB	R360|H361|P362|E363	ALB	K401	643.761	5	-0.143163	532.962	3	RHPEYAVSVLLR	XL:U-Thiol@360|XL:U-Thiol@361|XL:U-Thiol@362|XL:U-Thiol@363	-2.22553	29.9	1.7e-05	800.958	2	LKHLVDEPQNLIK	XL:U-Alkene@401	-1.96611	41.8	1.5e-07
SDASO-L	ALB	H361	ALB	K401	1072.26	3	-0.476746	807.944	2	RHPEYAVSVLLR	XL:U-Sulfenic*@361	-1.77292	21.6	0.0022	1600.91	1	LKHLVDEPQNLIK	XL:U-Alkene@401	-1.26554	26.7	0.00014
SDASO-L	ALB	H361	ALB	K401	1072.26	3	-0.476746	807.945	2	RHPEYAVSVLLR	XL:U-Sulfenic*@361	-3.1344	24.8	4.3e-05	1600.91	1	LKHLVDEPQNLIK	XL:U-Alkene@401	-2.20251	29.3	2.7e-05
SDASO-L	ALB	R360|H361	ALB	K401	643.761	5	0.0467546	538.966	3	RHPEYAVSVLLR	XL:U-Sulfenic*@360|XL:U-Sulfenic*@361	-2.15745	41.8	6.3e-08	800.958	2	LKHLVDEPQNLIK	XL:U-Alkene@401	-2.09096	36.5	5.9e-07
SDASO-L	ALB	R360|H361	ALB	K401	643.761	5	0.0467546	538.965	3	RHPEYAVSVLLR	XL:U-Sulfenic@360|XL:U-Sulfenic@361	-1.41529	24.7	0.003	800.958	2	LKHLVDEPQNLIK	XL:U-Alkene@401	-1.71641	40.8	6.5e-07
SDASO-L	ALB	R360|H361	ALB	K401	643.761	5	0.0467546	538.965	3	RHPEYAVSVLLR	XL:U-Sulfenic*@360|XL:U-Sulfenic*@361	-1.41529	43.7	1.2e-07	800.958	2	LKHLVDEPQNLIK	XL:U-Alkene@401	-1.71641	40.8	6.5e-07
SDASO-L	ALB	H361	ALB	K401	1072.26	3	-0.248845	798.938	2	RHPEYAVSVLLR	XL:U-Thiol@361	-0.397305	24.7	0.00032	1600.91	1	LKHLVDEPQNLIK	XL:U-Alkene@401	-0.0787125	31.6	1e-05
SDASO-L	ALB	H361	ALB	K401	1072.26	3	-0.248845	798.938	2	RHPEYAVSVLLR	XL:U-Thiol@361	-0.397305	24.7	0.00032	1600.91	1	LKHLVDEPQNLIK	XL:U-Alkene@401	-0.0787125	31.6	1e-05
SDASO-L	ALB	Y364|A365	ALB	K401	1072.26	3	-0.248845	807.944	2	RHPEYAVSVLLR	XL:U-Sulfenic*@364|XL:U-Sulfenic*@365	-0.906526	38.5	5.3e-07	1600.91	1	LKHLVDEPQNLIK	XL:U-Alkene@401	-0.953217	29.7	2.8e-05
SDASO-L	ALB	H361	ALB	K401	1072.6	3	1.25177	798.939	2	RHPEYAVSVLLR	XL:U-Thiol@361	-1.27347	29.1	0.00045	1600.91	1	LKHLVDEPQNLIK	XL:U-Alkene@401	-0.765823	29.7	5.3e-05
SDASO-L	ALB	H361	ALB	K401	1072.26	3	-0.0209441	807.944	2	RHPEYAVSVLLR	XL:U-Sulfenic*@361	-1.40161	28.4	0.00013	1600.91	1	LKHLVDEPQNLIK	XL:U-Alkene@401	-0.828288	29.9	7.1e-06
SDASO-L	ALB	R360|H361	ALB	K401	643.761	5	0.42659	532.961	3	RHPEYAVSVLLR	XL:U-Thiol@360|XL:U-Thiol@361	0.0260348	34.4	1e-05	800.957	2	LKHLVDEPQNLIK	XL:U-Alkene@401	-0.343053	42.7	5e-08
SDASO-L	ALB	Y364	ALB	K401	1072.94	3	2.86532	798.939	2	RHPEYAVSVLLR	XL:U-Thiol@364	-2.14963	27.3	7.7e-05	1600.91	1	LKHLVDEPQNLIK	XL:U-Alkene@401	-1.64033	28.7	4.7e-05
SDASO-L	ALB	H361	ALB	K401	1072.6	3	1.4796	798.94	2	RHPEYAVSVLLR	XL:U-Thiol@361	-2.90062	27.1	0.00065	1600.91	1	LKHLVDEPQNLIK	XL:U-Alkene@401	-2.32743	30.6	2.5e-05
SDASO-L	ALB	H361	ALB	K401	1072.6	3	1.59351	807.944	2	RHPEYAVSVLLR	XL:U-Sulfenic*@361	-1.89669	27.3	2.5e-05	1600.91	1	LKHLVDEPQNLIK	XL:U-Alkene@401	-1.328	27.9	8.6e-06
SDASO-L	ALB	H361|P362	ALB	K401	1072.26	3	0.206957	798.936	2	RHPEYAVSVLLR	XL:U-Thiol@361|XL:U-Thiol@362	1.60536	16.6	0.11	1600.9	1	LKHLVDEPQNLIK	XL:U-Alkene@401	2.35741	14.4	0.018
SDASO-L	ALB	R360|H361	ALB	K401	643.963	5	1.96496	538.966	3	RHPEYAVSVLLR	XL:U-Sulfenic*@360|XL:U-Sulfenic*@361	-2.34299	27.8	9.2e-07	800.956	2	LKHLVDEPQNLIK	XL:U-Alkene@401	-0.0933517	33.8	1.7e-06
SDASO-L	ALB	R360|H361	ALB	K401	643.762	5	0.616508	538.965	3	RHPEYAVSVLLR	XL:U-Sulfenic*@360|XL:U-Sulfenic*@361	-0.673126	33.3	9.5e-07	800.958	2	LKHLVDEPQNLIK	XL:U-Alkene@401	-2.34066	39.2	4e-07
SDASO-L	ALB	R360|H361	ALB	K401	643.963	5	2.24975	538.965	3	RHPEYAVSVLLR	XL:U-Sulfenic*@360|XL:U-Sulfenic*@361	-1.60083	31.8	4.4e-07	800.958	2	LKHLVDEPQNLIK	XL:U-Alkene@401	-2.34066	34.9	3.6e-06
SDASO-L	ALB	Y364	ALB	K401	1072.26	3	0.662759	798.94	2	RHPEYAVSVLLR	XL:U-Thiol@364	-2.52512	31.8	1.4e-05	1600.91	1	LKHLVDEPQNLIK	XL:U-Alkene@401	-1.82772	29.9	1.3e-05
SDASO-L	ALB	R360|H361	ALB	K401	643.963	5	2.43961	538.966	3	RHPEYAVSVLLR	XL:U-Sulfenic*@360|XL:U-Sulfenic*@361	-2.34299	35.5	1.7e-06	800.957	2	LKHLVDEPQNLIK	XL:U-Alkene@401	-1.59156	34.5	3e-06
SDASO-L	ALB	R360|H361	ALB	K401	643.762	5	1.18626	538.965	3	RHPEYAVSVLLR	XL:U-Sulfenic*@360|XL:U-Sulfenic*@361	-0.858667	38.2	1.7e-07	800.957	2	LKHLVDEPQNLIK	XL:U-Alkene@401	-1.09216	37.7	4.7e-07
SDASO-L	ALB	H361	ALB	K401	1072.26	3	0.890661	798.939	2	RHPEYAVSVLLR	XL:U-Thiol@361	-1.77413	21.9	0.00054	1600.91	1	LKHLVDEPQNLIK	XL:U-Alkene@401	-0.890752	27.3	2.2e-05
SDASO-L	ALB	H361	ALB	K401	1072.26	3	0.890661	807.944	2	RHPEYAVSVLLR	XL:U-Sulfenic*@361	-1.40161	26.1	2.9e-05	1600.91	1	LKHLVDEPQNLIK	XL:U-Alkene@401	-0.890752	27.3	2.2e-05
SDASO-L	ALB	R360|H361	ALB	K401	643.762	5	1.28122	538.965	3	RHPEYAVSVLLR	XL:U-Sulfenic*@360|XL:U-Sulfenic*@361	-1.97191	36.6	3.7e-07	800.958	2	LKHLVDEPQNLIK	XL:U-Alkene@401	-1.96611	32.8	2.6e-06
SDASO-L	ALB	R360|H361|P362|E363	ALB	K401	643.762	5	1.28122	532.962	3	RHPEYAVSVLLR	XL:U-Thiol@360|XL:U-Thiol@361|XL:U-Thiol@362|XL:U-Thiol@363	-2.22553	29.6	2.1e-05	800.958	2	LKHLVDEPQNLIK	XL:U-Alkene@401	-2.09096	35.1	8.6e-07
SDASO-L	ALB	R360|H361|P362|E363|Y364	ALB	K401	643.762	5	1.28122	532.962	3	RHPEYAVSVLLR	XL:U-Thiol@360|XL:U-Thiol@361|XL:U-Thiol@362|XL:U-Thiol@363|XL:U-Thiol@364	-1.47501	19.9	0.0089	800.957	2	LKHLVDEPQNLIK	XL:U-Alkene@401	-1.59156	34.8	9.5e-07
SDASO-L	ALB	R360|H361|P362|E363|Y364	ALB	K401	643.762	5	1.28122	532.962	3	RHPEYAVSVLLR	XL:U-Thiol@360|XL:U-Thiol@361|XL:U-Thiol@362|XL:U-Thiol@363|XL:U-Thiol@364	-1.47501	19.9	0.0089	800.957	2	LKHLVDEPQNLIK	XL:U-Alkene@401	-1.59156	34.8	9.4e-07
SDASO-L	ALB	R360|H361	ALB	K401	643.964	5	2.72439	538.966	3	RHPEYAVSVLLR	XL:U-Sulfenic*@360|XL:U-Sulfenic*@361	-2.34299	32.9	1.3e-06	800.958	2	LKHLVDEPQNLIK	XL:U-Alkene@401	-2.34066	31.2	3.5e-06
SDASO-L	ALB	H361	ALB	K401	1072.6	3	2.39092	798.94	2	RHPEYAVSVLLR	XL:U-Thiol@361	-2.65029	16.3	0.015	1600.9	1	LKHLVDEPQNLIK	XL:U-Alkene@401	5.66807	13.8	0.013
SDASO-L	ALB	Y364|A365|V366	ALB	K401	1072.6	3	2.39092	807.943	2	RHPEYAVSVLLR	XL:U-Sulfenic*@364|XL:U-Sulfenic*@365|XL:U-Sulfenic*@366	-0.287671	21.9	0.00025	1600.9	1	LKHLVDEPQNLIK	XL:U-Alkene@401	0.108681	28.6	2e-05
SDASO-L	ALB	Y364|A365	ALB	K401	1072.6	3	2.61875	807.945	2	RHPEYAVSVLLR	XL:U-Sulfenic*@364|XL:U-Sulfenic*@365	-2.39177	44	1.6e-07	1600.91	1	LKHLVDEPQNLIK	XL:U-Alkene@401	-2.14004	31.4	1.1e-05
SDASO-L	ALB	R360|H361	ALB	K401	643.762	5	1.66105	538.965	3	RHPEYAVSVLLR	XL:U-Sulfenic*@360|XL:U-Sulfenic*@361	-1.97191	40.9	2.5e-06	800.957	2	LKHLVDEPQNLIK	XL:U-Alkene@401	-1.34186	41.6	8.2e-07
SDASO-L	ALB	R360|H361	ALB	K401	643.762	5	1.66105	532.962	3	RHPEYAVSVLLR	XL:U-Thiol@360|XL:U-Thiol@361	-2.97605	27.4	0.00018	800.958	2	LKHLVDEPQNLIK	XL:U-Alkene@401	-2.84006	33.8	4.4e-06
SDASO-L	ALB	R360|H361	ALB	K401	643.762	5	1.66105	538.966	3	RHPEYAVSVLLR	XL:U-Sulfenic*@360|XL:U-Sulfenic*@361	-2.52853	38.7	2e-07	800.959	2	LKHLVDEPQNLIK	XL:U-Alkene@401	-3.08976	43.7	8.8e-07
SDASO-L	ALB	R360|H361	ALB	K401	1072.6	3	2.73266	807.945	2	RHPEYAVSVLLR	XL:U-Sulfenic*@360|XL:U-Sulfenic*@361	-2.268	22.5	0.00014	1600.91	1	LKHLVDEPQNLIK	XL:U-Alkene@401	-1.76526	25.1	2.2e-05
SDASO-L	ALB	P362	ALB	K401	1072.27	3	1.34646	807.944	2	RHPEYAVSVLLR	XL:U-Sulfenic*@362	-1.0303	24.9	0.00012	1600.91	1	LKHLVDEPQNLIK	XL:U-Alkene@401	-0.890752	29.3	1.6e-05
SDASO-L	ALB	Y364|A365	ALB	K401	1072.27	3	1.34646	807.944	2	RHPEYAVSVLLR	XL:U-Sulfenic*@364|XL:U-Sulfenic*@365	-1.77292	36.6	1.2e-07	1600.91	1	LKHLVDEPQNLIK	XL:U-Alkene@401	-1.82772	22.7	3.4e-05
SDASO-L	ALB	R360|H361	ALB	K401	643.762	5	1.75601	538.965	3	RHPEYAVSVLLR	XL:U-Sulfenic*@360|XL:U-Sulfenic*@361	-1.60083	34.9	1.8e-07	800.958	2	LKHLVDEPQNLIK	XL:U-Alkene@401	-2.71521	44.1	3e-06
SDASO-L	ALB	R360|H361|P362|E363	ALB	K401	643.762	5	1.85097	532.96	3	RHPEYAVSVLLR	XL:U-Thiol@360|XL:U-Thiol@361|XL:U-Thiol@362|XL:U-Thiol@363	0.77656	28.9	0.00014	800.956	2	LKHLVDEPQNLIK	XL:U-Alkene@401	0.031499	46.5	1.9e-06
SDASO-L	ALB	R360|H361	ALB	K401	643.762	5	1.94593	538.965	3	RHPEYAVSVLLR	XL:U-Sulfenic*@360|XL:U-Sulfenic*@361	-0.673126	33.6	2.4e-06	800.957	2	LKHLVDEPQNLIK	XL:U-Alkene@401	-1.59156	37.2	1.4e-07
SDASO-L	ALB	R360|H361	ALB	K401	643.763	5	2.04089	538.967	3	RHPEYAVSVLLR	XL:U-Sulfenic*@360|XL:U-Sulfenic*@361	-5.12608	34.2	1e-05	800.96	2	LKHLVDEPQNLIK	XL:U-Alkene@401	-4.08856	36.5	4e-06
SDASO-L	ALB	R360|H361	ALB	K401	643.763	5	2.04089	532.961	3	RHPEYAVSVLLR	XL:U-Thiol@360|XL:U-Thiol@361	0.0260348	35.7	3.6e-06	800.958	2	LKHLVDEPQNLIK	XL:U-Alkene@401	-2.34066	38.4	2.6e-06
SDASO-L	ALB	R360|H361	ALB	K401	643.763	5	2.04089	538.965	3	RHPEYAVSVLLR	XL:U-Sulfenic*@360|XL:U-Sulfenic*@361	-0.858667	36.7	5.4e-08	800.958	2	LKHLVDEPQNLIK	XL:U-Alkene@401	-2.34066	38.4	2.5e-06
SDASO-L	ALB	R360|H361|P362|E363	ALB	K401	643.763	5	2.04089	532.962	3	RHPEYAVSVLLR	XL:U-Thiol@360|XL:U-Thiol@361|XL:U-Thiol@362|XL:U-Thiol@363	-2.60079	30.4	2e-05	800.958	2	LKHLVDEPQNLIK	XL:U-Alkene@401	-2.71521	41.1	5.7e-07
SDASO-L	ALB	R360|H361|P362|E363|Y364	ALB	K401	643.763	5	2.04089	532.962	3	RHPEYAVSVLLR	XL:U-Thiol@360|XL:U-Thiol@361|XL:U-Thiol@362|XL:U-Thiol@363|XL:U-Thiol@364	-1.47501	31.6	0.00035	800.958	2	LKHLVDEPQNLIK	XL:U-Alkene@401	-2.71521	32.3	3.4e-06
SDASO-L	ALB	R360|H361	ALB	K401	643.763	5	2.13585	532.961	3	RHPEYAVSVLLR	XL:U-Thiol@360|XL:U-Thiol@361	-0.724489	26.8	0.00016	800.958	2	LKHLVDEPQNLIK	XL:U-Alkene@401	-1.71641	36.6	2.6e-06
SDASO-L	ALB	R360|H361	ALB	K401	643.964	5	3.57876	532.961	3	RHPEYAVSVLLR	XL:U-Thiol@360|XL:U-Thiol@361	-0.536858	29.3	0.00011	800.957	2	LKHLVDEPQNLIK	XL:U-Alkene@401	-0.967306	34.8	2.8e-06
SDASO-L	ALB	Y364|A365	ALB	K401	1072.6	3	3.30224	798.939	2	RHPEYAVSVLLR	XL:U-Thiol@364|XL:U-Thiol@365	-1.77413	32.6	5e-05	1600.91	1	LKHLVDEPQNLIK	XL:U-Alkene@401	-1.26554	30.2	8e-06
SDASO-L	ALB	H361	ALB	K401	1072.27	3	1.91622	798.941	2	RHPEYAVSVLLR	XL:U-Thiol@361	-3.90194	26.5	0.00012	1600.91	1	LKHLVDEPQNLIK	XL:U-Alkene@401	-3.01454	30.6	5e-06
SDASO-L	ALB	H361	ALB	K401	1072.27	3	1.91622	798.94	2	RHPEYAVSVLLR	XL:U-Thiol@361	-2.52512	23.3	0.0054	1600.91	1	LKHLVDEPQNLIK	XL:U-Alkene@401	-1.64033	30.8	1.3e-05
SDASO-L	ALB	R360|H361	ALB	K401	643.763	5	2.32577	538.965	3	RHPEYAVSVLLR	XL:U-Sulfenic*@360|XL:U-Sulfenic*@361	-1.41529	37.2	1.2e-06	800.958	2	LKHLVDEPQNLIK	XL:U-Alkene@401	-2.09096	34.2	8.7e-06
SDASO-L	ALB	R360|H361	ALB	K401	643.964	5	3.76862	532.961	3	RHPEYAVSVLLR	XL:U-Thiol@360|XL:U-Thiol@361	-0.536858	35.7	9.2e-06	800.957	2	LKHLVDEPQNLIK	XL:U-Alkene@401	-0.343053	41.1	1.1e-07
SDASO-L	ALB	R360|H361	ALB	K401	643.763	5	2.42073	538.965	3	RHPEYAVSVLLR	XL:U-Sulfenic*@360|XL:U-Sulfenic*@361	-0.673126	27.9	2.5e-05	800.958	2	LKHLVDEPQNLIK	XL:U-Alkene@401	-2.46551	33.1	6.3e-06
SDASO-L	ALB	R360|H361	ALB	K401	643.763	5	2.51568	538.965	3	RHPEYAVSVLLR	XL:U-Sulfenic*@360|XL:U-Sulfenic*@361	-1.97191	33.4	1.3e-06	800.958	2	LKHLVDEPQNLIK	XL:U-Alkene@401	-2.34066	35.9	4.2e-06
SDASO-L	ALB	R360|H361	ALB	K401	1072.6	3	3.64398	807.944	2	RHPEYAVSVLLR	XL:U-Sulfenic*@360|XL:U-Sulfenic*@361	-2.02046	8.6	0.16	1600.91	1	LKHLVDEPQNLIK	XL:U-Alkene@401	-1.89018	10.2	0.021
SDASO-L	ALB	R360|H361|P362|E363|Y364	ALB	K401	643.763	5	2.7056	532.961	3	RHPEYAVSVLLR	XL:U-Thiol@360|XL:U-Thiol@361|XL:U-Thiol@362|XL:U-Thiol@363|XL:U-Thiol@364	-0.349227	21.9	0.0027	800.957	2	LKHLVDEPQNLIK	XL:U-Alkene@401	-0.842456	35.2	5.2e-07
SDASO-L	ALB	R360|H361	ALB	K401	643.763	5	2.80056	532.962	3	RHPEYAVSVLLR	XL:U-Thiol@360|XL:U-Thiol@361	-2.78842	34.7	6.8e-06	800.959	2	LKHLVDEPQNLIK	XL:U-Alkene@401	-3.08976	41	3.1e-07
SDASO-L	ALB	R360|H361	ALB	K401	643.763	5	2.80056	538.965	3	RHPEYAVSVLLR	XL:U-Sulfenic*@360|XL:U-Sulfenic*@361	-1.60083	39	2.9e-07	800.957	2	LKHLVDEPQNLIK	XL:U-Alkene@401	-0.467904	26.7	0.00066
SDASO-L	ALB	R360|H361	ALB	K401	1072.6	3	3.87181	798.939	2	RHPEYAVSVLLR	XL:U-Thiol@360|XL:U-Thiol@361	-1.39863	15.9	0.036	1600.91	1	LKHLVDEPQNLIK	XL:U-Alkene@401	-0.0787125	26.1	0.00031
SDASO-L	ALB	R360|H361	ALB	K401	1072.6	3	3.87181	807.943	2	RHPEYAVSVLLR	XL:U-Sulfenic*@360|XL:U-Sulfenic*@361	-0.782755	18.4	0.0022	1600.91	1	LKHLVDEPQNLIK	XL:U-Alkene@401	-0.0787125	26.1	0.00031
SDASO-L	ALB	Y364|A365|V366	ALB	K401	1072.6	3	3.87181	807.945	2	RHPEYAVSVLLR	XL:U-Sulfenic*@364|XL:U-Sulfenic*@365|XL:U-Sulfenic*@366	-2.63932	36.1	3e-07	1600.91	1	LKHLVDEPQNLIK	XL:U-Alkene@401	-2.20251	29.9	4.9e-06
SDASO-L	ALB	H361	ALB	K401	1072.27	3	2.48597	807.946	2	RHPEYAVSVLLR	XL:U-Sulfenic*@361	-4.3721	23.3	0.00027	1600.91	1	LKHLVDEPQNLIK	XL:U-Alkene@401	-3.88904	29.9	1.3e-05
SDASO-L	ALB	R360|H361	ALB	K401	643.763	5	2.89552	532.961	3	RHPEYAVSVLLR	XL:U-Thiol@360|XL:U-Thiol@361	0.401297	32.8	3.6e-06	800.957	2	LKHLVDEPQNLIK	XL:U-Alkene@401	-1.34186	37.5	2.9e-06
SDASO-L	ALB	R360|H361	ALB	K401	643.763	5	2.89552	538.966	3	RHPEYAVSVLLR	XL:U-Sulfenic*@360|XL:U-Sulfenic*@361	-2.34299	42.7	1.6e-07	800.958	2	LKHLVDEPQNLIK	XL:U-Alkene@401	-2.84006	36.2	3e-07
SDASO-L	ALB	R360|H361	ALB	K401	643.763	5	2.89552	538.966	3	RHPEYAVSVLLR	XL:U-Sulfenic*@360|XL:U-Sulfenic*@361	-2.52853	37.5	4.9e-07	800.959	2	LKHLVDEPQNLIK	XL:U-Alkene@401	-3.46431	34.2	1.1e-06
SDASO-L	ALB	R360|H361|P362|E363|Y364	ALB	K401	643.763	5	2.89552	532.962	3	RHPEYAVSVLLR	XL:U-Thiol@360|XL:U-Thiol@361|XL:U-Thiol@362|XL:U-Thiol@363|XL:U-Thiol@364	-1.66264	25.9	0.00043	800.958	2	LKHLVDEPQNLIK	XL:U-Alkene@401	-2.09096	36.9	3.3e-07
SDASO-L	ALB	R360|H361	ALB	K401	643.763	5	2.99048	538.964	3	RHPEYAVSVLLR	XL:U-Sulfenic*@360|XL:U-Sulfenic*@361	0.44012	30	1.5e-05	800.957	2	LKHLVDEPQNLIK	XL:U-Alkene@401	-1.34186	38.1	4e-07
SDASO-L	ALB	R360|H361	ALB	K401	643.763	5	2.99048	538.966	3	RHPEYAVSVLLR	XL:U-Sulfenic*@360|XL:U-Sulfenic*@361	-2.71407	36.6	1.2e-07	800.959	2	LKHLVDEPQNLIK	XL:U-Alkene@401	-2.96491	41.4	9.3e-07
SDASO-L	ALB	R360|H361	ALB	K401	643.763	5	3.08544	538.965	3	RHPEYAVSVLLR	XL:U-Sulfenic*@360|XL:U-Sulfenic*@361	-1.04421	32.6	8e-09	800.957	2	LKHLVDEPQNLIK	XL:U-Alkene@401	-1.59156	37.5	2e-05
SDASO-L	ALB	R360|H361	ALB	K401	643.763	5	3.08544	532.962	3	RHPEYAVSVLLR	XL:U-Thiol@360|XL:U-Thiol@361	-3.16368	31.4	1.9e-06	800.957	2	LKHLVDEPQNLIK	XL:U-Alkene@401	-1.34186	28.8	6.2e-06
SDASO-L	ALB	R360|H361	ALB	K401	643.763	5	3.08544	532.962	3	RHPEYAVSVLLR	XL:U-Thiol@360|XL:U-Thiol@361	-3.16368	31.4	1.9e-06	800.957	2	LKHLVDEPQNLIK	XL:U-Alkene@401	-1.34186	28.8	6.2e-06
SDASO-L	ALB	R360|H361	ALB	K401	643.763	5	3.1804	538.966	3	RHPEYAVSVLLR	XL:U-Sulfenic*@360|XL:U-Sulfenic*@361	-2.15745	36.9	1e-08	800.958	2	LKHLVDEPQNLIK	XL:U-Alkene@401	-2.34066	38.4	1.7e-05
SDASO-L	ALB	R360|H361	ALB	K401	643.763	5	3.1804	538.965	3	RHPEYAVSVLLR	XL:U-Sulfenic*@360|XL:U-Sulfenic*@361	-1.22975	40.5	1e-07	800.958	2	LKHLVDEPQNLIK	XL:U-Alkene@401	-1.71641	42.6	5.3e-07
SDASO-L	ALB	R360|H361	ALB	K401	643.763	5	3.1804	532.962	3	RHPEYAVSVLLR	XL:U-Thiol@360|XL:U-Thiol@361	-1.85027	31.8	3.9e-05	800.959	2	LKHLVDEPQNLIK	XL:U-Alkene@401	-3.08976	37.7	1e-06
SDASO-L	ALB	H361	ALB	K401	1072.27	3	2.94177	798.94	2	RHPEYAVSVLLR	XL:U-Thiol@361	-3.15095	23.1	0.00022	1600.91	1	LKHLVDEPQNLIK	XL:U-Alkene@401	-2.32743	31.3	5.1e-06
SDASO-L	ALB	H361|E363	ALB	K401	1072.6	3	4.44139	807.944	2	RHPEYAVSVLLR	XL:U-Sulfenic*@361|XL:U-Sulfenic*@363	-2.02046	23.6	0.00014	1600.91	1	LKHLVDEPQNLIK	XL:U-Alkene@401	-2.14004	27.6	5.4e-05
SDASO-L	ALB	H361	ALB	K401	1072.6	3	4.5553	798.94	2	RHPEYAVSVLLR	XL:U-Thiol@361	-2.52512	18.9	0.007	1600.91	1	LKHLVDEPQNLIK	XL:U-Alkene@401	-2.01511	29.8	1e-05
SDASO-L	ALB	H361|P362|E363	ALB	K401	1072.6	3	4.78313	807.945	2	RHPEYAVSVLLR	XL:U-Sulfenic*@361|XL:U-Sulfenic*@362|XL:U-Sulfenic*@363	-2.39177	25	6.1e-05	1600.91	1	LKHLVDEPQNLIK	XL:U-Alkene@401	-1.64033	30.2	4.9e-06
SDASO-L	ALB	R360|H361	ALB	K401	643.764	5	4.03503	538.965	3	RHPEYAVSVLLR	XL:U-Sulfenic*@360|XL:U-Sulfenic*@361	-1.78637	26.4	5.2e-05	800.957	2	LKHLVDEPQNLIK	XL:U-Alkene@401	-1.46671	28.1	9.1e-06
SDASO-L	ALB	R360|H361	ALB	K401	643.764	5	4.22494	538.965	3	RHPEYAVSVLLR	XL:U-Sulfenic*@360|XL:U-Sulfenic*@361	-1.78637	40.9	2.5e-08	800.958	2	LKHLVDEPQNLIK	XL:U-Alkene@401	-2.59036	44.9	1.4e-06
SDASO-L	ALB	R360|H361	ALB	K401	643.764	5	4.50982	538.966	3	RHPEYAVSVLLR	XL:U-Sulfenic*@360|XL:U-Sulfenic*@361	-3.45623	38.6	1e-06	800.957	2	LKHLVDEPQNLIK	XL:U-Alkene@401	-1.59156	34	1e-06
SDASO-L	ALB	R360|H361	ALB	K401	643.966	5	5.95199	538.966	3	RHPEYAVSVLLR	XL:U-Sulfenic*@360|XL:U-Sulfenic*@361	-2.89961	39.9	3.7e-08	800.959	2	LKHLVDEPQNLIK	XL:U-Alkene@401	-3.21461	42.2	7e-07
SDASO-L	ALB	R360|H361	ALB	K401	643.764	5	4.60478	532.961	3	RHPEYAVSVLLR	XL:U-Thiol@360|XL:U-Thiol@361	-1.09975	34.2	7.5e-06	800.958	2	LKHLVDEPQNLIK	XL:U-Alkene@401	-2.09096	40.5	2.3e-07
SDASO-L	ALB	R360|H361	ALB	K401	643.764	5	4.60478	538.965	3	RHPEYAVSVLLR	XL:U-Sulfenic*@360|XL:U-Sulfenic*@361	-0.302044	36.4	2.6e-07	800.958	2	LKHLVDEPQNLIK	XL:U-Alkene@401	-2.09096	40.5	2.3e-07
SDASO-L	ALB	R360|H361	ALB	K401	643.765	5	5.17453	538.965	3	RHPEYAVSVLLR	XL:U-Sulfenic*@360|XL:U-Sulfenic*@361	-1.22975	39.9	1.8e-07	800.958	2	LKHLVDEPQNLIK	XL:U-Alkene@401	-2.59036	43	2.5e-08
SDASO-L	ALB	Y364|A365|V366	ALB	K401	1072.27	3	4.99288	807.944	2	RHPEYAVSVLLR	XL:U-Sulfenic*@364|XL:U-Sulfenic*@365|XL:U-Sulfenic*@366	-1.64915	34.9	6.9e-07	1600.91	1	LKHLVDEPQNLIK	XL:U-Alkene@401	-1.328	27.8	5.3e-05
SDASO-L	ALB	R360|H361	ALB	K401	643.765	5	5.36445	538.966	3	RHPEYAVSVLLR	XL:U-Sulfenic*@360|XL:U-Sulfenic*@361	-2.52853	48.9	1.7e-08	800.958	2	LKHLVDEPQNLIK	XL:U-Alkene@401	-2.09096	42.1	1.1e-06
SDASO-L	ALB	R360|H361	ALB	K401	643.765	5	5.74428	538.967	3	RHPEYAVSVLLR	XL:U-Sulfenic*@360|XL:U-Sulfenic*@361	-4.94055	36.4	2.7e-08	800.96	2	LKHLVDEPQNLIK	XL:U-Alkene@401	-4.71281	42.7	8.9e-07
SDASO-L	ALB	R360|H361	ALB	K401	643.765	5	5.83924	538.965	3	RHPEYAVSVLLR	XL:U-Sulfenic@360|XL:U-Sulfenic@361	-1.60083	18.4	0.0051	800.958	2	LKHLVDEPQNLIK	XL:U-Alkene@401	-2.59036	43.4	3.9e-08
SDASO-L	ALB	R360|H361	ALB	K401	643.765	5	5.83924	538.965	3	RHPEYAVSVLLR	XL:U-Sulfenic*@360|XL:U-Sulfenic*@361	-1.60083	40.3	1.1e-08	800.958	2	LKHLVDEPQNLIK	XL:U-Alkene@401	-2.59036	43.4	3.9e-08
SDASO-L	ALB	R360|H361	ALB	K401	643.765	5	5.9342	538.965	3	RHPEYAVSVLLR	XL:U-Sulfenic*@360|XL:U-Sulfenic*@361	-1.04421	40.4	5.4e-07	800.959	2	LKHLVDEPQNLIK	XL:U-Alkene@401	-3.08976	31.2	4.3e-06
SDASO-L	ALB	R360|H361	ALB	K401	643.766	5	8.21321	538.965	3	RHPEYAVSVLLR	XL:U-Sulfenic*@360|XL:U-Sulfenic*@361	-1.78637	29.4	5.7e-06	800.957	2	LKHLVDEPQNLIK	XL:U-Alkene@401	-0.717605	33.8	3.7e-07
SDASO-L	ALB	E149	ALB	K160	813.402	4	-2.49087	867.418	2	LKPDPNTLCDEFK	Carbamidomethyl@147;XL:U-Thiol@149	-2.66497	23.5	0.00016	750.389	2	FWGKYLYEIAR	XL:U-Alkene@160	-2.7357	39.7	9.8e-06
SDASO-L	ALB	E149|F150	ALB	K160	813.654	4	-0.818339	867.416	2	LKPDPNTLCDEFK	Carbamidomethyl@147;XL:U-Thiol@149|XL:U-Thiol@150	-0.243991	28.5	2.5e-05	750.388	2	FWGKYLYEIAR	XL:U-Alkene@160	-0.603479	42.2	4.6e-07
SDASO-L	ALB	E149|F150	ALB	K160	813.403	4	-1.36393	867.417	2	LKPDPNTLCDEFK	Carbamidomethyl@147;XL:U-Thiol@149|XL:U-Thiol@150	-1.39684	28	5.6e-05	750.389	2	FWGKYLYEIAR	XL:U-Alkene@160	-1.53633	41	1.7e-06
SDASO-L	ALB	E149|F150	ALB	K160	813.403	4	-1.36393	867.417	2	LKPDPNTLCDEFK	Carbamidomethyl@147;XL:U-Thiol@149|XL:U-Thiol@150	-1.39684	28	5.5e-05	750.389	2	FWGKYLYEIAR	XL:U-Alkene@160	-1.53633	41	1.7e-06
SDASO-L	ALB	E149|F150	ALB	K160	813.656	4	0.683791	867.418	2	LKPDPNTLCDEFK	Carbamidomethyl@147;XL:U-Thiol@149|XL:U-Thiol@150	-2.4344	16.2	0.0071	750.391	2	FWGKYLYEIAR	XL:U-Alkene@160	-4.2016	31.7	8.6e-05
SDASO-L	ALB	E149|F150	ALB	K160	813.656	4	1.13443	867.418	2	LKPDPNTLCDEFK	Carbamidomethyl@147;XL:U-Thiol@149|XL:U-Thiol@150	-3.12611	26.4	4e-05	750.39	2	FWGKYLYEIAR	XL:U-Alkene@160	-3.40202	39.3	4.7e-06
SDASO-L	ALB	E149|F150	ALB	K160	813.656	4	1.58507	867.416	2	LKPDPNTLCDEFK	Carbamidomethyl@147;XL:U-Thiol@149|XL:U-Thiol@150	-0.9357	17	0.012	750.387	2	FWGKYLYEIAR	XL:U-Alkene@160	0.729166	38.6	1.3e-06
SDASO-L	ALB	E149|F150	ALB	K160	813.656	4	1.58507	867.418	2	LKPDPNTLCDEFK	Carbamidomethyl@147;XL:U-Thiol@149|XL:U-Thiol@150	-2.31912	18.7	0.009	750.389	2	FWGKYLYEIAR	XL:U-Alkene@160	-2.06938	34.7	6.7e-05
SDASO-L	ALB	E149|F150	ALB	K160	813.656	4	1.58507	867.418	2	LKPDPNTLCDEFK	Carbamidomethyl@147;XL:U-Thiol@149|XL:U-Thiol@150	-2.31912	18.7	0.009	750.389	2	FWGKYLYEIAR	XL:U-Alkene@160	-2.06938	34.7	6.7e-05
SDASO-L	ALB	E149	ALB	K160	813.404	4	0.288926	867.417	2	LKPDPNTLCDEFK	Carbamidomethyl@147;XL:U-Thiol@149	-1.97326	31.8	2.8e-06	750.389	2	FWGKYLYEIAR	XL:U-Alkene@160	-2.33591	41.9	1.4e-06
SDASO-L	ALB	E149|F150	ALB	K160	813.407	4	3.97028	867.416	2	LKPDPNTLCDEFK	Carbamidomethyl@147;XL:U-Thiol@149|XL:U-Thiol@150	-0.9357	37.7	5.3e-06	750.389	2	FWGKYLYEIAR	XL:U-Alkene@160	-2.06938	41.8	8.9e-07
SDASO-L	ALB	E149	ALB	K160	813.408	4	4.42106	867.417	2	LKPDPNTLCDEFK	Carbamidomethyl@147;XL:U-Thiol@149	-2.20383	20.3	0.00063	750.389	2	FWGKYLYEIAR	XL:U-Alkene@160	-2.46918	38.1	8.5e-06
SDASO-L	ALB	C392	ALB	K401	655.533	5	11.1032	827.85	2	DDPHACYSTVFDK	XL:U-Thiol@392	-3.33565	34.7	2.7e-07	534.308	3	LKHLVDEPQNLIK	XL:U-Alkene@401	-3.22727	29.6	6.3e-05
SDASO-L	ALB	E231	ALB	K266	659.3	5	0.487261	683.319	1	FGER	XL:U-Sulfenic*@231	-1.28348	5	0.029	653.045	4	VHKECCHGDLLECADDRADLAK	XL:U-Alkene@266;Carbamidomethyl@268;Carbamidomethyl@269	-1.76028	35.9	8.5e-06
SDASO-L	ALB	Y171|F172	ALB	K228	829.145	4	-9.80041	1023.5	2	HPYFYAPELLYYANK	XL:U-Thiol@171|XL:U-Thiol@172	-2.02514	33.1	3.4e-07	625.304	2	CASIQKFGER	Carbamidomethyl@223;XL:U-Alkene@228	-1.98748	33.2	3e-05
SDASO-L	ALB	H169|P170|Y171	ALB	K228	829.4	4	-3.8841	1023.5	2	HPYFYAPELLYYANK	XL:U-Thiol@169|XL:U-Thiol@170|XL:U-Thiol@171	-0.657286	29.2	1.3e-05	625.304	2	CASIQKFGER	Carbamidomethyl@223;XL:U-Alkene@228	-1.50772	37.2	1.4e-05
SDASO-L	ALB	P170|Y171	ALB	K228	829.149	4	-4.86245	1023.5	2	HPYFYAPELLYYANK	XL:U-Thiol@170|XL:U-Thiol@171	-0.0710598	40.4	5.7e-06	625.304	2	CASIQKFGER	Carbamidomethyl@223;XL:U-Alkene@228	-1.66764	40.7	3.9e-05
SDASO-L	ALB	P170|Y171	ALB	K228	829.149	4	-4.86245	1023.5	2	HPYFYAPELLYYANK	XL:U-Thiol@170|XL:U-Thiol@171	-0.0710598	40.4	5.7e-06	625.304	2	CASIQKFGER	Carbamidomethyl@223;XL:U-Alkene@228	-1.66764	40.7	3.9e-05
SDASO-L	ALB	P170|Y171	ALB	K228	828.904	4	3.00541	1023.5	2	HPYFYAPELLYYANK	XL:U-Thiol@170|XL:U-Thiol@171	-1.63433	33	5.3e-06	625.303	2	CASIQKFGER	Carbamidomethyl@223;XL:U-Alkene@228	0.731194	32.8	0.00025
SDASO-L	ALB	P170|Y171|F172	ALB	K228	829.157	4	5.01349	1023.5	2	HPYFYAPELLYYANK	XL:U-Thiol@170|XL:U-Thiol@171|XL:U-Thiol@172	-1.43892	35.6	6.9e-06	625.304	2	CASIQKFGER	Carbamidomethyl@223;XL:U-Alkene@228	-1.50772	35.8	1e-05
SDASO-L	ALB	K138	ALB	E206	1108.2	3	-0.4339	1249.59	2	DDSPDLPKLKPDPNTLCDEFK	XL:U-Alkene@138;Carbamidomethyl@147	-1.889	31.4	3.7e-06	806.392	1	IETMR	XL:U-Thiol@206	-2.22916	5.7	0.066
SDASO-L	ALB	K138	ALB	T207|M208	831.148	4	0.443624	1249.59	2	DDSPDLPKLKPDPNTLCDEFK	XL:U-Alkene@138;Carbamidomethyl@147	-0.448529	24.8	0.00012	824.401	1	IETMR	XL:U-Sulfenic*@207|XL:U-Sulfenic*@208	-0.154752	5.9	0.031
SDASO-L	ALB	K138	ALB	I205|E206	1107.86	3	0.649816	1249.59	2	DDSPDLPKLKPDPNTLCDEFK	XL:U-Alkene@138;Carbamidomethyl@147	-2.28913	32.4	1.1e-06	824.402	1	IETMR	XL:U-Sulfenic*@205|XL:U-Sulfenic*@206	-2.09555	5.9	0.097
SDASO-L	ALB	K138	ALB	I205|E206|M208	1108.2	3	2.32241	1249.59	2	DDSPDLPKLKPDPNTLCDEFK	XL:U-Alkene@138;Carbamidomethyl@147	-1.889	33	9.3e-07	806.391	1	IETMR	XL:U-Thiol@205|XL:U-Thiol@206|XL:U-Thiol@208	-1.85713	5.3	0.76
SDASO-L	ALB	K138	ALB	I205|E206	831.15	4	2.50229	1249.59	2	DDSPDLPKLKPDPNTLCDEFK	XL:U-Alkene@138;Carbamidomethyl@147	-0.528555	28.9	9.7e-06	824.402	1	IETMR	XL:U-Sulfenic*@205|XL:U-Sulfenic*@206	-1.61035	9	0.017
SDASO-L	ALB	K138	ALB	I205|E206	1107.87	3	4.62011	1249.59	2	DDSPDLPKLKPDPNTLCDEFK	XL:U-Alkene@138;Carbamidomethyl@147	-1.40884	28.6	6.5e-06	806.391	1	IETMR	XL:U-Thiol@205|XL:U-Thiol@206	-1.3611	6.8	0.45
SDASO-L	ALB	D398	ALB	K401	1110.87	3	-3.84753	856.361	2	DDPHACYSTVFDK	Carbamidomethyl@392;XL:U-Thiol@398	-2.72029	23.1	1.1e-05	800.958	2	LKHLVDEPQNLIK	XL:U-Alkene@401	-2.21581	44.7	1.2e-07
SDASO-L	ALB	D398	ALB	K401	1110.88	3	-1.42783	856.359	2	DDPHACYSTVFDK	Carbamidomethyl@392;XL:U-Thiol@398	-1.31902	20.9	0.00015	800.958	2	LKHLVDEPQNLIK	XL:U-Alkene@401	-2.21581	35.7	2.4e-06
SDASO-L	ALB	D398	ALB	K401	833.41	4	-1.23018	856.359	2	DDPHACYSTVFDK	Carbamidomethyl@392;XL:U-Thiol@398	-0.501602	20.9	3.5e-05	800.958	2	LKHLVDEPQNLIK	XL:U-Alkene@401	-1.71641	36.7	1.8e-06
SDASO-L	ALB	D398	ALB	K401	833.41	4	-0.643592	856.36	2	DDPHACYSTVFDK	Carbamidomethyl@392;XL:U-Thiol@398	-1.78611	24.8	7.8e-06	800.958	2	LKHLVDEPQNLIK	XL:U-Alkene@401	-2.34066	41.6	8.7e-07
SDASO-L	ALB	D398	ALB	K401	833.41	4	-0.643592	856.36	2	DDPHACYSTVFDK	Carbamidomethyl@392;XL:U-Thiol@398	-1.78611	24.8	8.1e-06	800.958	2	LKHLVDEPQNLIK	XL:U-Alkene@401	-2.34066	41.6	8.7e-07
SDASO-L	ALB	D398	ALB	K401	833.159	4	-1.76294	856.36	2	DDPHACYSTVFDK	Carbamidomethyl@392;XL:U-Thiol@398	-1.66933	30.5	1.9e-06	800.958	2	LKHLVDEPQNLIK	XL:U-Alkene@401	-1.96611	44.2	5.6e-09
SDASO-L	ALB	D398	ALB	K401	1111.21	3	1.67023	856.36	2	DDPHACYSTVFDK	Carbamidomethyl@392;XL:U-Thiol@398	-1.66933	20	0.00043	800.958	2	LKHLVDEPQNLIK	XL:U-Alkene@401	-2.34066	39.2	1.2e-07
SDASO-L	ALB	D398	ALB	K401	666.932	5	2.1204	856.36	2	DDPHACYSTVFDK	Carbamidomethyl@392;XL:U-Thiol@398	-1.66933	18.6	0.00014	534.307	3	LKHLVDEPQNLIK	XL:U-Alkene@401	-1.35569	30.6	0.00015
SDASO-L	ALB	D398	ALB	K401	833.413	4	2.28937	856.36	2	DDPHACYSTVFDK	Carbamidomethyl@392;XL:U-Thiol@398	-2.13643	24.5	1.7e-05	800.959	2	LKHLVDEPQNLIK	XL:U-Alkene@401	-3.08976	43.2	2.1e-06
SDASO-L	ALB	D398	ALB	K401	1110.88	3	2.42168	856.361	2	DDPHACYSTVFDK	Carbamidomethyl@392;XL:U-Thiol@398	-3.30416	33	4.9e-07	800.958	2	LKHLVDEPQNLIK	XL:U-Alkene@401	-2.71521	42.1	1.7e-07
SDASO-L	ALB	D398	ALB	K401	1110.55	3	1.08321	856.36	2	DDPHACYSTVFDK	Carbamidomethyl@392;XL:U-Thiol@398	-2.01965	31	5.9e-07	800.958	2	LKHLVDEPQNLIK	XL:U-Alkene@401	-1.71641	42	2.3e-07
SDASO-L	ALB	D398	ALB	K401	833.413	4	2.65599	856.36	2	DDPHACYSTVFDK	Carbamidomethyl@392;XL:U-Thiol@398	-2.2532	25.1	1e-05	800.959	2	LKHLVDEPQNLIK	XL:U-Alkene@401	-2.96491	44.4	3.6e-07
SDASO-L	ALB	D398	ALB	K401	833.161	4	1.61098	856.359	2	DDPHACYSTVFDK	Carbamidomethyl@392;XL:U-Thiol@398	-1.31902	26.4	1.5e-06	800.961	2	LKHLVDEPQNLIK	XL:U-Alkene@401	-6.08615	37.8	4.7e-07
SDASO-L	ALB	D398	ALB	K401	666.731	5	1.91871	856.361	2	DDPHACYSTVFDK	Carbamidomethyl@392;XL:U-Thiol@398	-3.07061	16	0.0018	534.307	3	LKHLVDEPQNLIK	XL:U-Alkene@401	-1.54285	27.8	0.00024
SDASO-L	ALB	D398	ALB	K401	666.731	5	2.01039	856.359	2	DDPHACYSTVFDK	Carbamidomethyl@392;XL:U-Thiol@398	-0.851922	18.1	3.5e-05	534.307	3	LKHLVDEPQNLIK	XL:U-Alkene@401	-0.607061	29	9.3e-05
SDASO-L	ALB	D398	ALB	K401	833.415	4	4.70906	856.361	2	DDPHACYSTVFDK	Carbamidomethyl@392;XL:U-Thiol@398	-3.07061	24.8	0.00018	800.958	2	LKHLVDEPQNLIK	XL:U-Alkene@401	-2.59036	38.1	9.9e-07
SDASO-L	ALB	D398	ALB	K401	833.163	4	3.59132	856.361	2	DDPHACYSTVFDK	Carbamidomethyl@392;XL:U-Thiol@398	-2.83707	25.9	7.9e-06	800.958	2	LKHLVDEPQNLIK	XL:U-Alkene@401	-2.84006	39.5	1.4e-06
SDASO-L	ALB	K138	ALB	E206	835.149	4	2.69735	1249.59	2	DDSPDLPKLKPDPNTLCDEFK	XL:U-Alkene@138;Carbamidomethyl@147	-2.28913	26.5	1.4e-05	411.696	2	IETMR	XL:U-Thiol@206;Oxidation@208	0.35648	6.3	0.59
SDASO-L	ALB	Y357|S358	ALB	K401	1115.24	3	-5.02486	1742.81	1	DAFLGSFLYEYSR	XL:U-Sulfenic*@357|XL:U-Sulfenic*@358	-0.266416	15.5	6e-05	800.958	2	LKHLVDEPQNLIK	XL:U-Alkene@401	-2.09096	42.1	4.6e-07
SDASO-L	ALB	Y357|S358	ALB	K401	1115.24	3	-2.61464	1742.81	1	DAFLGSFLYEYSR	XL:U-Sulfenic@357|XL:U-Sulfenic@358	-0.151659	6.1	0.24	800.958	2	LKHLVDEPQNLIK	XL:U-Alkene@401	-1.71641	43.1	4.5e-07
SDASO-L	ALB	Y357|S358	ALB	K401	1115.24	3	-2.61464	1742.81	1	DAFLGSFLYEYSR	XL:U-Sulfenic*@357|XL:U-Sulfenic*@358	-0.151659	14.5	8.9e-05	800.958	2	LKHLVDEPQNLIK	XL:U-Alkene@401	-1.71641	43.1	4.5e-07
SDASO-L	ALB	Y357|S358	ALB	K401	1115.24	3	-1.7382	1742.81	1	DAFLGSFLYEYSR	XL:U-Sulfenic*@357|XL:U-Sulfenic*@358	-0.89758	20	4.5e-07	800.958	2	LKHLVDEPQNLIK	XL:U-Alkene@401	-2.59036	38.6	9.8e-08
SDASO-L	ALB	Y357|S358	ALB	K401	1115.24	3	-1.08087	1742.81	1	DAFLGSFLYEYSR	XL:U-Sulfenic*@357|XL:U-Sulfenic*@358	-0.840202	14.7	0.00018	800.958	2	LKHLVDEPQNLIK	XL:U-Alkene@401	-2.59036	41.7	1e-07
SDASO-L	ALB	Y357|S358	ALB	K401	1115.24	3	0.562463	1742.81	1	DAFLGSFLYEYSR	XL:U-Sulfenic*@357|XL:U-Sulfenic*@358	-0.381173	11.4	0.002	800.957	2	LKHLVDEPQNLIK	XL:U-Alkene@401	-1.59156	37.3	1.6e-07
SDASO-L	ALB	Y357|S358	ALB	K401	1115.24	3	1.11024	1742.81	1	DAFLGSFLYEYSR	XL:U-Sulfenic*@357|XL:U-Sulfenic*@358	-0.782823	20.9	8e-07	800.958	2	LKHLVDEPQNLIK	XL:U-Alkene@401	-1.84126	41.9	1.3e-07
SDASO-L	ALB	Y357|S358	ALB	K401	1115.58	3	2.77162	1742.81	1	DAFLGSFLYEYSR	XL:U-Sulfenic*@357|XL:U-Sulfenic*@358	-1.6435	10.7	0.0059	800.959	2	LKHLVDEPQNLIK	XL:U-Alkene@401	-3.08976	41.3	3.6e-07
SDASO-L	ALB	Y357|S358	ALB	K401	1115.92	3	4.21303	1742.81	1	DAFLGSFLYEYSR	XL:U-Sulfenic*@357|XL:U-Sulfenic*@358	-0.840202	15.5	7.8e-06	800.958	2	LKHLVDEPQNLIK	XL:U-Alkene@401	-2.71521	39.2	9.8e-07
SDASO-L	ALB	Y357|S358	ALB	K401	1115.24	3	1.54846	1742.81	1	DAFLGSFLYEYSR	XL:U-Sulfenic*@357|XL:U-Sulfenic*@358	-0.381173	8.5	0.022	800.958	2	LKHLVDEPQNLIK	XL:U-Alkene@401	-2.09096	40.8	6.9e-08
SDASO-L	ALB	Y357|S358	ALB	K401	1114.91	3	1.31086	1742.81	1	DAFLGSFLYEYSR	XL:U-Sulfenic*@357|XL:U-Sulfenic*@358	-1.01234	19.1	8.2e-06	800.957	2	LKHLVDEPQNLIK	XL:U-Alkene@401	-1.59156	43.7	6.3e-07
SDASO-L	ALB	Y357|S358	ALB	K401	1114.91	3	1.42045	1742.81	1	DAFLGSFLYEYSR	XL:U-Sulfenic*@357|XL:U-Sulfenic*@358	-0.0942803	14	0.0003	800.958	2	LKHLVDEPQNLIK	XL:U-Alkene@401	-1.71641	43.8	1.2e-06
SDASO-L	ALB	Y357|S358	ALB	K401	1114.91	3	1.53003	1742.81	1	DAFLGSFLYEYSR	XL:U-Sulfenic*@357|XL:U-Sulfenic*@358	0.0778556	16.4	5.1e-05	800.957	2	LKHLVDEPQNLIK	XL:U-Alkene@401	-1.34186	46.2	5.2e-07
SDASO-L	ALB	Y357|S358	ALB	K401	1114.91	3	1.63962	1742.81	1	DAFLGSFLYEYSR	XL:U-Sulfenic*@357|XL:U-Sulfenic*@358	-1.24185	10.6	0.016	800.958	2	LKHLVDEPQNLIK	XL:U-Alkene@401	-2.59036	37.8	1.9e-06
SDASO-L	ALB	Y357	ALB	K401	1115.25	3	3.63001	1742.81	1	DAFLGSFLYEYSR	XL:U-Sulfenic*@357	0.881157	24.7	9.3e-09	800.957	2	LKHLVDEPQNLIK	XL:U-Alkene@401	-0.967306	43	7.3e-06
SDASO-L	ALB	L354|Y355|E356|Y357|S358	ALB	K401	1115.25	3	3.84912	1742.8	1	DAFLGSFLYEYSR	XL:U-Sulfenic*@354|XL:U-Sulfenic*@355|XL:U-Sulfenic*@356|XL:U-Sulfenic*@357|XL:U-Sulfenic*@358	2.60252	7.8	0.019	800.956	2	LKHLVDEPQNLIK	XL:U-Alkene@401	-0.0933517	34.6	4.8e-07
SDASO-L	ALB	Y357|S358	ALB	K401	1114.91	3	3.17386	1742.81	1	DAFLGSFLYEYSR	XL:U-Sulfenic*@357|XL:U-Sulfenic*@358	-0.151659	13.3	0.00023	800.959	2	LKHLVDEPQNLIK	XL:U-Alkene@401	-3.21461	36.6	1.1e-06
SDASO-L	ALB	Y357|S358	ALB	K401	1115.25	3	4.94468	1742.81	1	DAFLGSFLYEYSR	XL:U-Sulfenic*@357|XL:U-Sulfenic*@358	-2.10253	8.6	0.05	800.959	2	LKHLVDEPQNLIK	XL:U-Alkene@401	-3.71401	38.3	5.1e-08
SDASO-L	ALB	Y357|S358	ALB	K401	1114.91	3	3.61221	1742.81	1	DAFLGSFLYEYSR	XL:U-Sulfenic*@357|XL:U-Sulfenic*@358	-0.0942803	14.7	3.7e-05	800.958	2	LKHLVDEPQNLIK	XL:U-Alkene@401	-2.09096	47.3	5.9e-07
SDASO-L	ALB	Y357|S358	ALB	K401	1114.91	3	5.25603	1742.81	1	DAFLGSFLYEYSR	XL:U-Sulfenic@357|XL:U-Sulfenic@358	-0.381173	10.5	0.006	800.957	2	LKHLVDEPQNLIK	XL:U-Alkene@401	-1.09216	41.4	2.8e-07
SDASO-L	ALB	Y357|S358	ALB	K401	1114.91	3	5.25603	1742.81	1	DAFLGSFLYEYSR	XL:U-Sulfenic*@357|XL:U-Sulfenic*@358	-0.381173	16.8	2.1e-05	800.957	2	LKHLVDEPQNLIK	XL:U-Alkene@401	-1.09216	41.4	2.8e-07
SDASO-L	ALB	Y357|S358	ALB	K401	1115.25	3	9.21733	1742.81	1	DAFLGSFLYEYSR	XL:U-Sulfenic*@357|XL:U-Sulfenic*@358	-1.75826	15.3	6.4e-05	800.959	2	LKHLVDEPQNLIK	XL:U-Alkene@401	-2.96491	47.1	1.9e-06
SDASO-L	ALB	K547;K548;Q545|I546	ALB	E572|F574	1123.93	3	-4.17122	898.024	2	QIKKQTALVELLK	XL:U-Alkene@547;XL:U-Alkene@548;XL:U-Sulfenic*@545|XL:U-Sulfenic*@546	-1.24883	17.3	0.00033	1574.76	1	TVMENFVAFVDK	XL:U-Sulfenic*@572|XL:U-Sulfenic*@574	-0.117886	19.6	3.4e-06
SDASO-L	ALB	K547;K548;Q545|I546	ALB	V578|D579	1123.93	3	-1.56225	898.022	2	QIKKQTALVELLK	XL:U-Alkene@547;XL:U-Alkene@548;XL:U-Sulfenic*@545|XL:U-Sulfenic*@546	0.755576	18	0.00048	1574.76	1	TVMENFVAFVDK	XL:U-Sulfenic*@578|XL:U-Sulfenic*@579	-2.46744	11.7	0.007
SDASO-L	ALB	K547;K548;Q545|I546|Q549	ALB	T569|V570|M571|E572	843.204	4	-0.388533	898.024	2	QIKKQTALVELLK	XL:U-Alkene@547;XL:U-Alkene@548;XL:U-Sulfenic*@545|XL:U-Sulfenic*@546|XL:U-Sulfenic*@549	-0.692049	21.4	4.9e-05	778.88	2	TVMENFVAFVDK	XL:U-Thiol@569|XL:U-Thiol@570|XL:U-Thiol@571|XL:U-Thiol@572	-2.42603	21.5	0.00013
SDASO-L	ALB	K547;K548;Q545|I546	ALB	M571|E572|N573	1123.94	3	-0.475179	898.026	2	QIKKQTALVELLK	XL:U-Alkene@547;XL:U-Alkene@548;XL:U-Sulfenic*@545|XL:U-Sulfenic*@546	-3.36458	22.2	0.00034	1574.76	1	TVMENFVAFVDK	XL:U-Sulfenic*@571|XL:U-Sulfenic*@572|XL:U-Sulfenic*@573	-1.45142	17.5	7.7e-07
SDASO-L	ALB	K547;K548;Q545|I546	ALB	T569|V570|M571|E572|N573|F574|V575	843.456	4	1.15176	898.028	2	QIKKQTALVELLK	XL:U-Alkene@547;XL:U-Alkene@548;XL:U-Sulfenic*@545|XL:U-Sulfenic*@546	-5.70302	22.1	1.2e-05	778.88	2	TVMENFVAFVDK	XL:U-Thiol@569|XL:U-Thiol@570|XL:U-Thiol@571|XL:U-Thiol@572|XL:U-Thiol@573|XL:U-Thiol@574|XL:U-Thiol@575	-2.8112	16.7	0.0035
SDASO-L	ALB	K547;K548;Q545|I546	ALB	T569|V570|M571|E572	842.952	4	-1.20482	898.025	2	QIKKQTALVELLK	XL:U-Alkene@547;XL:U-Alkene@548;XL:U-Sulfenic*@545|XL:U-Sulfenic*@546	-2.8078	22.9	1.3e-05	778.879	2	TVMENFVAFVDK	XL:U-Thiol@569|XL:U-Thiol@570|XL:U-Thiol@571|XL:U-Thiol@572	-1.27053	12.2	0.018
SDASO-L	ALB	K547;K548;Q545|I546	ALB	T569|V570|M571|E572|N573	842.952	4	-1.13232	898.023	2	QIKKQTALVELLK	XL:U-Alkene@547;XL:U-Alkene@548;XL:U-Sulfenic*@545|XL:U-Sulfenic*@546	-0.0239146	21.3	2.5e-05	778.879	2	TVMENFVAFVDK	XL:U-Thiol@569|XL:U-Thiol@570|XL:U-Thiol@571|XL:U-Thiol@572|XL:U-Thiol@573	-1.01375	19.1	0.0033
SDASO-L	ALB	K547;K548;Q545|I546	ALB	V570|M571|E572	842.953	4	-0.769859	898.024	2	QIKKQTALVELLK	XL:U-Alkene@547;XL:U-Alkene@548;XL:U-Sulfenic*@545|XL:U-Sulfenic*@546	-1.02612	19.5	0.00015	778.879	2	TVMENFVAFVDK	XL:U-Thiol@570|XL:U-Thiol@571|XL:U-Thiol@572	-0.628578	22	0.00019
SDASO-L	ALB	K547;K548;Q545|I546	ALB	T569|V570|M571|E572	843.205	4	1.06089	898.029	2	QIKKQTALVELLK	XL:U-Alkene@547;XL:U-Alkene@548;XL:U-Sulfenic*@545|XL:U-Sulfenic*@546	-6.37115	19.7	8.4e-05	778.879	2	TVMENFVAFVDK	XL:U-Thiol@569|XL:U-Thiol@570|XL:U-Thiol@571|XL:U-Thiol@572	-1.5273	19.4	0.0028
SDASO-L	ALB	K547;K548;Q545|I546	ALB	T569|V570|M571|E572	843.205	4	1.20584	898.025	2	QIKKQTALVELLK	XL:U-Alkene@547;XL:U-Alkene@548;XL:U-Sulfenic*@545|XL:U-Sulfenic*@546	-2.25102	19.5	7.9e-05	778.88	2	TVMENFVAFVDK	XL:U-Thiol@569|XL:U-Thiol@570|XL:U-Thiol@571|XL:U-Thiol@572	-1.91247	19.4	0.0014
SDASO-L	ALB	K547;K548;Q545|I546|Q549	ALB	D579	1123.94	3	1.15543	898.025	2	QIKKQTALVELLK	XL:U-Alkene@547;XL:U-Alkene@548;XL:U-Sulfenic@545|XL:U-Sulfenic@546|XL:U-Sulfenic@549	-2.02831	17.7	0.00082	1556.75	1	TVMENFVAFVDK	XL:U-Thiol@579	-1.64165	11.7	0.16
SDASO-L	ALB	K547;K548;Q545|I546|Q549|L552	ALB	D579	1123.94	3	1.15543	898.025	2	QIKKQTALVELLK	XL:U-Alkene@547;XL:U-Alkene@548;XL:U-Sulfenic*@545|XL:U-Sulfenic*@546|XL:U-Sulfenic*@549|XL:U-Sulfenic*@552	-2.02831	18.3	0.00057	1574.76	1	TVMENFVAFVDK	XL:U-Sulfenic*@579	-0.689401	13	0.00058
SDASO-L	ALB	K547;K548;Q545|I546	ALB	T569|V570|M571|E572	842.953	4	0.100056	898.025	2	QIKKQTALVELLK	XL:U-Alkene@547;XL:U-Alkene@548;XL:U-Sulfenic*@545|XL:U-Sulfenic*@546	-2.8078	18.8	0.00016	778.88	2	TVMENFVAFVDK	XL:U-Thiol@569|XL:U-Thiol@570|XL:U-Thiol@571|XL:U-Thiol@572	-2.29764	14.7	0.016
SDASO-L	ALB	K547;K548;Q545|I546	ALB	M571|E572	843.206	4	1.93055	898.027	2	QIKKQTALVELLK	XL:U-Alkene@547;XL:U-Alkene@548;XL:U-Sulfenic@545|XL:U-Sulfenic@546	-4.0327	21.2	2.3e-05	778.88	2	TVMENFVAFVDK	XL:U-Thiol@571|XL:U-Thiol@572	-2.93959	27.6	0.00011
SDASO-L	ALB	K547;K548;Q545|I546	ALB	M571|E572	843.206	4	1.93055	898.027	2	QIKKQTALVELLK	XL:U-Alkene@547;XL:U-Alkene@548;XL:U-Sulfenic*@545|XL:U-Sulfenic*@546	-4.0327	21.2	2.3e-05	778.88	2	TVMENFVAFVDK	XL:U-Thiol@571|XL:U-Thiol@572	-2.93959	27.6	0.00011
SDASO-L	ALB	K547;K548;Q545|I546	ALB	T569|V570|M571|E572	842.955	4	1.76739	898.025	2	QIKKQTALVELLK	XL:U-Alkene@547;XL:U-Alkene@548;XL:U-Sulfenic*@545|XL:U-Sulfenic*@546	-2.69644	21.7	9.7e-05	778.879	2	TVMENFVAFVDK	XL:U-Thiol@569|XL:U-Thiol@570|XL:U-Thiol@571|XL:U-Thiol@572	-1.5273	22.6	0.00039
SDASO-L	ALB	K547;K548;Q545|I546	ALB	T569|V570|M571|E572	842.955	4	1.83989	898.026	2	QIKKQTALVELLK	XL:U-Alkene@547;XL:U-Alkene@548;XL:U-Sulfenic*@545|XL:U-Sulfenic*@546	-3.47593	20.2	0.00019	778.88	2	TVMENFVAFVDK	XL:U-Thiol@569|XL:U-Thiol@570|XL:U-Thiol@571|XL:U-Thiol@572	-2.68281	12.6	0.031
SDASO-L	ALB	K547;K548;Q545|I546	ALB	T569|V570|M571|E572	843.207	4	3.59739	898.026	2	QIKKQTALVELLK	XL:U-Alkene@547;XL:U-Alkene@548;XL:U-Sulfenic*@545|XL:U-Sulfenic*@546	-3.69864	18.7	0.00051	778.881	2	TVMENFVAFVDK	XL:U-Thiol@569|XL:U-Thiol@570|XL:U-Thiol@571|XL:U-Thiol@572	-3.32475	24.4	0.00039
SDASO-L	ALB	K547;K548;Q545|I546	ALB	M571|E572	842.955	4	2.41983	898.026	2	QIKKQTALVELLK	XL:U-Alkene@547;XL:U-Alkene@548;XL:U-Sulfenic*@545|XL:U-Sulfenic*@546	-3.25322	19	9.2e-05	778.88	2	TVMENFVAFVDK	XL:U-Thiol@571|XL:U-Thiol@572	-2.16925	25.2	0.00011
SDASO-L	ALB	K547;K548;Q545|I546	ALB	T569|V570|M571|E572	842.955	4	2.41983	898.024	2	QIKKQTALVELLK	XL:U-Alkene@547;XL:U-Alkene@548;XL:U-Sulfenic*@545|XL:U-Sulfenic*@546	-1.58289	16.4	0.00079	778.877	2	TVMENFVAFVDK	XL:U-Thiol@569|XL:U-Thiol@570|XL:U-Thiol@571|XL:U-Thiol@572	0.78371	25.1	0.00012
SDASO-L	ALB	K547;K548;Q545|I546|Q549	ALB	T569|V570|M571|E572	843.208	4	3.88728	898.026	2	QIKKQTALVELLK	XL:U-Alkene@547;XL:U-Alkene@548;XL:U-Sulfenic*@545|XL:U-Sulfenic*@546|XL:U-Sulfenic*@549	-3.47593	22.4	8.4e-05	778.878	2	TVMENFVAFVDK	XL:U-Thiol@569|XL:U-Thiol@570|XL:U-Thiol@571|XL:U-Thiol@572	-0.500188	27.2	2e-05
SDASO-L	ALB	K547;K548;Q545|I546	ALB	T569|V570|M571|E572	843.208	4	4.46705	898.026	2	QIKKQTALVELLK	XL:U-Alkene@547;XL:U-Alkene@548;XL:U-Sulfenic*@545|XL:U-Sulfenic*@546	-3.14187	23.3	1.1e-05	778.879	2	TVMENFVAFVDK	XL:U-Thiol@569|XL:U-Thiol@570|XL:U-Thiol@571|XL:U-Thiol@572	-1.27053	29	5.1e-05
SDASO-L	ALB	K547;K548;Q545|I546	ALB	V570|M571|E572|N573	842.956	4	3.14476	898.025	2	QIKKQTALVELLK	XL:U-Alkene@547;XL:U-Alkene@548;XL:U-Sulfenic@545|XL:U-Sulfenic@546	-2.8078	21.2	3.9e-05	778.879	2	TVMENFVAFVDK	XL:U-Thiol@570|XL:U-Thiol@571|XL:U-Thiol@572|XL:U-Thiol@573	-1.27053	21.8	0.0011
SDASO-L	ALB	K547;K548;Q545|I546	ALB	V570|M571|E572|N573	842.956	4	3.14476	898.025	2	QIKKQTALVELLK	XL:U-Alkene@547;XL:U-Alkene@548;XL:U-Sulfenic*@545|XL:U-Sulfenic*@546	-2.8078	21.9	2.4e-05	778.879	2	TVMENFVAFVDK	XL:U-Thiol@570|XL:U-Thiol@571|XL:U-Thiol@572|XL:U-Thiol@573	-1.27053	21.8	0.0011
SDASO-L	ALB	K547;K548;Q545|I546	ALB	D579	1123.61	3	3.20307	898.023	2	QIKKQTALVELLK	XL:U-Alkene@547;XL:U-Alkene@548;XL:U-Sulfenic*@545|XL:U-Sulfenic*@546	0.198797	18.4	0.00032	1556.74	1	TVMENFVAFVDK	XL:U-Thiol@579	5.36015	13.8	0.0015
SDASO-L	ALB	K547;K548;Q545|I546	ALB	N573|F574	1123.61	3	3.63803	898.028	2	QIKKQTALVELLK	XL:U-Alkene@547;XL:U-Alkene@548;XL:U-Sulfenic*@545|XL:U-Sulfenic*@546	-5.25761	24.4	4.7e-06	1574.76	1	TVMENFVAFVDK	XL:U-Sulfenic*@573|XL:U-Sulfenic*@574	0.263125	21.6	4.6e-07
SDASO-L	ALB	K547;K548	ALB	E572|N573	1124.26	3	-4.17202	1602.95	1	QIKKQTALVELLK	Gln->pyro-Glu@545;XL:U-Alkene@547;XL:U-Alkene@548	-3.72346	17	0.00069	1574.76	1	TVMENFVAFVDK	XL:U-Sulfenic*@572|XL:U-Sulfenic*@573	1.34266	18.6	1e-06
SDASO-L	ALB	K547;K548	ALB	T569|V570|M571|E572	1124.26	3	-2.86792	1602.95	1	QIKKQTALVELLK	Gln->pyro-Glu@545;XL:U-Alkene@547;XL:U-Alkene@548	-0.853755	21.3	0.00052	778.88	2	TVMENFVAFVDK	XL:U-Thiol@569|XL:U-Thiol@570|XL:U-Thiol@571|XL:U-Thiol@572	-2.42603	24.2	0.00032
SDASO-L	ALB	K547;K548	ALB	T569|V570|M571|E572|N573	1124.6	3	-0.349545	1602.95	1	QIKKQTALVELLK	Gln->pyro-Glu@545;XL:U-Alkene@547;XL:U-Alkene@548	0.0196368	19	0.00014	778.882	2	TVMENFVAFVDK	XL:U-Thiol@569|XL:U-Thiol@570|XL:U-Thiol@571|XL:U-Thiol@572|XL:U-Thiol@573	-4.73703	17.1	0.00055
SDASO-L	ALB	K547;K548	ALB	T569|V570|M571|E572|F574|V575	1124.26	3	-1.67249	1602.95	1	QIKKQTALVELLK	Gln->pyro-Glu@545;XL:U-Alkene@547;XL:U-Alkene@548	-0.167519	20.2	0.00022	778.878	2	TVMENFVAFVDK	XL:U-Thiol@569|XL:U-Thiol@570|XL:U-Thiol@571|XL:U-Thiol@572|XL:U-Thiol@574|XL:U-Thiol@575	0.141761	18.1	0.0037
SDASO-L	ALB	K547;K548	ALB	T569|V570|M571|E572|F574|V575	1124.26	3	-1.67249	1602.95	1	QIKKQTALVELLK	Gln->pyro-Glu@545;XL:U-Alkene@547;XL:U-Alkene@548	-0.167519	20.2	0.00022	778.878	2	TVMENFVAFVDK	XL:U-Thiol@569|XL:U-Thiol@570|XL:U-Thiol@571|XL:U-Thiol@572|XL:U-Thiol@574|XL:U-Thiol@575	0.141761	18.1	0.0037
SDASO-L	ALB	K547;K548	ALB	M571|E572	1123.93	3	-1.69173	1602.95	1	QIKKQTALVELLK	Gln->pyro-Glu@545;XL:U-Alkene@547;XL:U-Alkene@548	-0.229904	22.6	6.5e-05	778.878	2	TVMENFVAFVDK	XL:U-Thiol@571|XL:U-Thiol@572	-0.115019	24.2	8.2e-05
SDASO-L	ALB	K547;K548	ALB	M571|E572	1123.93	3	-1.69173	1602.95	1	QIKKQTALVELLK	Gln->pyro-Glu@545;XL:U-Alkene@547;XL:U-Alkene@548	-0.229904	22.6	6.5e-05	1574.76	1	TVMENFVAFVDK	XL:U-Sulfenic*@571|XL:U-Sulfenic*@572	1.34266	22.9	2.6e-07
SDASO-L	ALB	K547;K548	ALB	T569|V570|M571|E572	1123.59	3	-3.01586	1602.95	1	QIKKQTALVELLK	Gln->pyro-Glu@545;XL:U-Alkene@547;XL:U-Alkene@548	-2.35099	21	3e-05	778.879	2	TVMENFVAFVDK	XL:U-Thiol@569|XL:U-Thiol@570|XL:U-Thiol@571|XL:U-Thiol@572	-1.78408	20.5	0.0012
SDASO-L	ALB	K547;K548	ALB	M571|E572	1123.93	3	-1.03948	1602.95	1	QIKKQTALVELLK	Gln->pyro-Glu@545;XL:U-Alkene@547;XL:U-Alkene@548	-1.66476	26.9	0.00019	1574.76	1	TVMENFVAFVDK	XL:U-Sulfenic*@571|XL:U-Sulfenic*@572	-1.45142	23.3	4.2e-07
SDASO-L	ALB	K547;K548	ALB	T569|V570|M571|E572	1124.27	3	3.2179	1602.95	1	QIKKQTALVELLK	Gln->pyro-Glu@545;XL:U-Alkene@547;XL:U-Alkene@548	-2.85007	21.8	0.0002	778.88	2	TVMENFVAFVDK	XL:U-Thiol@569|XL:U-Thiol@570|XL:U-Thiol@571|XL:U-Thiol@572	-1.91247	20.3	0.00034
SDASO-L	ALB	K547;K548	ALB	T569|V570|M571|E572|N573	1123.93	3	1.89563	1602.95	1	QIKKQTALVELLK	Gln->pyro-Glu@545;XL:U-Alkene@547;XL:U-Alkene@548	-0.91614	16.4	0.0014	778.879	2	TVMENFVAFVDK	XL:U-Thiol@569|XL:U-Thiol@570|XL:U-Thiol@571|XL:U-Thiol@572|XL:U-Thiol@573	-1.5273	18.3	0.0065
SDASO-L	ALB	K547;K548	ALB	M571|E572|N573	1123.93	3	2.33046	1602.95	1	QIKKQTALVELLK	Gln->pyro-Glu@545;XL:U-Alkene@547;XL:U-Alkene@548	-2.53815	19.6	0.00044	778.881	2	TVMENFVAFVDK	XL:U-Thiol@571|XL:U-Thiol@572|XL:U-Thiol@573	-3.32475	27.1	4e-05
SDASO-L	ALB	K547;K548	ALB	V570|M571|E572	1123.93	3	4.06978	1602.95	1	QIKKQTALVELLK	Gln->pyro-Glu@545;XL:U-Alkene@547;XL:U-Alkene@548	-1.29045	23.4	7.2e-05	778.878	2	TVMENFVAFVDK	XL:U-Thiol@570|XL:U-Thiol@571|XL:U-Thiol@572	-0.500188	29.4	3.7e-05
SDASO-L	ALB	K547;K548	ALB	T569|V570|M571|E572|N573|F574|V575	1123.94	3	5.04815	1602.95	1	QIKKQTALVELLK	Gln->pyro-Glu@545;XL:U-Alkene@547;XL:U-Alkene@548	-2.66292	14.9	0.00064	778.877	2	TVMENFVAFVDK	XL:U-Thiol@569|XL:U-Thiol@570|XL:U-Thiol@571|XL:U-Thiol@572|XL:U-Thiol@573|XL:U-Thiol@574|XL:U-Thiol@575	1.81083	15.6	0.015
SDASO-L	ALB	K547;K548;Q545|I546	ALB	F574|V575|A576|F577|V578	846.949	4	-3.15947	898.025	2	QIKKQTALVELLK	XL:U-Alkene@547;XL:U-Alkene@548;XL:U-Sulfenic*@545|XL:U-Sulfenic*@546	-1.8056	22.6	2.2e-05	786.876	2	TVMENFVAFVDK	Oxidation@571;XL:U-Thiol@574|XL:U-Thiol@575|XL:U-Thiol@576|XL:U-Thiol@577|XL:U-Thiol@578	-0.549351	17.8	0.0033
SDASO-L	ALB	K547;K548;Q545|I546	ALB	V578|D579	847.454	4	0.557179	898.024	2	QIKKQTALVELLK	XL:U-Alkene@547;XL:U-Alkene@548;XL:U-Sulfenic*@545|XL:U-Sulfenic*@546	-1.69425	23.7	6.4e-06	786.875	2	TVMENFVAFVDK	Oxidation@571;XL:U-Thiol@578|XL:U-Thiol@579	1.10275	20.3	0.00057
SDASO-L	ALB	K547;K548;Q545|I546	ALB	T569|V570|E572|N573	846.951	4	-1.64431	898.027	2	QIKKQTALVELLK	XL:U-Alkene@547;XL:U-Alkene@548;XL:U-Sulfenic*@545|XL:U-Sulfenic*@546	-4.47812	17.4	0.0017	786.876	2	TVMENFVAFVDK	Oxidation@571;XL:U-Thiol@569|XL:U-Thiol@570|XL:U-Thiol@572|XL:U-Thiol@573	-0.422266	19.3	0.0042
SDASO-L	ALB	K547;K548;Q545|I546	ALB	V578|D579	847.203	4	0.250177	898.025	2	QIKKQTALVELLK	XL:U-Alkene@547;XL:U-Alkene@548;XL:U-Sulfenic*@545|XL:U-Sulfenic*@546	-2.58509	19.2	6.3e-05	786.876	2	TVMENFVAFVDK	Oxidation@571;XL:U-Thiol@578|XL:U-Thiol@579	-0.422266	14.3	0.0073
SDASO-L	ALB	K547;K548	ALB	T569|V570|M571|E572	1129.93	3	-7.16028	810.491	2	QIKKQTALVELLK	XL:U-Alkene@547;XL:U-Alkene@548	-1.69215	30.1	9e-07	1556.76	1	TVMENFVAFVDK	XL:U-Thiol@569|XL:U-Thiol@570|XL:U-Thiol@571|XL:U-Thiol@572	-5.11039	15.9	0.001
SDASO-L	ALB	K547;K548	ALB	M571|E572|N573	1129.93	3	-4.56519	810.492	2	QIKKQTALVELLK	XL:U-Alkene@547;XL:U-Alkene@548	-3.04935	22.4	1.1e-06	1556.75	1	TVMENFVAFVDK	XL:U-Thiol@571|XL:U-Thiol@572|XL:U-Thiol@573	0.992042	17.1	0.0006
SDASO-L	ALB	K547;K548	ALB	E572	1130.27	3	-1.95087	810.492	2	QIKKQTALVELLK	XL:U-Alkene@547;XL:U-Alkene@548	-2.43244	35.2	1.2e-06	1556.75	1	TVMENFVAFVDK	XL:U-Thiol@572	-0.421161	18.7	0.00013
SDASO-L	ALB	K547;K548	ALB	M571|E572|N573	1130.27	3	-1.95087	810.492	2	QIKKQTALVELLK	XL:U-Alkene@547;XL:U-Alkene@548	-3.4195	34.1	2.2e-06	1574.76	1	TVMENFVAFVDK	XL:U-Sulfenic*@571|XL:U-Sulfenic*@572|XL:U-Sulfenic*@573	2.04118	21.2	2.1e-07
SDASO-L	ALB	K547;K548	ALB	T569|V570|M571|E572|N573	847.201	4	-5.27631	810.492	2	QIKKQTALVELLK	XL:U-Alkene@547;XL:U-Alkene@548	-3.04935	34.5	2.7e-07	778.88	2	TVMENFVAFVDK	XL:U-Thiol@569|XL:U-Thiol@570|XL:U-Thiol@571|XL:U-Thiol@572|XL:U-Thiol@573	-1.91247	19.3	0.002
SDASO-L	ALB	K547;K548	ALB	N573|F574	1129.94	3	-1.97009	810.49	2	QIKKQTALVELLK	XL:U-Alkene@547;XL:U-Alkene@548	-0.828481	22.2	2.2e-05	1574.76	1	TVMENFVAFVDK	XL:U-Sulfenic*@573|XL:U-Sulfenic*@574	-1.13391	22.8	8.3e-08
SDASO-L	ALB	K547;K548	ALB	D579	1130.27	3	0.319161	810.493	2	QIKKQTALVELLK	XL:U-Alkene@547;XL:U-Alkene@548	-4.0364	24.1	1.4e-06	1574.76	1	TVMENFVAFVDK	XL:U-Sulfenic*@579	0.390129	14.8	0.00022
SDASO-L	ALB	K547;K548	ALB	T569|V570|M571|E572|N573|F574	1129.6	3	-1.773	810.492	2	QIKKQTALVELLK	XL:U-Alkene@547;XL:U-Alkene@548	-2.92597	25.5	1.8e-05	1574.76	1	TVMENFVAFVDK	XL:U-Sulfenic*@569|XL:U-Sulfenic*@570|XL:U-Sulfenic*@571|XL:U-Sulfenic*@572|XL:U-Sulfenic*@573|XL:U-Sulfenic*@574	-0.625899	11	0.0013
SDASO-L	ALB	K547;K548	ALB	F574|V575	847.203	4	-2.39116	810.492	2	QIKKQTALVELLK	XL:U-Alkene@547;XL:U-Alkene@548	-3.04935	22.7	1.4e-06	778.88	2	TVMENFVAFVDK	XL:U-Thiol@574|XL:U-Thiol@575	-1.91247	12.8	0.021
SDASO-L	ALB	K547;K548	ALB	T569|V570|M571|E572	847.455	4	-1.00177	810.494	2	QIKKQTALVELLK	XL:U-Alkene@547;XL:U-Alkene@548	-5.02345	28.2	7.8e-06	778.879	2	TVMENFVAFVDK	XL:U-Thiol@569|XL:U-Thiol@570|XL:U-Thiol@571|XL:U-Thiol@572	-1.78408	24.9	0.00015
SDASO-L	ALB	K547;K548	ALB	D579	1129.6	3	-0.69139	810.49	2	QIKKQTALVELLK	XL:U-Alkene@547;XL:U-Alkene@548	-0.828481	27.7	2.9e-07	1574.76	1	TVMENFVAFVDK	XL:U-Sulfenic@579	-1.19741	7.9	0.092
SDASO-L	ALB	K547;K548	ALB	D579	1129.6	3	-0.69139	810.49	2	QIKKQTALVELLK	XL:U-Alkene@547;XL:U-Alkene@548	-0.828481	27.7	2.8e-07	1574.76	1	TVMENFVAFVDK	XL:U-Sulfenic*@579	-1.19741	13.2	0.00045
SDASO-L	ALB	K547;K548	ALB	D579	1129.94	3	0.84126	810.49	2	QIKKQTALVELLK	XL:U-Alkene@547;XL:U-Alkene@548	-1.07525	35	1.1e-06	1574.76	1	TVMENFVAFVDK	XL:U-Sulfenic*@579	-2.08644	16.9	4.9e-05
SDASO-L	ALB	K547;K548	ALB	M571|E572	847.709	4	1.97269	810.492	2	QIKKQTALVELLK	XL:U-Alkene@547;XL:U-Alkene@548	-3.17273	27.9	3e-06	778.881	2	TVMENFVAFVDK	XL:U-Thiol@571|XL:U-Thiol@572	-3.70992	25	6e-05
SDASO-L	ALB	K547;K548	ALB	T569|V570|M571|E572	847.457	4	0.728805	810.492	2	QIKKQTALVELLK	XL:U-Alkene@547;XL:U-Alkene@548	-2.80259	26.2	6.7e-06	778.88	2	TVMENFVAFVDK	XL:U-Thiol@569|XL:U-Thiol@570|XL:U-Thiol@571|XL:U-Thiol@572	-2.16925	15.2	0.024
SDASO-L	ALB	K547;K548	ALB	T569|V570|M571|E572	847.457	4	0.728805	810.492	2	QIKKQTALVELLK	XL:U-Alkene@547;XL:U-Alkene@548	-2.80259	26.2	6.5e-06	778.88	2	TVMENFVAFVDK	XL:U-Thiol@569|XL:U-Thiol@570|XL:U-Thiol@571|XL:U-Thiol@572	-2.16925	15.2	0.024
SDASO-L	ALB	K547;K548	ALB	T569|V570|M571|E572|N573|F574	847.205	4	-0.371561	810.49	2	QIKKQTALVELLK	XL:U-Alkene@547;XL:U-Alkene@548	-0.951863	17	0.001	778.878	2	TVMENFVAFVDK	XL:U-Thiol@569|XL:U-Thiol@570|XL:U-Thiol@571|XL:U-Thiol@572|XL:U-Thiol@573|XL:U-Thiol@574	0.141761	8.8	0.13
SDASO-L	ALB	K547;K548	ALB	V570|M571|E572|N573|F574	847.205	4	-0.371561	810.49	2	QIKKQTALVELLK	XL:U-Alkene@547;XL:U-Alkene@548	-0.951863	17	0.001	778.878	2	TVMENFVAFVDK	XL:U-Thiol@570|XL:U-Thiol@571|XL:U-Thiol@572|XL:U-Thiol@573|XL:U-Thiol@574	0.141761	8.8	0.13
SDASO-L	ALB	K547;K548	ALB	M571|E572|N573|F574	1129.94	3	2.67945	810.491	2	QIKKQTALVELLK	XL:U-Alkene@547;XL:U-Alkene@548	-1.44539	34.5	8.7e-06	1574.76	1	TVMENFVAFVDK	XL:U-Sulfenic*@571|XL:U-Sulfenic*@572|XL:U-Sulfenic*@573|XL:U-Sulfenic*@574	-0.435394	19.1	2.6e-06
SDASO-L	ALB	K547;K548	ALB	M571|E572	1129.94	3	3.54448	810.492	2	QIKKQTALVELLK	XL:U-Alkene@547;XL:U-Alkene@548	-2.80259	27	2.2e-06	1574.76	1	TVMENFVAFVDK	XL:U-Sulfenic*@571|XL:U-Sulfenic*@572	1.02515	24.7	4.4e-08
SDASO-L	ALB	K547;K548	ALB	M571|E572|N573	1129.94	3	3.54448	810.492	2	QIKKQTALVELLK	XL:U-Alkene@547;XL:U-Alkene@548	-2.80259	27	2.2e-06	1556.75	1	TVMENFVAFVDK	XL:U-Thiol@571|XL:U-Thiol@572|XL:U-Thiol@573	-2.15554	19.4	0.00011
SDASO-L	ALB	K547;K548	ALB	T569|V570|M571|E572|N573	847.458	4	2.53149	810.492	2	QIKKQTALVELLK	XL:U-Alkene@547;XL:U-Alkene@548	-2.55583	32.3	1.8e-06	778.88	2	TVMENFVAFVDK	XL:U-Thiol@569|XL:U-Thiol@570|XL:U-Thiol@571|XL:U-Thiol@572|XL:U-Thiol@573	-2.04086	19.4	0.0047
SDASO-L	ALB	K437	ALB	K559;E564;H558|P560	1136.28	3	2.76911	1693.95	1	KVPQVSTPTLVEVSR	XL:U-Alkene@437	-1.79042	11.5	0.0036	1712.87	1	HKPKATEEQLK	XL:U-Alkene@559;XL:U-Sulfenic*@564;XL:U-Sulfenic*@558|XL:U-Sulfenic*@560	2.71242	9.3	0.11
SDASO-L	ALB	D517|E518	ALB	K561	855.186	4	1.44095	1028.5	2	RPCFSALTPDETYVPK	Carbamidomethyl@510;XL:U-Sulfenic*@517|XL:U-Sulfenic*@518	-1.80493	35.2	1.6e-07	681.874	2	HKPKATEEQLK	XL:U-Alkene@561	-2.11001	37	5.2e-05
SDASO-L	ALB	E518	ALB	K561	855.187	4	2.22695	1019.49	2	RPCFSALTPDETYVPK	Carbamidomethyl@510;XL:U-Thiol@518	-2.49277	33.3	3e-06	681.874	2	HKPKATEEQLK	XL:U-Alkene@561	-2.84328	37.1	6.2e-05
SDASO-L	ALB	E518	ALB	K561	855.187	4	2.36986	1028.5	2	RPCFSALTPDETYVPK	Carbamidomethyl@510;XL:U-Sulfenic*@518	-1.41601	34.2	1.7e-07	681.874	2	HKPKATEEQLK	XL:U-Alkene@561	-1.96335	35.2	5.1e-05
SDASO-L	ALB	E518	ALB	K561	855.188	4	3.08441	1028.5	2	RPCFSALTPDETYVPK	Carbamidomethyl@510;XL:U-Sulfenic*@518	-1.80493	29.1	4e-06	681.874	2	HKPKATEEQLK	XL:U-Alkene@561	-2.25666	32.6	0.00025
SDASO-L	ALB	E518	ALB	K561	855.191	4	6.80006	1019.49	2	RPCFSALTPDETYVPK	Carbamidomethyl@510;XL:U-Thiol@518	-1.4138	31.9	3.9e-06	681.874	2	HKPKATEEQLK	XL:U-Alkene@561	-1.96335	31	8.4e-05
SDASO-L	ALB	E518	ALB	K561	855.191	4	6.80006	1019.49	2	RPCFSALTPDETYVPK	Carbamidomethyl@510;XL:U-Thiol@518	-1.4138	31.9	3.9e-06	681.874	2	HKPKATEEQLK	XL:U-Alkene@561	-1.96335	31	8.4e-05
SDASO-L	ALB	Y180|A181	ALB	K463	688.927	5	3.05764	734.703	3	RHPYFYAPELLYYANK	XL:U-Thiol@180|XL:U-Thiol@181	-5.37993	22.8	0.00079	610.757	2	CCTKPESER	Carbamidomethyl@460;Carbamidomethyl@461;XL:U-Alkene@463	-2.81195	16.9	0.0008
SDASO-L	ALB	Y180|A181	ALB	K463	688.73	5	9.4302	734.702	3	RHPYFYAPELLYYANK	XL:U-Thiol@180|XL:U-Thiol@181	-3.74662	35.4	2.5e-05	610.757	2	CCTKPESER	Carbamidomethyl@460;Carbamidomethyl@461;XL:U-Alkene@463	-3.79433	25.5	2e-05
SDASO-L	ALB	S128|H129	ALB	K489	689.539	5	-0.57586	610.949	3	QEPERNECFLSHK	Carbamidomethyl@125;XL:U-Thiol@128|XL:U-Thiol@129	-2.93925	19.8	0.001	797.421	2	LCVLHEKTPVSEK	Carbamidomethyl@484;XL:U-Alkene@489	-3.36295	46.5	3.4e-06
SDASO-L	ALB	S128|H129	ALB	K489	689.14	5	3.37848	610.948	3	QEPERNECFLSHK	Carbamidomethyl@125;XL:U-Thiol@128|XL:U-Thiol@129	-1.62981	16.1	0.01	797.42	2	LCVLHEKTPVSEK	Carbamidomethyl@484;XL:U-Alkene@489	-2.35972	45.9	3.4e-07
SDASO-L	ALB	L127|S128|H129	ALB	K489	689.142	5	5.95069	610.945	3	QEPERNECFLSHK	Carbamidomethyl@125;XL:U-Thiol@127|XL:U-Thiol@128|XL:U-Thiol@129	3.28061	11.9	0.18	797.42	2	LCVLHEKTPVSEK	Carbamidomethyl@484;XL:U-Alkene@489	-1.98351	48.3	3.6e-07
SDASO-L	ALB	R360|H361	ALB	K401;D405	693.18	5	2.03768	538.964	3	RHPEYAVSVLLR	XL:U-Sulfenic*@360|XL:U-Sulfenic*@361	-0.116503	35.9	4e-07	879.486	2	LKHLVDEPQNLIK	XL:U-Alkene@401;XL:U-Thiol@405	-2.05776	32.7	1.5e-05
SDASO-L	ALB	R360|H361	ALB	K401;D405|E406	693.382	5	4.25917	538.965	3	RHPEYAVSVLLR	XL:U-Sulfenic*@360|XL:U-Sulfenic*@361	-1.97191	27.5	3.7e-06	879.485	2	LKHLVDEPQNLIK	XL:U-Alkene@401;XL:U-Thiol@405|XL:U-Thiol@406	-0.352218	27.2	5.9e-06
SDASO-L	ALB	R168|H169|P170|Y171	ALB	K228	868.174	4	-4.795	1101.55	2	RHPYFYAPELLYYANK	XL:U-Thiol@168|XL:U-Thiol@169|XL:U-Thiol@170|XL:U-Thiol@171	-2.5575	40.9	6.1e-07	625.305	2	CASIQKFGER	Carbamidomethyl@223;XL:U-Alkene@228	-2.94701	36.4	5.7e-05
SDASO-L	ALB	H169|P170|Y171|F172	ALB	K228	868.428	4	-1.25723	1101.55	2	RHPYFYAPELLYYANK	XL:U-Thiol@169|XL:U-Thiol@170|XL:U-Thiol@171|XL:U-Thiol@172	-2.1036	41.4	4.5e-07	625.304	2	CASIQKFGER	Carbamidomethyl@223;XL:U-Alkene@228	-1.66764	38.9	3.9e-05
SDASO-L	ALB	P170|Y171|F172	ALB	K228	694.944	5	-0.874056	734.703	3	RHPYFYAPELLYYANK	XL:U-Thiol@170|XL:U-Thiol@171|XL:U-Thiol@172	-4.83549	32.1	2.8e-05	625.305	2	CASIQKFGER	Carbamidomethyl@223;XL:U-Alkene@228	-3.74662	34.9	4.5e-05
SDASO-L	ALB	R168|H169|P170|Y171|F172|Y173	ALB	K228	868.176	4	-1.90925	1101.55	2	RHPYFYAPELLYYANK	XL:U-Thiol@168|XL:U-Thiol@169|XL:U-Thiol@170|XL:U-Thiol@171|XL:U-Thiol@172|XL:U-Thiol@173	-1.64969	34	4.6e-06	625.304	2	CASIQKFGER	Carbamidomethyl@223;XL:U-Alkene@228	-1.98748	40	3.3e-06
SDASO-L	ALB	R168|H169|P170|Y171|F172	ALB	K228	1157.23	3	-1.18398	1101.55	2	RHPYFYAPELLYYANK	XL:U-Thiol@168|XL:U-Thiol@169|XL:U-Thiol@170|XL:U-Thiol@171|XL:U-Thiol@172	-0.106406	33.5	8e-06	1249.6	1	CASIQKFGER	Carbamidomethyl@223;XL:U-Alkene@228	-0.209695	11.8	0.011
SDASO-L	ALB	R168|H169|P170|Y171|F172	ALB	K228	1157.23	3	-1.18398	1101.55	2	RHPYFYAPELLYYANK	XL:U-Thiol@168|XL:U-Thiol@169|XL:U-Thiol@170|XL:U-Thiol@171|XL:U-Thiol@172	-0.106406	33.5	8e-06	1249.6	1	CASIQKFGER	Carbamidomethyl@223;XL:U-Alkene@228	-0.209695	11.8	0.011
SDASO-L	ALB	R168|H169|P170|Y171	ALB	K228	694.743	5	-0.716549	734.701	3	RHPYFYAPELLYYANK	XL:U-Thiol@168|XL:U-Thiol@169|XL:U-Thiol@170|XL:U-Thiol@171	-1.56887	34.6	5e-07	625.304	2	CASIQKFGER	Carbamidomethyl@223;XL:U-Alkene@228	-1.02795	38	6.1e-05
SDASO-L	ALB	R168|H169|P170|Y171	ALB	K228	868.178	4	-0.0792602	1101.55	2	RHPYFYAPELLYYANK	XL:U-Thiol@168|XL:U-Thiol@169|XL:U-Thiol@170|XL:U-Thiol@171	-1.83125	33.9	4.4e-06	625.304	2	CASIQKFGER	Carbamidomethyl@223;XL:U-Alkene@228	-2.14741	39	1.7e-05
SDASO-L	ALB	H169|P170|Y171|F172	ALB	K228	868.178	4	0.272661	1101.55	2	RHPYFYAPELLYYANK	XL:U-Thiol@169|XL:U-Thiol@170|XL:U-Thiol@171|XL:U-Thiol@172	-1.37735	34.7	1.6e-06	625.304	2	CASIQKFGER	Carbamidomethyl@223;XL:U-Alkene@228	-1.50772	35.3	8.6e-05
SDASO-L	ALB	R168|H169|P170|Y171|F172	ALB	K228	694.946	5	1.85254	734.7	3	RHPYFYAPELLYYANK	XL:U-Thiol@168|XL:U-Thiol@169|XL:U-Thiol@170|XL:U-Thiol@171|XL:U-Thiol@172	-1.16054	28.8	0.0001	625.304	2	CASIQKFGER	Carbamidomethyl@223;XL:U-Alkene@228	-0.86803	38.9	6.1e-05
SDASO-L	ALB	R168|H169|P170|Y171|F172	ALB	K228	694.946	5	1.85254	734.7	3	RHPYFYAPELLYYANK	XL:U-Thiol@168|XL:U-Thiol@169|XL:U-Thiol@170|XL:U-Thiol@171|XL:U-Thiol@172	-1.16054	28.8	0.0001	625.304	2	CASIQKFGER	Carbamidomethyl@223;XL:U-Alkene@228	-0.86803	38.9	6.1e-05
SDASO-L	ALB	P170|Y171	ALB	K228	867.927	4	-0.519916	1110.55	2	RHPYFYAPELLYYANK	XL:U-Sulfenic*@170|XL:U-Sulfenic*@171	0.601313	34.4	2.7e-07	625.304	2	CASIQKFGER	Carbamidomethyl@223;XL:U-Alkene@228	-1.50772	36.9	2.5e-05
SDASO-L	ALB	R168|H169|P170|Y171	ALB	K228	1156.9	3	-0.252068	1101.55	2	RHPYFYAPELLYYANK	XL:U-Thiol@168|XL:U-Thiol@169|XL:U-Thiol@170|XL:U-Thiol@171	-0.741876	42.6	7.4e-07	1249.6	1	CASIQKFGER	Carbamidomethyl@223;XL:U-Alkene@228	-1.00995	20	0.0011
SDASO-L	ALB	R168|H169|P170|Y171	ALB	K228	694.543	5	0.233102	734.7	3	RHPYFYAPELLYYANK	XL:U-Thiol@168|XL:U-Thiol@169|XL:U-Thiol@170|XL:U-Thiol@171	-0.616103	30.7	4.8e-06	625.304	2	CASIQKFGER	Carbamidomethyl@223;XL:U-Alkene@228	-1.3478	35.7	1.8e-05
SDASO-L	ALB	P170|Y171	ALB	K228	867.928	4	1.45141	1110.56	2	RHPYFYAPELLYYANK	XL:U-Sulfenic*@170|XL:U-Sulfenic*@171	-4.53125	23.2	0.00019	625.304	2	CASIQKFGER	Carbamidomethyl@223;XL:U-Alkene@228	-1.50772	33.7	9.9e-05
SDASO-L	ALB	R168|H169|P170|Y171|F172	ALB	K228	867.929	4	2.08505	1101.55	2	RHPYFYAPELLYYANK	XL:U-Thiol@168|XL:U-Thiol@169|XL:U-Thiol@170|XL:U-Thiol@171|XL:U-Thiol@172	-0.651095	42.6	5.8e-07	625.304	2	CASIQKFGER	Carbamidomethyl@223;XL:U-Alkene@228	-0.86803	36.5	6.2e-05
SDASO-L	ALB	R168|H169|P170|Y171|F172|Y173	ALB	K228	867.929	4	2.08505	1101.55	2	RHPYFYAPELLYYANK	XL:U-Thiol@168|XL:U-Thiol@169|XL:U-Thiol@170|XL:U-Thiol@171|XL:U-Thiol@172|XL:U-Thiol@173	-1.28656	31.6	0.00013	625.304	2	CASIQKFGER	Carbamidomethyl@223;XL:U-Alkene@228	-1.50772	38.1	6.4e-05
SDASO-L	ALB	R168|H169|P170|Y171|F172|Y173	ALB	K228	867.929	4	2.08505	1101.55	2	RHPYFYAPELLYYANK	XL:U-Thiol@168|XL:U-Thiol@169|XL:U-Thiol@170|XL:U-Thiol@171|XL:U-Thiol@172|XL:U-Thiol@173	-1.28656	31.6	0.00013	625.304	2	CASIQKFGER	Carbamidomethyl@223;XL:U-Alkene@228	-1.50772	38.1	6.4e-05
SDASO-L	ALB	R168|H169|P170|Y171|F172	ALB	K228	694.545	5	2.25723	734.701	3	RHPYFYAPELLYYANK	XL:U-Thiol@168|XL:U-Thiol@169|XL:U-Thiol@170|XL:U-Thiol@171|XL:U-Thiol@172	-1.9772	29.5	2.8e-05	625.304	2	CASIQKFGER	Carbamidomethyl@223;XL:U-Alkene@228	-1.66764	34.5	8.3e-05
SDASO-L	ALB	P170|Y171	ALB	K228	694.545	5	2.43325	734.702	3	RHPYFYAPELLYYANK	XL:U-Thiol@170|XL:U-Thiol@171	-3.61051	38.7	1.8e-07	625.305	2	CASIQKFGER	Carbamidomethyl@223;XL:U-Alkene@228	-2.46725	37	6.3e-05
SDASO-L	ALB	P170|Y171	ALB	K228	694.545	5	2.52125	734.701	3	RHPYFYAPELLYYANK	XL:U-Thiol@170|XL:U-Thiol@171	-1.56887	34.8	1.1e-06	625.304	2	CASIQKFGER	Carbamidomethyl@223;XL:U-Alkene@228	-2.14741	38.1	1.7e-05
SDASO-L	ALB	R168|H169|P170|Y171	ALB	K228	694.545	5	2.60926	734.7	3	RHPYFYAPELLYYANK	XL:U-Thiol@168|XL:U-Thiol@169|XL:U-Thiol@170|XL:U-Thiol@171	-0.479993	38.4	2.9e-07	625.304	2	CASIQKFGER	Carbamidomethyl@223;XL:U-Alkene@228	-1.66764	37.6	8.1e-05
SDASO-L	ALB	K401;L400|H402	ALB	K498	873.447	4	-0.484974	879.486	2	LKHLVDEPQNLIK	XL:U-Alkene@401;XL:U-Thiol@400|XL:U-Thiol@402	-1.94406	37.3	1.1e-06	760.865	2	VTKCCTESLVNR	XL:U-Alkene@498;Carbamidomethyl@499;Carbamidomethyl@500	-2.03323	39.9	5.7e-07
SDASO-L	ALB	K401;L400|H402	ALB	K498	872.945	4	-0.731453	879.486	2	LKHLVDEPQNLIK	XL:U-Alkene@401;XL:U-Thiol@400|XL:U-Thiol@402	-1.60295	27.8	8.8e-06	760.864	2	VTKCCTESLVNR	XL:U-Alkene@498;Carbamidomethyl@499;Carbamidomethyl@500	-1.11322	36.6	2.7e-07
SDASO-L	ALB	K401;L400|H402|L403	ALB	K498	873.198	4	0.826396	879.489	2	LKHLVDEPQNLIK	XL:U-Alkene@401;XL:U-Thiol@400|XL:U-Thiol@402|XL:U-Thiol@403	-4.90031	25.5	1.9e-05	760.865	2	VTKCCTESLVNR	XL:U-Alkene@498;Carbamidomethyl@499;Carbamidomethyl@500	-2.8218	32.7	3.8e-07
SDASO-L	ALB	K138	ALB	G454|K455	873.436	4	-0.953732	1249.59	2	DDSPDLPKLKPDPNTLCDEFK	XL:U-Alkene@138;Carbamidomethyl@147	-1.08874	21.9	0.00013	496.783	2	SLGKVGTR	XL:U-Sulfenic@454|XL:U-Sulfenic@455	-3.01541	12.4	0.011
SDASO-L	ALB	K138|K140	ALB	G454|K455	873.689	4	0.463424	1249.59	2	DDSPDLPKLKPDPNTLCDEFK	Carbamidomethyl@147;XL:U-Alkene@138|XL:U-Alkene@140	-2.12907	24.3	0.00051	496.783	2	SLGKVGTR	XL:U-Sulfenic*@454|XL:U-Sulfenic*@455	-2.41153	12.4	0.0089
SDASO-L	ALB	K138	ALB	G454|K455|V456	873.437	4	-0.533973	1249.59	2	DDSPDLPKLKPDPNTLCDEFK	XL:U-Alkene@138;Carbamidomethyl@147	-1.24879	23.3	0.0001	496.782	2	SLGKVGTR	XL:U-Sulfenic*@454|XL:U-Sulfenic*@455|XL:U-Sulfenic*@456	-1.00247	16.8	0.011
SDASO-L	ALB	D132|S133|P134|K138|L139|K140	ALB	K455	698.952	5	1.49106	873.749	3	DDSPDLPKLKPDPNTLCDEFK	Carbamidomethyl@147;XL:U-Sulfenic@132|XL:U-Sulfenic@133|XL:U-Sulfenic@134|XL:U-Sulfenic@138|XL:U-Sulfenic@139|XL:U-Sulfenic@140	0.166148	13.6	0.12	436.254	2	SLGKVGTR	XL:U-Alkene@455	-1.00402	18.8	0.001
SDASO-L	ALB	P137|K138|L139|K140	ALB	K455	698.953	5	2.45301	873.749	3	DDSPDLPKLKPDPNTLCDEFK	Carbamidomethyl@147;XL:U-Sulfenic*@137|XL:U-Sulfenic*@138|XL:U-Sulfenic*@139|XL:U-Sulfenic*@140	-0.29165	29.2	6.6e-05	436.254	2	SLGKVGTR	XL:U-Alkene@455	-1.46247	17.6	0.0026
SDASO-L	ALB	D131|P137|K138|L139|K140	ALB	K455	698.752	5	2.34814	873.749	3	DDSPDLPKLKPDPNTLCDEFK	Carbamidomethyl@147;XL:U-Sulfenic*@131|XL:U-Sulfenic*@137|XL:U-Sulfenic*@138|XL:U-Sulfenic*@139|XL:U-Sulfenic*@140	-0.0627511	23.4	0.00025	496.783	2	SLGKVGTR	XL:U-Sulfenic*@455	-2.61283	16.6	0.00044
SDASO-L	ALB	K140;T145	ALB	K160	875.671	4	-7.77128	894.425	2	LKPDPNTLCDEFK	XL:U-Alkene@140;XL:U-Thiol@145;Carbamidomethyl@147	-4.58579	12.9	0.015	750.389	2	FWGKYLYEIAR	XL:U-Alkene@160	-1.40306	37.2	2e-06
SDASO-L	ALB	K140;D148|E149|F150	ALB	K160	875.42	4	-7.93116	894.423	2	LKPDPNTLCDEFK	XL:U-Alkene@140;Carbamidomethyl@147;XL:U-Thiol@148|XL:U-Thiol@149|XL:U-Thiol@150	-3.02054	11.3	0.041	750.388	2	FWGKYLYEIAR	XL:U-Alkene@160	-0.203686	30.3	5.4e-06
SDASO-L	ALB	K140;F150	ALB	K160	875.17	4	-7.60238	894.421	2	LKPDPNTLCDEFK	XL:U-Alkene@140;Carbamidomethyl@147;XL:U-Thiol@150	-0.113639	9.4	0.36	750.388	2	FWGKYLYEIAR	XL:U-Alkene@160	-1.2698	39.9	1.4e-05
SDASO-L	ALB	H361|E363	ALB	K401	588.672	6	0.415323	482.531	4	RHPEYAVSVLLRLAK	XL:U-Sulfenic*@361|XL:U-Sulfenic*@363	-3.92259	19.3	0.0013	800.959	2	LKHLVDEPQNLIK	XL:U-Alkene@401	-2.96491	27.7	2.5e-05
SDASO-L	ALB	K420	ALB	A562|T563|E564	1192.57	3	-3.73353	1292.12	2	QNCDQFEKLGEYGFQNALIVR	Carbamidomethyl@415;XL:U-Alkene@420	-1.78765	40.1	2.3e-08	975.482	1	ATEEQLK	XL:U-Thiol@562|XL:U-Thiol@563|XL:U-Thiol@564	-0.867027	15.1	0.16
SDASO-L	ALB	K420	ALB	A562|T563|E564	1193.25	3	0.0922081	1292.12	2	QNCDQFEKLGEYGFQNALIVR	Carbamidomethyl@415;XL:U-Alkene@420	-2.56157	39.1	7e-07	975.483	1	ATEEQLK	XL:U-Thiol@562|XL:U-Thiol@563|XL:U-Thiol@564	-1.37959	15.4	0.067
SDASO-L	ALB	K420	ALB	A562|E564|E565	1192.91	3	-1.052	1292.12	2	QNCDQFEKLGEYGFQNALIVR	Carbamidomethyl@415;XL:U-Alkene@420	0.147152	42.9	1.7e-09	975.481	1	ATEEQLK	XL:U-Thiol@562|XL:U-Thiol@564|XL:U-Thiol@565	0.0555938	13	0.28
SDASO-L	ALB	K420	ALB	E565	1192.91	3	-1.052	1292.12	2	QNCDQFEKLGEYGFQNALIVR	Carbamidomethyl@415;XL:U-Alkene@420	0.147152	42.9	1.7e-09	993.492	1	ATEEQLK	XL:U-Sulfenic*@565	0.527665	10	0.01
SDASO-L	ALB	K420	ALB	A562|T563|E564	894.935	4	-0.0486229	1292.12	2	QNCDQFEKLGEYGFQNALIVR	Carbamidomethyl@415;XL:U-Alkene@420	-5.19289	30.6	4e-06	975.483	1	ATEEQLK	XL:U-Thiol@562|XL:U-Thiol@563|XL:U-Thiol@564	-1.68713	14.1	0.13
SDASO-L	ALB	K420	ALB	A562|T563|E564	1192.91	3	0.484244	1292.12	2	QNCDQFEKLGEYGFQNALIVR	Carbamidomethyl@415;XL:U-Alkene@420	-0.936339	49	1.5e-08	975.484	1	ATEEQLK	XL:U-Thiol@562|XL:U-Thiol@563|XL:U-Thiol@564	-1.99467	18.3	0.063
SDASO-L	ALB	K420	ALB	A562|T563|E564	1193.25	3	2.03757	1292.12	2	QNCDQFEKLGEYGFQNALIVR	Carbamidomethyl@415;XL:U-Alkene@420	-1.3233	37.8	2.1e-06	975.485	1	ATEEQLK	XL:U-Thiol@562|XL:U-Thiol@563|XL:U-Thiol@564	-3.0198	15.5	0.12
SDASO-L	ALB	K420	ALB	A562|T563|E564	1192.58	3	-0.455286	1292.12	2	QNCDQFEKLGEYGFQNALIVR	Carbamidomethyl@415;XL:U-Alkene@420	-1.01373	47.1	6.2e-09	975.484	1	ATEEQLK	XL:U-Thiol@562|XL:U-Thiol@563|XL:U-Thiol@564	-2.09718	15.3	0.097
SDASO-L	ALB	K420	ALB	E565	1192.58	3	0.159384	1292.12	2	QNCDQFEKLGEYGFQNALIVR	Carbamidomethyl@415;XL:U-Alkene@420	-0.704163	46.6	2.6e-08	993.493	1	ATEEQLK	XL:U-Sulfenic*@565	-0.881505	9.1	0.0061
SDASO-L	ALB	K420	ALB	A562|T563|E564	1192.58	3	0.261829	1292.12	2	QNCDQFEKLGEYGFQNALIVR	Carbamidomethyl@415;XL:U-Alkene@420	-0.549378	46.3	1.7e-08	975.482	1	ATEEQLK	XL:U-Thiol@562|XL:U-Thiol@563|XL:U-Thiol@564	-0.662	14.5	0.037
SDASO-L	ALB	K420	ALB	A562|T563|E564	1192.58	3	0.261829	1292.12	2	QNCDQFEKLGEYGFQNALIVR	Carbamidomethyl@415;XL:U-Alkene@420	-0.549378	46.3	1.7e-08	975.482	1	ATEEQLK	XL:U-Thiol@562|XL:U-Thiol@563|XL:U-Thiol@564	-0.662	14.5	0.037
SDASO-L	ALB	K420	ALB	T563|E564	894.685	4	1.16304	1292.12	2	QNCDQFEKLGEYGFQNALIVR	Carbamidomethyl@415;XL:U-Alkene@420	-1.71026	32.6	9.8e-07	993.494	1	ATEEQLK	XL:U-Sulfenic*@563|XL:U-Sulfenic*@564	-1.68674	14.6	0.00036
SDASO-L	ALB	K420	ALB	E565	1192.58	3	1.08139	1292.12	2	QNCDQFEKLGEYGFQNALIVR	Carbamidomethyl@415;XL:U-Alkene@420	-0.00763239	41.6	1.8e-08	975.483	1	ATEEQLK	XL:U-Thiol@565	-1.48211	16.8	0.082
SDASO-L	ALB	K420	ALB	E564	1192.58	3	1.59361	1292.12	2	QNCDQFEKLGEYGFQNALIVR	Carbamidomethyl@415;XL:U-Alkene@420	-1.78765	45.4	1.1e-08	993.495	1	ATEEQLK	XL:U-Sulfenic*@564	-2.79394	13.1	0.0052
SDASO-L	ALB	K420	ALB	A562|T563|E564	894.686	4	1.77771	1292.12	2	QNCDQFEKLGEYGFQNALIVR	Carbamidomethyl@415;XL:U-Alkene@420	-1.71026	36.8	1.9e-08	975.482	1	ATEEQLK	XL:U-Thiol@562|XL:U-Thiol@563|XL:U-Thiol@564	-0.251947	13.3	0.16
SDASO-L	ALB	K420	ALB	A562|T563|E564	894.686	4	1.84601	1292.13	2	QNCDQFEKLGEYGFQNALIVR	Carbamidomethyl@415;XL:U-Alkene@420	-6.97289	34.5	6.9e-07	975.483	1	ATEEQLK	XL:U-Thiol@562|XL:U-Thiol@563|XL:U-Thiol@564	-1.78965	17.2	0.1
SDASO-L	ALB	K420	ALB	E565	1192.91	3	2.94223	1292.12	2	QNCDQFEKLGEYGFQNALIVR	Carbamidomethyl@415;XL:U-Alkene@420	-2.56157	45.3	6.7e-09	975.484	1	ATEEQLK	XL:U-Thiol@565	-2.1997	16	0.12
SDASO-L	ALB	K420	ALB	E564	1192.58	3	1.90095	1292.12	2	QNCDQFEKLGEYGFQNALIVR	Carbamidomethyl@415;XL:U-Alkene@420	0.379329	47.1	2.3e-08	993.492	1	ATEEQLK	XL:U-Sulfenic*@564	-0.277576	12.8	0.00013
SDASO-L	ALB	K420	ALB	A562|T563|E564	1192.58	3	2.31073	1292.12	2	QNCDQFEKLGEYGFQNALIVR	Carbamidomethyl@415;XL:U-Alkene@420	-0.936339	46.6	5.9e-09	975.483	1	ATEEQLK	XL:U-Thiol@562|XL:U-Thiol@563|XL:U-Thiol@564	-1.78965	14.3	0.18
SDASO-L	ALB	S82|H83|A84|G85|E87	ALB	K100	728.339	5	-3.20114	819.831	2	TCVADESHAGCEK	Carbamidomethyl@77;Carbamidomethyl@86;XL:U-Sulfenic*@82|XL:U-Sulfenic*@83|XL:U-Sulfenic*@84|XL:U-Sulfenic*@85|XL:U-Sulfenic*@87	0.445484	9.4	0.024	1000.52	2	SLHTLFGDELCKVASLR	Carbamidomethyl@99;XL:U-Alkene@100	-1.24703	38.7	1.6e-07
SDASO-L	ALB	E81|S82|H83	ALB	K100	910.174	4	0.0920305	810.825	2	TCVADESHAGCEK	Carbamidomethyl@77;Carbamidomethyl@86;XL:U-Thiol@81|XL:U-Thiol@82|XL:U-Thiol@83	1.20892	28.6	1.2e-05	1000.51	2	SLHTLFGDELCKVASLR	Carbamidomethyl@99;XL:U-Alkene@100	3.95029	41.1	1.4e-08
SDASO-L	ALB	H83|A84|G85|E87	ALB	K100	728.341	5	0.826841	540.886	3	TCVADESHAGCEK	Carbamidomethyl@77;Carbamidomethyl@86;XL:U-Thiol@83|XL:U-Thiol@84|XL:U-Thiol@85|XL:U-Thiol@87	1.00878	12.5	0.0037	1000.52	2	SLHTLFGDELCKVASLR	Carbamidomethyl@99;XL:U-Alkene@100	1.45157	37.8	3.1e-08
SDASO-L	ALB	H83|A84|G85|E87	ALB	K100	728.341	5	0.826841	540.886	3	TCVADESHAGCEK	Carbamidomethyl@77;Carbamidomethyl@86;XL:U-Thiol@83|XL:U-Thiol@84|XL:U-Thiol@85|XL:U-Thiol@87	1.00878	12.5	0.0037	1000.52	2	SLHTLFGDELCKVASLR	Carbamidomethyl@99;XL:U-Alkene@100	1.45157	37.8	3.1e-08
SDASO-L	ALB	K401;E406;L400|L403|V404|D405|L403|V404	ALB	K437	1215.33	3	1.08693	967.017	2	LKHLVDEPQNLIK	XL:U-Alkene@401;XL:U-Sulfenic*@400&XL:U-Thiol@406|XL:U-Sulfenic*@403&XL:U-Thiol@406|XL:U-Sulfenic*@404&XL:U-Thiol@406|XL:U-Sulfenic*@405&XL:U-Thiol@406|XL:U-Thiol@403&XL:U-Sulfenic*@406|XL:U-Thiol@404&XL:U-Sulfenic*@406	0.351834	17	0.0046	1693.94	1	KVPQVSTPTLVEVSR	XL:U-Alkene@437	1.7516	12.7	0.0003
SDASO-L	ALB	K401;E406	ALB	K437	1222	3	-0.369048	879.486	2	LKHLVDEPQNLIK	XL:U-Alkene@401;XL:U-Thiol@406	-2.05776	39.1	3.1e-07	1693.95	1	KVPQVSTPTLVEVSR	XL:U-Alkene@437	-1.73139	18.4	5.9e-06
SDASO-L	ALB	K401;E406	ALB	K437	1221.67	3	0.413638	879.486	2	LKHLVDEPQNLIK	XL:U-Alkene@401;XL:U-Thiol@406	-2.05776	44.2	1.5e-08	1693.95	1	KVPQVSTPTLVEVSR	XL:U-Alkene@437	-1.43622	10.8	0.0028
SDASO-L	ALB	K401;E406	ALB	K437	1221.67	3	1.51367	879.485	2	LKHLVDEPQNLIK	XL:U-Alkene@401;XL:U-Thiol@406	-0.579624	33.4	8e-07	1693.95	1	KVPQVSTPTLVEVSR	XL:U-Alkene@437	-0.255552	9.4	0.008
SDASO-L	ALB	K401;E406	ALB	K437	1221.67	3	1.51367	879.485	2	LKHLVDEPQNLIK	XL:U-Alkene@401;XL:U-Thiol@406	-0.579624	33.4	8e-07	1693.95	1	KVPQVSTPTLVEVSR	XL:U-Alkene@437	-0.255552	9.4	0.008
SDASO-L	ALB	K401;E406	ALB	K437	1221.34	3	0.496538	879.486	2	LKHLVDEPQNLIK	XL:U-Alkene@401;XL:U-Thiol@406	-1.48925	36.9	2.1e-07	1693.95	1	KVPQVSTPTLVEVSR	XL:U-Alkene@437	-0.727821	12.2	0.0029
SDASO-L	ALB	K401;E406	ALB	K437	1221.34	3	0.496538	879.486	2	LKHLVDEPQNLIK	XL:U-Alkene@401;XL:U-Thiol@406	-1.48925	36.9	2.1e-07	1693.95	1	KVPQVSTPTLVEVSR	XL:U-Alkene@437	-0.727821	12.2	0.0029
SDASO-L	ALB	K401;E406	ALB	K437	1222.01	3	3.62999	879.486	2	LKHLVDEPQNLIK	XL:U-Alkene@401;XL:U-Thiol@406	-2.51257	39	2.2e-06	1693.95	1	KVPQVSTPTLVEVSR	XL:U-Alkene@437	-1.02299	9.1	0.0036
SDASO-L	ALB	K401;D405|E406	ALB	K437	1221.67	3	3.11373	879.486	2	LKHLVDEPQNLIK	XL:U-Alkene@401;XL:U-Thiol@405|XL:U-Thiol@406	-2.51257	34.8	7.9e-06	1693.95	1	KVPQVSTPTLVEVSR	XL:U-Alkene@437	-1.31816	11.5	0.00042
SDASO-L	ALB	K401;E406	ALB	K437	1221.34	3	2.39712	879.487	2	LKHLVDEPQNLIK	XL:U-Alkene@401;XL:U-Thiol@406	-2.96738	43.9	4.6e-07	1693.95	1	KVPQVSTPTLVEVSR	XL:U-Alkene@437	-1.79042	17.1	0.00015
SDASO-L	ALB	K455	ALB	V570|M571	747.984	5	-19.0339	436.254	2	SLGKVGTR	XL:U-Alkene@455	-2.60859	27.3	6.2e-05	949.472	3	HKPKATEEQLKTVMENFVAFVDK	XL:U-Thiol@570|XL:U-Thiol@571	19.8293	13.6	0.54
SDASO-L	ALB	K437	ALB	E518|T519	1250.98	3	-3.58901	1693.95	1	KVPQVSTPTLVEVSR	XL:U-Alkene@437	-0.786854	12.9	0.00021	1019.49	2	RPCFSALTPDETYVPK	Carbamidomethyl@510;XL:U-Thiol@518|XL:U-Thiol@519	0.057514	32.9	2.8e-06
SDASO-L	ALB	K437	ALB	E518|T519	1250.65	3	0.202871	1693.95	1	KVPQVSTPTLVEVSR	XL:U-Alkene@437	-0.845888	18.4	6.3e-06	1019.49	2	RPCFSALTPDETYVPK	Carbamidomethyl@510;XL:U-Thiol@518|XL:U-Thiol@519	-1.60998	34	4e-06
SDASO-L	ALB	K437	ALB	E518	1250.31	3	-0.20476	1693.95	1	KVPQVSTPTLVEVSR	XL:U-Alkene@437	-0.845888	19.8	6e-06	1019.49	2	RPCFSALTPDETYVPK	Carbamidomethyl@510;XL:U-Thiol@518	-0.72719	33.1	3.6e-06
SDASO-L	ALB	K437	ALB	E518|T519	1250.99	3	2.46579	1693.95	1	KVPQVSTPTLVEVSR	XL:U-Alkene@437	-1.43622	15.8	6.8e-05	1019.49	2	RPCFSALTPDETYVPK	Carbamidomethyl@510;XL:U-Thiol@518|XL:U-Thiol@519	-2.10042	32.6	1.2e-05
SDASO-L	ALB	K437	ALB	E518|T519	1250.65	3	2.15656	1693.95	1	KVPQVSTPTLVEVSR	XL:U-Alkene@437	0.157684	13.6	0.00059	1019.49	2	RPCFSALTPDETYVPK	Carbamidomethyl@510;XL:U-Thiol@518|XL:U-Thiol@519	-0.531014	28.5	5.6e-05
SDASO-L	ALB	R433	ALB	K437	1257.02	3	6.2543	1038.04	2	LGEYGFQNALIVRYTR	XL:U-Sulfenic*@433	-0.802238	16.8	0.0035	1693.95	1	KVPQVSTPTLVEVSR	XL:U-Alkene@437	-0.0784507	14.9	0.0012
SDASO-L	ALB	K548	ALB	K568;T569;V570|M571|E572|N573|V570|M571|E572|N573	951.248	4	-0.133349	598.866	2	KQTALVELLK	XL:U-Alkene@548	-1.14173	32.6	2.8e-05	1293.12	2	ATEEQLKTVMENFVAFVDK	XL:U-Alkene@568;XL:U-Sulfenic*@569&XL:U-Thiol@570|XL:U-Sulfenic*@569&XL:U-Thiol@571|XL:U-Sulfenic*@569&XL:U-Thiol@572|XL:U-Sulfenic*@569&XL:U-Thiol@573|XL:U-Thiol@569&XL:U-Sulfenic*@570|XL:U-Thiol@569&XL:U-Sulfenic*@571|XL:U-Thiol@569&XL:U-Sulfenic*@572|XL:U-Thiol@569&XL:U-Sulfenic*@573	-1.03475	15.1	0.0058
SDASO-L	ALB	K548	ALB	K568;E572;T569|A562|T563|E564	950.242	4	-3.73645	598.867	2	KQTALVELLK	XL:U-Alkene@548	-2.64457	30.4	3.8e-05	1293.12	2	ATEEQLKTVMENFVAFVDK	XL:U-Alkene@568;XL:U-Sulfenic*@569&XL:U-Thiol@572|XL:U-Thiol@562&XL:U-Sulfenic*@572|XL:U-Thiol@563&XL:U-Sulfenic*@572|XL:U-Thiol@564&XL:U-Sulfenic*@572	-2.81338	13.1	0.024
SDASO-L	ALB	K548	ALB	L567;K568;M571	950.746	4	-1.13063	598.867	2	KQTALVELLK	XL:U-Alkene@548	-1.30872	34.9	1.3e-05	1293.12	2	ATEEQLKTVMENFVAFVDK	XL:U-Alkene@568;XL:U-Sulfenic*@567&XL:U-Thiol@571|XL:U-Thiol@567&XL:U-Sulfenic*@571	-0.416088	15	0.0047
SDASO-L	ALB	K548	ALB	K568;T569;M571|E572|N573|M571|E572|N573	950.998	4	0.106995	598.867	2	KQTALVELLK	XL:U-Alkene@548	-2.14362	34.2	8.5e-05	1293.12	2	ATEEQLKTVMENFVAFVDK	XL:U-Alkene@568;XL:U-Sulfenic*@569&XL:U-Thiol@571|XL:U-Sulfenic*@569&XL:U-Thiol@572|XL:U-Sulfenic*@569&XL:U-Thiol@573|XL:U-Thiol@569&XL:U-Sulfenic*@571|XL:U-Thiol@569&XL:U-Sulfenic*@572|XL:U-Thiol@569&XL:U-Sulfenic*@573	-1.57607	23.4	1.4e-05
SDASO-L	ALB	K548	ALB	L567;K568;M571|E572|N573|M571|E572|N573	950.746	4	-0.552246	598.867	2	KQTALVELLK	XL:U-Alkene@548	-2.64457	33.1	2e-05	1293.12	2	ATEEQLKTVMENFVAFVDK	XL:U-Alkene@568;XL:U-Sulfenic*@567&XL:U-Thiol@571|XL:U-Sulfenic*@567&XL:U-Thiol@572|XL:U-Sulfenic*@567&XL:U-Thiol@573|XL:U-Thiol@567&XL:U-Sulfenic*@571|XL:U-Thiol@567&XL:U-Sulfenic*@572|XL:U-Thiol@567&XL:U-Sulfenic*@573	-1.57607	20.5	5.4e-05
SDASO-L	ALB	K548	ALB	K568;N573;A562|T563|E564|E565|Q566|L567|T569|A562|T563|E564|E565|Q566|L567	950.747	4	0.540262	598.867	2	KQTALVELLK	XL:U-Alkene@548	-1.80966	33.7	1.7e-05	1293.12	2	ATEEQLKTVMENFVAFVDK	XL:U-Alkene@568;XL:U-Sulfenic*@562&XL:U-Thiol@573|XL:U-Sulfenic*@563&XL:U-Thiol@573|XL:U-Sulfenic*@564&XL:U-Thiol@573|XL:U-Sulfenic*@565&XL:U-Thiol@573|XL:U-Sulfenic*@566&XL:U-Thiol@573|XL:U-Sulfenic*@567&XL:U-Thiol@573|XL:U-Sulfenic*@569&XL:U-Thiol@573|XL:U-Thiol@562&XL:U-Sulfenic*@573|XL:U-Thiol@563&XL:U-Sulfenic*@573|XL:U-Thiol@564&XL:U-Sulfenic*@573|XL:U-Thiol@565&XL:U-Sulfenic*@573|XL:U-Thio…	-0.725417	23.4	1.5e-05
SDASO-L	ALB	K548	ALB	K568;T569;M571|E572|N573|M571|E572|N573	951	4	2.48418	598.868	2	KQTALVELLK	XL:U-Alkene@548	-3.14551	30	1e-05	1293.12	2	ATEEQLKTVMENFVAFVDK	XL:U-Alkene@568;XL:U-Sulfenic*@569&XL:U-Thiol@571|XL:U-Sulfenic*@569&XL:U-Thiol@572|XL:U-Sulfenic*@569&XL:U-Thiol@573|XL:U-Thiol@569&XL:U-Sulfenic*@571|XL:U-Thiol@569&XL:U-Sulfenic*@572|XL:U-Thiol@569&XL:U-Sulfenic*@573	-2.19473	14.9	0.0049
SDASO-L	ALB	K548	ALB	K568;T569;M571|E572|N573|M571|E572|N573	950.748	4	1.5685	598.868	2	KQTALVELLK	XL:U-Alkene@548	-2.97853	32.5	2.6e-05	1293.12	2	ATEEQLKTVMENFVAFVDK	XL:U-Alkene@568;XL:U-Sulfenic*@569&XL:U-Thiol@571|XL:U-Sulfenic*@569&XL:U-Thiol@572|XL:U-Sulfenic*@569&XL:U-Thiol@573|XL:U-Thiol@569&XL:U-Sulfenic*@571|XL:U-Thiol@569&XL:U-Sulfenic*@572|XL:U-Thiol@569&XL:U-Sulfenic*@573	-1.26674	22.2	3.5e-05
SDASO-L	ALB	K548	ALB	K568;T569;E572|N573	950.748	4	1.7613	598.868	2	KQTALVELLK	XL:U-Alkene@548	-3.14551	29.6	7.8e-06	1293.12	2	ATEEQLKTVMENFVAFVDK	XL:U-Alkene@568;XL:U-Sulfenic*@569;XL:U-Thiol@572|XL:U-Thiol@573	-1.96273	25.3	2e-05
SDASO-L	ALB	K548	ALB	K568;T569;M571|E572|N573|M571|E572|N573	950.497	4	1.1666	598.866	2	KQTALVELLK	XL:U-Alkene@548	-1.14173	32.6	1.9e-05	1293.12	2	ATEEQLKTVMENFVAFVDK	XL:U-Alkene@568;XL:U-Sulfenic*@569&XL:U-Thiol@571|XL:U-Sulfenic*@569&XL:U-Thiol@572|XL:U-Sulfenic*@569&XL:U-Thiol@573|XL:U-Thiol@569&XL:U-Sulfenic*@571|XL:U-Thiol@569&XL:U-Sulfenic*@572|XL:U-Thiol@569&XL:U-Sulfenic*@573	-0.648085	26.2	2e-06
SDASO-L	ALB	K548	ALB	K568;T569;M571|E572|M571|E572|A576	950.75	4	3.0466	598.867	2	KQTALVELLK	XL:U-Alkene@548	-2.64457	32.5	2.3e-05	1293.12	2	ATEEQLKTVMENFVAFVDK	XL:U-Alkene@568;XL:U-Sulfenic*@569&XL:U-Thiol@571|XL:U-Sulfenic*@569&XL:U-Thiol@572|XL:U-Thiol@569&XL:U-Sulfenic*@571|XL:U-Thiol@569&XL:U-Sulfenic*@572|XL:U-Thiol@569&XL:U-Sulfenic*@576	-1.6534	25.2	6.2e-06
SDASO-L	ALB	K548	ALB	K568;T569;N573	950.498	4	2.70937	598.867	2	KQTALVELLK	XL:U-Alkene@548	-2.14362	33.1	1.7e-05	1293.12	2	ATEEQLKTVMENFVAFVDK	XL:U-Alkene@568;XL:U-Sulfenic@569;XL:U-Thiol@573	-1.18941	24.3	6.4e-05
SDASO-L	ALB	K548	ALB	K568;T569;N573	950.498	4	2.70937	598.867	2	KQTALVELLK	XL:U-Alkene@548	-2.14362	33.1	1.7e-05	1293.12	2	ATEEQLKTVMENFVAFVDK	XL:U-Alkene@568;XL:U-Sulfenic*@569;XL:U-Thiol@573	-1.18941	24.8	4.5e-05
SDASO-L	ALB	K548	ALB	K568;T569;N573	950.5	4	4.50927	598.868	2	KQTALVELLK	XL:U-Alkene@548	-3.64646	31.6	1.3e-05	1293.12	2	ATEEQLKTVMENFVAFVDK	XL:U-Alkene@568;XL:U-Sulfenic*@569&XL:U-Thiol@573|XL:U-Thiol@569&XL:U-Sulfenic*@573	-3.04538	19.7	0.00016
SDASO-L	ALB	K548	ALB	K568;V570;E564|E565|Q566|E564|E565|Q566	950.504	4	8.43048	598.868	2	KQTALVELLK	XL:U-Alkene@548	-2.97853	32.4	1.6e-05	1293.12	2	ATEEQLKTVMENFVAFVDK	XL:U-Alkene@568;XL:U-Sulfenic*@564&XL:U-Thiol@570|XL:U-Sulfenic*@565&XL:U-Thiol@570|XL:U-Sulfenic*@566&XL:U-Thiol@570|XL:U-Thiol@564&XL:U-Sulfenic*@570|XL:U-Thiol@565&XL:U-Sulfenic*@570|XL:U-Thiol@566&XL:U-Sulfenic*@570	-2.1174	18.6	0.00022
SDASO-L	ALB	K548	ALB	K568;T569;M571|E572|M571|E572	950.506	4	11.1303	598.868	2	KQTALVELLK	XL:U-Alkene@548	-3.64646	33	1.4e-05	1293.12	2	ATEEQLKTVMENFVAFVDK	XL:U-Alkene@568;XL:U-Sulfenic*@569&XL:U-Thiol@571|XL:U-Sulfenic*@569&XL:U-Thiol@572|XL:U-Thiol@569&XL:U-Sulfenic*@571|XL:U-Thiol@569&XL:U-Sulfenic*@572	-3.43204	25.7	2.7e-06
SDASO-L	ALB	R168|H169|P170|Y171	ALB	K489	763.588	5	-2.21588	734.704	3	RHPYFYAPELLYYANK	XL:U-Thiol@168|XL:U-Thiol@169|XL:U-Thiol@170|XL:U-Thiol@171	-6.46879	33.1	1.6e-06	797.419	2	LCVLHEKTPVSEK	Carbamidomethyl@484;XL:U-Alkene@489	-0.854868	41.7	1.2e-06
SDASO-L	ALB	R168|H169|P170	ALB	K489	763.39	5	1.04937	734.701	3	RHPYFYAPELLYYANK	XL:U-Thiol@168|XL:U-Thiol@169|XL:U-Thiol@170	-2.24942	18.7	0.003	797.421	2	LCVLHEKTPVSEK	Carbamidomethyl@484;XL:U-Alkene@489	-3.36295	40.6	2.8e-06
SDASO-L	ALB	R168|H169|P170|Y171|F172	ALB	K489	763.592	5	2.6664	734.7	3	RHPYFYAPELLYYANK	XL:U-Thiol@168|XL:U-Thiol@169|XL:U-Thiol@170|XL:U-Thiol@171|XL:U-Thiol@172	-0.479993	17.4	0.017	797.421	2	LCVLHEKTPVSEK	Carbamidomethyl@484;XL:U-Alkene@489	-2.98674	48.6	1.3e-06
SDASO-L	ALB	R168|H169|P170|Y171	ALB	K489	763.391	5	2.17019	734.701	3	RHPYFYAPELLYYANK	XL:U-Thiol@168|XL:U-Thiol@169|XL:U-Thiol@170|XL:U-Thiol@171	-1.84109	21.5	0.00049	797.42	2	LCVLHEKTPVSEK	Carbamidomethyl@484;XL:U-Alkene@489	-1.48189	41.1	4.5e-06
SDASO-L	ALB	K548	ALB	K568;M571|E572	954.739	4	-8.79193	598.867	2	KQTALVELLK	XL:U-Alkene@548	-1.97664	33.4	5.2e-05	1205.59	2	ATEEQLKTVMENFVAFVDK	XL:U-Alkene@568;XL:U-Thiol@571|XL:U-Thiol@572	1.33707	23.3	5.2e-05
SDASO-L	ALB	K548	ALB	K568;M571|E572|N573|F574|V575	954.992	4	-7.10963	598.867	2	KQTALVELLK	XL:U-Alkene@548	-2.31061	31.5	2.6e-05	1205.59	2	ATEEQLKTVMENFVAFVDK	XL:U-Alkene@568;XL:U-Thiol@571|XL:U-Thiol@572|XL:U-Thiol@573|XL:U-Thiol@574|XL:U-Thiol@575	-0.321878	23.9	0.00013
SDASO-L	ALB	K548	ALB	K568;M571|E572|N573	954.992	4	-6.85371	598.867	2	KQTALVELLK	XL:U-Alkene@548	-2.64457	33	7.8e-05	1205.59	2	ATEEQLKTVMENFVAFVDK	XL:U-Alkene@568;XL:U-Thiol@571|XL:U-Thiol@572|XL:U-Thiol@573	-0.819561	28.5	3.9e-06
SDASO-L	ALB	K548	ALB	K568;M571|E572|N573	954.992	4	-6.85371	598.867	2	KQTALVELLK	XL:U-Alkene@548	-2.64457	33	7.8e-05	1205.59	2	ATEEQLKTVMENFVAFVDK	XL:U-Alkene@568;XL:U-Thiol@571|XL:U-Thiol@572|XL:U-Thiol@573	-0.819561	28.5	3.9e-06
SDASO-L	ALB	K548	ALB	K568;M571|E572|N573	955.497	4	-3.30006	598.867	2	KQTALVELLK	XL:U-Alkene@548	-2.14362	32.7	2.8e-05	1205.59	2	ATEEQLKTVMENFVAFVDK	XL:U-Alkene@568;XL:U-Thiol@571|XL:U-Thiol@572|XL:U-Thiol@573	-2.22966	35.8	5.3e-06
SDASO-L	ALB	K548	ALB	K568;M571|E572|N573	955.245	4	-4.46878	598.867	2	KQTALVELLK	XL:U-Alkene@548	-2.31061	16.8	0.0012	1205.58	2	ATEEQLKTVMENFVAFVDK	XL:U-Alkene@568;XL:U-Thiol@571|XL:U-Thiol@572|XL:U-Thiol@573	6.56278	25.4	6.7e-05
SDASO-L	ALB	K548	ALB	K568;M571|E572|N573	955.497	4	-3.10822	598.867	2	KQTALVELLK	XL:U-Alkene@548	-2.31061	31.8	5.9e-05	1205.59	2	ATEEQLKTVMENFVAFVDK	XL:U-Alkene@568;XL:U-Thiol@571|XL:U-Thiol@572|XL:U-Thiol@573	-1.31724	24.7	3e-05
SDASO-L	ALB	K548	ALB	K568;M571|E572|N573	955.497	4	-2.91639	598.868	2	KQTALVELLK	XL:U-Alkene@548	-2.97853	33.6	2.1e-05	1205.59	2	ATEEQLKTVMENFVAFVDK	XL:U-Alkene@568;XL:U-Thiol@571|XL:U-Thiol@572|XL:U-Thiol@573	-3.14207	28.8	4.6e-05
SDASO-L	ALB	K548	ALB	K568;M571|E572|N573	955.246	4	-3.7652	598.867	2	KQTALVELLK	XL:U-Alkene@548	-2.64457	32.8	7.9e-05	1205.59	2	ATEEQLKTVMENFVAFVDK	XL:U-Alkene@568;XL:U-Thiol@571|XL:U-Thiol@572|XL:U-Thiol@573	1.17117	19.7	0.00032
SDASO-L	ALB	K548	ALB	K568;M571|E572	955.498	4	-2.40482	598.866	2	KQTALVELLK	XL:U-Alkene@548	-0.80777	32.4	3.7e-05	1205.59	2	ATEEQLKTVMENFVAFVDK	XL:U-Alkene@568;XL:U-Thiol@571|XL:U-Thiol@572	0.590541	29	8e-07
SDASO-L	ALB	K548	ALB	K568;V570|M571|E572|N573|F574|V575	955.246	4	-3.50935	598.867	2	KQTALVELLK	XL:U-Alkene@548	-2.31061	30.3	2.7e-05	1205.6	2	ATEEQLKTVMENFVAFVDK	XL:U-Alkene@568;XL:U-Thiol@570|XL:U-Thiol@571|XL:U-Thiol@572|XL:U-Thiol@573|XL:U-Thiol@574|XL:U-Thiol@575	-6.79171	15.4	0.0084
SDASO-L	ALB	K548	ALB	K568;M571|E572|N573	955.246	4	-3.38143	598.867	2	KQTALVELLK	XL:U-Alkene@548	-2.14362	33.8	2.9e-05	1205.59	2	ATEEQLKTVMENFVAFVDK	XL:U-Alkene@568;XL:U-Thiol@571|XL:U-Thiol@572|XL:U-Thiol@573	-3.39091	24.5	8.6e-05
SDASO-L	ALB	K548	ALB	K568;M571|E572|N573|F574	955.75	4	-0.661598	598.867	2	KQTALVELLK	XL:U-Alkene@548	-2.64457	27.9	2.2e-05	1205.59	2	ATEEQLKTVMENFVAFVDK	XL:U-Alkene@568;XL:U-Thiol@571|XL:U-Thiol@572|XL:U-Thiol@573|XL:U-Thiol@574	-0.404825	25.7	6.2e-05
SDASO-L	ALB	K548	ALB	K568;M571|E572|N573	955.499	4	-1.63748	598.868	2	KQTALVELLK	XL:U-Alkene@548	-3.31249	31.5	8.3e-05	1205.58	2	ATEEQLKTVMENFVAFVDK	XL:U-Alkene@568;XL:U-Thiol@571|XL:U-Thiol@572|XL:U-Thiol@573	1.7518	19.8	0.00073
SDASO-L	ALB	K548	ALB	K568;M571|E572|N573	955.247	4	-2.422	598.867	2	KQTALVELLK	XL:U-Alkene@548	-2.14362	25.9	2.3e-05	1205.59	2	ATEEQLKTVMENFVAFVDK	XL:U-Alkene@568;XL:U-Thiol@571|XL:U-Thiol@572|XL:U-Thiol@573	-0.073037	30.2	1.5e-06
SDASO-L	ALB	K548	ALB	K568;M571|E572|F574|V575	955.247	4	-1.97426	598.867	2	KQTALVELLK	XL:U-Alkene@548	-2.64457	32.1	1.2e-05	1205.59	2	ATEEQLKTVMENFVAFVDK	XL:U-Alkene@568;XL:U-Thiol@571|XL:U-Thiol@572|XL:U-Thiol@574|XL:U-Thiol@575	-2.81029	22.8	0.00026
SDASO-L	ALB	K548	ALB	K568;M571|E572|N573	955.5	4	-0.294636	598.867	2	KQTALVELLK	XL:U-Alkene@548	-2.31061	32.7	1.8e-05	1205.59	2	ATEEQLKTVMENFVAFVDK	XL:U-Alkene@568;XL:U-Thiol@571|XL:U-Thiol@572|XL:U-Thiol@573	-2.64439	24	0.00041
SDASO-L	ALB	K548	ALB	K568;M571|E572|N573	955.5	4	-0.294636	598.867	2	KQTALVELLK	XL:U-Alkene@548	-2.31061	32.7	1.8e-05	1205.59	2	ATEEQLKTVMENFVAFVDK	XL:U-Alkene@568;XL:U-Thiol@571|XL:U-Thiol@572|XL:U-Thiol@573	-2.64439	24	0.00041
SDASO-L	ALB	K548	ALB	K568;M571|E572|N573	955.248	4	-1.0788	598.867	2	KQTALVELLK	XL:U-Alkene@548	-1.80966	34	3.7e-05	1205.59	2	ATEEQLKTVMENFVAFVDK	XL:U-Alkene@568;XL:U-Thiol@571|XL:U-Thiol@572|XL:U-Thiol@573	-0.321878	27.8	1.6e-05
SDASO-L	ALB	K548	ALB	K568;M571|E572|N573	955.248	4	-1.0788	598.867	2	KQTALVELLK	XL:U-Alkene@548	-1.80966	34	3.7e-05	1205.59	2	ATEEQLKTVMENFVAFVDK	XL:U-Alkene@568;XL:U-Thiol@571|XL:U-Thiol@572|XL:U-Thiol@573	-0.321878	27.8	1.6e-05
SDASO-L	ALB	K548	ALB	K568;M571|E572	954.997	4	-2.11928	598.868	2	KQTALVELLK	XL:U-Alkene@548	-2.97853	31.6	1.1e-05	1205.59	2	ATEEQLKTVMENFVAFVDK	XL:U-Alkene@568;XL:U-Thiol@571|XL:U-Thiol@572	-1.89787	28.6	1.3e-05
SDASO-L	ALB	K548	ALB	K568;M571|E572	955.249	4	-0.822949	598.867	2	KQTALVELLK	XL:U-Alkene@548	-2.14362	26.6	1.9e-05	1205.59	2	ATEEQLKTVMENFVAFVDK	XL:U-Alkene@568;XL:U-Thiol@571|XL:U-Thiol@572	-1.2343	23.9	0.00025
SDASO-L	ALB	K548	ALB	K568;M571|E572	955.249	4	-0.822949	598.867	2	KQTALVELLK	XL:U-Alkene@548	-2.14362	26.6	1.9e-05	1205.59	2	ATEEQLKTVMENFVAFVDK	XL:U-Alkene@568;XL:U-Thiol@571|XL:U-Thiol@572	-1.2343	23.9	0.00025
SDASO-L	ALB	K548	ALB	K568;M571|E572|F574	955.501	4	0.66454	598.867	2	KQTALVELLK	XL:U-Alkene@548	-2.14362	31	1.4e-05	1205.59	2	ATEEQLKTVMENFVAFVDK	XL:U-Alkene@568;XL:U-Thiol@571|XL:U-Thiol@572|XL:U-Thiol@574	-1.98082	23.9	5.4e-05
SDASO-L	ALB	K548	ALB	K568;F574|V575|A576	955.249	4	-0.311253	598.867	2	KQTALVELLK	XL:U-Alkene@548	-2.14362	32.6	2.1e-05	1205.59	2	ATEEQLKTVMENFVAFVDK	XL:U-Alkene@568;XL:U-Thiol@574|XL:U-Thiol@575|XL:U-Thiol@576	-0.985455	20.7	0.0011
SDASO-L	ALB	K548	ALB	K568;M571|E572	954.997	4	-1.4795	598.866	2	KQTALVELLK	XL:U-Alkene@548	-0.80777	32.5	4.3e-05	1205.59	2	ATEEQLKTVMENFVAFVDK	XL:U-Alkene@568;XL:U-Thiol@571|XL:U-Thiol@572	0.92233	31.1	1e-06
SDASO-L	ALB	K548	ALB	K568;M571|E572	955.501	4	1.24005	598.867	2	KQTALVELLK	XL:U-Alkene@548	-1.30872	32.4	9.8e-05	1205.59	2	ATEEQLKTVMENFVAFVDK	XL:U-Alkene@568;XL:U-Thiol@571|XL:U-Thiol@572	-1.56608	32.9	3.3e-06
SDASO-L	ALB	K548	ALB	K568;M571|E572	955.25	4	0.264404	598.867	2	KQTALVELLK	XL:U-Alkene@548	-1.80966	32	4.4e-05	1205.59	2	ATEEQLKTVMENFVAFVDK	XL:U-Alkene@568;XL:U-Thiol@571|XL:U-Thiol@572	-2.39555	30.5	3.4e-06
SDASO-L	ALB	K548	ALB	K568;M571|E572	955.25	4	0.264404	598.867	2	KQTALVELLK	XL:U-Alkene@548	-1.80966	32	4.4e-05	1205.59	2	ATEEQLKTVMENFVAFVDK	XL:U-Alkene@568;XL:U-Thiol@571|XL:U-Thiol@572	-2.39555	30.5	3.4e-06
SDASO-L	ALB	K548	ALB	K568;M571|E572|N573	955.25	4	0.45629	598.867	2	KQTALVELLK	XL:U-Alkene@548	-2.64457	33.9	5.2e-05	1205.59	2	ATEEQLKTVMENFVAFVDK	XL:U-Alkene@568;XL:U-Thiol@571|XL:U-Thiol@572|XL:U-Thiol@573	-1.31724	37.1	1.8e-07
SDASO-L	ALB	K548	ALB	K568;M571|E572|N573	955.25	4	0.45629	598.867	2	KQTALVELLK	XL:U-Alkene@548	-2.64457	33.9	5.2e-05	1205.59	2	ATEEQLKTVMENFVAFVDK	XL:U-Alkene@568;XL:U-Thiol@571|XL:U-Thiol@572|XL:U-Thiol@573	-1.31724	37.1	1.8e-07
SDASO-L	ALB	K548	ALB	K568;M571|E572	955.25	4	0.520252	598.868	2	KQTALVELLK	XL:U-Alkene@548	-3.14551	27	0.00087	1205.59	2	ATEEQLKTVMENFVAFVDK	XL:U-Alkene@568;XL:U-Thiol@571|XL:U-Thiol@572	-2.14671	20.8	0.0004
SDASO-L	ALB	K548	ALB	K568;M571|E572|N573	955.25	4	0.584214	598.867	2	KQTALVELLK	XL:U-Alkene@548	-2.64457	32.8	1.7e-05	1205.59	2	ATEEQLKTVMENFVAFVDK	XL:U-Alkene@568;XL:U-Thiol@571|XL:U-Thiol@572|XL:U-Thiol@573	-0.073037	32.7	1.2e-07
SDASO-L	ALB	K548	ALB	K568;M571|E572	955.502	4	1.81555	598.867	2	KQTALVELLK	XL:U-Alkene@548	-2.14362	29.3	3.4e-05	1205.59	2	ATEEQLKTVMENFVAFVDK	XL:U-Alkene@568;XL:U-Thiol@571|XL:U-Thiol@572	-2.89323	16.7	0.007
SDASO-L	ALB	K548	ALB	K568;M571|E572|N573	955.25	4	0.712138	598.867	2	KQTALVELLK	XL:U-Alkene@548	-2.81155	31.6	9.4e-06	1205.59	2	ATEEQLKTVMENFVAFVDK	XL:U-Alkene@568;XL:U-Thiol@571|XL:U-Thiol@572|XL:U-Thiol@573	-1.0684	28.5	8.5e-06
SDASO-L	ALB	K548	ALB	K568;V570|M571|E572|N573|F574	954.998	4	-0.455836	598.867	2	KQTALVELLK	XL:U-Alkene@548	-2.31061	26.6	2.5e-06	1205.59	2	ATEEQLKTVMENFVAFVDK	XL:U-Alkene@568;XL:U-Thiol@570|XL:U-Thiol@571|XL:U-Thiol@572|XL:U-Thiol@573|XL:U-Thiol@574	-2.89323	20.5	0.00017
SDASO-L	ALB	K548	ALB	K568;V570|M571|E572|N573	955.25	4	0.904023	598.868	2	KQTALVELLK	XL:U-Alkene@548	-3.31249	28.1	2.8e-05	1205.59	2	ATEEQLKTVMENFVAFVDK	XL:U-Alkene@568;XL:U-Thiol@570|XL:U-Thiol@571|XL:U-Thiol@572|XL:U-Thiol@573	-3.14207	23.2	6.4e-05
SDASO-L	ALB	K548	ALB	K568;M571|E572|N573|F574|V575	954.999	4	-0.00798524	598.867	2	KQTALVELLK	XL:U-Alkene@548	-1.4757	30.8	1.7e-06	1205.59	2	ATEEQLKTVMENFVAFVDK	XL:U-Alkene@568;XL:U-Thiol@571|XL:U-Thiol@572|XL:U-Thiol@573|XL:U-Thiol@574|XL:U-Thiol@575	-0.155984	26.5	5e-06
SDASO-L	ALB	K548	ALB	K568;M571|E572|N573|F574|V575	954.999	4	-0.00798524	598.867	2	KQTALVELLK	XL:U-Alkene@548	-1.4757	30.8	1.7e-06	1205.59	2	ATEEQLKTVMENFVAFVDK	XL:U-Alkene@568;XL:U-Thiol@571|XL:U-Thiol@572|XL:U-Thiol@573|XL:U-Thiol@574|XL:U-Thiol@575	-0.155984	26.5	5e-06
SDASO-L	ALB	K548	ALB	K568;M571|E572|N573	955.251	4	1.67157	598.867	2	KQTALVELLK	XL:U-Alkene@548	-1.97664	33.4	5.5e-05	1205.59	2	ATEEQLKTVMENFVAFVDK	XL:U-Alkene@568;XL:U-Thiol@571|XL:U-Thiol@572|XL:U-Thiol@573	-0.902508	34	1.1e-06
SDASO-L	ALB	K548	ALB	K568;M571|E572|N573	955.251	4	1.67157	598.867	2	KQTALVELLK	XL:U-Alkene@548	-1.97664	33.4	5.6e-05	1205.59	2	ATEEQLKTVMENFVAFVDK	XL:U-Alkene@568;XL:U-Thiol@571|XL:U-Thiol@572|XL:U-Thiol@573	-0.902508	34	1e-06
SDASO-L	ALB	K548	ALB	K568;M571|E572|N573	954.999	4	0.503845	598.867	2	KQTALVELLK	XL:U-Alkene@548	-2.64457	32.2	1.9e-05	1205.59	2	ATEEQLKTVMENFVAFVDK	XL:U-Alkene@568;XL:U-Thiol@571|XL:U-Thiol@572|XL:U-Thiol@573	-1.81492	24.1	2.2e-05
SDASO-L	ALB	K548	ALB	K568;M571|E572|N573	954.747	4	-0.472505	598.867	2	KQTALVELLK	XL:U-Alkene@548	-2.31061	18.7	3.7e-05	1205.59	2	ATEEQLKTVMENFVAFVDK	XL:U-Alkene@568;XL:U-Thiol@571|XL:U-Thiol@572|XL:U-Thiol@573	-2.4785	23.5	2.8e-05
SDASO-L	ALB	K548	ALB	K568;V570|M571|E572|N573	955.251	4	2.1193	598.867	2	KQTALVELLK	XL:U-Alkene@548	-2.31061	29.9	5.1e-05	1205.59	2	ATEEQLKTVMENFVAFVDK	XL:U-Alkene@568;XL:U-Thiol@570|XL:U-Thiol@571|XL:U-Thiol@572|XL:U-Thiol@573	0.92233	21.7	0.00023
SDASO-L	ALB	K548	ALB	K568;M571|E572|N573	954.999	4	0.951696	598.868	2	KQTALVELLK	XL:U-Alkene@548	-2.97853	31.6	2.7e-05	1205.59	2	ATEEQLKTVMENFVAFVDK	XL:U-Alkene@568;XL:U-Thiol@571|XL:U-Thiol@572|XL:U-Thiol@573	-1.56608	21.6	0.00039
SDASO-L	ALB	K548	ALB	K568;M571|E572|N573|F574|V575|A576	954.999	4	0.951696	598.867	2	KQTALVELLK	XL:U-Alkene@548	-2.81155	30.9	2.6e-05	1205.59	2	ATEEQLKTVMENFVAFVDK	XL:U-Alkene@568;XL:U-Thiol@571|XL:U-Thiol@572|XL:U-Thiol@573|XL:U-Thiol@574|XL:U-Thiol@575|XL:U-Thiol@576	-5.13279	21.5	0.00037
SDASO-L	ALB	K548	ALB	K568;M571|E572|N573	955.252	4	2.43911	598.868	2	KQTALVELLK	XL:U-Alkene@548	-3.47948	32.5	1.8e-05	1205.59	2	ATEEQLKTVMENFVAFVDK	XL:U-Alkene@568;XL:U-Thiol@571|XL:U-Thiol@572|XL:U-Thiol@573	-3.80564	24.4	2.7e-05
SDASO-L	ALB	K548	ALB	K568;M571|E572|N573|F574|V575	955.252	4	2.50307	598.868	2	KQTALVELLK	XL:U-Alkene@548	-2.97853	28.6	7.8e-05	1205.59	2	ATEEQLKTVMENFVAFVDK	XL:U-Alkene@568;XL:U-Thiol@571|XL:U-Thiol@572|XL:U-Thiol@573|XL:U-Thiol@574|XL:U-Thiol@575	-2.72734	20	0.0005
SDASO-L	ALB	K548	ALB	K568;M571|E572	955	4	1.33557	598.868	2	KQTALVELLK	XL:U-Alkene@548	-2.97853	33.5	1.3e-05	1205.59	2	ATEEQLKTVMENFVAFVDK	XL:U-Alkene@568;XL:U-Thiol@571|XL:U-Thiol@572	-4.13743	38.9	3.6e-08
SDASO-L	ALB	K548	ALB	K568;M571|E572|N573	955	4	1.39955	598.867	2	KQTALVELLK	XL:U-Alkene@548	-1.80966	31.5	2.6e-05	1205.59	2	ATEEQLKTVMENFVAFVDK	XL:U-Alkene@568;XL:U-Thiol@571|XL:U-Thiol@572|XL:U-Thiol@573	-1.98082	22.7	0.00016
SDASO-L	ALB	K548	ALB	K568;V570|M571|E572|N573	955.253	4	3.4625	598.866	2	KQTALVELLK	XL:U-Alkene@548	-1.14173	25.1	6e-05	1205.59	2	ATEEQLKTVMENFVAFVDK	XL:U-Alkene@568;XL:U-Thiol@570|XL:U-Thiol@571|XL:U-Thiol@572|XL:U-Thiol@573	-0.073037	16.1	0.011
SDASO-L	ALB	K548	ALB	K568;M571|E572|N573	955.001	4	2.42321	598.867	2	KQTALVELLK	XL:U-Alkene@548	-1.97664	33.5	4.6e-05	1205.59	2	ATEEQLKTVMENFVAFVDK	XL:U-Alkene@568;XL:U-Thiol@571|XL:U-Thiol@572|XL:U-Thiol@573	-1.56608	33.8	4.7e-07
SDASO-L	ALB	K548	ALB	K568;M571|E572	955.253	4	3.71835	598.867	2	KQTALVELLK	XL:U-Alkene@548	-2.14362	32.3	1.4e-05	1205.59	2	ATEEQLKTVMENFVAFVDK	XL:U-Alkene@568;XL:U-Thiol@571|XL:U-Thiol@572	-1.40019	33.8	1e-06
SDASO-L	ALB	K548	ALB	K568;M571|E572|N573	955.253	4	3.78231	598.867	2	KQTALVELLK	XL:U-Alkene@548	-2.64457	32.7	1.2e-05	1205.59	2	ATEEQLKTVMENFVAFVDK	XL:U-Alkene@568;XL:U-Thiol@571|XL:U-Thiol@572|XL:U-Thiol@573	-1.98082	27.8	1.5e-05
SDASO-L	ALB	K548	ALB	K568;M571|E572	955.001	4	2.80708	598.868	2	KQTALVELLK	XL:U-Alkene@548	-2.97853	33	3.5e-05	1205.59	2	ATEEQLKTVMENFVAFVDK	XL:U-Alkene@568;XL:U-Thiol@571|XL:U-Thiol@572	-6.29403	24.1	1.5e-05
SDASO-L	ALB	K548	ALB	K568;M571|E572|N573	955.253	4	4.16608	598.867	2	KQTALVELLK	XL:U-Alkene@548	-1.64268	32.8	2e-05	1205.59	2	ATEEQLKTVMENFVAFVDK	XL:U-Alkene@568;XL:U-Thiol@571|XL:U-Thiol@572|XL:U-Thiol@573	0.258752	28.4	7.1e-06
SDASO-L	ALB	K548	ALB	K568;M571|E572	955.253	4	4.23004	598.866	2	KQTALVELLK	XL:U-Alkene@548	-1.14173	31.2	2e-05	1205.59	2	ATEEQLKTVMENFVAFVDK	XL:U-Alkene@568;XL:U-Thiol@571|XL:U-Thiol@572	0.424646	35.9	2e-07
SDASO-L	ALB	K548	ALB	K568;M571|E572|N573|F574	955.254	4	4.48589	598.867	2	KQTALVELLK	XL:U-Alkene@548	-2.31061	29.3	3.6e-05	1205.59	2	ATEEQLKTVMENFVAFVDK	XL:U-Alkene@568;XL:U-Thiol@571|XL:U-Thiol@572|XL:U-Thiol@573|XL:U-Thiol@574	-2.14671	23.1	1.2e-05
SDASO-L	ALB	K548	ALB	K568;M571|E572	955.002	4	3.89472	598.867	2	KQTALVELLK	XL:U-Alkene@548	-2.81155	29.4	4.9e-06	1205.59	2	ATEEQLKTVMENFVAFVDK	XL:U-Alkene@568;XL:U-Thiol@571|XL:U-Thiol@572	-0.57072	25.2	3e-05
SDASO-L	ALB	K548	ALB	K568;V570|M571|E572|N573	954.751	4	3.36723	598.867	2	KQTALVELLK	XL:U-Alkene@548	-2.81155	32.6	2.1e-05	1205.59	2	ATEEQLKTVMENFVAFVDK	XL:U-Alkene@568;XL:U-Thiol@570|XL:U-Thiol@571|XL:U-Thiol@572|XL:U-Thiol@573	-3.63975	24.4	0.0003
SDASO-L	ALB	K548	ALB	K568;M571|E572|N573	955.003	4	4.91838	598.867	2	KQTALVELLK	XL:U-Alkene@548	-2.64457	33.6	5.7e-05	1205.59	2	ATEEQLKTVMENFVAFVDK	XL:U-Alkene@568;XL:U-Thiol@571|XL:U-Thiol@572|XL:U-Thiol@573	-2.3126	29.6	2.2e-06
SDASO-L	ALB	K548	ALB	K568;M571|E572	955.255	4	6.27682	598.867	2	KQTALVELLK	XL:U-Alkene@548	-1.80966	33	6.8e-05	1205.59	2	ATEEQLKTVMENFVAFVDK	XL:U-Alkene@568;XL:U-Thiol@571|XL:U-Thiol@572	0.424646	27.1	1.1e-05
SDASO-L	ALB	K548	ALB	K568;M571|E572|N573	955.004	4	5.81408	598.868	2	KQTALVELLK	XL:U-Alkene@548	-2.97853	31.9	6.6e-06	1205.59	2	ATEEQLKTVMENFVAFVDK	XL:U-Alkene@568;XL:U-Thiol@571|XL:U-Thiol@572|XL:U-Thiol@573	-2.89323	30.9	4.5e-06
SDASO-L	ALB	K548	ALB	K568;M571|E572|N573	955.005	4	6.38989	598.867	2	KQTALVELLK	XL:U-Alkene@548	-2.14362	32.1	7.1e-05	1205.59	2	ATEEQLKTVMENFVAFVDK	XL:U-Alkene@568;XL:U-Thiol@571|XL:U-Thiol@572|XL:U-Thiol@573	-2.72734	28.6	5.3e-06
SDASO-L	ALB	K548	ALB	K568;M571|E572|N573	955.005	4	6.9657	598.867	2	KQTALVELLK	XL:U-Alkene@548	-2.31061	33.4	2.5e-05	1205.59	2	ATEEQLKTVMENFVAFVDK	XL:U-Alkene@568;XL:U-Thiol@571|XL:U-Thiol@572|XL:U-Thiol@573	-1.31724	31.2	4.9e-06
SDASO-L	ALB	K548	ALB	K568;M571|E572|N573	955.258	4	8.77134	598.867	2	KQTALVELLK	XL:U-Alkene@548	-2.81155	32.8	4.1e-05	1205.59	2	ATEEQLKTVMENFVAFVDK	XL:U-Alkene@568;XL:U-Thiol@571|XL:U-Thiol@572|XL:U-Thiol@573	-3.22502	21.7	0.00041
SDASO-L	ALB	K548	ALB	K568;E572|N573|F574	955.007	4	8.7571	598.867	2	KQTALVELLK	XL:U-Alkene@548	-1.97664	12.1	0.011	1205.59	2	ATEEQLKTVMENFVAFVDK	XL:U-Alkene@568;XL:U-Thiol@572|XL:U-Thiol@573|XL:U-Thiol@574	-0.404825	12.6	0.012
SDASO-L	ALB	N123|E124	ALB	K266	764.543	5	-1.48791	596.269	2	NECFLSHK	Carbamidomethyl@125;XL:U-Thiol@123|XL:U-Thiol@124	-1.17591	18.7	0.00078	870.391	3	VHKECCHGDLLECADDRADLAK	XL:U-Alkene@266;Carbamidomethyl@268;Carbamidomethyl@269	-1.98173	39.5	3e-07
SDASO-L	ALB	N123|E124	ALB	K266	637.287	6	-1.17164	596.269	2	NECFLSHK	Carbamidomethyl@125;XL:U-Thiol@123|XL:U-Thiol@124	-1.51133	15.8	0.0016	653.045	4	VHKECCHGDLLECADDRADLAK	XL:U-Alkene@266;Carbamidomethyl@268;Carbamidomethyl@269	-2.06654	31.6	6.4e-05
SDASO-L	ALB	E124	ALB	K266	764.344	5	1.37367	596.27	2	NECFLSHK	XL:U-Thiol@124;Carbamidomethyl@125	-3.18842	13.6	0.018	870.392	3	VHKECCHGDLLECADDRADLAK	XL:U-Alkene@266;Carbamidomethyl@268;Carbamidomethyl@269	-3.24553	33.7	1.4e-06
SDASO-L	ALB	N123|E124	ALB	K266	637.293	6	8.03716	596.27	2	NECFLSHK	Carbamidomethyl@125;XL:U-Thiol@123|XL:U-Thiol@124	-3.18842	16.2	0.0035	653.046	4	VHKECCHGDLLECADDRADLAK	XL:U-Alkene@266;Carbamidomethyl@268;Carbamidomethyl@269	-3.59782	30.5	7.6e-05
SDASO-L	ALB	L529|F530|T531|F532|H533|A534|D535	ALB	K547;K548;Q545|I546|L555|L556	970.262	4	0.761124	1032.99	2	LFTFHADICTLPDTEK	Carbamidomethyl@537;XL:U-Thiol@529|XL:U-Thiol@530|XL:U-Thiol@531|XL:U-Thiol@532|XL:U-Thiol@533|XL:U-Thiol@534|XL:U-Thiol@535	-2.13799	19.1	0.0016	898.023	2	QIKKQTALVELLK	XL:U-Alkene@547;XL:U-Alkene@548;XL:U-Sulfenic*@545|XL:U-Sulfenic*@546|XL:U-Sulfenic*@555|XL:U-Sulfenic*@556	-0.357982	11	0.045
SDASO-L	ALB	D535|I536	ALB	K547;K548;Q545|I546|Q549|T550|L552	970.01	4	-0.073805	1032.99	2	LFTFHADICTLPDTEK	Carbamidomethyl@537;XL:U-Thiol@535|XL:U-Thiol@536	-1.94438	30.3	9.4e-06	898.027	2	QIKKQTALVELLK	XL:U-Alkene@547;XL:U-Alkene@548;XL:U-Sulfenic*@545|XL:U-Sulfenic*@546|XL:U-Sulfenic*@549|XL:U-Sulfenic*@550|XL:U-Sulfenic*@552	-4.14406	17	0.00072
SDASO-L	ALB	D535|I536	ALB	K547;K548;Q545|I546	970.264	4	2.83918	1032.99	2	LFTFHADICTLPDTEK	Carbamidomethyl@537;XL:U-Thiol@535|XL:U-Thiol@536	-1.36355	23.2	0.00017	898.027	2	QIKKQTALVELLK	XL:U-Alkene@547;XL:U-Alkene@548;XL:U-Sulfenic*@545|XL:U-Sulfenic*@546	-4.58948	16.3	0.00034
SDASO-L	ALB	L529|F530|T531|F532|H533|A534|D535|I536	ALB	K547;K548	970.507	4	-0.657318	1042	2	LFTFHADICTLPDTEK	Carbamidomethyl@537;XL:U-Sulfenic*@529|XL:U-Sulfenic*@530|XL:U-Sulfenic*@531|XL:U-Sulfenic*@532|XL:U-Sulfenic*@533|XL:U-Sulfenic*@534|XL:U-Sulfenic*@535|XL:U-Sulfenic*@536	-0.0225879	23.6	0.00021	1602.95	1	QIKKQTALVELLK	Gln->pyro-Glu@545;XL:U-Alkene@547;XL:U-Alkene@548	-4.784	8.4	0.0023
SDASO-L	ALB	L529|F530|T531|F532|H533|A534|D535	ALB	K547;K548	970.257	4	1.02646	1042	2	LFTFHADICTLPDTEK	Carbamidomethyl@537;XL:U-Sulfenic*@529|XL:U-Sulfenic*@530|XL:U-Sulfenic*@531|XL:U-Sulfenic*@532|XL:U-Sulfenic*@533|XL:U-Sulfenic*@534|XL:U-Sulfenic*@535	0.745169	31.3	1.1e-05	1602.94	1	QIKKQTALVELLK	Gln->pyro-Glu@545;XL:U-Alkene@547;XL:U-Alkene@548	1.51688	11.4	0.006
SDASO-L	ALB	L529|F530|T531|F532|H533|A534	ALB	K547;K548	970.259	4	2.91561	1042	2	LFTFHADICTLPDTEK	Carbamidomethyl@537;XL:U-Sulfenic*@529|XL:U-Sulfenic*@530|XL:U-Sulfenic*@531|XL:U-Sulfenic*@532|XL:U-Sulfenic*@533|XL:U-Sulfenic*@534	-1.27019	19.5	0.0011	1602.95	1	QIKKQTALVELLK	Gln->pyro-Glu@545;XL:U-Alkene@547;XL:U-Alkene@548	0.206792	10.8	0.00047
SDASO-L	ALB	L529|F530|T531|F532|H533	ALB	K547;K548	974.757	4	-7.34524	1042	2	LFTFHADICTLPDTEK	Carbamidomethyl@537;XL:U-Sulfenic*@529|XL:U-Sulfenic*@530|XL:U-Sulfenic*@531|XL:U-Sulfenic*@532|XL:U-Sulfenic*@533	-2.90167	38	1.1e-07	810.49	2	QIKKQTALVELLK	XL:U-Alkene@547;XL:U-Alkene@548	0.0351937	33.4	3.4e-07
SDASO-L	ALB	T542|E543	ALB	K547;K548	974.762	4	-2.08011	1032.99	2	LFTFHADICTLPDTEK	Carbamidomethyl@537;XL:U-Thiol@542|XL:U-Thiol@543	0.959799	25.1	0.00015	810.492	2	QIKKQTALVELLK	XL:U-Alkene@547;XL:U-Alkene@548	-2.43244	16.8	0.00042
SDASO-L	ALB	L529|F530|T531|F532|H533|A534	ALB	K547;K548	1299.68	3	-0.54036	1042	2	LFTFHADICTLPDTEK	Carbamidomethyl@537;XL:U-Sulfenic*@529|XL:U-Sulfenic*@530|XL:U-Sulfenic*@531|XL:U-Sulfenic*@532|XL:U-Sulfenic*@533|XL:U-Sulfenic*@534	-1.27019	41	9.3e-09	1619.97	1	QIKKQTALVELLK	XL:U-Alkene@547;XL:U-Alkene@548	1.40779	13.5	0.0074
SDASO-L	ALB	L529|F530|T531|F532|H533|A534	ALB	K547;K548	974.764	4	-0.199708	1042	2	LFTFHADICTLPDTEK	Carbamidomethyl@537;XL:U-Sulfenic*@529|XL:U-Sulfenic*@530|XL:U-Sulfenic*@531|XL:U-Sulfenic*@532|XL:U-Sulfenic*@533|XL:U-Sulfenic*@534	-0.406466	34.9	3.1e-07	810.49	2	QIKKQTALVELLK	XL:U-Alkene@547;XL:U-Alkene@548	-0.951863	26.9	5.5e-06
SDASO-L	ALB	H533|A534|D535	ALB	K547;K548	974.764	4	-0.137028	1032.99	2	LFTFHADICTLPDTEK	Carbamidomethyl@537;XL:U-Thiol@533|XL:U-Thiol@534|XL:U-Thiol@535	-1.26674	35.9	7.2e-06	810.487	2	QIKKQTALVELLK	XL:U-Alkene@547;XL:U-Alkene@548	2.99638	23.6	3.3e-06
SDASO-L	ALB	H533|A534|D535	ALB	K547;K548	974.764	4	-0.137028	1032.99	2	LFTFHADICTLPDTEK	Carbamidomethyl@537;XL:U-Thiol@533|XL:U-Thiol@534|XL:U-Thiol@535	-1.26674	35.9	7.2e-06	810.487	2	QIKKQTALVELLK	XL:U-Alkene@547;XL:U-Alkene@548	2.99638	23.6	3.3e-06
SDASO-L	ALB	L529|F530|T531|F532|H533|A534|D535	ALB	K547;K548	974.765	4	1.05389	1042	2	LFTFHADICTLPDTEK	Carbamidomethyl@537;XL:U-Sulfenic*@529|XL:U-Sulfenic*@530|XL:U-Sulfenic*@531|XL:U-Sulfenic*@532|XL:U-Sulfenic*@533|XL:U-Sulfenic*@534|XL:U-Sulfenic*@535	-2.13391	35.3	7.9e-07	810.49	2	QIKKQTALVELLK	XL:U-Alkene@547;XL:U-Alkene@548	-0.705099	27.8	7.4e-07
SDASO-L	ALB	P540|D541|T542|E543	ALB	K547;K548	974.769	4	4.87738	1033	2	LFTFHADICTLPDTEK	Carbamidomethyl@537;XL:U-Thiol@540|XL:U-Thiol@541|XL:U-Thiol@542|XL:U-Thiol@543	-4.26772	37	4.7e-07	810.494	2	QIKKQTALVELLK	XL:U-Alkene@547;XL:U-Alkene@548	-5.76374	23.9	1e-05
SDASO-L	ALB	K156;K160;F157|W158|G159|Y161|L162|Y163|A166	ALB	K156;K160	1030.51	4	-8.35436	928.976	2	KFWGKYLYEIAR	XL:U-Alkene@156;XL:U-Alkene@160;XL:U-Sulfenic@157|XL:U-Sulfenic@158|XL:U-Sulfenic@159|XL:U-Sulfenic@161|XL:U-Sulfenic@162|XL:U-Sulfenic@163|XL:U-Sulfenic@166	-2.48804	18.2	0.01	841.441	2	KFWGKYLYEIAR	XL:U-Alkene@156;XL:U-Alkene@160	-1.61786	41.1	9.5e-07
SDASO-L	ALB	K156;K160;G159|Y161|L162|Y163	ALB	K156;K160	1030.51	4	-8.35436	928.976	2	KFWGKYLYEIAR	XL:U-Alkene@156;XL:U-Alkene@160;XL:U-Sulfenic*@159|XL:U-Sulfenic*@161|XL:U-Sulfenic*@162|XL:U-Sulfenic*@163	-2.48804	21.1	0.0017	841.441	2	KFWGKYLYEIAR	XL:U-Alkene@156;XL:U-Alkene@160	-1.61786	41.1	9.4e-07
SDASO-L	ALB	K156;K160;G159|Y161|L162|Y163|E164|A166	ALB	K156;K160	1030.51	4	-6.93151	928.976	2	KFWGKYLYEIAR	XL:U-Alkene@156;XL:U-Alkene@160;XL:U-Sulfenic*@159|XL:U-Sulfenic*@161|XL:U-Sulfenic*@162|XL:U-Sulfenic*@163|XL:U-Sulfenic*@164|XL:U-Sulfenic*@166	-2.59569	20.8	0.00041	841.442	2	KFWGKYLYEIAR	XL:U-Alkene@156;XL:U-Alkene@160	-2.44976	44.9	7.4e-07
SDASO-L	ALB	K44	ALB	D153	1036	4	-2.50816	1167.91	3	DLGEEHFKGLVLIAFSQYLQQCPFDEHVK	XL:U-Alkene@44;Carbamidomethyl@58	-0.695876	32.1	7e-06	619.276	1	ADEK	XL:U-Thiol@153	-0.832971	7.4	0.52
SDASO-L	ALB	K44	ALB	D153	1035.76	4	0.897134	1167.91	3	DLGEEHFKGLVLIAFSQYLQQCPFDEHVK	XL:U-Alkene@44;Carbamidomethyl@58	-0.610253	27.6	0.00014	619.277	1	ADEK	XL:U-Thiol@153	-1.47889	7.6	0.62
SDASO-L	ALB	K44	ALB	D153	1035.51	4	1.11809	1167.91	3	DLGEEHFKGLVLIAFSQYLQQCPFDEHVK	XL:U-Alkene@44;Carbamidomethyl@58	-1.03837	32.6	1.5e-06	619.276	1	ADEK	XL:U-Thiol@153	-1.31741	8.2	0.42
SDASO-L	ALB	K44	ALB	D153|E154	1035.25	4	0.0408516	1167.91	3	DLGEEHFKGLVLIAFSQYLQQCPFDEHVK	XL:U-Alkene@44;Carbamidomethyl@58	-1.12399	36.1	6.2e-07	619.277	1	ADEK	XL:U-Thiol@153|XL:U-Thiol@154	-1.47889	5.6	0.65
SDASO-L	ALB	K44	ALB	D153|E154	1035.25	4	0.985078	1167.91	3	DLGEEHFKGLVLIAFSQYLQQCPFDEHVK	XL:U-Alkene@44;Carbamidomethyl@58	-0.182138	32.8	4.9e-06	619.275	1	ADEK	XL:U-Thiol@153|XL:U-Thiol@154	0.135903	7.3	0.89
SDASO-L	ALB	K420	ALB	T569|V570|M571|E572	1040.25	4	-1.18182	1292.12	2	QNCDQFEKLGEYGFQNALIVR	Carbamidomethyl@415;XL:U-Alkene@420	-3.56767	28.1	5.3e-06	778.882	2	TVMENFVAFVDK	XL:U-Thiol@569|XL:U-Thiol@570|XL:U-Thiol@571|XL:U-Thiol@572	-5.25058	26.7	5.9e-05
SDASO-L	ALB	K420	ALB	T569|V570|M571|E572	1040.25	4	-0.594521	1292.12	2	QNCDQFEKLGEYGFQNALIVR	Carbamidomethyl@415;XL:U-Alkene@420	1.30804	28.3	1.9e-05	778.879	2	TVMENFVAFVDK	XL:U-Thiol@569|XL:U-Thiol@570|XL:U-Thiol@571|XL:U-Thiol@572	-1.27053	20.6	9.8e-05
SDASO-L	ALB	K420	ALB	T569|V570|M571|E572	1040.25	4	-0.3596	1292.12	2	QNCDQFEKLGEYGFQNALIVR	Carbamidomethyl@415;XL:U-Alkene@420	-4.41897	28.3	1e-05	778.879	2	TVMENFVAFVDK	XL:U-Thiol@569|XL:U-Thiol@570|XL:U-Thiol@571|XL:U-Thiol@572	-0.628578	18.2	0.0021
SDASO-L	ALB	K420	ALB	T569|V570|M571|E572|N573	1040.25	4	-0.00721798	1292.12	2	QNCDQFEKLGEYGFQNALIVR	Carbamidomethyl@415;XL:U-Alkene@420	2.15936	41.6	4.4e-08	778.879	2	TVMENFVAFVDK	XL:U-Thiol@569|XL:U-Thiol@570|XL:U-Thiol@571|XL:U-Thiol@572|XL:U-Thiol@573	-0.628578	21.9	9.1e-05
SDASO-L	ALB	K420	ALB	T569|V570|M571|E572|N573	1040.25	4	-0.00721798	1292.12	2	QNCDQFEKLGEYGFQNALIVR	Carbamidomethyl@415;XL:U-Alkene@420	2.15936	41.6	4.4e-08	778.879	2	TVMENFVAFVDK	XL:U-Thiol@569|XL:U-Thiol@570|XL:U-Thiol@571|XL:U-Thiol@572|XL:U-Thiol@573	-0.628578	21.9	9.1e-05
SDASO-L	ALB	K420	ALB	T569|V570|M571|E572|N573	1040.5	4	1.88688	1292.12	2	QNCDQFEKLGEYGFQNALIVR	Carbamidomethyl@415;XL:U-Alkene@420	-0.858947	46	7e-08	778.879	2	TVMENFVAFVDK	XL:U-Thiol@569|XL:U-Thiol@570|XL:U-Thiol@571|XL:U-Thiol@572|XL:U-Thiol@573	-1.27053	22.6	0.00061
SDASO-L	ALB	K420	ALB	M571|E572|N573|F574|V575	1040	4	-0.139899	1292.12	2	QNCDQFEKLGEYGFQNALIVR	Carbamidomethyl@415;XL:U-Alkene@420	-0.162417	32.9	2.9e-06	778.879	2	TVMENFVAFVDK	XL:U-Thiol@571|XL:U-Thiol@572|XL:U-Thiol@573|XL:U-Thiol@574|XL:U-Thiol@575	-1.14214	20.1	0.0014
SDASO-L	ALB	K420	ALB	T569|V570|M571|E572	1040.25	4	1.04993	1292.12	2	QNCDQFEKLGEYGFQNALIVR	Carbamidomethyl@415;XL:U-Alkene@420	-2.79375	22	0.0032	778.88	2	TVMENFVAFVDK	XL:U-Thiol@569|XL:U-Thiol@570|XL:U-Thiol@571|XL:U-Thiol@572	-1.91247	22.2	0.00044
SDASO-L	ALB	K420	ALB	T569|V570|M571|E572|N573	1040.25	4	1.51977	1292.12	2	QNCDQFEKLGEYGFQNALIVR	Carbamidomethyl@415;XL:U-Alkene@420	-4.80593	32.2	2.3e-06	778.88	2	TVMENFVAFVDK	XL:U-Thiol@569|XL:U-Thiol@570|XL:U-Thiol@571|XL:U-Thiol@572|XL:U-Thiol@573	-2.93959	16.4	0.0046
SDASO-L	ALB	K420	ALB	T569|V570|M571|E572	1040	4	0.565035	1292.12	2	QNCDQFEKLGEYGFQNALIVR	Carbamidomethyl@415;XL:U-Alkene@420	0.147152	33.5	1.2e-06	778.879	2	TVMENFVAFVDK	XL:U-Thiol@569|XL:U-Thiol@570|XL:U-Thiol@571|XL:U-Thiol@572	-1.65569	12.3	0.04
SDASO-L	ALB	K420	ALB	T569|V570|M571|E572	1040	4	1.03499	1292.12	2	QNCDQFEKLGEYGFQNALIVR	Carbamidomethyl@415;XL:U-Alkene@420	-0.704163	38.6	2.2e-08	778.879	2	TVMENFVAFVDK	XL:U-Thiol@569|XL:U-Thiol@570|XL:U-Thiol@571|XL:U-Thiol@572	-0.628578	24.7	0.00017
SDASO-L	ALB	K420	ALB	T569|V570|M571|E572	1040	4	1.03499	1292.12	2	QNCDQFEKLGEYGFQNALIVR	Carbamidomethyl@415;XL:U-Alkene@420	-0.704163	38.6	2.2e-08	778.879	2	TVMENFVAFVDK	XL:U-Thiol@569|XL:U-Thiol@570|XL:U-Thiol@571|XL:U-Thiol@572	-0.628578	24.7	0.00017
SDASO-L	ALB	K420	ALB	T569|V570|M571|E572	1040	4	1.62244	1292.12	2	QNCDQFEKLGEYGFQNALIVR	Carbamidomethyl@415;XL:U-Alkene@420	-0.704163	40.2	5e-08	778.879	2	TVMENFVAFVDK	XL:U-Thiol@569|XL:U-Thiol@570|XL:U-Thiol@571|XL:U-Thiol@572	-0.628578	26.1	7.1e-05
SDASO-L	ALB	K420	ALB	T569|V570|M571|E572	1040	4	2.56235	1292.12	2	QNCDQFEKLGEYGFQNALIVR	Carbamidomethyl@415;XL:U-Alkene@420	-1.09112	35.8	6.2e-06	778.879	2	TVMENFVAFVDK	XL:U-Thiol@569|XL:U-Thiol@570|XL:U-Thiol@571|XL:U-Thiol@572	-1.14214	18.2	0.02
SDASO-L	ALB	K420	ALB	M571|E572	1040	4	3.38477	1292.12	2	QNCDQFEKLGEYGFQNALIVR	Carbamidomethyl@415;XL:U-Alkene@420	-1.78765	36.3	1.7e-07	778.879	2	TVMENFVAFVDK	XL:U-Thiol@571|XL:U-Thiol@572	-1.39892	25.9	3.6e-05
SDASO-L	ALB	K138	ALB	E448	1047.28	4	-1.01276	1249.59	2	DDSPDLPKLKPDPNTLCDEFK	XL:U-Alkene@138;Carbamidomethyl@147	0.351733	34.5	3.8e-07	834.955	2	VPQVSTPTLVEVSR	XL:U-Thiol@448	-1.92193	29.8	1.1e-06
SDASO-L	ALB	K138	ALB	E448	1047.28	4	0.0372849	1249.59	2	DDSPDLPKLKPDPNTLCDEFK	XL:U-Alkene@138;Carbamidomethyl@147	-1.80897	32.7	1.1e-06	834.955	2	VPQVSTPTLVEVSR	XL:U-Thiol@448	-2.401	36.1	8.1e-09
SDASO-L	ALB	K138	ALB	E448|V449|S450	1047.03	4	0.255605	1249.59	2	DDSPDLPKLKPDPNTLCDEFK	XL:U-Alkene@138;Carbamidomethyl@147	-1.48887	27.5	1e-05	834.954	2	VPQVSTPTLVEVSR	XL:U-Thiol@448|XL:U-Thiol@449|XL:U-Thiol@450	-1.44286	28.2	1.1e-06
SDASO-L	ALB	K138	ALB	E448	1047.03	4	0.722405	1249.59	2	DDSPDLPKLKPDPNTLCDEFK	XL:U-Alkene@138;Carbamidomethyl@147	-0.928685	29.6	5e-06	834.954	2	VPQVSTPTLVEVSR	XL:U-Thiol@448	-1.32309	41.9	5.5e-09
SDASO-L	ALB	K138	ALB	P444|T445|L446|V449|S450	1395.7	3	1.09027	1249.59	2	DDSPDLPKLKPDPNTLCDEFK	XL:U-Alkene@138;Carbamidomethyl@147	-2.2091	37.6	1.1e-07	1686.91	1	VPQVSTPTLVEVSR	XL:U-Sulfenic*@444|XL:U-Sulfenic*@445|XL:U-Sulfenic*@446|XL:U-Sulfenic*@449|XL:U-Sulfenic*@450	-1.31359	12.2	0.00013
SDASO-L	ALB	K138	ALB	E448	1046.78	4	0.357303	1249.59	2	DDSPDLPKLKPDPNTLCDEFK	XL:U-Alkene@138;Carbamidomethyl@147	-1.80897	34.1	6.5e-06	834.955	2	VPQVSTPTLVEVSR	XL:U-Thiol@448	-2.28123	37.2	3.7e-08
SDASO-L	ALB	K138	ALB	E448|V449|S450	1047.28	4	3.65412	1249.59	2	DDSPDLPKLKPDPNTLCDEFK	XL:U-Alkene@138;Carbamidomethyl@147	-1.72895	33.8	3.6e-07	834.955	2	VPQVSTPTLVEVSR	XL:U-Thiol@448|XL:U-Thiol@449|XL:U-Thiol@450	-2.7603	33.3	9.1e-08
SDASO-L	ALB	K138	ALB	E448	1047.28	4	4.35415	1249.59	2	DDSPDLPKLKPDPNTLCDEFK	XL:U-Alkene@138;Carbamidomethyl@147	-0.688607	27	9.5e-05	834.955	2	VPQVSTPTLVEVSR	XL:U-Thiol@448	-1.80216	40.7	3e-08
SDASO-L	ALB	K138	ALB	E448	1046.78	4	3.39223	1249.59	2	DDSPDLPKLKPDPNTLCDEFK	XL:U-Alkene@138;Carbamidomethyl@147	-2.44918	34.1	8.1e-07	834.955	2	VPQVSTPTLVEVSR	XL:U-Thiol@448	-2.28123	38	3.3e-09
SDASO-L	ALB	K138	ALB	E448	1046.78	4	3.50896	1249.59	2	DDSPDLPKLKPDPNTLCDEFK	XL:U-Alkene@138;Carbamidomethyl@147	-0.848659	32.3	5.6e-07	834.954	2	VPQVSTPTLVEVSR	XL:U-Thiol@448	-0.844027	36.9	4.1e-08
SDASO-L	ALB	K138	ALB	E448	1047.03	4	5.8572	1249.59	2	DDSPDLPKLKPDPNTLCDEFK	XL:U-Alkene@138;Carbamidomethyl@147	-1.96902	29.2	2.3e-06	834.955	2	VPQVSTPTLVEVSR	XL:U-Thiol@448	-2.0417	29.5	3.3e-07
SDASO-L	ALB	H129|K130	ALB	K489	862.613	5	-4.79936	900.081	3	QEPERNECFLSHKDDSPDLPK	Carbamidomethyl@125;XL:U-Thiol@129|XL:U-Thiol@130	-1.47204	23.6	0.00046	797.42	2	LCVLHEKTPVSEK	Carbamidomethyl@484;XL:U-Alkene@489	-2.10891	47.6	5.7e-07
SDASO-L	ALB	S128|H129	ALB	K489	719.183	6	0.100048	675.311	4	QEPERNECFLSHKDDSPDLPK	Carbamidomethyl@125;XL:U-Thiol@128|XL:U-Thiol@129	0.666955	21.2	0.019	797.42	2	LCVLHEKTPVSEK	Carbamidomethyl@484;XL:U-Alkene@489	-1.60729	45.9	3.5e-06
SDASO-L	ALB	K420	ALB	K561;A562|T563|E564	863.426	5	-0.742596	1292.12	2	QNCDQFEKLGEYGFQNALIVR	Carbamidomethyl@415;XL:U-Alkene@420	-2.01983	29.3	1.9e-06	760.402	2	HKPKATEEQLK	XL:U-Alkene@561;XL:U-Thiol@562|XL:U-Thiol@563|XL:U-Thiol@564	-2.33266	13.1	0.038
SDASO-L	ALB	K420	ALB	K561;T563|E564|E565|Q566	863.628	5	1.39488	1292.12	2	QNCDQFEKLGEYGFQNALIVR	Carbamidomethyl@415;XL:U-Alkene@420	-3.02592	22.1	0.00049	760.402	2	HKPKATEEQLK	XL:U-Alkene@561;XL:U-Thiol@563|XL:U-Thiol@564|XL:U-Thiol@565|XL:U-Thiol@566	-1.80662	22.7	0.00063
SDASO-L	ALB	K420	ALB	K561;T563|E564|E565	863.831	5	4.09728	1292.12	2	QNCDQFEKLGEYGFQNALIVR	Carbamidomethyl@415;XL:U-Alkene@420	-2.01983	34.4	3.9e-07	760.402	2	HKPKATEEQLK	XL:U-Alkene@561;XL:U-Thiol@563|XL:U-Thiol@564|XL:U-Thiol@565	-2.33266	25.6	0.0023
SDASO-L	ALB	K437	ALB	K568;M571	1079.55	4	-3.44962	847.481	2	KVPQVSTPTLVEVSR	XL:U-Alkene@437	-3.75019	28.1	5e-06	1205.59	2	ATEEQLKTVMENFVAFVDK	XL:U-Alkene@568;XL:U-Thiol@571	-1.81492	12.5	0.04
SDASO-L	ALB	K437	ALB	K568;M571|E572|N573	1079.56	4	0.85123	847.48	2	KVPQVSTPTLVEVSR	XL:U-Alkene@437	-2.45223	34.3	1e-07	1205.6	2	ATEEQLKTVMENFVAFVDK	XL:U-Alkene@568;XL:U-Thiol@571|XL:U-Thiol@572|XL:U-Thiol@573	-8.36768	15.2	0.0072
SDASO-L	ALB	K437	ALB	K568;A562|T563|E564|E565|Q566|M571|E572|N573	1079.81	4	4.03397	847.481	2	KVPQVSTPTLVEVSR	XL:U-Alkene@437	-4.10418	24.6	2.7e-05	1205.59	2	ATEEQLKTVMENFVAFVDK	XL:U-Alkene@568;XL:U-Thiol@562|XL:U-Thiol@563|XL:U-Thiol@564|XL:U-Thiol@565|XL:U-Thiol@566|XL:U-Thiol@571|XL:U-Thiol@572|XL:U-Thiol@573	-3.14207	13.8	0.021
SDASO-L	ALB	K437	ALB	K568;M571|E572	1079.81	4	4.03397	847.481	2	KVPQVSTPTLVEVSR	XL:U-Alkene@437	-4.10418	24.6	2.7e-05	1205.59	2	ATEEQLKTVMENFVAFVDK	XL:U-Alkene@568;XL:U-Thiol@571|XL:U-Thiol@572	-3.14207	13.8	0.021
SDASO-L	ALB	K138;D148|E149|F150	ALB	K160	1092.78	4	-0.88941	1328.12	2	DDSPDLPKLKPDPNTLCDEFK	XL:U-Alkene@138;Carbamidomethyl@147;XL:U-Thiol@148|XL:U-Thiol@149|XL:U-Thiol@150	-1.72836	19.8	0.00033	750.39	2	FWGKYLYEIAR	XL:U-Alkene@160	-3.13549	37.5	2.3e-05
SDASO-L	ALB	K138;P143|N144	ALB	K160	1092.27	4	-2.14921	1328.12	2	DDSPDLPKLKPDPNTLCDEFK	XL:U-Alkene@138;Carbamidomethyl@147;XL:U-Thiol@143|XL:U-Thiol@144	-0.147184	9.4	0.14	750.388	2	FWGKYLYEIAR	XL:U-Alkene@160	-0.603479	22.2	0.00031
SDASO-L	ALB	K138;P143|N144|T145|L146|D148|E149|F150	ALB	K160	1092.27	4	-2.14921	1328.12	2	DDSPDLPKLKPDPNTLCDEFK	XL:U-Alkene@138;Carbamidomethyl@147;XL:U-Thiol@143|XL:U-Thiol@144|XL:U-Thiol@145|XL:U-Thiol@146|XL:U-Thiol@148|XL:U-Thiol@149|XL:U-Thiol@150	3.01519	11.5	0.067	750.389	2	FWGKYLYEIAR	XL:U-Alkene@160	-2.60244	25.4	2.9e-05
SDASO-L	ALB	K138;P143|N144|T145|L146|D148|E149|F150	ALB	K160	1092.28	4	1.76592	1328.13	2	DDSPDLPKLKPDPNTLCDEFK	XL:U-Alkene@138;Carbamidomethyl@147;XL:U-Thiol@143|XL:U-Thiol@144|XL:U-Thiol@145|XL:U-Thiol@146|XL:U-Thiol@148|XL:U-Thiol@149|XL:U-Thiol@150	-8.12833	20.9	0.0002	750.387	2	FWGKYLYEIAR	XL:U-Alkene@160	1.12896	37.2	1.1e-05
SDASO-L	ALB	K138;E149|F150	ALB	K160	1092.28	4	1.87778	1328.12	2	DDSPDLPKLKPDPNTLCDEFK	XL:U-Alkene@138;Carbamidomethyl@147;XL:U-Thiol@149|XL:U-Thiol@150	1.96106	20.4	7.5e-05	750.389	2	FWGKYLYEIAR	XL:U-Alkene@160	-2.33591	32.8	4.5e-05
SDASO-L	ALB	K138	ALB	M469|P470|T472|E473|D474|Y475|L476	880.618	5	-3.45053	833.398	3	DDSPDLPKLKPDPNTLCDEFK	XL:U-Alkene@138;Carbamidomethyl@147	-1.29769	28.8	8e-06	941.451	2	MPCTEDYLSLILNR	Carbamidomethyl@471;XL:U-Thiol@469|XL:U-Thiol@470|XL:U-Thiol@472|XL:U-Thiol@473|XL:U-Thiol@474|XL:U-Thiol@475|XL:U-Thiol@476	-2.33127	19.1	0.016
SDASO-L	ALB	K138	ALB	M469|P470|T472|E473|D474|Y475	880.82	5	-2.18668	833.399	3	DDSPDLPKLKPDPNTLCDEFK	XL:U-Alkene@138;Carbamidomethyl@147	-2.97756	31.8	9.7e-06	941.451	2	MPCTEDYLSLILNR	Carbamidomethyl@471;XL:U-Thiol@469|XL:U-Thiol@470|XL:U-Thiol@472|XL:U-Thiol@473|XL:U-Thiol@474|XL:U-Thiol@475	-1.80018	18.4	0.01
SDASO-L	ALB	K138	ALB	M469|P470|T472|E473|Y475	1100.52	4	-1.65728	1249.59	2	DDSPDLPKLKPDPNTLCDEFK	XL:U-Alkene@138;Carbamidomethyl@147	0.751864	30	9.1e-07	941.451	2	MPCTEDYLSLILNR	Carbamidomethyl@471;XL:U-Thiol@469|XL:U-Thiol@470|XL:U-Thiol@472|XL:U-Thiol@473|XL:U-Thiol@475	-2.01262	16.3	0.011
SDASO-L	ALB	K138	ALB	M469|P470|T472|E473|D474|Y475	1100.52	4	-1.43524	1249.59	2	DDSPDLPKLKPDPNTLCDEFK	XL:U-Alkene@138;Carbamidomethyl@147	-1.48887	30.3	1e-05	941.452	2	MPCTEDYLSLILNR	Carbamidomethyl@471;XL:U-Thiol@469|XL:U-Thiol@470|XL:U-Thiol@472|XL:U-Thiol@473|XL:U-Thiol@474|XL:U-Thiol@475	-2.64993	19.5	0.0097
SDASO-L	ALB	K138	ALB	M469|P470|T472|E473|D474|Y475	1100.27	4	-2.11621	1249.59	2	DDSPDLPKLKPDPNTLCDEFK	XL:U-Alkene@138;Carbamidomethyl@147	-0.208451	32.8	5.3e-06	941.45	2	MPCTEDYLSLILNR	Carbamidomethyl@471;XL:U-Thiol@469|XL:U-Thiol@470|XL:U-Thiol@472|XL:U-Thiol@473|XL:U-Thiol@474|XL:U-Thiol@475	-0.950426	16.9	0.064
SDASO-L	ALB	K138	ALB	M469|P470|T472|E473|D474|Y475	880.621	5	0.296453	833.398	3	DDSPDLPKLKPDPNTLCDEFK	XL:U-Alkene@138;Carbamidomethyl@147	-1.65767	28.9	5.3e-06	941.45	2	MPCTEDYLSLILNR	Carbamidomethyl@471;XL:U-Thiol@469|XL:U-Thiol@470|XL:U-Thiol@472|XL:U-Thiol@473|XL:U-Thiol@474|XL:U-Thiol@475	-0.737988	18.6	0.041
SDASO-L	ALB	K138	ALB	M469|P470|T472|E473|D474|Y475	880.621	5	0.296453	833.398	3	DDSPDLPKLKPDPNTLCDEFK	XL:U-Alkene@138;Carbamidomethyl@147	-1.65767	28.9	5.3e-06	941.45	2	MPCTEDYLSLILNR	Carbamidomethyl@471;XL:U-Thiol@469|XL:U-Thiol@470|XL:U-Thiol@472|XL:U-Thiol@473|XL:U-Thiol@474|XL:U-Thiol@475	-0.737988	18.6	0.041
SDASO-L	ALB	K138	ALB	M469|P470	880.42	5	-0.342477	833.396	3	DDSPDLPKLKPDPNTLCDEFK	XL:U-Alkene@138;Carbamidomethyl@147	0.0222038	22.9	0.00077	941.449	2	MPCTEDYLSLILNR	Carbamidomethyl@471;XL:U-Thiol@469|XL:U-Thiol@470	0.324204	14.2	0.17
SDASO-L	ALB	K138	ALB	M469|P470|T472|E473|D474|Y475	880.219	5	-0.842857	833.399	3	DDSPDLPKLKPDPNTLCDEFK	XL:U-Alkene@138;Carbamidomethyl@147	-2.61759	26.8	6.6e-05	941.451	2	MPCTEDYLSLILNR	Carbamidomethyl@471;XL:U-Thiol@469|XL:U-Thiol@470|XL:U-Thiol@472|XL:U-Thiol@473|XL:U-Thiol@474|XL:U-Thiol@475	-1.69396	17.7	0.026
SDASO-L	ALB	K138	ALB	M469|P470	880.624	5	3.00261	833.398	3	DDSPDLPKLKPDPNTLCDEFK	XL:U-Alkene@138;Carbamidomethyl@147	-2.01764	27.1	0.00013	941.451	2	MPCTEDYLSLILNR	Carbamidomethyl@471;XL:U-Thiol@469|XL:U-Thiol@470	-2.33127	13.9	0.059
SDASO-L	ALB	K138|K140	ALB	M469|P470|T472|D474|Y475	880.221	5	1.51743	833.398	3	DDSPDLPKLKPDPNTLCDEFK	Carbamidomethyl@147;XL:U-Alkene@138|XL:U-Alkene@140	-1.65767	28.6	1.7e-05	941.452	2	MPCTEDYLSLILNR	Carbamidomethyl@471;XL:U-Thiol@469|XL:U-Thiol@470|XL:U-Thiol@472|XL:U-Thiol@474|XL:U-Thiol@475	-2.96858	18.7	0.011
SDASO-L	ALB	K138|K140	ALB	M469|P470|D474|Y475|L476	880.423	5	2.57251	833.396	3	DDSPDLPKLKPDPNTLCDEFK	Carbamidomethyl@147;XL:U-Alkene@138|XL:U-Alkene@140	0.262186	27.9	7.2e-06	941.451	2	MPCTEDYLSLILNR	Carbamidomethyl@471;XL:U-Thiol@469|XL:U-Thiol@470|XL:U-Thiol@474|XL:U-Thiol@475|XL:U-Thiol@476	-2.01262	12.4	0.17
SDASO-L	ALB	K138|K140	ALB	M469|P470|D474|Y475|L476	880.423	5	2.57251	833.396	3	DDSPDLPKLKPDPNTLCDEFK	Carbamidomethyl@147;XL:U-Alkene@138|XL:U-Alkene@140	0.262186	27.9	7.2e-06	941.451	2	MPCTEDYLSLILNR	Carbamidomethyl@471;XL:U-Thiol@469|XL:U-Thiol@470|XL:U-Thiol@474|XL:U-Thiol@475|XL:U-Thiol@476	-2.01262	12.4	0.17
SDASO-L	ALB	K138	ALB	M469|P470|T472|E473|D474	880.423	5	2.78072	833.398	3	DDSPDLPKLKPDPNTLCDEFK	XL:U-Alkene@138;Carbamidomethyl@147	-1.29769	32.4	4.1e-07	941.451	2	MPCTEDYLSLILNR	Carbamidomethyl@471;XL:U-Thiol@469|XL:U-Thiol@470|XL:U-Thiol@472|XL:U-Thiol@473|XL:U-Thiol@474	-2.11883	22.6	0.0012
SDASO-L	ALB	K138	ALB	M469|P470|T472|E473|D474|Y475	880.423	5	2.85013	833.4	3	DDSPDLPKLKPDPNTLCDEFK	XL:U-Alkene@138;Carbamidomethyl@147	-3.81749	27.1	3.7e-05	941.452	2	MPCTEDYLSLILNR	Carbamidomethyl@471;XL:U-Thiol@469|XL:U-Thiol@470|XL:U-Thiol@472|XL:U-Thiol@473|XL:U-Thiol@474|XL:U-Thiol@475	-2.64993	21.6	0.0067
SDASO-L	ALB	K138	ALB	D474|Y475	880.424	5	3.61358	833.399	3	DDSPDLPKLKPDPNTLCDEFK	XL:U-Alkene@138;Carbamidomethyl@147	-2.4976	31.6	1.8e-06	941.452	2	MPCTEDYLSLILNR	Carbamidomethyl@471;XL:U-Thiol@474|XL:U-Thiol@475	-2.64993	23	0.00096
SDASO-L	ALB	K138	ALB	M469|P470|D474|Y475	1100.28	4	4.10243	1249.59	2	DDSPDLPKLKPDPNTLCDEFK	XL:U-Alkene@138;Carbamidomethyl@147	-2.12907	26.6	1.9e-05	941.451	2	MPCTEDYLSLILNR	Carbamidomethyl@471;XL:U-Thiol@469|XL:U-Thiol@470|XL:U-Thiol@474|XL:U-Thiol@475	-2.11883	21.6	0.0043
SDASO-L	ALB	K138	ALB	M469|P470|T472|E473|D474|Y475	880.223	5	4.22482	833.398	3	DDSPDLPKLKPDPNTLCDEFK	XL:U-Alkene@138;Carbamidomethyl@147	-2.01764	31.3	2.4e-06	941.451	2	MPCTEDYLSLILNR	Carbamidomethyl@471;XL:U-Thiol@469|XL:U-Thiol@470|XL:U-Thiol@472|XL:U-Thiol@473|XL:U-Thiol@474|XL:U-Thiol@475	-2.22505	14.7	0.034
SDASO-L	ALB	K138	ALB	M469|P470|T472|D474|Y475	880.425	5	5.34869	833.399	3	DDSPDLPKLKPDPNTLCDEFK	XL:U-Alkene@138;Carbamidomethyl@147	-3.21754	33.8	1.4e-06	941.452	2	MPCTEDYLSLILNR	Carbamidomethyl@471;XL:U-Thiol@469|XL:U-Thiol@470|XL:U-Thiol@472|XL:U-Thiol@474|XL:U-Thiol@475	-3.28724	24	0.00083
SDASO-L	ALB	K547;K548;Q545|I546	ALB	K568;T569;E564|E565|L567|E564|E565|L567	1100.32	4	-1.459	898.025	2	QIKKQTALVELLK	XL:U-Alkene@547;XL:U-Alkene@548;XL:U-Sulfenic*@545|XL:U-Sulfenic*@546	-2.36238	24.5	4.3e-06	1293.12	2	ATEEQLKTVMENFVAFVDK	XL:U-Alkene@568;XL:U-Sulfenic*@564&XL:U-Thiol@569|XL:U-Sulfenic*@565&XL:U-Thiol@569|XL:U-Sulfenic*@567&XL:U-Thiol@569|XL:U-Thiol@564&XL:U-Sulfenic*@569|XL:U-Thiol@565&XL:U-Sulfenic*@569|XL:U-Thiol@567&XL:U-Sulfenic*@569	-0.416088	12.6	0.029
SDASO-L	ALB	K138	ALB	P470|T472|E473|D474|Y475	883.819	5	-1.58074	833.398	3	DDSPDLPKLKPDPNTLCDEFK	XL:U-Alkene@138;Carbamidomethyl@147	-1.89765	36.6	2.4e-07	949.448	2	MPCTEDYLSLILNR	Oxidation@469;Carbamidomethyl@471;XL:U-Thiol@470|XL:U-Thiol@472|XL:U-Thiol@473|XL:U-Thiol@474|XL:U-Thiol@475	-1.9353	20.7	0.0014
SDASO-L	ALB	K138	ALB	T472|E473|D474|Y475|L476	884.02	5	-0.391022	833.399	3	DDSPDLPKLKPDPNTLCDEFK	XL:U-Alkene@138;Carbamidomethyl@147	-2.61759	29.1	2.4e-05	949.448	2	MPCTEDYLSLILNR	Oxidation@469;Carbamidomethyl@471;XL:U-Thiol@472|XL:U-Thiol@473|XL:U-Thiol@474|XL:U-Thiol@475|XL:U-Thiol@476	-1.72465	18.7	0.0025
SDASO-L	ALB	K138	ALB	Y475	883.82	5	-0.198002	833.399	3	DDSPDLPKLKPDPNTLCDEFK	XL:U-Alkene@138;Carbamidomethyl@147	-2.97756	32.6	1.9e-06	949.449	2	MPCTEDYLSLILNR	Oxidation@469;Carbamidomethyl@471;XL:U-Thiol@475	-2.88321	31.9	5.7e-06
SDASO-L	ALB	K138	ALB	E473|D474|Y475	883.619	5	-0.834728	833.399	3	DDSPDLPKLKPDPNTLCDEFK	XL:U-Alkene@138;Carbamidomethyl@147	-2.85757	31.7	2.8e-06	949.449	2	MPCTEDYLSLILNR	Oxidation@469;Carbamidomethyl@471;XL:U-Thiol@473|XL:U-Thiol@474|XL:U-Thiol@475	-2.88321	22.5	0.00027
SDASO-L	ALB	K138	ALB	Y475|L476	883.822	5	1.73784	833.401	3	DDSPDLPKLKPDPNTLCDEFK	XL:U-Alkene@138;Carbamidomethyl@147	-5.61734	28.8	1.3e-05	949.448	2	MPCTEDYLSLILNR	Oxidation@469;Carbamidomethyl@471;XL:U-Thiol@475|XL:U-Thiol@476	-1.72465	23.8	0.00024
SDASO-L	ALB	K138	ALB	E473|D474|Y475	883.822	5	2.15266	833.399	3	DDSPDLPKLKPDPNTLCDEFK	XL:U-Alkene@138;Carbamidomethyl@147	-2.73758	23.7	0.00034	949.449	2	MPCTEDYLSLILNR	Oxidation@469;Carbamidomethyl@471;XL:U-Thiol@473|XL:U-Thiol@474|XL:U-Thiol@475	-2.67256	25.4	0.00064
SDASO-L	ALB	K138	ALB	D474|Y475|L476	883.419	5	0.534145	833.398	3	DDSPDLPKLKPDPNTLCDEFK	XL:U-Alkene@138;Carbamidomethyl@147	-1.89765	23.8	0.0003	949.449	2	MPCTEDYLSLILNR	Oxidation@469;Carbamidomethyl@471;XL:U-Thiol@474|XL:U-Thiol@475|XL:U-Thiol@476	-2.46192	27.9	0.00028
SDASO-L	ALB	K138	ALB	Y475|L476	883.42	5	1.15666	833.398	3	DDSPDLPKLKPDPNTLCDEFK	XL:U-Alkene@138;Carbamidomethyl@147	-1.65767	24.7	7.5e-05	949.448	2	MPCTEDYLSLILNR	Oxidation@469;Carbamidomethyl@471;XL:U-Thiol@475|XL:U-Thiol@476	-1.82997	15.3	0.018
SDASO-L	ALB	K138	ALB	Y475|L476	883.823	5	3.46627	833.396	3	DDSPDLPKLKPDPNTLCDEFK	XL:U-Alkene@138;Carbamidomethyl@147	1.10212	26.9	5.8e-05	949.447	2	MPCTEDYLSLILNR	Oxidation@469;Carbamidomethyl@471;XL:U-Thiol@475|XL:U-Thiol@476	-0.671405	32.6	6.8e-05
SDASO-L	ALB	K138	ALB	D474|Y475|L476	884.026	5	6.17551	833.399	3	DDSPDLPKLKPDPNTLCDEFK	XL:U-Alkene@138;Carbamidomethyl@147	-2.37761	21.9	0.0014	949.448	2	MPCTEDYLSLILNR	Oxidation@469;Carbamidomethyl@471;XL:U-Thiol@474|XL:U-Thiol@475|XL:U-Thiol@476	-1.40868	21.8	0.0013
SDASO-L	ALB	K547;K548;Q545|I546|Q549	ALB	K568;T569|V570|M571|E572|N573|F574	1104.82	4	-3.29286	898.022	2	QIKKQTALVELLK	XL:U-Alkene@547;XL:U-Alkene@548;XL:U-Sulfenic*@545|XL:U-Sulfenic*@546|XL:U-Sulfenic*@549	0.755576	18.4	0.00074	1205.58	2	ATEEQLKTVMENFVAFVDK	XL:U-Alkene@568;XL:U-Thiol@569|XL:U-Thiol@570|XL:U-Thiol@571|XL:U-Thiol@572|XL:U-Thiol@573|XL:U-Thiol@574	2.58128	18.7	0.00055
SDASO-L	ALB	K547;K548;Q545|I546	ALB	K568;M571|E572|N573|A576|F577|V578|D579	1105.08	4	-0.0714685	898.023	2	QIKKQTALVELLK	XL:U-Alkene@547;XL:U-Alkene@548;XL:U-Sulfenic@545|XL:U-Sulfenic@546	0.421508	17.8	0.00049	1205.59	2	ATEEQLKTVMENFVAFVDK	XL:U-Alkene@568;XL:U-Thiol@571|XL:U-Thiol@572|XL:U-Thiol@573|XL:U-Thiol@576|XL:U-Thiol@577|XL:U-Thiol@578|XL:U-Thiol@579	-0.155984	9.9	0.5
SDASO-L	ALB	K547;K548;Q545|I546|Q549|L552	ALB	K568;T569|V570|M571|E572|N573	1105.08	4	3.57714	898.025	2	QIKKQTALVELLK	XL:U-Alkene@547;XL:U-Alkene@548;XL:U-Sulfenic*@545|XL:U-Sulfenic*@546|XL:U-Sulfenic*@549|XL:U-Sulfenic*@552	-1.91696	14.5	0.00088	1205.58	2	ATEEQLKTVMENFVAFVDK	XL:U-Alkene@568;XL:U-Thiol@569|XL:U-Thiol@570|XL:U-Thiol@571|XL:U-Thiol@572|XL:U-Thiol@573	3.07896	21.1	0.00029
SDASO-L	ALB	K547;K548;Q545|I546	ALB	K568;M571|E572	1104.84	4	8.42956	898.025	2	QIKKQTALVELLK	XL:U-Alkene@547;XL:U-Alkene@548;XL:U-Sulfenic*@545|XL:U-Sulfenic*@546	-1.8056	20	5.3e-05	1205.59	2	ATEEQLKTVMENFVAFVDK	XL:U-Alkene@568;XL:U-Thiol@571|XL:U-Thiol@572	-0.819561	24.6	2.4e-05
SDASO-L	ALB	K138;K140	ALB	E448	1109.05	4	-1.16176	1276.59	2	DDSPDLPKLKPDPNTLCDEFK	XL:U-Alkene@138;XL:U-Alkene@140;Carbamidomethyl@147	3.01547	20.5	0.00049	834.955	2	VPQVSTPTLVEVSR	XL:U-Thiol@448	-1.92193	29.2	7.5e-07
SDASO-L	ALB	K138;K140	ALB	E448|V449|S450	1109.05	4	-0.610924	1276.59	2	DDSPDLPKLKPDPNTLCDEFK	XL:U-Alkene@138;XL:U-Alkene@140;Carbamidomethyl@147	1.37046	26.5	1.8e-05	834.954	2	VPQVSTPTLVEVSR	XL:U-Thiol@448|XL:U-Thiol@449|XL:U-Thiol@450	-1.20333	30.7	4.8e-07
SDASO-L	ALB	K138;K140	ALB	E448|V449	1109.3	4	0.83531	1276.59	2	DDSPDLPKLKPDPNTLCDEFK	XL:U-Alkene@138;XL:U-Alkene@140;Carbamidomethyl@147	3.72047	23.3	0.00087	834.955	2	VPQVSTPTLVEVSR	XL:U-Thiol@448|XL:U-Thiol@449	-2.52076	38.2	6.7e-08
SDASO-L	ALB	K138;K140	ALB	E448|V449	1108.8	4	3.01105	1276.6	2	DDSPDLPKLKPDPNTLCDEFK	XL:U-Alkene@138;XL:U-Alkene@140;Carbamidomethyl@147	-3.0162	18	0.0019	834.953	2	VPQVSTPTLVEVSR	XL:U-Thiol@448|XL:U-Thiol@449	-0.125424	32.8	6.3e-07
SDASO-L	ALB	K138;K140	ALB	V447|E448	1108.8	4	3.78239	1276.59	2	DDSPDLPKLKPDPNTLCDEFK	XL:U-Alkene@138;XL:U-Alkene@140;Carbamidomethyl@147	1.37046	24.9	0.00012	834.953	2	VPQVSTPTLVEVSR	XL:U-Thiol@447|XL:U-Thiol@448	-0.484726	32.7	2.9e-07
SDASO-L	ALB	H361	ALB	K401;K412	1129.33	4	-2.90914	798.939	2	RHPEYAVSVLLR	XL:U-Thiol@361	-1.77413	21.8	0.00075	1352.67	2	LKHLVDEPQNLIKQNCDQFEK	XL:U-Alkene@401;XL:U-Alkene@412;Carbamidomethyl@415	-1.14058	45	1.2e-09
SDASO-L	ALB	H361	ALB	K401;K412	1128.83	4	-2.28901	807.945	2	RHPEYAVSVLLR	XL:U-Sulfenic*@361	-2.14423	23.5	0.00019	1352.67	2	LKHLVDEPQNLIKQNCDQFEK	XL:U-Alkene@401;XL:U-Alkene@412;Carbamidomethyl@415	-1.28844	38.1	3.3e-07
SDASO-L	ALB	H361	ALB	K401;K412	1129.08	4	-0.110278	807.943	2	RHPEYAVSVLLR	XL:U-Sulfenic*@361	-0.658984	29.4	5.3e-05	1352.67	2	LKHLVDEPQNLIKQNCDQFEK	XL:U-Alkene@401;XL:U-Alkene@412;Carbamidomethyl@415	-0.844871	48.9	2.1e-10
SDASO-L	ALB	H361	ALB	K401;K412	1128.83	4	-0.449003	798.94	2	RHPEYAVSVLLR	XL:U-Thiol@361	-3.02579	25.4	0.00064	1352.68	2	LKHLVDEPQNLIKQNCDQFEK	XL:U-Alkene@401;XL:U-Alkene@412;Carbamidomethyl@415	-2.61913	35.7	3.2e-07
SDASO-L	ALB	H361	ALB	K401;K412	1128.58	4	0.944275	798.939	2	RHPEYAVSVLLR	XL:U-Thiol@361	-2.27479	24.6	0.00058	1352.67	2	LKHLVDEPQNLIKQNCDQFEK	XL:U-Alkene@401;XL:U-Alkene@412;Carbamidomethyl@415	-0.992726	33.3	1.5e-06
SDASO-L	ALB	H361	ALB	K401;K412	1128.83	4	2.36512	798.939	2	RHPEYAVSVLLR	XL:U-Thiol@361	-1.5238	23	0.0033	1352.67	2	LKHLVDEPQNLIKQNCDQFEK	XL:U-Alkene@401;XL:U-Alkene@412;Carbamidomethyl@415	-1.36236	34	2.5e-07
SDASO-L	ALB	H361	ALB	K401;K412	1128.58	4	4.0838	798.939	2	RHPEYAVSVLLR	XL:U-Thiol@361	-1.77413	28.6	0.00028	1352.67	2	LKHLVDEPQNLIKQNCDQFEK	XL:U-Alkene@401;XL:U-Alkene@412;Carbamidomethyl@415	-0.0316674	36.1	1.9e-07
SDASO-L	ALB	K138	ALB	K437;V438;S442|T443|P444|T445	1136.31	4	-4.03447	1249.59	2	DDSPDLPKLKPDPNTLCDEFK	XL:U-Alkene@138;Carbamidomethyl@147	-0.608581	35.5	4.6e-07	1013.55	2	KVPQVSTPTLVEVSR	XL:U-Alkene@437;XL:U-Sulfenic*@438;XL:U-Thiol@442|XL:U-Thiol@443|XL:U-Thiol@444|XL:U-Thiol@445	-6.67282	16	0.0094
SDASO-L	ALB	K138	ALB	K437;V438;E448	1136.32	4	-1.99156	1249.59	2	DDSPDLPKLKPDPNTLCDEFK	XL:U-Alkene@138;Carbamidomethyl@147	-1.08874	27.1	1.4e-05	1013.54	2	KVPQVSTPTLVEVSR	XL:U-Alkene@437;XL:U-Sulfenic*@438&XL:U-Thiol@448|XL:U-Thiol@438&XL:U-Sulfenic*@448	-2.4303	12.1	0.094
SDASO-L	ALB	K138	ALB	K437;V438;S442|T443|P444|T445|L446|V447|E448	1136.32	4	2.95442	1249.59	2	DDSPDLPKLKPDPNTLCDEFK	XL:U-Alkene@138;Carbamidomethyl@147	-1.40884	28.7	9.4e-06	1013.54	2	KVPQVSTPTLVEVSR	XL:U-Alkene@437;XL:U-Sulfenic*@438;XL:U-Thiol@442|XL:U-Thiol@443|XL:U-Thiol@444|XL:U-Thiol@445|XL:U-Thiol@446|XL:U-Thiol@447|XL:U-Thiol@448	-3.81159	14.7	0.06
SDASO-L	ALB	K138	ALB	D535|I536	917.236	5	-2.23146	833.403	3	DDSPDLPKLKPDPNTLCDEFK	XL:U-Alkene@138;Carbamidomethyl@147	-7.29719	21.1	0.00051	1032.99	2	LFTFHADICTLPDTEK	Carbamidomethyl@537;XL:U-Thiol@535|XL:U-Thiol@536	1.83106	37.5	3.3e-07
SDASO-L	ALB	K138	ALB	D535	917.238	5	-0.566074	833.4	3	DDSPDLPKLKPDPNTLCDEFK	XL:U-Alkene@138;Carbamidomethyl@147	-4.77741	21.2	0.0088	1032.99	2	LFTFHADICTLPDTEK	XL:U-Thiol@535;Carbamidomethyl@537	-2.71883	36.6	7.7e-06
SDASO-L	ALB	K138|K140	ALB	T542|E543	917.439	5	0.446841	1249.59	2	DDSPDLPKLKPDPNTLCDEFK	Carbamidomethyl@147;XL:U-Alkene@138|XL:U-Alkene@140	0.431759	14.6	0.0095	1032.99	2	LFTFHADICTLPDTEK	Carbamidomethyl@537;XL:U-Thiol@542|XL:U-Thiol@543	-0.879519	37	9e-07
SDASO-L	ALB	K138	ALB	D535|I536	917.037	5	-0.579982	1249.59	2	DDSPDLPKLKPDPNTLCDEFK	XL:U-Alkene@138;Carbamidomethyl@147	-1.40884	22.6	0.00039	1032.99	2	LFTFHADICTLPDTEK	Carbamidomethyl@537;XL:U-Thiol@535|XL:U-Thiol@536	-1.26674	32.2	1.9e-05
SDASO-L	ALB	K138	ALB	D535	917.239	5	0.566389	1249.59	2	DDSPDLPKLKPDPNTLCDEFK	XL:U-Alkene@138;Carbamidomethyl@147	-2.60923	26.2	8.9e-06	1032.99	2	LFTFHADICTLPDTEK	XL:U-Thiol@535;Carbamidomethyl@537	0.378961	41.5	2.6e-07
SDASO-L	ALB	K138	ALB	T542|E543	917.038	5	0.81925	833.397	3	DDSPDLPKLKPDPNTLCDEFK	XL:U-Alkene@138;Carbamidomethyl@147	-0.937723	26.6	0.00045	1032.99	2	LFTFHADICTLPDTEK	Carbamidomethyl@537;XL:U-Thiol@542|XL:U-Thiol@543	-1.26674	36.5	1e-06
SDASO-L	ALB	K138	ALB	D541|T542|E543	917.039	5	1.21903	833.398	3	DDSPDLPKLKPDPNTLCDEFK	XL:U-Alkene@138;Carbamidomethyl@147	-2.25762	23.4	0.00015	1032.99	2	LFTFHADICTLPDTEK	Carbamidomethyl@537;XL:U-Thiol@541|XL:U-Thiol@542|XL:U-Thiol@543	-0.685907	36.4	3.6e-06
SDASO-L	ALB	K138	ALB	T542|E543	1146.05	4	1.96819	1249.59	2	DDSPDLPKLKPDPNTLCDEFK	XL:U-Alkene@138;Carbamidomethyl@147	-0.608581	32	1.6e-06	1032.99	2	LFTFHADICTLPDTEK	Carbamidomethyl@537;XL:U-Thiol@542|XL:U-Thiol@543	0.185349	42.1	6.7e-08
SDASO-L	ALB	K138	ALB	T542|E543	916.839	5	2.47176	833.399	3	DDSPDLPKLKPDPNTLCDEFK	XL:U-Alkene@138;Carbamidomethyl@147	-2.4976	30.9	9.4e-06	1032.99	2	LFTFHADICTLPDTEK	Carbamidomethyl@537;XL:U-Thiol@542|XL:U-Thiol@543	-1.65397	37.5	4.5e-06
SDASO-L	ALB	K138	ALB	P540|D541|T542|E543	916.839	5	2.5384	833.398	3	DDSPDLPKLKPDPNTLCDEFK	XL:U-Alkene@138;Carbamidomethyl@147	-1.65767	21.4	0.0021	1032.99	2	LFTFHADICTLPDTEK	Carbamidomethyl@537;XL:U-Thiol@540|XL:U-Thiol@541|XL:U-Thiol@542|XL:U-Thiol@543	-1.07313	34.5	2.1e-05
SDASO-L	ALB	K138	ALB	E543	917.243	5	5.16286	833.399	3	DDSPDLPKLKPDPNTLCDEFK	XL:U-Alkene@138;Carbamidomethyl@147	-2.73758	29.4	5.9e-06	1032.99	2	LFTFHADICTLPDTEK	Carbamidomethyl@537;XL:U-Thiol@543	-1.55716	41.1	4.4e-07
SDASO-L	ALB	K138	ALB	T542|E543	1146.3	4	5.17908	1249.59	2	DDSPDLPKLKPDPNTLCDEFK	XL:U-Alkene@138;Carbamidomethyl@147	-1.00871	28.6	1.1e-05	1032.99	2	LFTFHADICTLPDTEK	Carbamidomethyl@537;XL:U-Thiol@542|XL:U-Thiol@543	-2.13799	47.1	8e-09
SDASO-L	ALB	K138|K140	ALB	D535|I536	916.84	5	3.60472	833.4	3	DDSPDLPKLKPDPNTLCDEFK	Carbamidomethyl@147;XL:U-Alkene@138|XL:U-Alkene@140	-4.29745	20.6	0.0025	1032.99	2	LFTFHADICTLPDTEK	Carbamidomethyl@537;XL:U-Thiol@535|XL:U-Thiol@536	-2.62202	31.3	3.8e-05
SDASO-L	ALB	K36;K44	ALB	D153|E154	933.055	5	-0.106114	1277.64	3	FKDLGEEHFKGLVLIAFSQYLQQCPFDEHVK	XL:U-Alkene@36;XL:U-Alkene@44;Carbamidomethyl@58	-6.29838	18.1	0.015	619.276	1	ADEK	XL:U-Thiol@153|XL:U-Thiol@154	-0.832971	5.7	0.55
SDASO-L	ALB	K36;K44	ALB	A152|D153	932.856	5	1.1903	958.48	4	FKDLGEEHFKGLVLIAFSQYLQQCPFDEHVK	XL:U-Alkene@36;XL:U-Alkene@44;Carbamidomethyl@58	-2.96426	30.2	0.0018	619.277	1	ADEK	XL:U-Thiol@152|XL:U-Thiol@153	-1.64036	7.6	0.74
SDASO-L	ALB	W158	ALB	K183	934.439	5	-0.140925	411.72	2	KFWGK	XL:U-Thiol@158	-0.0433518	7.6	0.96	1276.58	3	RHPYFYAPELLYYANKYNGVFQECCQAEDK	XL:U-Alkene@183;Carbamidomethyl@191;Carbamidomethyl@192	-2.34029	18.3	0.0012
SDASO-L	ALB	K138	ALB	R168|H169|P170|Y171|F172	944.855	5	-5.69751	1249.59	2	DDSPDLPKLKPDPNTLCDEFK	XL:U-Alkene@138;Carbamidomethyl@147	-1.72895	20.3	0.00069	734.702	3	RHPYFYAPELLYYANK	XL:U-Thiol@168|XL:U-Thiol@169|XL:U-Thiol@170|XL:U-Thiol@171|XL:U-Thiol@172	-2.65775	35.4	1.6e-06
SDASO-L	ALB	K138	ALB	R168|H169|P170|Y171|F172|Y173	944.254	5	-5.15894	1249.59	2	DDSPDLPKLKPDPNTLCDEFK	XL:U-Alkene@138;Carbamidomethyl@147	-1.08874	17.7	0.0063	734.704	3	RHPYFYAPELLYYANK	XL:U-Thiol@168|XL:U-Thiol@169|XL:U-Thiol@170|XL:U-Thiol@171|XL:U-Thiol@172|XL:U-Thiol@173	-5.65214	24.8	0.00017
SDASO-L	ALB	K138	ALB	R168|H169|P170|Y171	944.457	5	-2.42734	1249.59	2	DDSPDLPKLKPDPNTLCDEFK	XL:U-Alkene@138;Carbamidomethyl@147	-0.208451	22.1	7.1e-05	734.701	3	RHPYFYAPELLYYANK	XL:U-Thiol@168|XL:U-Thiol@169|XL:U-Thiol@170|XL:U-Thiol@171	-1.43276	29.2	4.5e-05
SDASO-L	ALB	K138	ALB	R168|H169|P170|Y171|F172	944.659	5	-0.66709	1249.59	2	DDSPDLPKLKPDPNTLCDEFK	XL:U-Alkene@138;Carbamidomethyl@147	-1.96902	26	6.3e-05	734.702	3	RHPYFYAPELLYYANK	XL:U-Thiol@168|XL:U-Thiol@169|XL:U-Thiol@170|XL:U-Thiol@171|XL:U-Thiol@172	-3.74662	29.8	6.6e-05
SDASO-L	ALB	K138	ALB	R168|H169|P170|Y171|F172	944.459	5	-0.0983736	1249.59	2	DDSPDLPKLKPDPNTLCDEFK	XL:U-Alkene@138;Carbamidomethyl@147	-2.28913	25.9	4.3e-05	734.699	3	RHPYFYAPELLYYANK	XL:U-Thiol@168|XL:U-Thiol@169|XL:U-Thiol@170|XL:U-Thiol@171|XL:U-Thiol@172	0.200557	31.1	3.8e-05
SDASO-L	ALB	K138	ALB	R168|H169|P170|Y171	944.259	5	0.599999	1249.59	2	DDSPDLPKLKPDPNTLCDEFK	XL:U-Alkene@138;Carbamidomethyl@147	-2.44918	35.9	1.2e-07	734.702	3	RHPYFYAPELLYYANK	XL:U-Thiol@168|XL:U-Thiol@169|XL:U-Thiol@170|XL:U-Thiol@171	-3.20218	38	8.5e-07
SDASO-L	ALB	K138	ALB	R168|H169	944.26	5	1.24707	1249.59	2	DDSPDLPKLKPDPNTLCDEFK	XL:U-Alkene@138;Carbamidomethyl@147	-0.0483983	24.1	5.4e-05	734.702	3	RHPYFYAPELLYYANK	XL:U-Thiol@168|XL:U-Thiol@169	-2.65775	39.7	2e-06
SDASO-L	ALB	K138	ALB	H169	1180.58	4	3.21651	1249.59	2	DDSPDLPKLKPDPNTLCDEFK	XL:U-Alkene@138;Carbamidomethyl@147	-1.00871	34.2	1.7e-07	1110.55	2	RHPYFYAPELLYYANK	XL:U-Sulfenic*@169	-0.839413	42.4	2.5e-09
SDASO-L	ALB	K138	ALB	R168|H169|Y171	944.463	5	4.17139	1249.59	2	DDSPDLPKLKPDPNTLCDEFK	XL:U-Alkene@138;Carbamidomethyl@147	-1.32882	27	8.9e-06	1101.55	2	RHPYFYAPELLYYANK	XL:U-Thiol@168|XL:U-Thiol@169|XL:U-Thiol@171	-4.64546	20.4	0.0017
SDASO-L	ALB	K528;T531|F532|H533|A534|D535	ALB	K547;K548	947.884	5	-1.36569	1364.14	2	AFDEKLFTFHADICTLPDTEK	XL:U-Alkene@528;Carbamidomethyl@537;XL:U-Sulfenic*@531|XL:U-Sulfenic*@532|XL:U-Sulfenic*@533|XL:U-Sulfenic*@534|XL:U-Sulfenic*@535	-0.806425	13.8	0.002	810.49	2	QIKKQTALVELLK	XL:U-Alkene@547;XL:U-Alkene@548	-0.0881885	20.3	6.2e-05
SDASO-L	ALB	K44	ALB	L66|V67|T71|E72	969.089	5	0.697623	1167.91	3	DLGEEHFKGLVLIAFSQYLQQCPFDEHVK	XL:U-Alkene@44;Carbamidomethyl@58	-1.03837	26.8	9.2e-05	1338.7	1	LVNELTEFAK	XL:U-Sulfenic*@66|XL:U-Sulfenic*@67|XL:U-Sulfenic*@71|XL:U-Sulfenic*@72	0.198703	8.2	0.017
SDASO-L	ALB	K44	ALB	E72	969.09	5	1.70638	1167.91	3	DLGEEHFKGLVLIAFSQYLQQCPFDEHVK	XL:U-Alkene@44;Carbamidomethyl@58	-3.60705	39.5	1.3e-07	1338.7	1	LVNELTEFAK	XL:U-Sulfenic*@72	-0.473592	19	1e-05
SDASO-L	ALB	K44	ALB	L66|V67|N68|E69	968.889	5	2.009	1167.91	3	DLGEEHFKGLVLIAFSQYLQQCPFDEHVK	XL:U-Alkene@44;Carbamidomethyl@58	-0.0965154	25.8	0.00015	1338.7	1	LVNELTEFAK	XL:U-Sulfenic*@66|XL:U-Sulfenic*@67|XL:U-Sulfenic*@68|XL:U-Sulfenic*@69	-1.66878	10.8	0.00081
SDASO-L	ALB	K318	ALB	M469|P470|D474|Y475	1241.84	4	-7.05156	1532.23	2	SHCIAEVEKDAIPENLPPLTADFAEDK	Carbamidomethyl@312;XL:U-Alkene@318	0.160019	35.3	1e-06	941.451	2	MPCTEDYLSLILNR	Carbamidomethyl@471;XL:U-Thiol@469|XL:U-Thiol@470|XL:U-Thiol@474|XL:U-Thiol@475	-2.22505	18.7	0.0076
SDASO-L	ALB	E41|H42	ALB	K183	996.05	5	-3.95165	566.26	2	DLGEEHFK	XL:U-Thiol@41|XL:U-Thiol@42	0.87722	24.5	0.00016	1276.58	3	RHPYFYAPELLYYANKYNGVFQECCQAEDK	XL:U-Alkene@183;Carbamidomethyl@191;Carbamidomethyl@192	3.84813	25.8	3.8e-06
SDASO-L	ALB	R360|H361	ALB	K399;K401	833.923	6	0.244149	538.965	3	RHPEYAVSVLLR	XL:U-Sulfenic*@360|XL:U-Sulfenic*@361	-0.858667	20.3	0.00024	1064.18	3	DDPHACYSTVFDKLKHLVDEPQNLIK	Carbamidomethyl@392;XL:U-Alkene@399;XL:U-Alkene@401	4.77367	21.1	0.0027
SDASO-M	ALB	K155	ALB	W158	433.554	3	2.39657	322.666	2	ADEKK	XL:Z-Alkene@155	-1.68338	17.2	0.0053	655.329	1	FWGK	XL:Z-Sulfenic*@158	-2.92249	8.3	0.001
SDASO-M	ALB	I205|E206	ALB	K455	546.63	3	1.96925	767.381	1	IETMR	XL:Z-Sulfenic*@205|XL:Z-Sulfenic*@206	-2.78555	6.1	0.089	436.254	2	SLGKVGTR	XL:Z-Alkene@455	-1.69169	22.4	0.00033
SDASO-M	ALB	I205|E206|T207	ALB	K455	546.63	3	2.08111	767.38	1	IETMR	XL:Z-Sulfenic*@205|XL:Z-Sulfenic*@206|XL:Z-Sulfenic*@207	-2.2643	5.9	0.27	436.254	2	SLGKVGTR	XL:Z-Alkene@455	-1.92091	26.1	0.00019
SDASO-M	ALB	I205|E206	ALB	K455	546.63	3	2.41671	767.381	1	IETMR	XL:Z-Sulfenic*@205|XL:Z-Sulfenic*@206	-3.3068	6.8	0.55	436.254	2	SLGKVGTR	XL:Z-Alkene@455	-2.83781	30.5	0.00016
SDASO-M	ALB	E206	ALB	K455	546.63	3	2.52857	767.381	1	IETMR	XL:Z-Sulfenic*@206	-3.04618	6.8	0.18	436.254	2	SLGKVGTR	XL:Z-Alkene@455	-2.60859	29.8	0.00012
SDASO-M	ALB	I205|E206|T207	ALB	K455	546.63	3	2.64043	767.381	1	IETMR	XL:Z-Sulfenic*@205|XL:Z-Sulfenic*@206|XL:Z-Sulfenic*@207	-2.91586	8.1	0.0045	436.254	2	SLGKVGTR	XL:Z-Alkene@455	-2.60859	33.6	0.00018
SDASO-M	ALB	I205|E206	ALB	K455	546.63	3	2.7523	767.381	1	IETMR	XL:Z-Sulfenic*@205|XL:Z-Sulfenic*@206	-3.56743	7.3	0.0086	436.255	2	SLGKVGTR	XL:Z-Alkene@455	-3.06703	25	0.00012
SDASO-M	ALB	I205|E206	ALB	K455	546.63	3	3.19975	767.381	1	IETMR	XL:Z-Sulfenic*@205|XL:Z-Sulfenic*@206	-3.82805	5.6	0.24	436.255	2	SLGKVGTR	XL:Z-Alkene@455	-3.06703	23.3	0.00084
SDASO-M	ALB	I205|E206	ALB	K455	546.631	3	4.43025	767.38	1	IETMR	XL:Z-Sulfenic*@205|XL:Z-Sulfenic*@206	-2.13398	5.3	0.16	436.254	2	SLGKVGTR	XL:Z-Alkene@455	-1.92091	24.2	6.8e-05
SDASO-M	ALB	I205|E206	ALB	K455	551.96	3	0.337174	783.375	1	IETMR	Oxidation@208;XL:Z-Sulfenic*@205|XL:Z-Sulfenic*@206	-2.58235	5.6	0.29	436.254	2	SLGKVGTR	XL:Z-Alkene@455	-1.46247	24.9	0.00031
SDASO-M	ALB	G230|E231	ALB	K235	560.969	3	3.00956	626.298	1	FGER	XL:Z-Sulfenic*@230|XL:Z-Sulfenic*@231	-3.01298	9.7	0.0044	528.304	2	ALKAWSVAR	XL:Z-Alkene@235	-2.29756	34.3	0.00054
SDASO-M	ALB	E231	ALB	K235	560.97	3	3.33655	626.298	1	FGER	XL:Z-Sulfenic*@231	-2.37431	7.1	0.024	528.304	2	ALKAWSVAR	XL:Z-Alkene@235	-2.29756	34.8	0.0003
SDASO-M	ALB	F229|G230|E231	ALB	K235	560.97	3	3.44555	626.297	1	FGER	XL:Z-Sulfenic*@229|XL:Z-Sulfenic*@230|XL:Z-Sulfenic*@231	-1.25663	7.8	0.03	528.304	2	ALKAWSVAR	XL:Z-Alkene@235	-1.16185	35.5	0.00028
SDASO-M	ALB	E231	ALB	K235	560.97	3	4.53554	626.298	1	FGER	XL:Z-Sulfenic*@231	-2.21464	5.7	0.069	528.304	2	ALKAWSVAR	XL:Z-Alkene@235	-1.91899	35.1	0.00029
SDASO-M	ALB	E41|H42	ALB	K155	434.711	4	0.441726	537.751	2	DLGEEHFK	XL:Z-Thiol@41|XL:Z-Thiol@42	-2.43285	24.1	0.0014	322.667	2	ADEKK	XL:Z-Alkene@155	-2.61314	18.5	0.0024
SDASO-M	ALB	E41|H42	ALB	K155	579.279	3	1.71596	537.75	2	DLGEEHFK	XL:Z-Thiol@41|XL:Z-Thiol@42	0.17059	17.9	0.013	644.326	1	ADEKK	XL:Z-Alkene@155	-1.8047	11.2	0.03
SDASO-M	ALB	E41|H42	ALB	K155	434.711	4	2.06012	546.757	2	DLGEEHFK	XL:Z-Sulfenic*@41|XL:Z-Sulfenic*@42	-3.1518	30	2.8e-05	322.667	2	ADEKK	XL:Z-Alkene@155	-3.54288	18.8	0.0045
SDASO-M	ALB	E41	ALB	K155	434.711	4	2.13049	537.75	2	DLGEEHFK	XL:Z-Thiol@41	-1.13113	26.1	0.0019	322.666	2	ADEKK	XL:Z-Alkene@155	-0.443715	17.6	0.0034
SDASO-M	ALB	E41|H42	ALB	K155	579.28	3	2.56034	546.757	2	DLGEEHFK	XL:Z-Sulfenic*@41|XL:Z-Sulfenic*@42	-3.1518	33.8	4.9e-06	644.326	1	ADEKK	XL:Z-Alkene@155	-3.0463	12.4	0.022
SDASO-M	ALB	E41|H42	ALB	K155	579.28	3	2.77143	546.756	2	DLGEEHFK	XL:Z-Sulfenic*@41|XL:Z-Sulfenic*@42	-2.42021	27.7	8.9e-05	644.326	1	ADEKK	XL:Z-Alkene@155	-2.4255	11.8	0.057
SDASO-M	ALB	E41	ALB	K155	434.712	4	3.53779	546.757	2	DLGEEHFK	XL:Z-Sulfenic*@41	-3.51759	30.7	7.4e-06	322.667	2	ADEKK	XL:Z-Alkene@155	-3.54288	19.8	0.0033
SDASO-M	ALB	E41	ALB	K155	434.712	4	3.60816	546.757	2	DLGEEHFK	XL:Z-Sulfenic*@41	-3.1518	26.1	8.2e-06	322.667	2	ADEKK	XL:Z-Alkene@155	-2.92305	18.8	0.0048
SDASO-M	ALB	E41|H42	ALB	K155	434.712	4	4.38217	546.757	2	DLGEEHFK	XL:Z-Sulfenic*@41|XL:Z-Sulfenic*@42	-3.51759	28.5	5.4e-05	322.667	2	ADEKK	XL:Z-Alkene@155	-3.54288	19.2	0.005
SDASO-M	ALB	E41|H42	ALB	K155	579.281	3	5.19903	546.757	2	DLGEEHFK	XL:Z-Sulfenic*@41|XL:Z-Sulfenic*@42	-3.1518	26.5	8.1e-05	644.327	1	ADEKK	XL:Z-Alkene@155	-3.2015	11.7	0.057
SDASO-M	ALB	E41	ALB	K155	579.281	3	5.62122	537.751	2	DLGEEHFK	XL:Z-Thiol@41	-1.87497	19.6	0.0025	644.327	1	ADEKK	XL:Z-Alkene@155	-3.8223	10.7	0.025
SDASO-M	ALB	E40|E41|H42	ALB	K155	579.282	3	6.04341	537.751	2	DLGEEHFK	XL:Z-Thiol@40|XL:Z-Thiol@41|XL:Z-Thiol@42	-2.24689	20.7	0.0038	644.327	1	ADEKK	XL:Z-Alkene@155	-3.9775	12.2	0.024
SDASO-M	ALB	K28	ALB	A281|D282	471.244	4	2.25502	416.543	3	DTHKSEIAHR	XL:Z-Alkene@28	-2.29445	22.1	0.00088	635.344	1	ADLAK	XL:Z-Sulfenic*@281|XL:Z-Sulfenic*@282	-2.31556	16	0.18
SDASO-M	ALB	R209|E210	ALB	K455	632.341	3	0.454129	512.763	2	IETMREK	XL:Z-Sulfenic*@209|XL:Z-Sulfenic*@210	-2.63763	28.5	0.00011	871.502	1	SLGKVGTR	XL:Z-Alkene@455	-2.92883	9.9	0.0031
SDASO-M	ALB	T207|R209|E210	ALB	K455	637.676	3	5.09408	520.76	2	IETMREK	Oxidation@208;XL:Z-Sulfenic*@207|XL:Z-Sulfenic*@209|XL:Z-Sulfenic*@210	-1.14288	13.6	0.083	871.502	1	SLGKVGTR	XL:Z-Alkene@455	-2.92883	9.8	0.021
SDASO-M	ALB	D25|T26|H27	ALB	K36	481.733	4	-8.17943	600.283	1	DTHK	XL:Z-Thiol@25|XL:Z-Thiol@26|XL:Z-Thiol@27	-3.73556	6.1	0.11	435.216	3	FKDLGEEHFK	XL:Z-Alkene@36	-1.96309	23	0.0035
SDASO-M	ALB	D25	ALB	K36	481.235	4	-0.500839	600.282	1	DTHK	XL:Z-Thiol@25	-1.9031	5.8	0.094	435.216	3	FKDLGEEHFK	XL:Z-Alkene@36	-0.814241	25.5	0.0027
SDASO-M	ALB	H27	ALB	K36	640.976	3	-1.32183	618.293	1	DTHK	XL:Z-Sulfenic*@27	-2.70486	11	0.036	652.321	2	FKDLGEEHFK	XL:Z-Alkene@36	-2.09987	34.8	1.2e-05
SDASO-M	ALB	D25	ALB	K36	385.19	5	2.1136	300.644	2	DTHK	XL:Z-Thiol@25	-1.77273	5.9	0.8	435.217	3	FKDLGEEHFK	XL:Z-Alkene@36	-3.34172	24.6	0.0069
SDASO-M	ALB	T26|H27	ALB	K36	640.977	3	0.108751	618.292	1	DTHK	XL:Z-Sulfenic*@26|XL:Z-Sulfenic*@27	-1.73445	5.7	0.2	652.321	2	FKDLGEEHFK	XL:Z-Alkene@36	-2.25317	32.2	1.5e-05
SDASO-M	ALB	D25	ALB	K36	641.313	3	2.81058	600.282	1	DTHK	XL:Z-Thiol@25	-2.90263	5.7	0.067	652.32	2	FKDLGEEHFK	XL:Z-Alkene@36	-1.63998	34.9	7.3e-06
SDASO-M	ALB	H27	ALB	K36	384.989	5	1.44601	309.65	2	DTHK	XL:Z-Sulfenic*@27	-2.09256	15.3	0.013	435.216	3	FKDLGEEHFK	XL:Z-Alkene@36	-1.04401	23.6	0.0035
SDASO-M	ALB	H27	ALB	K36	481.237	4	3.56624	618.294	1	DTHK	XL:Z-Sulfenic*@27	-4.64568	11.3	0.011	652.322	2	FKDLGEEHFK	XL:Z-Alkene@36	-3.93945	36	3.8e-06
SDASO-M	ALB	H27	ALB	K36	640.977	3	1.25321	618.292	1	DTHK	XL:Z-Sulfenic*@27	-1.89618	11.3	0.018	652.32	2	FKDLGEEHFK	XL:Z-Alkene@36	-1.79328	34.9	2e-05
SDASO-M	ALB	D25	ALB	K36	640.978	3	1.53933	600.281	1	DTHK	XL:Z-Thiol@25	-1.07016	5.8	0.074	652.319	2	FKDLGEEHFK	XL:Z-Alkene@36	0.506209	34.8	8.8e-06
SDASO-M	ALB	D25	ALB	K36	640.978	3	1.53933	600.282	1	DTHK	XL:Z-Thiol@25	-1.9031	5.5	0.066	652.32	2	FKDLGEEHFK	XL:Z-Alkene@36	-1.48668	35.4	6.3e-06
SDASO-M	ALB	D25|T26	ALB	K36	480.985	4	1.88211	600.283	1	DTHK	XL:Z-Thiol@25|XL:Z-Thiol@26	-3.73556	5.8	0.054	435.216	3	FKDLGEEHFK	XL:Z-Alkene@36	-2.42264	22.1	0.0045
SDASO-M	ALB	D25	ALB	K36	480.985	4	2.20001	600.283	1	DTHK	XL:Z-Thiol@25	-4.5685	5.1	0.046	435.216	3	FKDLGEEHFK	XL:Z-Alkene@36	-2.42264	20.5	0.014
SDASO-M	ALB	D25	ALB	K36	480.985	4	2.39076	600.283	1	DTHK	XL:Z-Thiol@25	-4.23533	6.2	0.059	435.217	3	FKDLGEEHFK	XL:Z-Alkene@36	-3.34172	23.8	0.0066
SDASO-M	ALB	H27	ALB	K36	480.985	4	2.39076	618.293	1	DTHK	XL:Z-Sulfenic*@27	-2.38139	11.2	0.018	652.321	2	FKDLGEEHFK	XL:Z-Alkene@36	-2.09987	36.6	1.8e-05
SDASO-M	ALB	D25	ALB	K36	480.986	4	2.83583	600.282	1	DTHK	XL:Z-Thiol@25	-2.06969	5.5	0.12	435.216	3	FKDLGEEHFK	XL:Z-Alkene@36	-1.27378	23.7	0.0035
SDASO-M	ALB	H27	ALB	K36	480.986	4	2.83583	618.293	1	DTHK	XL:Z-Sulfenic*@27	-2.38139	9.2	0.038	652.32	2	FKDLGEEHFK	XL:Z-Alkene@36	-1.79328	33.7	9.2e-06
SDASO-M	ALB	H27	ALB	K36	384.99	5	3.1945	309.649	2	DTHK	XL:Z-Sulfenic*@27	-0.800784	13.4	0.011	435.215	3	FKDLGEEHFK	XL:Z-Alkene@36	0.564387	24.5	0.00075
SDASO-M	ALB	D25	ALB	K36	384.99	5	3.27398	300.645	2	DTHK	XL:Z-Thiol@25	-2.77059	7.8	0.6	435.216	3	FKDLGEEHFK	XL:Z-Alkene@36	-1.96309	25.3	0.001
SDASO-M	ALB	D25	ALB	K36	480.986	4	3.09015	600.281	1	DTHK	XL:Z-Thiol@25	-0.903567	6.4	0.055	435.215	3	FKDLGEEHFK	XL:Z-Alkene@36	0.104844	21.5	0.011
SDASO-M	ALB	H27	ALB	K36	640.979	3	3.16065	618.293	1	DTHK	XL:Z-Sulfenic*@27	-3.99874	11.1	0.0016	652.322	2	FKDLGEEHFK	XL:Z-Alkene@36	-3.63286	38.4	1.9e-05
SDASO-M	ALB	D25	ALB	K36	384.99	5	3.90979	300.645	2	DTHK	XL:Z-Thiol@25	-2.77059	7.5	0.047	435.216	3	FKDLGEEHFK	XL:Z-Alkene@36	-2.88218	24.9	0.0018
SDASO-M	ALB	H27	ALB	K36	384.99	5	3.98927	309.65	2	DTHK	XL:Z-Sulfenic*@27	-4.03023	8.8	0.41	435.217	3	FKDLGEEHFK	XL:Z-Alkene@36	-3.34172	21.6	0.011
SDASO-M	ALB	D25	ALB	K36	480.986	4	3.78955	600.282	1	DTHK	XL:Z-Thiol@25	-2.56945	5.5	0.082	435.216	3	FKDLGEEHFK	XL:Z-Alkene@36	-1.27378	26.7	0.0015
SDASO-M	ALB	D25	ALB	K36	384.991	5	4.2277	300.645	2	DTHK	XL:Z-Thiol@25	-2.43797	7.7	0.51	435.216	3	FKDLGEEHFK	XL:Z-Alkene@36	-2.42264	23.8	0.0065
SDASO-M	ALB	H27	ALB	K36	480.986	4	4.17104	309.65	2	DTHK	XL:Z-Sulfenic*@27	-3.70729	12.9	0.11	652.322	2	FKDLGEEHFK	XL:Z-Alkene@36	-3.63286	33.5	2.9e-05
SDASO-M	ALB	D25	ALB	K36	480.986	4	4.48894	600.283	1	DTHK	XL:Z-Thiol@25	-4.23533	5.5	0.068	435.216	3	FKDLGEEHFK	XL:Z-Alkene@36	-2.42264	24.2	0.0012
SDASO-M	ALB	D25	ALB	K36	640.979	3	4.40049	600.283	1	DTHK	XL:Z-Thiol@25	-3.90215	5.5	0.065	652.321	2	FKDLGEEHFK	XL:Z-Alkene@36	-3.17296	33.1	4.1e-05
SDASO-M	ALB	D25	ALB	K36	480.987	4	5.06117	600.283	1	DTHK	XL:Z-Thiol@25	-3.40239	5.8	0.079	435.216	3	FKDLGEEHFK	XL:Z-Alkene@36	-2.42264	23.8	0.0025
SDASO-M	ALB	H27	ALB	K36	480.987	4	5.12476	618.292	1	DTHK	XL:Z-Sulfenic*@27	-1.73445	11.3	0.015	652.32	2	FKDLGEEHFK	XL:Z-Alkene@36	-1.63998	33.7	2.5e-05
SDASO-M	ALB	H27	ALB	K36	480.987	4	5.44266	309.65	2	DTHK	XL:Z-Sulfenic*@27	-3.0614	12.3	0.049	652.321	2	FKDLGEEHFK	XL:Z-Alkene@36	-2.71307	35.1	4.5e-06
SDASO-M	ALB	D25	ALB	K36	640.98	3	5.16347	600.282	1	DTHK	XL:Z-Thiol@25	-3.2358	5.3	0.2	652.321	2	FKDLGEEHFK	XL:Z-Alkene@36	-2.71307	37.6	8.1e-05
SDASO-M	ALB	H27	ALB	K36	384.991	5	5.89671	309.65	2	DTHK	XL:Z-Sulfenic*@27	-4.03023	13.6	0.038	435.217	3	FKDLGEEHFK	XL:Z-Alkene@36	-3.57148	22.4	0.004
SDASO-M	ALB	H27	ALB	K36	640.98	3	5.92644	618.293	1	DTHK	XL:Z-Sulfenic*@27	-3.99874	10.8	0.029	652.322	2	FKDLGEEHFK	XL:Z-Alkene@36	-3.47956	34.7	9.1e-06
SDASO-M	ALB	K36	ALB	A281|D282|L283	485.247	4	-0.563086	435.216	3	FKDLGEEHFK	XL:Z-Alkene@36	-2.88218	20.3	0.0086	635.345	1	ADLAK	XL:Z-Sulfenic*@281|XL:Z-Sulfenic*@282|XL:Z-Sulfenic*@283	-3.10253	12.8	0.12
SDASO-M	ALB	K36	ALB	A281|D282	485.25	4	5.55001	435.217	3	FKDLGEEHFK	XL:Z-Alkene@36	-3.11195	24.6	0.0015	635.345	1	ADLAK	XL:Z-Sulfenic*@281|XL:Z-Sulfenic*@282	-3.10253	13.6	0.12
SDASO-M	ALB	L221|R222	ALB	K245	665.37	3	2.36543	547.297	2	LRCASIQK	Carbamidomethyl@223;XL:Z-Sulfenic*@221|XL:Z-Sulfenic*@222	-1.84758	21.2	0.016	901.515	1	LSQKFPK	XL:Z-Alkene@245	-1.95788	10	0.2
SDASO-M	ALB	L221|R222|A224	ALB	K245	499.281	4	4.31866	547.298	2	LRCASIQK	Carbamidomethyl@223;XL:Z-Sulfenic*@221|XL:Z-Sulfenic*@222|XL:Z-Sulfenic*@224	-3.67474	22.1	0.018	451.262	2	LSQKFPK	XL:Z-Alkene@245	-3.42217	27.9	0.0019
SDASO-M	ALB	T71|E72	ALB	K156	500.77	4	0.6546	641.343	2	LVNELTEFAK	XL:Z-Sulfenic*@71|XL:Z-Sulfenic*@72	-3.09314	35.6	2.5e-06	360.198	2	KFWGK	XL:Z-Alkene@156	-2.42325	15.8	0.024
SDASO-M	ALB	T71|E72	ALB	K156	500.771	4	3.46355	641.342	2	LVNELTEFAK	XL:Z-Sulfenic*@71|XL:Z-Sulfenic*@72	-1.84576	39	3e-07	360.198	2	KFWGK	XL:Z-Alkene@156	-1.59037	13.6	0.26
SDASO-M	ALB	T71|E72|F73	ALB	K156	500.772	4	5.05122	641.343	2	LVNELTEFAK	XL:Z-Sulfenic*@71|XL:Z-Sulfenic*@72|XL:Z-Sulfenic*@73	-3.09314	37.2	4e-06	360.198	2	KFWGK	XL:Z-Alkene@156	-2.9785	13.8	0.37
SDASO-M	ALB	I31|A32|H33	ALB	K263	679.71	3	0.420719	415.714	2	SEIAHR	XL:Z-Sulfenic*@31|XL:Z-Sulfenic*@32|XL:Z-Sulfenic*@33	-2.36957	26	0.0087	604.357	2	LVTDLTKVHK	XL:Z-Alkene@263	-2.12506	42.2	4.4e-06
SDASO-M	ALB	S29	ALB	K263	510.035	4	1.52332	406.709	2	SEIAHR	XL:Z-Thiol@29	-2.38516	18.9	0.038	604.356	2	LVTDLTKVHK	XL:Z-Alkene@263	-0.63587	33.3	2e-05
SDASO-M	ALB	I31|A32|H33	ALB	K263	510.035	4	1.94299	415.714	2	SEIAHR	XL:Z-Sulfenic*@31|XL:Z-Sulfenic*@32|XL:Z-Sulfenic*@33	-2.12903	22.9	0.0077	604.357	2	LVTDLTKVHK	XL:Z-Alkene@263	-2.12506	41.3	6.1e-06
SDASO-M	ALB	H33	ALB	K263	510.036	4	2.72237	415.713	2	SEIAHR	XL:Z-Sulfenic*@33	-1.40738	23.7	0.00074	604.357	2	LVTDLTKVHK	XL:Z-Alkene@263	-1.95959	36.5	1.1e-05
SDASO-M	ALB	H33	ALB	K263	510.036	4	3.26195	415.714	2	SEIAHR	XL:Z-Sulfenic*@33	-4.05342	29.4	0.027	604.358	2	LVTDLTKVHK	XL:Z-Alkene@263	-4.11063	37	5.6e-06
SDASO-M	ALB	H33	ALB	K263	679.712	3	3.11859	415.713	2	SEIAHR	XL:Z-Sulfenic*@33	-1.40738	25	0.003	604.356	2	LVTDLTKVHK	XL:Z-Alkene@263	-1.4632	37	4.8e-05
SDASO-M	ALB	H33	ALB	K263	679.713	3	3.65817	415.714	2	SEIAHR	XL:Z-Sulfenic*@33	-2.61012	20.8	0.051	604.357	2	LVTDLTKVHK	XL:Z-Alkene@263	-2.29052	35.7	1.1e-05
SDASO-M	ALB	I31|A32|H33	ALB	K263	510.036	4	3.98138	415.713	2	SEIAHR	XL:Z-Sulfenic*@31|XL:Z-Sulfenic*@32|XL:Z-Sulfenic*@33	-1.40738	24.2	0.0068	604.356	2	LVTDLTKVHK	XL:Z-Alkene@263	-1.4632	37.5	4.2e-06
SDASO-M	ALB	H33	ALB	K263	510.037	4	4.28115	415.714	2	SEIAHR	XL:Z-Sulfenic*@33	-1.64793	24.8	0.0024	604.357	2	LVTDLTKVHK	XL:Z-Alkene@263	-2.12506	39.8	1.3e-05
SDASO-M	ALB	I31|H33	ALB	K263	510.037	4	4.28115	415.714	2	SEIAHR	XL:Z-Sulfenic*@31|XL:Z-Sulfenic*@33	-2.12903	24	0.027	604.357	2	LVTDLTKVHK	XL:Z-Alkene@263	-2.12506	40.2	4.8e-06
SDASO-M	ALB	K245	ALB	E315	697.691	3	-0.698323	901.515	1	LSQKFPK	XL:Z-Alkene@245	-1.51418	8.1	0.32	586.777	2	SHCIAEVEK	Carbamidomethyl@312;XL:Z-Thiol@315	-2.58435	31.7	0.00012
SDASO-M	ALB	K245	ALB	E315	697.692	3	0.528189	901.517	1	LSQKFPK	XL:Z-Alkene@245	-4.06543	10.2	0.068	595.782	2	SHCIAEVEK	Carbamidomethyl@312;XL:Z-Sulfenic*@315	-1.89908	27.7	1.7e-06
SDASO-M	ALB	K245	ALB	E315	697.692	3	0.528189	901.517	1	LSQKFPK	XL:Z-Alkene@245	-3.51082	10.3	0.072	586.777	2	SHCIAEVEK	Carbamidomethyl@312;XL:Z-Thiol@315	-3.26603	28.4	6.4e-05
SDASO-M	ALB	K245	ALB	E317	697.692	3	0.878622	901.515	1	LSQKFPK	XL:Z-Alkene@245	-1.07049	10.8	0.042	595.781	2	SHCIAEVEK	Carbamidomethyl@312;XL:Z-Sulfenic*@317	-0.891996	24.5	1.6e-06
SDASO-M	ALB	K245	ALB	E315	419.019	5	1.46456	301.177	3	LSQKFPK	XL:Z-Alkene@245	-3.11237	16.7	0.011	586.777	2	SHCIAEVEK	Carbamidomethyl@312;XL:Z-Thiol@315	-3.26603	29.2	7.1e-05
SDASO-M	ALB	K245	ALB	E315|V316	697.692	3	0.96623	901.517	1	LSQKFPK	XL:Z-Alkene@245	-4.06543	9.1	0.23	595.782	2	SHCIAEVEK	Carbamidomethyl@312;XL:Z-Sulfenic*@315|XL:Z-Sulfenic*@316	-2.23477	33.5	8.5e-07
SDASO-M	ALB	K245	ALB	E315	419.019	5	1.8296	301.177	3	LSQKFPK	XL:Z-Alkene@245	-2.44831	21	0.0066	586.777	2	SHCIAEVEK	Carbamidomethyl@312;XL:Z-Thiol@315	-2.92519	33.4	3.7e-05
SDASO-M	ALB	K245	ALB	E315|V316	419.019	5	1.8296	301.177	3	LSQKFPK	XL:Z-Alkene@245	-1.78425	14.9	0.05	595.782	2	SHCIAEVEK	Carbamidomethyl@312;XL:Z-Sulfenic*@315|XL:Z-Sulfenic*@316	-2.40261	30.4	4e-07
SDASO-M	ALB	K245	ALB	E315|V316	419.019	5	1.8296	301.176	3	LSQKFPK	XL:Z-Alkene@245	-1.45222	20.7	0.013	586.777	2	SHCIAEVEK	Carbamidomethyl@312;XL:Z-Thiol@315|XL:Z-Thiol@316	-2.92519	31.3	6.8e-05
SDASO-M	ALB	K245	ALB	E315	523.521	4	1.60233	451.261	2	LSQKFPK	XL:Z-Alkene@245	-2.09257	29.2	0.0041	595.782	2	SHCIAEVEK	Carbamidomethyl@312;XL:Z-Sulfenic*@315	-2.40261	42.1	8e-09
SDASO-M	ALB	K245	ALB	E317	523.522	4	1.83595	451.261	2	LSQKFPK	XL:Z-Alkene@245	-2.09257	28.4	0.0055	595.782	2	SHCIAEVEK	Carbamidomethyl@312;XL:Z-Sulfenic*@317	-2.23477	35.9	4.1e-09
SDASO-M	ALB	K245	ALB	V316|E317	523.522	4	1.83595	451.262	2	LSQKFPK	XL:Z-Alkene@245	-2.31417	28.8	0.004	595.782	2	SHCIAEVEK	Carbamidomethyl@312;XL:Z-Sulfenic*@316|XL:Z-Sulfenic*@317	-2.73831	32.1	5.9e-08
SDASO-M	ALB	K245	ALB	V316|E317	523.522	4	1.83595	451.261	2	LSQKFPK	XL:Z-Alkene@245	-2.09257	28.4	0.007	595.782	2	SHCIAEVEK	Carbamidomethyl@312;XL:Z-Sulfenic*@316|XL:Z-Sulfenic*@317	-2.23477	35.6	5.7e-09
SDASO-M	ALB	K245	ALB	E317	523.522	4	2.06957	451.261	2	LSQKFPK	XL:Z-Alkene@245	-2.09257	28.7	0.0018	595.782	2	SHCIAEVEK	Carbamidomethyl@312;XL:Z-Sulfenic*@317	-2.06692	34.3	5.6e-08
SDASO-M	ALB	K245	ALB	E315|E317	419.019	5	2.34064	301.176	3	LSQKFPK	XL:Z-Alkene@245	-0.788153	15.6	0.04	595.781	2	SHCIAEVEK	Carbamidomethyl@312;XL:Z-Sulfenic*@315|XL:Z-Sulfenic*@317	-0.388456	30	6.4e-06
SDASO-M	ALB	K245	ALB	E315	698.029	3	4.06077	901.516	1	LSQKFPK	XL:Z-Alkene@245	-2.9562	9.1	0.27	586.778	2	SHCIAEVEK	Carbamidomethyl@312;XL:Z-Thiol@315	-3.94772	29.1	0.00012
SDASO-M	ALB	K245	ALB	E315	523.522	4	2.18639	451.262	2	LSQKFPK	XL:Z-Alkene@245	-3.42217	28.4	0.0059	595.783	2	SHCIAEVEK	Carbamidomethyl@312;XL:Z-Sulfenic*@315	-3.57754	38.8	2e-07
SDASO-M	ALB	K245	ALB	E315	697.693	3	2.10513	901.516	1	LSQKFPK	XL:Z-Alkene@245	-3.06712	9.8	0.15	595.782	2	SHCIAEVEK	Carbamidomethyl@312;XL:Z-Sulfenic*@315	-3.074	39.9	2.8e-07
SDASO-M	ALB	K245	ALB	E315	419.019	5	2.63267	301.177	3	LSQKFPK	XL:Z-Alkene@245	-3.4444	22.2	0.011	586.778	2	SHCIAEVEK	Carbamidomethyl@312;XL:Z-Thiol@315	-3.94772	31.8	1.5e-05
SDASO-M	ALB	K245	ALB	E315	419.221	5	4.92372	301.177	3	LSQKFPK	XL:Z-Alkene@245	-3.11237	17	0.027	586.777	2	SHCIAEVEK	Carbamidomethyl@312;XL:Z-Thiol@315	-3.09561	31.8	3.9e-05
SDASO-M	ALB	K245	ALB	E315|V316	419.019	5	2.85169	301.177	3	LSQKFPK	XL:Z-Alkene@245	-3.77643	17.6	0.015	595.783	2	SHCIAEVEK	Carbamidomethyl@312;XL:Z-Sulfenic*@315|XL:Z-Sulfenic*@316	-3.91323	33.6	3e-07
SDASO-M	ALB	K245	ALB	E315	697.693	3	2.36796	901.516	1	LSQKFPK	XL:Z-Alkene@245	-2.5125	8.8	0.11	586.777	2	SHCIAEVEK	Carbamidomethyl@312;XL:Z-Thiol@315	-3.43646	31.3	3.1e-05
SDASO-M	ALB	K245	ALB	E315	697.693	3	2.36796	901.517	1	LSQKFPK	XL:Z-Alkene@245	-3.51082	8.7	0.32	595.783	2	SHCIAEVEK	Carbamidomethyl@312;XL:Z-Sulfenic*@315	-3.74538	36	4.6e-08
SDASO-M	ALB	K245	ALB	E315	523.522	4	2.65363	451.261	2	LSQKFPK	XL:Z-Alkene@245	-1.20616	29.2	0.0046	595.782	2	SHCIAEVEK	Carbamidomethyl@312;XL:Z-Sulfenic*@315	-1.73123	38.9	3.5e-08
SDASO-M	ALB	K245	ALB	E315	523.522	4	2.65363	451.262	2	LSQKFPK	XL:Z-Alkene@245	-2.53577	28.4	0.0029	595.782	2	SHCIAEVEK	Carbamidomethyl@312;XL:Z-Sulfenic*@315	-2.90615	37	3.7e-07
SDASO-M	ALB	K245	ALB	E315	523.522	4	2.77044	451.262	2	LSQKFPK	XL:Z-Alkene@245	-4.30857	28.4	0.008	586.778	2	SHCIAEVEK	Carbamidomethyl@312;XL:Z-Thiol@315	-4.62941	32.9	2.8e-05
SDASO-M	ALB	K245	ALB	E315	697.694	3	2.89361	901.517	1	LSQKFPK	XL:Z-Alkene@245	-3.39989	8.2	0.14	595.783	2	SHCIAEVEK	Carbamidomethyl@312;XL:Z-Sulfenic*@315	-3.57754	34.1	1.9e-07
SDASO-M	ALB	K245	ALB	A314|E315	523.523	4	3.58811	451.261	2	LSQKFPK	XL:Z-Alkene@245	-1.87097	29.2	0.007	595.782	2	SHCIAEVEK	Carbamidomethyl@312;XL:Z-Sulfenic*@314|XL:Z-Sulfenic*@315	-1.73123	38.6	2.1e-07
SDASO-M	ALB	K245	ALB	E315	523.523	4	3.58811	451.262	2	LSQKFPK	XL:Z-Alkene@245	-3.42217	29.2	0.0026	586.778	2	SHCIAEVEK	Carbamidomethyl@312;XL:Z-Thiol@315	-3.7773	32.1	5.3e-05
SDASO-M	ALB	K245	ALB	V316|E317	523.523	4	3.58811	451.262	2	LSQKFPK	XL:Z-Alkene@245	-2.75737	24.7	0.0036	586.777	2	SHCIAEVEK	Carbamidomethyl@312;XL:Z-Thiol@316|XL:Z-Thiol@317	-3.43646	28.2	2.9e-05
SDASO-M	ALB	K245	ALB	V316|E317	697.694	3	3.33165	901.516	1	LSQKFPK	XL:Z-Alkene@245	-2.62342	14	0.0041	586.777	2	SHCIAEVEK	Carbamidomethyl@312;XL:Z-Thiol@316|XL:Z-Thiol@317	-2.92519	26.8	4e-05
SDASO-M	ALB	K245	ALB	E315	523.523	4	3.70492	451.262	2	LSQKFPK	XL:Z-Alkene@245	-2.53577	29.2	0.0034	595.782	2	SHCIAEVEK	Carbamidomethyl@312;XL:Z-Sulfenic*@315	-2.90615	38.1	4.5e-09
SDASO-M	ALB	K245	ALB	E315	419.02	5	4.0928	301.177	3	LSQKFPK	XL:Z-Alkene@245	-2.78034	19.7	0.0091	586.777	2	SHCIAEVEK	Carbamidomethyl@312;XL:Z-Thiol@315	-2.92519	32.1	5.1e-05
SDASO-M	ALB	K245	ALB	V316|E317	697.694	3	3.59447	901.516	1	LSQKFPK	XL:Z-Alkene@245	-2.29065	11.3	0.024	586.776	2	SHCIAEVEK	Carbamidomethyl@312;XL:Z-Thiol@316|XL:Z-Thiol@317	-1.90266	23.5	0.00011
SDASO-M	ALB	K245	ALB	E315	697.694	3	3.76969	901.515	1	LSQKFPK	XL:Z-Alkene@245	-1.84696	10.8	0.053	595.782	2	SHCIAEVEK	Carbamidomethyl@312;XL:Z-Sulfenic*@315	-2.06692	42.7	1.8e-07
SDASO-M	ALB	K245	ALB	V316|E317	523.523	4	4.05536	451.261	2	LSQKFPK	XL:Z-Alkene@245	-1.87097	28.4	0.0039	595.782	2	SHCIAEVEK	Carbamidomethyl@312;XL:Z-Sulfenic*@316|XL:Z-Sulfenic*@317	-2.23477	37.6	4.5e-08
SDASO-M	ALB	K245	ALB	E315	419.02	5	4.38483	301.177	3	LSQKFPK	XL:Z-Alkene@245	-1.78425	12.4	0.21	595.781	2	SHCIAEVEK	Carbamidomethyl@312;XL:Z-Sulfenic*@315	-1.05984	30.1	6.1e-07
SDASO-M	ALB	K245	ALB	E315	523.523	4	4.17217	451.262	2	LSQKFPK	XL:Z-Alkene@245	-3.20057	27.9	0.0043	586.777	2	SHCIAEVEK	Carbamidomethyl@312;XL:Z-Thiol@315	-3.43646	32.6	7.4e-06
SDASO-M	ALB	K245	ALB	E315	523.523	4	4.5226	451.262	2	LSQKFPK	XL:Z-Alkene@245	-2.31417	29.1	0.0031	595.782	2	SHCIAEVEK	Carbamidomethyl@312;XL:Z-Sulfenic*@315	-2.90615	39.3	1.7e-08
SDASO-M	ALB	K245	ALB	E315	523.523	4	4.75622	451.261	2	LSQKFPK	XL:Z-Alkene@245	-1.42776	29.2	0.0038	595.782	2	SHCIAEVEK	Carbamidomethyl@312;XL:Z-Sulfenic*@315	-1.73123	37	1.1e-07
SDASO-M	ALB	K245	ALB	V316|E317	523.523	4	4.75622	451.262	2	LSQKFPK	XL:Z-Alkene@245	-2.75737	29.6	0.015	595.782	2	SHCIAEVEK	Carbamidomethyl@312;XL:Z-Sulfenic*@316|XL:Z-Sulfenic*@317	-3.074	34.4	2.4e-07
SDASO-M	ALB	K245	ALB	E315|V316|E317	523.523	4	4.87303	451.262	2	LSQKFPK	XL:Z-Alkene@245	-2.97897	25.9	0.0058	595.783	2	SHCIAEVEK	Carbamidomethyl@312;XL:Z-Sulfenic*@315|XL:Z-Sulfenic*@316|XL:Z-Sulfenic*@317	-3.57754	29.8	2.5e-07
SDASO-M	ALB	K245	ALB	E317	523.523	4	4.98984	451.261	2	LSQKFPK	XL:Z-Alkene@245	-1.42776	29.2	0.0074	595.782	2	SHCIAEVEK	Carbamidomethyl@312;XL:Z-Sulfenic*@317	-1.89908	39.3	1.2e-08
SDASO-M	ALB	K245	ALB	E315	697.695	3	4.73337	901.517	1	LSQKFPK	XL:Z-Alkene@245	-4.06543	9.5	0.07	586.777	2	SHCIAEVEK	Carbamidomethyl@312;XL:Z-Thiol@315	-3.09561	32.4	2.6e-05
SDASO-M	ALB	K245	ALB	E315|V316	523.523	4	5.45708	451.262	2	LSQKFPK	XL:Z-Alkene@245	-3.20057	27.9	0.0065	595.783	2	SHCIAEVEK	Carbamidomethyl@312;XL:Z-Sulfenic*@315|XL:Z-Sulfenic*@316	-3.24185	40	1.2e-07
SDASO-M	ALB	K245	ALB	V316|E317	523.524	4	7.09243	451.261	2	LSQKFPK	XL:Z-Alkene@245	-1.87097	30.2	0.005	595.782	2	SHCIAEVEK	Carbamidomethyl@312;XL:Z-Sulfenic*@316|XL:Z-Sulfenic*@317	-2.23477	38.9	1.7e-08
SDASO-M	ALB	K455	ALB	C461|C460	525.258	4	0.600248	436.254	2	SLGKVGTR	XL:Z-Alkene@455	-1.46247	29.3	6.7e-05	605.257	2	CCTKPESER	Carbamidomethyl@460&XL:Z-Thiol@461|XL:Z-Thiol@460&Carbamidomethyl@461	-1.32057	14.6	0.0028
SDASO-M	ALB	S29|E30	ALB	K36	427.414	5	-0.962471	406.708	2	SEIAHR	XL:Z-Thiol@29|XL:Z-Thiol@30	-2.13928	22	0.021	435.216	3	FKDLGEEHFK	XL:Z-Alkene@36	-1.73332	23.9	0.013
SDASO-M	ALB	I31|H33	ALB	K36	534.016	4	-0.77016	415.714	2	SEIAHR	XL:Z-Sulfenic*@31|XL:Z-Sulfenic*@33	-1.88848	23.7	0.0032	652.321	2	FKDLGEEHFK	XL:Z-Alkene@36	-2.55977	28	6.4e-05
SDASO-M	ALB	H33	ALB	K36	534.268	4	2.57904	415.714	2	SEIAHR	XL:Z-Sulfenic*@33	-2.36957	28.9	0.0015	652.321	2	FKDLGEEHFK	XL:Z-Alkene@36	-2.25317	33.8	7.7e-05
SDASO-M	ALB	I31|H33	ALB	K36	534.017	4	0.718478	415.714	2	SEIAHR	XL:Z-Sulfenic*@31|XL:Z-Sulfenic*@33	-3.33177	24.5	0.027	652.321	2	FKDLGEEHFK	XL:Z-Alkene@36	-2.71307	31.7	0.00032
SDASO-M	ALB	A32|H33	ALB	K36	427.415	5	1.47088	415.714	2	SEIAHR	XL:Z-Sulfenic*@32|XL:Z-Sulfenic*@33	-1.88848	22.4	0.0023	435.216	3	FKDLGEEHFK	XL:Z-Alkene@36	-1.50355	20.4	0.028
SDASO-M	ALB	I31|A32|H33	ALB	K36	427.415	5	1.75715	415.714	2	SEIAHR	XL:Z-Sulfenic*@31|XL:Z-Sulfenic*@32|XL:Z-Sulfenic*@33	-3.33177	21.9	0.017	435.216	3	FKDLGEEHFK	XL:Z-Alkene@36	-2.65241	23.5	0.0043
SDASO-M	ALB	H33	ALB	K36	427.415	5	2.04343	415.714	2	SEIAHR	XL:Z-Sulfenic*@33	-3.33177	28.9	0.0039	435.217	3	FKDLGEEHFK	XL:Z-Alkene@36	-3.34172	24.8	0.0022
SDASO-M	ALB	I31|H33	ALB	K36	534.017	4	1.86358	415.714	2	SEIAHR	XL:Z-Sulfenic*@31|XL:Z-Sulfenic*@33	-2.85067	22.6	0.002	652.321	2	FKDLGEEHFK	XL:Z-Alkene@36	-2.71307	35.2	0.00011
SDASO-M	ALB	I31|H33	ALB	K36	427.415	5	2.18657	415.714	2	SEIAHR	XL:Z-Sulfenic*@31|XL:Z-Sulfenic*@33	-3.09122	25.8	0.0059	435.216	3	FKDLGEEHFK	XL:Z-Alkene@36	-2.88218	22.3	0.004
SDASO-M	ALB	S29|E30|H33	ALB	K36	427.415	5	2.18657	415.714	2	SEIAHR	XL:Z-Sulfenic*@29|XL:Z-Sulfenic*@30|XL:Z-Sulfenic*@33	-2.61012	20.6	0.0081	435.216	3	FKDLGEEHFK	XL:Z-Alkene@36	-1.96309	22.2	0.0076
SDASO-M	ALB	S29|E30	ALB	K36	427.415	5	2.32971	406.709	2	SEIAHR	XL:Z-Thiol@29|XL:Z-Thiol@30	-3.12279	23.9	0.0072	435.216	3	FKDLGEEHFK	XL:Z-Alkene@36	-2.65241	23.7	0.0034
SDASO-M	ALB	I31|H33	ALB	K36	534.017	4	2.0926	415.714	2	SEIAHR	XL:Z-Sulfenic*@31|XL:Z-Sulfenic*@33	-2.61012	25.7	0.0045	652.321	2	FKDLGEEHFK	XL:Z-Alkene@36	-2.40647	35.6	0.0001
SDASO-M	ALB	H33	ALB	K36	427.416	5	2.97383	415.713	2	SEIAHR	XL:Z-Sulfenic*@33	-0.445175	23.2	0.0083	435.215	3	FKDLGEEHFK	XL:Z-Alkene@36	0.104844	24.2	0.0024
SDASO-M	ALB	H33	ALB	K36	711.688	3	2.75727	415.714	2	SEIAHR	XL:Z-Sulfenic*@33	-2.36957	24.8	0.0012	652.321	2	FKDLGEEHFK	XL:Z-Alkene@36	-2.71307	31.7	0.00011
SDASO-M	ALB	I31|H33	ALB	K36	711.688	3	2.84316	415.714	2	SEIAHR	XL:Z-Sulfenic*@31|XL:Z-Sulfenic*@33	-2.61012	23.2	0.01	652.321	2	FKDLGEEHFK	XL:Z-Alkene@36	-3.01966	36.3	3.3e-05
SDASO-M	ALB	H33	ALB	K36	711.688	3	3.18669	415.714	2	SEIAHR	XL:Z-Sulfenic*@33	-3.09122	28.4	0.00023	652.321	2	FKDLGEEHFK	XL:Z-Alkene@36	-3.01966	36.7	2.1e-05
SDASO-M	ALB	H33	ALB	K36	427.416	5	3.83266	415.714	2	SEIAHR	XL:Z-Sulfenic*@33	-3.81287	30.2	0.0005	435.217	3	FKDLGEEHFK	XL:Z-Alkene@36	-3.80125	21.2	0.0078
SDASO-M	ALB	I31|H33	ALB	K36	427.416	5	3.83266	415.714	2	SEIAHR	XL:Z-Sulfenic*@31|XL:Z-Sulfenic*@33	-3.09122	22.7	0.016	435.216	3	FKDLGEEHFK	XL:Z-Alkene@36	-2.88218	24.6	0.0022
SDASO-M	ALB	H33	ALB	K36	711.688	3	3.53022	415.714	2	SEIAHR	XL:Z-Sulfenic*@33	-2.61012	25.8	0.0018	652.321	2	FKDLGEEHFK	XL:Z-Alkene@36	-2.55977	32.8	5.3e-05
SDASO-M	ALB	H33	ALB	K36	427.416	5	4.11894	415.715	2	SEIAHR	XL:Z-Sulfenic*@33	-4.53452	27.6	0.0049	435.217	3	FKDLGEEHFK	XL:Z-Alkene@36	-4.26079	22.6	0.0066
SDASO-M	ALB	I31|H33	ALB	K36	711.688	3	3.70198	415.714	2	SEIAHR	XL:Z-Sulfenic*@31|XL:Z-Sulfenic*@33	-3.57232	24.1	0.012	652.322	2	FKDLGEEHFK	XL:Z-Alkene@36	-3.47956	33.7	0.00012
SDASO-M	ALB	H33	ALB	K36	534.018	4	4.03928	415.714	2	SEIAHR	XL:Z-Sulfenic*@33	-4.05342	27	0.0023	652.322	2	FKDLGEEHFK	XL:Z-Alkene@36	-3.78615	30.7	3.6e-05
SDASO-M	ALB	H33	ALB	K36	534.018	4	4.1538	415.714	2	SEIAHR	XL:Z-Sulfenic*@33	-3.57232	23.5	0.025	652.321	2	FKDLGEEHFK	XL:Z-Alkene@36	-3.17296	37.1	0.00013
SDASO-M	ALB	H33	ALB	K36	534.018	4	4.26831	415.714	2	SEIAHR	XL:Z-Sulfenic*@33	-2.36957	26.2	0.0057	652.321	2	FKDLGEEHFK	XL:Z-Alkene@36	-2.40647	33.8	2.4e-05
SDASO-M	ALB	H33	ALB	K36	534.019	4	4.61184	415.714	2	SEIAHR	XL:Z-Sulfenic*@33	-2.61012	23.2	0.014	652.321	2	FKDLGEEHFK	XL:Z-Alkene@36	-2.25317	37.6	0.00022
SDASO-M	ALB	I31|H33	ALB	K36	534.019	4	4.95537	415.714	2	SEIAHR	XL:Z-Sulfenic*@31|XL:Z-Sulfenic*@33	-4.05342	24.3	0.016	652.322	2	FKDLGEEHFK	XL:Z-Alkene@36	-3.78615	39.7	1.2e-05
SDASO-M	ALB	A32|H33	ALB	K36	711.689	3	5.07611	415.714	2	SEIAHR	XL:Z-Sulfenic*@32|XL:Z-Sulfenic*@33	-2.61012	25.5	0.0021	652.321	2	FKDLGEEHFK	XL:Z-Alkene@36	-2.55977	28.8	0.00071
SDASO-M	ALB	I31|H33	ALB	K36	427.417	5	5.97973	415.714	2	SEIAHR	XL:Z-Sulfenic*@31|XL:Z-Sulfenic*@33	-2.12903	22.2	0.013	435.216	3	FKDLGEEHFK	XL:Z-Alkene@36	-1.27378	23.1	0.0052
SDASO-M	ALB	K245	ALB	S466|E467	547.017	4	0.949068	451.262	2	LSQKFPK	XL:Z-Alkene@245	-2.75737	31	0.0056	642.774	2	CCTKPESER	Carbamidomethyl@460;Carbamidomethyl@461;XL:Z-Sulfenic*@466|XL:Z-Sulfenic*@467	-2.61743	31.3	1.9e-07
SDASO-M	ALB	K245	ALB	S466|E467	437.815	5	1.57177	451.261	2	LSQKFPK	XL:Z-Alkene@245	-0.984563	28.4	0.0043	428.851	3	CCTKPESER	Carbamidomethyl@460;Carbamidomethyl@461;XL:Z-Sulfenic*@466|XL:Z-Sulfenic*@467	-0.923681	28.2	3.7e-08
SDASO-M	ALB	L242|Q244|K245	ALB	K463	729.021	3	2.40834	947.539	1	LSQKFPK	XL:Z-Thiol@242|XL:Z-Thiol@244|XL:Z-Thiol@245	-1.3351	6.3	0.67	633.768	2	CCTKPESER	Carbamidomethyl@460;Carbamidomethyl@461;XL:Z-Thiol@463	-1.68424	17.6	7.5e-05
SDASO-M	ALB	K245	ALB	S466|E467	437.816	5	3.1088	451.262	2	LSQKFPK	XL:Z-Alkene@245	-3.20057	29.9	0.0017	428.852	3	CCTKPESER	Carbamidomethyl@460;Carbamidomethyl@461;XL:Z-Sulfenic*@466|XL:Z-Sulfenic*@467	-3.25548	24.4	3.5e-07
SDASO-M	ALB	K245	ALB	E467	547.018	4	3.40832	451.262	2	LSQKFPK	XL:Z-Alkene@245	-2.97897	28.3	0.0048	428.852	3	CCTKPESER	Carbamidomethyl@460;Carbamidomethyl@461;XL:Z-Sulfenic*@467	-3.25548	20.5	3.3e-05
SDASO-M	ALB	K245	ALB	S466|E467	437.816	5	3.66772	451.261	2	LSQKFPK	XL:Z-Alkene@245	-1.64937	28.6	0.0051	428.851	3	CCTKPESER	Carbamidomethyl@460;Carbamidomethyl@461;XL:Z-Sulfenic*@466|XL:Z-Sulfenic*@467	-1.8564	21.2	1.6e-05
SDASO-M	ALB	K245	ALB	S466|E467	547.019	4	3.96724	451.262	2	LSQKFPK	XL:Z-Alkene@245	-2.53577	27.7	0.0058	642.775	2	CCTKPESER	Carbamidomethyl@460;Carbamidomethyl@461;XL:Z-Sulfenic*@466|XL:Z-Sulfenic*@467	-3.39531	27.1	8.2e-07
SDASO-M	ALB	K245	ALB	S466|E467	547.019	4	4.52616	451.262	2	LSQKFPK	XL:Z-Alkene@245	-2.53577	27.6	0.0014	642.774	2	CCTKPESER	Carbamidomethyl@460;Carbamidomethyl@461;XL:Z-Sulfenic*@466|XL:Z-Sulfenic*@467	-2.46186	29.3	1.8e-07
SDASO-M	ALB	K245	ALB	S466|E467	547.019	4	4.63794	451.261	2	LSQKFPK	XL:Z-Alkene@245	-1.87097	27.9	0.0083	642.774	2	CCTKPESER	Carbamidomethyl@460;Carbamidomethyl@461;XL:Z-Sulfenic*@466|XL:Z-Sulfenic*@467	-1.83955	31.3	1.9e-08
SDASO-M	ALB	K245	ALB	S466|E467	547.019	4	4.86151	451.262	2	LSQKFPK	XL:Z-Alkene@245	-2.31417	29.2	0.006	642.774	2	CCTKPESER	Carbamidomethyl@460;Carbamidomethyl@461;XL:Z-Sulfenic*@466|XL:Z-Sulfenic*@467	-2.30628	33.9	4.5e-08
SDASO-M	ALB	K228	ALB	E488	756.046	3	1.06496	625.303	2	CASIQKFGER	Carbamidomethyl@223;XL:Z-Alkene@228	-0.388263	34.5	9.6e-05	499.761	2	LCVLHEK	Carbamidomethyl@484;XL:Z-Thiol@488	0.0958236	17	0.0015
SDASO-M	ALB	K228	ALB	E488	567.035	4	0.00729004	625.304	2	CASIQKFGER	Carbamidomethyl@223;XL:Z-Alkene@228	-2.14741	32.8	0.00038	499.762	2	LCVLHEK	Carbamidomethyl@484;XL:Z-Thiol@488	-1.70503	24.4	0.0009
SDASO-M	ALB	K228	ALB	E488	453.83	5	0.917983	417.205	3	CASIQKFGER	Carbamidomethyl@223;XL:Z-Alkene@228	-1.28561	24.2	0.003	499.762	2	LCVLHEK	Carbamidomethyl@484;XL:Z-Thiol@488	-1.70503	22.9	0.0016
SDASO-M	ALB	K228	ALB	H487|E488	454.031	5	2.89901	417.206	3	CASIQKFGER	Carbamidomethyl@223;XL:Z-Alkene@228	-2.72375	23.2	0.0046	499.763	2	LCVLHEK	Carbamidomethyl@484;XL:Z-Thiol@487|XL:Z-Thiol@488	-2.50541	21.2	0.0031
SDASO-M	ALB	K228	ALB	E488	453.83	5	1.45714	417.206	3	CASIQKFGER	Carbamidomethyl@223;XL:Z-Alkene@228	-2.96344	25.7	0.0013	499.763	2	LCVLHEK	Carbamidomethyl@484;XL:Z-Thiol@488	-2.70551	21.5	0.0018
SDASO-M	ALB	K228	ALB	E488	567.036	4	1.40909	625.304	2	CASIQKFGER	Carbamidomethyl@223;XL:Z-Alkene@228	-1.66764	36.2	9.8e-05	499.763	2	LCVLHEK	Carbamidomethyl@484;XL:Z-Thiol@488	-2.50541	24.5	0.00057
SDASO-M	ALB	K228	ALB	H487|E488	453.83	5	1.8615	417.205	3	CASIQKFGER	Carbamidomethyl@223;XL:Z-Alkene@228	-2.24437	24.2	0.0037	499.763	2	LCVLHEK	Carbamidomethyl@484;XL:Z-Thiol@487|XL:Z-Thiol@488	-2.50541	25.2	0.0026
SDASO-M	ALB	K228	ALB	E488	755.712	3	1.68453	625.305	2	CASIQKFGER	Carbamidomethyl@223;XL:Z-Alkene@228	-3.42678	31.1	0.00045	499.763	2	LCVLHEK	Carbamidomethyl@484;XL:Z-Thiol@488	-2.30532	11	0.12
SDASO-M	ALB	K228	ALB	E488	453.831	5	2.40065	417.206	3	CASIQKFGER	Carbamidomethyl@223;XL:Z-Alkene@228	-2.96344	23.1	0.0028	499.763	2	LCVLHEK	Carbamidomethyl@484;XL:Z-Thiol@488	-3.10569	24.4	0.00093
SDASO-M	ALB	K228	ALB	E488	453.831	5	2.46805	417.206	3	CASIQKFGER	Carbamidomethyl@223;XL:Z-Alkene@228	-3.20313	25	0.004	499.763	2	LCVLHEK	Carbamidomethyl@484;XL:Z-Thiol@488	-3.50588	25.7	0.0024
SDASO-M	ALB	K228	ALB	E488	755.713	3	2.0889	625.306	2	CASIQKFGER	Carbamidomethyl@223;XL:Z-Alkene@228	-4.22638	36.7	0.0003	998.518	1	LCVLHEK	Carbamidomethyl@484;XL:Z-Thiol@488	-1.88348	13.8	0.037
SDASO-M	ALB	K228	ALB	E488	567.036	4	2.37956	625.305	2	CASIQKFGER	Carbamidomethyl@223;XL:Z-Alkene@228	-2.46725	30.3	2.6e-05	499.763	2	LCVLHEK	Carbamidomethyl@484;XL:Z-Thiol@488	-3.70598	23.1	0.0017
SDASO-M	ALB	K228	ALB	E488	453.831	5	2.80502	417.206	3	CASIQKFGER	Carbamidomethyl@223;XL:Z-Alkene@228	-3.20313	24.2	0.0045	499.763	2	LCVLHEK	Carbamidomethyl@484;XL:Z-Thiol@488	-3.10569	26.2	0.00098
SDASO-M	ALB	K228	ALB	E488	453.831	5	2.87241	417.206	3	CASIQKFGER	Carbamidomethyl@223;XL:Z-Alkene@228	-3.44282	26.1	0.0032	499.763	2	LCVLHEK	Carbamidomethyl@484;XL:Z-Thiol@488	-3.30579	20.9	0.0032
SDASO-M	ALB	K228	ALB	E488	755.713	3	2.57414	625.304	2	CASIQKFGER	Carbamidomethyl@223;XL:Z-Alkene@228	-1.18787	38.6	9.5e-05	499.762	2	LCVLHEK	Carbamidomethyl@484;XL:Z-Thiol@488	-1.90513	22.5	0.0027
SDASO-M	ALB	K228	ALB	E488	567.037	4	3.24221	625.305	2	CASIQKFGER	Carbamidomethyl@223;XL:Z-Alkene@228	-2.62717	36.8	0.00013	499.763	2	LCVLHEK	Carbamidomethyl@484;XL:Z-Thiol@488	-3.50588	22.8	0.0014
SDASO-M	ALB	K228	ALB	E488	567.037	4	4.21269	625.304	2	CASIQKFGER	Carbamidomethyl@223;XL:Z-Alkene@228	-1.66764	27.4	0.00015	499.763	2	LCVLHEK	Carbamidomethyl@484;XL:Z-Thiol@488	-2.9056	21.7	0.003
SDASO-M	ALB	K228	ALB	E488	567.038	4	5.29099	625.304	2	CASIQKFGER	Carbamidomethyl@223;XL:Z-Alkene@228	-1.98748	26.1	0.00042	499.763	2	LCVLHEK	Carbamidomethyl@484;XL:Z-Thiol@488	-2.50541	24.5	0.002
SDASO-M	ALB	K495	ALB	T501|E502	766.706	3	-4.52149	521.793	2	TPVSEKVTK	XL:Z-Alkene@495	-1.69232	19.8	0.0013	628.774	2	CCTESLVNR	Carbamidomethyl@499;Carbamidomethyl@500;XL:Z-Sulfenic*@501|XL:Z-Sulfenic*@502	0.732008	25.1	4.6e-06
SDASO-M	ALB	K495	ALB	E502	766.707	3	-3.08669	521.794	2	TPVSEKVTK	XL:Z-Alkene@495	-3.41713	24.6	0.00034	628.776	2	CCTESLVNR	Carbamidomethyl@499;Carbamidomethyl@500;XL:Z-Sulfenic*@502	-2.28974	24.6	4.6e-07
SDASO-M	ALB	K495	ALB	E502	767.044	3	0.0495185	521.794	2	TPVSEKVTK	XL:Z-Alkene@495	-2.4589	32.9	0.00012	628.776	2	CCTESLVNR	Carbamidomethyl@499;Carbamidomethyl@500;XL:Z-Sulfenic*@502	-1.97166	27.6	1.1e-06
SDASO-M	ALB	K495	ALB	E502	575.284	4	0.175696	521.793	2	TPVSEKVTK	XL:Z-Alkene@495	-1.30903	34	2.1e-05	628.775	2	CCTESLVNR	Carbamidomethyl@499;Carbamidomethyl@500;XL:Z-Sulfenic*@502	-0.0631899	22.2	4.6e-06
SDASO-M	ALB	K495	ALB	T501|E502	575.284	4	1.13223	521.794	2	TPVSEKVTK	XL:Z-Alkene@495	-2.65055	27.4	1.5e-05	628.777	2	CCTESLVNR	Carbamidomethyl@499;Carbamidomethyl@500;XL:Z-Sulfenic*@501|XL:Z-Sulfenic*@502	-3.88012	15.4	0.001
SDASO-M	ALB	K495	ALB	E502	575.285	4	1.3448	521.793	2	TPVSEKVTK	XL:Z-Alkene@495	-2.26726	29.5	8.5e-05	619.771	2	CCTESLVNR	Carbamidomethyl@499;Carbamidomethyl@500;XL:Z-Thiol@502	-2.46015	18.5	0.00011
SDASO-M	ALB	E494	ALB	K498	575.286	4	4.00184	778.403	1	TPVSEK	XL:Z-Sulfenic*@494	-2.99073	16.9	1.3e-05	760.866	2	VTKCCTESLVNR	XL:Z-Alkene@498;Carbamidomethyl@499;Carbamidomethyl@500	-3.47895	26.3	0.00017
SDASO-M	ALB	E494	ALB	K498	575.287	4	4.8521	778.404	1	TPVSEK	XL:Z-Sulfenic*@494	-3.76153	18.9	2.1e-08	760.866	2	VTKCCTESLVNR	XL:Z-Alkene@498;Carbamidomethyl@499;Carbamidomethyl@500	-3.34752	20.9	0.00018
SDASO-M	ALB	K235	ALB	T262|K263|V264	582.337	4	-1.69303	528.304	2	ALKAWSVAR	XL:Z-Alkene@235	-2.10827	26.3	9.2e-05	627.369	2	LVTDLTKVHK	XL:Z-Thiol@262|XL:Z-Thiol@263|XL:Z-Thiol@264	-1.96741	27.6	0.00064
SDASO-M	ALB	K235	ALB	L261|T262|K263	582.339	4	1.8767	528.305	2	ALKAWSVAR	XL:Z-Alkene@235	-3.24398	34.2	0.00014	627.369	2	LVTDLTKVHK	XL:Z-Thiol@261|XL:Z-Thiol@262|XL:Z-Thiol@263	-2.4456	30	3.7e-05
SDASO-M	ALB	K235	ALB	L261|T262|K263	582.34	4	2.50665	528.304	2	ALKAWSVAR	XL:Z-Alkene@235	-2.29756	33.6	0.00014	627.369	2	LVTDLTKVHK	XL:Z-Thiol@261|XL:Z-Thiol@262|XL:Z-Thiol@263	-1.80801	27	9.8e-05
SDASO-M	ALB	K235	ALB	T262|K263	582.34	4	3.13661	528.304	2	ALKAWSVAR	XL:Z-Alkene@235	-1.54042	27.8	0.00015	627.369	2	LVTDLTKVHK	XL:Z-Thiol@262|XL:Z-Thiol@263	-1.80801	32.6	9e-05
SDASO-M	ALB	K235	ALB	T262|K263|V264	582.34	4	3.45158	528.304	2	ALKAWSVAR	XL:Z-Alkene@235	-1.16185	32.4	0.00025	627.368	2	LVTDLTKVHK	XL:Z-Thiol@262|XL:Z-Thiol@263|XL:Z-Thiol@264	-1.01104	22.1	0.00094
SDASO-M	ALB	K235	ALB	T262|K263	582.341	4	4.92147	528.305	2	ALKAWSVAR	XL:Z-Alkene@235	-3.43326	28.8	0.00032	627.37	2	LVTDLTKVHK	XL:Z-Thiol@262|XL:Z-Thiol@263	-3.24257	27.4	2.5e-05
SDASO-M	ALB	I313	ALB	K463	589.516	4	3.02492	558.267	2	SHCIAEVEK	XL:Z-Thiol@313	-4.38554	15.5	0.0055	610.757	2	CCTKPESER	Carbamidomethyl@460;Carbamidomethyl@461;XL:Z-Alkene@463	-3.30314	20.4	3.1e-06
SDASO-M	ALB	N123|E124	ALB	K228	601.031	4	-2.3015	567.758	2	NECFLSHK	Carbamidomethyl@125;XL:Z-Thiol@123|XL:Z-Thiol@124	-1.24377	13.5	0.012	625.305	2	CASIQKFGER	Carbamidomethyl@223;XL:Z-Alkene@228	-2.46725	32.2	0.0011
SDASO-M	ALB	N123|E124	ALB	K228	601.033	4	0.546687	567.758	2	NECFLSHK	Carbamidomethyl@125;XL:Z-Thiol@123|XL:Z-Thiol@124	-1.77217	21.8	0.00034	625.304	2	CASIQKFGER	Carbamidomethyl@223;XL:Z-Alkene@228	-1.3478	37.4	0.00011
SDASO-M	ALB	N123|E124	ALB	K228	601.034	4	1.86906	567.758	2	NECFLSHK	Carbamidomethyl@125;XL:Z-Thiol@123|XL:Z-Thiol@124	-1.59603	18.9	0.00062	625.303	2	CASIQKFGER	Carbamidomethyl@223;XL:Z-Alkene@228	-0.708108	37.3	2.8e-05
SDASO-M	ALB	N123|E124	ALB	K228	601.037	4	7.76887	567.758	2	NECFLSHK	Carbamidomethyl@125;XL:Z-Thiol@123|XL:Z-Thiol@124	-1.06764	17.8	0.00093	625.304	2	CASIQKFGER	Carbamidomethyl@223;XL:Z-Alkene@228	-1.82756	32.9	6.7e-05
SDASO-M	ALB	E317	ALB	K463	804.356	3	-0.5524	1190.56	1	SHCIAEVEK	Carbamidomethyl@312;XL:Z-Sulfenic*@317	-5.40866	22.9	1.7e-07	610.756	2	CCTKPESER	Carbamidomethyl@460;Carbamidomethyl@461;XL:Z-Alkene@463	-1.01091	26.6	4.2e-05
SDASO-M	ALB	E315	ALB	K463	804.356	3	-0.400448	595.782	2	SHCIAEVEK	Carbamidomethyl@312;XL:Z-Sulfenic*@315	-2.23477	31.9	2.3e-07	610.756	2	CCTKPESER	Carbamidomethyl@460;Carbamidomethyl@461;XL:Z-Alkene@463	-1.82956	25.5	2.4e-05
SDASO-M	ALB	E315	ALB	K463	804.356	3	0.587239	586.776	2	SHCIAEVEK	Carbamidomethyl@312;XL:Z-Thiol@315	-1.39139	21.8	0.00018	610.754	2	CCTKPESER	Carbamidomethyl@460;Carbamidomethyl@461;XL:Z-Alkene@463	1.11761	18.6	4e-05
SDASO-M	ALB	E315	ALB	K463	804.357	3	1.11907	586.777	2	SHCIAEVEK	Carbamidomethyl@312;XL:Z-Thiol@315	-2.41392	34.7	2.9e-05	610.757	2	CCTKPESER	Carbamidomethyl@460;Carbamidomethyl@461;XL:Z-Alkene@463	-2.81195	20.1	9.8e-05
SDASO-M	ALB	E315	ALB	K463	603.52	4	1.72136	586.777	2	SHCIAEVEK	Carbamidomethyl@312;XL:Z-Thiol@315	-2.41392	30.6	1.5e-05	610.756	2	CCTKPESER	Carbamidomethyl@460;Carbamidomethyl@461;XL:Z-Alkene@463	-1.5021	25.7	3.4e-06
SDASO-M	ALB	E317	ALB	K463	483.018	5	2.50094	595.782	2	SHCIAEVEK	Carbamidomethyl@312;XL:Z-Sulfenic*@317	-2.23477	16.9	0.00027	407.507	3	CCTKPESER	Carbamidomethyl@460;Carbamidomethyl@461;XL:Z-Alkene@463	-2.1745	16.1	0.0056
SDASO-M	ALB	E315	ALB	K463	603.269	4	1.39185	586.777	2	SHCIAEVEK	Carbamidomethyl@312;XL:Z-Thiol@315	-2.2435	30.4	5.2e-05	610.756	2	CCTKPESER	Carbamidomethyl@460;Carbamidomethyl@461;XL:Z-Alkene@463	-1.5021	20.3	2e-05
SDASO-M	ALB	V316|E317	ALB	K463	603.269	4	1.49319	586.776	2	SHCIAEVEK	Carbamidomethyl@312;XL:Z-Thiol@316|XL:Z-Thiol@317	-1.73224	23.7	0.00012	610.756	2	CCTKPESER	Carbamidomethyl@460;Carbamidomethyl@461;XL:Z-Alkene@463	-1.5021	26.8	7.1e-06
SDASO-M	ALB	E315|V316	ALB	K463	482.817	5	1.77904	595.782	2	SHCIAEVEK	Carbamidomethyl@312;XL:Z-Sulfenic*@315|XL:Z-Sulfenic*@316	-1.73123	32.7	8.3e-08	407.507	3	CCTKPESER	Carbamidomethyl@460;Carbamidomethyl@461;XL:Z-Alkene@463	-1.9291	19.4	0.0019
SDASO-M	ALB	E315	ALB	K463	603.269	4	1.69588	586.777	2	SHCIAEVEK	Carbamidomethyl@312;XL:Z-Thiol@315	-3.43646	32.5	3.6e-05	610.756	2	CCTKPESER	Carbamidomethyl@460;Carbamidomethyl@461;XL:Z-Alkene@463	-1.33837	26.7	2e-07
SDASO-M	ALB	E315	ALB	K463	804.023	3	1.54938	595.782	2	SHCIAEVEK	Carbamidomethyl@312;XL:Z-Sulfenic*@315	-2.73831	24.1	1.9e-07	610.756	2	CCTKPESER	Carbamidomethyl@460;Carbamidomethyl@461;XL:Z-Alkene@463	-2.32076	19.2	9e-05
SDASO-M	ALB	V316|E317	ALB	K463	603.269	4	2.10125	586.777	2	SHCIAEVEK	Carbamidomethyl@312;XL:Z-Thiol@316|XL:Z-Thiol@317	-2.41392	25	7.3e-05	610.756	2	CCTKPESER	Carbamidomethyl@460;Carbamidomethyl@461;XL:Z-Alkene@463	-1.82956	22	6.6e-05
SDASO-M	ALB	V316|E317	ALB	K463	603.269	4	2.30394	586.778	2	SHCIAEVEK	Carbamidomethyl@312;XL:Z-Thiol@316|XL:Z-Thiol@317	-3.94772	31.8	1.2e-05	610.757	2	CCTKPESER	Carbamidomethyl@460;Carbamidomethyl@461;XL:Z-Alkene@463	-3.30314	23.3	2.3e-05
SDASO-M	ALB	E315	ALB	K463	482.817	5	2.60245	595.782	2	SHCIAEVEK	Carbamidomethyl@312;XL:Z-Sulfenic*@315	-2.57046	39.3	1.5e-07	407.507	3	CCTKPESER	Carbamidomethyl@460;Carbamidomethyl@461;XL:Z-Alkene@463	-2.91068	25.1	9.7e-05
SDASO-M	ALB	E315	ALB	K463	804.023	3	2.30945	586.777	2	SHCIAEVEK	Carbamidomethyl@312;XL:Z-Thiol@315	-2.41392	33.4	1.5e-05	610.756	2	CCTKPESER	Carbamidomethyl@460;Carbamidomethyl@461;XL:Z-Alkene@463	-1.82956	24.8	6.3e-05
SDASO-M	ALB	E315	ALB	K463	603.27	4	2.60797	586.777	2	SHCIAEVEK	Carbamidomethyl@312;XL:Z-Thiol@315	-2.75477	33.5	1e-05	610.756	2	CCTKPESER	Carbamidomethyl@460;Carbamidomethyl@461;XL:Z-Alkene@463	-1.99329	25.1	4.8e-05
SDASO-M	ALB	E315|V316	ALB	K463	804.024	3	2.8415	586.777	2	SHCIAEVEK	Carbamidomethyl@312;XL:Z-Thiol@315|XL:Z-Thiol@316	-3.09561	30.8	0.00012	1220.5	1	CCTKPESER	Carbamidomethyl@460;Carbamidomethyl@461;XL:Z-Alkene@463	-1.566	16.6	0.00039
SDASO-M	ALB	E315	ALB	K463	603.27	4	3.41871	586.777	2	SHCIAEVEK	Carbamidomethyl@312;XL:Z-Thiol@315	-2.41392	27.1	0.00016	610.756	2	CCTKPESER	Carbamidomethyl@460;Carbamidomethyl@461;XL:Z-Alkene@463	-1.99329	20.3	5.4e-05
SDASO-M	ALB	E315	ALB	K463	603.27	4	3.6214	586.777	2	SHCIAEVEK	Carbamidomethyl@312;XL:Z-Thiol@315	-3.09561	33.2	7.2e-05	610.757	2	CCTKPESER	Carbamidomethyl@460;Carbamidomethyl@461;XL:Z-Alkene@463	-2.64822	25.9	2.2e-06
SDASO-M	ALB	E315	ALB	K463	804.024	3	3.52557	586.777	2	SHCIAEVEK	Carbamidomethyl@312;XL:Z-Thiol@315	-2.75477	30.3	9.1e-05	610.757	2	CCTKPESER	Carbamidomethyl@460;Carbamidomethyl@461;XL:Z-Alkene@463	-2.81195	22.5	0.00015
SDASO-M	ALB	V316|E317	ALB	K463	603.271	4	4.22946	586.777	2	SHCIAEVEK	Carbamidomethyl@312;XL:Z-Thiol@316|XL:Z-Thiol@317	-2.07308	21.6	0.00018	610.756	2	CCTKPESER	Carbamidomethyl@460;Carbamidomethyl@461;XL:Z-Alkene@463	-2.32076	15.7	0.0005
SDASO-M	ALB	E317	ALB	K463	804.025	3	4.20964	1190.56	1	SHCIAEVEK	Carbamidomethyl@312;XL:Z-Sulfenic*@317	-1.04098	16.4	4e-06	610.758	2	CCTKPESER	Carbamidomethyl@460;Carbamidomethyl@461;XL:Z-Alkene@463	-3.95806	23.1	3.5e-05
SDASO-M	ALB	E315	ALB	K463	804.025	3	4.28565	595.782	2	SHCIAEVEK	Carbamidomethyl@312;XL:Z-Sulfenic*@315	-2.73831	35.1	2.7e-07	610.757	2	CCTKPESER	Carbamidomethyl@460;Carbamidomethyl@461;XL:Z-Alkene@463	-2.48449	29.1	5.4e-06
SDASO-M	ALB	E315	ALB	K463	603.271	4	4.73618	586.778	2	SHCIAEVEK	Carbamidomethyl@312;XL:Z-Thiol@315	-3.7773	31.1	4.5e-05	610.757	2	CCTKPESER	Carbamidomethyl@460;Carbamidomethyl@461;XL:Z-Alkene@463	-3.30314	20.3	1.9e-05
SDASO-M	ALB	E315	ALB	K463	804.025	3	4.58968	595.782	2	SHCIAEVEK	Carbamidomethyl@312;XL:Z-Sulfenic*@315	-2.23477	38.4	3.2e-08	610.756	2	CCTKPESER	Carbamidomethyl@460;Carbamidomethyl@461;XL:Z-Alkene@463	-1.82956	27.1	1.7e-06
SDASO-M	ALB	E315	ALB	K463	603.271	4	5.64827	586.776	2	SHCIAEVEK	Carbamidomethyl@312;XL:Z-Thiol@315	-1.39139	29.4	0.00014	610.755	2	CCTKPESER	Carbamidomethyl@460;Carbamidomethyl@461;XL:Z-Alkene@463	-0.519713	19.2	4.7e-05
SDASO-M	ALB	K245	ALB	P362|E363	492.479	5	0.299281	451.262	2	LSQKFPK	XL:Z-Alkene@245	-2.75737	26.3	0.0097	519.958	3	RHPEYAVSVLLR	XL:Z-Sulfenic*@362|XL:Z-Sulfenic*@363	-2.69148	43.3	5.2e-08
SDASO-M	ALB	L421|G422|E423|Y424	ALB	K455	823.783	3	-0.596277	799.428	2	LGEYGFQNALIVR	XL:Z-Sulfenic*@421|XL:Z-Sulfenic*@422|XL:Z-Sulfenic*@423|XL:Z-Sulfenic*@424	-5.37484	22.6	0.0001	871.501	1	SLGKVGTR	XL:Z-Alkene@455	-2.12562	6.3	0.057
SDASO-M	ALB	Y424	ALB	K455	618.09	4	0.214342	799.425	2	LGEYGFQNALIVR	XL:Z-Sulfenic*@424	-2.12252	43.7	1.1e-08	436.254	2	SLGKVGTR	XL:Z-Alkene@455	-1.92091	24.6	0.00049
SDASO-M	ALB	Y424	ALB	K455	617.839	4	0.980438	799.426	2	LGEYGFQNALIVR	XL:Z-Sulfenic*@424	-2.24761	51.4	2.1e-09	436.254	2	SLGKVGTR	XL:Z-Alkene@455	-2.15014	23	9.2e-05
SDASO-M	ALB	L421|G422|E423	ALB	K455	823.45	3	0.787924	799.426	2	LGEYGFQNALIVR	XL:Z-Sulfenic*@421|XL:Z-Sulfenic*@422|XL:Z-Sulfenic*@423	-2.99815	46.2	8.1e-11	871.502	1	SLGKVGTR	XL:Z-Alkene@455	-2.92883	10.1	0.025
SDASO-M	ALB	Y424	ALB	K455	617.839	4	1.07939	799.425	2	LGEYGFQNALIVR	XL:Z-Sulfenic*@424	-1.87234	50	1.5e-09	436.254	2	SLGKVGTR	XL:Z-Alkene@455	-1.69169	25.4	0.00031
SDASO-M	ALB	Y424	ALB	K455	618.091	4	3.08271	799.426	2	LGEYGFQNALIVR	XL:Z-Sulfenic*@424	-3.12324	45.8	6.2e-09	436.255	2	SLGKVGTR	XL:Z-Alkene@455	-3.7547	26.1	0.00057
SDASO-M	ALB	Y424	ALB	K455	617.84	4	1.77203	799.427	2	LGEYGFQNALIVR	XL:Z-Sulfenic*@424	-3.4985	49.3	9.2e-08	436.255	2	SLGKVGTR	XL:Z-Alkene@455	-3.29626	28.1	0.00045
SDASO-M	ALB	L421|G422|E423	ALB	K455	617.84	4	1.96993	799.426	2	LGEYGFQNALIVR	XL:Z-Sulfenic*@421|XL:Z-Sulfenic*@422|XL:Z-Sulfenic*@423	-2.87306	44.2	5.4e-10	436.255	2	SLGKVGTR	XL:Z-Alkene@455	-3.06703	26	0.0004
SDASO-M	ALB	L421|G422|E423	ALB	K455	617.84	4	1.96993	799.426	2	LGEYGFQNALIVR	XL:Z-Sulfenic*@421|XL:Z-Sulfenic*@422|XL:Z-Sulfenic*@423	-2.62288	46	1.1e-09	436.254	2	SLGKVGTR	XL:Z-Alkene@455	-1.69169	27.4	0.00036
SDASO-M	ALB	L421|G422|E423	ALB	K455	617.84	4	2.36573	799.425	2	LGEYGFQNALIVR	XL:Z-Sulfenic*@421|XL:Z-Sulfenic*@422|XL:Z-Sulfenic*@423	-2.12252	47.5	2.8e-10	436.254	2	SLGKVGTR	XL:Z-Alkene@455	-1.69169	28.5	0.00035
SDASO-M	ALB	L421|G422|E423	ALB	K455	617.84	4	2.46468	799.425	2	LGEYGFQNALIVR	XL:Z-Sulfenic*@421|XL:Z-Sulfenic*@422|XL:Z-Sulfenic*@423	-1.87234	46.3	1.2e-09	436.254	2	SLGKVGTR	XL:Z-Alkene@455	-2.37936	25.7	0.0001
SDASO-M	ALB	L421|G422|E423	ALB	K455	617.84	4	2.76153	799.426	2	LGEYGFQNALIVR	XL:Z-Sulfenic*@421|XL:Z-Sulfenic*@422|XL:Z-Sulfenic*@423	-2.49779	45.4	1.7e-10	436.254	2	SLGKVGTR	XL:Z-Alkene@455	-2.37936	25.7	7.1e-05
SDASO-M	ALB	E423	ALB	K455	617.841	4	3.15733	799.427	2	LGEYGFQNALIVR	XL:Z-Sulfenic*@423	-3.62359	46.9	3.8e-11	436.255	2	SLGKVGTR	XL:Z-Alkene@455	-3.29626	27.9	0.00047
SDASO-M	ALB	Y424	ALB	K455	617.841	4	3.45418	799.426	2	LGEYGFQNALIVR	XL:Z-Sulfenic*@424	-2.87306	49.9	1.3e-09	436.254	2	SLGKVGTR	XL:Z-Alkene@455	-2.60859	29.4	0.00029
SDASO-M	ALB	Y424	ALB	K455	617.841	4	3.55313	799.426	2	LGEYGFQNALIVR	XL:Z-Sulfenic*@424	-3.24833	49.2	2.2e-08	436.255	2	SLGKVGTR	XL:Z-Alkene@455	-3.52548	20.6	0.0005
SDASO-M	ALB	L421|G422|E423	ALB	K455	823.452	3	3.90483	799.425	2	LGEYGFQNALIVR	XL:Z-Sulfenic*@421|XL:Z-Sulfenic*@422|XL:Z-Sulfenic*@423	-1.1218	45.1	4e-10	871.5	1	SLGKVGTR	XL:Z-Alkene@455	-0.863435	12.2	0.008
SDASO-M	ALB	Y424	ALB	K455	823.452	3	4.20168	799.428	2	LGEYGFQNALIVR	XL:Z-Sulfenic*@424	-4.74939	36.8	9e-08	871.502	1	SLGKVGTR	XL:Z-Alkene@455	-3.73204	14	0.0034
SDASO-M	ALB	Y424	ALB	K455	617.842	4	4.83947	799.426	2	LGEYGFQNALIVR	XL:Z-Sulfenic*@424	-3.12324	47.3	2.4e-08	436.254	2	SLGKVGTR	XL:Z-Alkene@455	-2.83781	24.9	0.00011
SDASO-M	ALB	Y424	ALB	K455	823.453	3	5.38908	799.424	2	LGEYGFQNALIVR	XL:Z-Sulfenic*@424	-0.871623	34.7	1.3e-07	871.502	1	SLGKVGTR	XL:Z-Alkene@455	-3.84679	7.4	0.044
SDASO-M	ALB	E448|V449|S450	ALB	K455	626.101	4	0.121606	815.45	2	VPQVSTPTLVEVSR	XL:Z-Sulfenic*@448|XL:Z-Sulfenic*@449|XL:Z-Sulfenic*@450	-2.97348	40.6	9.2e-09	436.254	2	SLGKVGTR	XL:Z-Alkene@455	-2.83781	25.1	8.4e-05
SDASO-M	ALB	E448	ALB	K455	834.133	3	1.34714	815.45	2	VPQVSTPTLVEVSR	XL:Z-Sulfenic*@448	-3.34137	44.7	5.2e-09	871.501	1	SLGKVGTR	XL:Z-Alkene@455	-2.81409	10.7	0.0034
SDASO-M	ALB	E448	ALB	K455	625.852	4	1.85465	815.45	2	VPQVSTPTLVEVSR	XL:Z-Sulfenic*@448	-2.97348	44.1	9.4e-09	436.254	2	SLGKVGTR	XL:Z-Alkene@455	-2.15014	30.2	0.00018
SDASO-M	ALB	E448	ALB	K455	625.852	4	2.14769	815.45	2	VPQVSTPTLVEVSR	XL:Z-Sulfenic*@448	-2.72822	52.7	2.9e-11	436.254	2	SLGKVGTR	XL:Z-Alkene@455	-2.37936	24.2	0.0002
SDASO-M	ALB	E448	ALB	K455	625.852	4	2.34305	815.45	2	VPQVSTPTLVEVSR	XL:Z-Sulfenic*@448	-2.72822	44.8	3.7e-09	436.254	2	SLGKVGTR	XL:Z-Alkene@455	-2.60859	26.8	5.5e-05
SDASO-M	ALB	E448	ALB	K455	625.852	4	2.34305	815.45	2	VPQVSTPTLVEVSR	XL:Z-Sulfenic*@448	-2.97348	48.3	3.4e-11	436.255	2	SLGKVGTR	XL:Z-Alkene@455	-3.06703	25.1	0.00047
SDASO-M	ALB	E448	ALB	K455	625.852	4	2.44073	815.449	2	VPQVSTPTLVEVSR	XL:Z-Sulfenic*@448	-1.74716	42.4	8.3e-10	436.254	2	SLGKVGTR	XL:Z-Alkene@455	-2.15014	26.1	0.00046
SDASO-M	ALB	E448	ALB	K455	834.134	3	2.66583	815.449	2	VPQVSTPTLVEVSR	XL:Z-Sulfenic*@448	-1.74716	43.9	1.6e-09	871.502	1	SLGKVGTR	XL:Z-Alkene@455	-3.15832	9	0.0055
SDASO-M	ALB	E448	ALB	K455	834.134	3	2.73909	815.45	2	VPQVSTPTLVEVSR	XL:Z-Sulfenic*@448	-2.97348	41.1	1.4e-09	871.502	1	SLGKVGTR	XL:Z-Alkene@455	-3.50255	11.6	0.016
SDASO-M	ALB	V447|E448|V449|S450	ALB	K455	834.134	3	2.73909	815.45	2	VPQVSTPTLVEVSR	XL:Z-Sulfenic*@447|XL:Z-Sulfenic*@448|XL:Z-Sulfenic*@449|XL:Z-Sulfenic*@450	-3.34137	45.3	1.8e-09	871.502	1	SLGKVGTR	XL:Z-Alkene@455	-3.38781	12.2	0.0043
SDASO-M	ALB	E448	ALB	K455	625.852	4	3.22218	815.45	2	VPQVSTPTLVEVSR	XL:Z-Sulfenic*@448	-2.72822	47.9	1.3e-10	436.254	2	SLGKVGTR	XL:Z-Alkene@455	-2.60859	23.6	0.00046
SDASO-M	ALB	E448	ALB	K455	834.134	3	3.25192	815.45	2	VPQVSTPTLVEVSR	XL:Z-Sulfenic*@448	-3.34137	50.3	1.2e-10	871.501	1	SLGKVGTR	XL:Z-Alkene@455	-2.24037	12.3	0.0063
SDASO-M	ALB	E448	ALB	K455	625.853	4	3.6129	815.449	2	VPQVSTPTLVEVSR	XL:Z-Sulfenic*@448	-2.48295	51.1	1.3e-10	436.254	2	SLGKVGTR	XL:Z-Alkene@455	-2.37936	26.4	9.5e-05
SDASO-M	ALB	E448|S450	ALB	K455	625.855	4	6.73869	815.449	2	VPQVSTPTLVEVSR	XL:Z-Sulfenic*@448|XL:Z-Sulfenic*@450	-1.62453	44.7	4.2e-09	436.254	2	SLGKVGTR	XL:Z-Alkene@455	-1.46247	23.2	0.00053
SDASO-M	ALB	K304	ALB	S310|H311	845.724	3	-0.559813	1345.61	1	ECCDKPLLEK	Carbamidomethyl@301;Carbamidomethyl@302;XL:Z-Alkene@304	-1.2598	20.6	0.0019	595.782	2	SHCIAEVEK	Carbamidomethyl@312;XL:Z-Sulfenic*@310|XL:Z-Sulfenic*@311	-2.40261	34.7	0.00035
SDASO-M	ALB	K304	ALB	S310|H311	634.545	4	-0.25195	673.312	2	ECCDKPLLEK	Carbamidomethyl@301;Carbamidomethyl@302;XL:Z-Alkene@304	-3.28134	24.8	0.00021	595.782	2	SHCIAEVEK	Carbamidomethyl@312;XL:Z-Sulfenic*@310|XL:Z-Sulfenic*@311	-2.57046	29.2	0.00055
SDASO-M	ALB	K304	ALB	S310|H311	845.725	3	0.0182279	1345.61	1	ECCDKPLLEK	Carbamidomethyl@301;Carbamidomethyl@302;XL:Z-Alkene@304	-1.78	20.1	0.00039	595.782	2	SHCIAEVEK	Carbamidomethyl@312;XL:Z-Sulfenic*@310|XL:Z-Sulfenic*@311	-2.73831	36.2	3.4e-05
SDASO-M	ALB	K304	ALB	H311	634.547	4	2.83093	673.311	2	ECCDKPLLEK	Carbamidomethyl@301;Carbamidomethyl@302;XL:Z-Alkene@304	-1.64763	29	6.5e-05	595.782	2	SHCIAEVEK	XL:Z-Sulfenic*@311;Carbamidomethyl@312	-1.73123	28.1	0.00061
SDASO-M	ALB	K304	ALB	S310|H311	634.547	4	2.92728	673.311	2	ECCDKPLLEK	Carbamidomethyl@301;Carbamidomethyl@302;XL:Z-Alkene@304	-1.20207	26.5	1.8e-05	595.781	2	SHCIAEVEK	Carbamidomethyl@312;XL:Z-Sulfenic*@310|XL:Z-Sulfenic*@311	-1.05984	34.1	0.00065
SDASO-M	ALB	K304	ALB	S310|H311	634.547	4	2.92728	673.312	2	ECCDKPLLEK	Carbamidomethyl@301;Carbamidomethyl@302;XL:Z-Alkene@304	-3.13282	21.8	0.00021	595.783	2	SHCIAEVEK	Carbamidomethyl@312;XL:Z-Sulfenic*@310|XL:Z-Sulfenic*@311	-3.40969	31.2	0.00035
SDASO-M	ALB	K304	ALB	S310|H311	845.727	3	2.90843	1345.61	1	ECCDKPLLEK	Carbamidomethyl@301;Carbamidomethyl@302;XL:Z-Alkene@304	-0.145063	18.5	0.0021	595.781	2	SHCIAEVEK	Carbamidomethyl@312;XL:Z-Sulfenic*@310|XL:Z-Sulfenic*@311	-1.05984	35.1	0.00014
SDASO-M	ALB	K304	ALB	H311	634.547	4	3.40898	673.312	2	ECCDKPLLEK	Carbamidomethyl@301;Carbamidomethyl@302;XL:Z-Alkene@304	-3.13282	10.9	0.12	595.783	2	SHCIAEVEK	XL:Z-Sulfenic@311;Carbamidomethyl@312	-3.74538	21.1	0.0038
SDASO-M	ALB	K304	ALB	S310|H311	634.548	4	3.60166	673.311	2	ECCDKPLLEK	Carbamidomethyl@301;Carbamidomethyl@302;XL:Z-Alkene@304	-2.53874	23	0.00018	595.783	2	SHCIAEVEK	Carbamidomethyl@312;XL:Z-Sulfenic*@310|XL:Z-Sulfenic*@311	-3.57754	33.7	0.00068
SDASO-M	ALB	K304	ALB	S310|H311	634.548	4	3.79434	673.312	2	ECCDKPLLEK	Carbamidomethyl@301;Carbamidomethyl@302;XL:Z-Alkene@304	-3.13282	31.3	2.9e-05	595.782	2	SHCIAEVEK	Carbamidomethyl@312;XL:Z-Sulfenic*@310|XL:Z-Sulfenic*@311	-3.074	32.6	3.4e-05
SDASO-M	ALB	K28	ALB	F35|K36|D37	654.323	4	-1.08811	624.31	2	DTHKSEIAHR	XL:Z-Alkene@28	-0.595608	17.8	0.00052	675.333	2	FKDLGEEHFK	XL:Z-Thiol@35|XL:Z-Thiol@36|XL:Z-Thiol@37	-2.39851	21.2	0.004
SDASO-M	ALB	K28	ALB	F35|K36|D37	654.323	4	-0.901266	624.31	2	DTHKSEIAHR	XL:Z-Alkene@28	0.205276	22.8	4.3e-05	675.33	2	FKDLGEEHFK	XL:Z-Thiol@35|XL:Z-Thiol@36|XL:Z-Thiol@37	1.89568	20	0.005
SDASO-M	ALB	K28	ALB	F35|K36	654.575	4	1.17776	647.323	2	DTHKSEIAHR	XL:Z-Thiol@28	-2.1965	30.7	4.6e-06	675.333	2	FKDLGEEHFK	XL:Z-Thiol@35|XL:Z-Thiol@36	-2.25043	19.5	0.0021
SDASO-M	ALB	K28	ALB	F35|K36|D37	654.325	4	1.90144	624.312	2	DTHKSEIAHR	XL:Z-Alkene@28	-3.47878	25.3	2.3e-06	675.333	2	FKDLGEEHFK	XL:Z-Thiol@35|XL:Z-Thiol@36|XL:Z-Thiol@37	-1.95428	27.6	0.00048
SDASO-M	ALB	D25|H27|K28|E30	ALB	K36	523.661	5	2.48026	431.885	3	DTHKSEIAHR	XL:Z-Thiol@25|XL:Z-Thiol@27|XL:Z-Thiol@28|XL:Z-Thiol@30	-2.05859	18.7	0.037	435.216	3	FKDLGEEHFK	XL:Z-Alkene@36	-1.50355	17.7	0.055
SDASO-M	ALB	K28	ALB	F35|K36	523.661	5	2.48026	416.543	3	DTHKSEIAHR	XL:Z-Alkene@28	-3.01467	25.6	0.0002	675.333	2	FKDLGEEHFK	XL:Z-Thiol@35|XL:Z-Thiol@36	-2.69466	26.9	5.6e-05
SDASO-M	ALB	D25|T26|H27|K28	ALB	K36	523.662	5	3.06415	431.885	3	DTHKSEIAHR	XL:Z-Thiol@25|XL:Z-Thiol@26|XL:Z-Thiol@27|XL:Z-Thiol@28	-2.29013	18.5	0.0086	435.216	3	FKDLGEEHFK	XL:Z-Alkene@36	-2.65241	23.6	0.021
SDASO-M	ALB	K437	ALB	E564	877.142	3	0.565837	847.482	2	KVPQVSTPTLVEVSR	XL:Z-Alkene@437	-5.04814	19.6	0.00045	936.473	1	ATEEQLK	XL:Z-Sulfenic*@564	-3.08153	16.1	9.5e-05
SDASO-M	ALB	K437	ALB	A562|T563|E564|E565	877.478	3	2.40021	847.479	2	KVPQVSTPTLVEVSR	XL:Z-Alkene@437	-1.62625	30	1.3e-05	936.473	1	ATEEQLK	XL:Z-Sulfenic*@562|XL:Z-Sulfenic*@563|XL:Z-Sulfenic*@564|XL:Z-Sulfenic*@565	-2.76118	10.1	0.01
SDASO-M	ALB	K437	ALB	A562|T563|E564	877.143	3	1.12315	847.48	2	KVPQVSTPTLVEVSR	XL:Z-Alkene@437	-3.2782	18.6	0.0012	936.473	1	ATEEQLK	XL:Z-Sulfenic*@562|XL:Z-Sulfenic*@563|XL:Z-Sulfenic*@564	-3.40188	14.9	0.003
SDASO-M	ALB	K437	ALB	A562|T563|E564	877.479	3	3.23586	847.478	2	KVPQVSTPTLVEVSR	XL:Z-Alkene@437	-0.800269	28.6	3.1e-06	936.474	1	ATEEQLK	XL:Z-Sulfenic*@562|XL:Z-Sulfenic*@563|XL:Z-Sulfenic*@564	-3.72223	14	0.00026
SDASO-M	ALB	K437	ALB	E564	877.143	3	1.54114	847.479	2	KVPQVSTPTLVEVSR	XL:Z-Alkene@437	-1.86224	29.8	2.7e-06	936.472	1	ATEEQLK	XL:Z-Sulfenic*@564	-1.69334	19.9	0.00028
SDASO-M	ALB	K437	ALB	E564	877.144	3	2.02878	847.478	2	KVPQVSTPTLVEVSR	XL:Z-Alkene@437	-0.210284	32.7	6.5e-07	936.472	1	ATEEQLK	XL:Z-Sulfenic*@564	-1.90691	19.6	0.0002
SDASO-M	ALB	K437	ALB	E564	877.48	3	3.79296	847.48	2	KVPQVSTPTLVEVSR	XL:Z-Alkene@437	-3.2782	27.5	9.5e-06	936.473	1	ATEEQLK	XL:Z-Sulfenic*@564	-3.40188	18.1	0.00026
SDASO-M	ALB	K437	ALB	E564	877.144	3	2.09845	847.48	2	KVPQVSTPTLVEVSR	XL:Z-Alkene@437	-2.45223	28.5	5.1e-06	936.472	1	ATEEQLK	XL:Z-Sulfenic*@564	-2.54761	19.6	0.00035
SDASO-M	ALB	K437	ALB	E564	877.144	3	2.16811	847.481	2	KVPQVSTPTLVEVSR	XL:Z-Alkene@437	-3.75019	26.2	1.7e-05	936.472	1	ATEEQLK	XL:Z-Sulfenic*@564	-2.12048	17.1	0.0003
SDASO-M	ALB	K437	ALB	A562|T563|E564	877.144	3	2.23778	847.482	2	KVPQVSTPTLVEVSR	XL:Z-Alkene@437	-4.93015	28.7	5.1e-06	936.473	1	ATEEQLK	XL:Z-Sulfenic*@562|XL:Z-Sulfenic*@563|XL:Z-Sulfenic*@564	-3.2951	20.2	0.0012
SDASO-M	ALB	K437	ALB	E564	877.144	3	2.65576	847.478	2	KVPQVSTPTLVEVSR	XL:Z-Alkene@437	-0.682272	33.8	5.3e-07	936.472	1	ATEEQLK	XL:Z-Sulfenic*@564	-1.80013	19.6	3.3e-05
SDASO-M	ALB	K437	ALB	A562|T563|E564	877.145	3	3.14341	847.478	2	KVPQVSTPTLVEVSR	XL:Z-Alkene@437	-0.564275	19.4	0.0011	936.473	1	ATEEQLK	XL:Z-Sulfenic*@562|XL:Z-Sulfenic*@563|XL:Z-Sulfenic*@564	-3.18831	14.9	0.00027
SDASO-M	ALB	K437	ALB	E564	877.481	3	5.11607	847.481	2	KVPQVSTPTLVEVSR	XL:Z-Alkene@437	-4.45816	17.8	0.00088	936.473	1	ATEEQLK	XL:Z-Sulfenic*@564	-2.86796	17	2.9e-05
SDASO-M	ALB	K455	ALB	P470|C471	668.842	4	0.57008	436.255	2	SLGKVGTR	XL:Z-Alkene@455	-3.06703	24.4	0.00055	892.428	2	MPCTEDYLSLILNR	Oxidation@469;XL:Z-Thiol@470|XL:Z-Thiol@471	-3.44491	34.4	1.3e-06
SDASO-M	ALB	K455	ALB	P470|C471	668.842	4	0.844257	436.254	2	SLGKVGTR	XL:Z-Alkene@455	-2.15014	28.2	0.00067	892.426	2	MPCTEDYLSLILNR	Oxidation@469;XL:Z-Thiol@470|XL:Z-Thiol@471	-1.42794	32.2	2.3e-07
SDASO-M	ALB	K455	ALB	P470|C471	669.096	4	5.52684	436.255	2	SLGKVGTR	XL:Z-Alkene@455	-3.29626	25.4	0.00025	892.427	2	MPCTEDYLSLILNR	Oxidation@469;XL:Z-Thiol@470|XL:Z-Thiol@471	-2.88464	34.4	2e-06
SDASO-M	ALB	K455	ALB	Y475	905.464	3	0.904771	871.502	1	SLGKVGTR	XL:Z-Alkene@455	-3.27307	10.5	0.074	921.942	2	MPCTEDYLSLILNR	Carbamidomethyl@471;XL:Z-Sulfenic*@475	1.8279	22.7	0.00018
SDASO-M	ALB	K455	ALB	Y475	679.35	4	1.50722	436.255	2	SLGKVGTR	XL:Z-Alkene@455	-3.52548	31.9	0.00028	921.946	2	MPCTEDYLSLILNR	Carbamidomethyl@471;XL:Z-Sulfenic*@475	-3.16155	42	3.5e-07
SDASO-M	ALB	K455	ALB	Y475	679.098	4	0.134347	436.254	2	SLGKVGTR	XL:Z-Alkene@455	-1.46247	27	0.00069	921.944	2	MPCTEDYLSLILNR	Carbamidomethyl@471;XL:Z-Sulfenic*@475	-1.31763	46	7.7e-09
SDASO-M	ALB	K455	ALB	Y475	679.351	4	2.13706	436.254	2	SLGKVGTR	XL:Z-Alkene@455	-1.92091	20.4	0.0014	921.945	2	MPCTEDYLSLILNR	Carbamidomethyl@471;XL:Z-Sulfenic*@475	-1.42609	43.8	3e-08
SDASO-M	ALB	K455	ALB	Y475	905.129	3	0.341769	871.501	1	SLGKVGTR	XL:Z-Alkene@455	-2.5846	9.4	0.0095	921.945	2	MPCTEDYLSLILNR	Carbamidomethyl@471;XL:Z-Sulfenic*@475	-1.75149	35.8	7.2e-07
SDASO-M	ALB	K455	ALB	Y475	679.099	4	1.21447	436.254	2	SLGKVGTR	XL:Z-Alkene@455	-2.37936	23.6	0.00018	921.946	2	MPCTEDYLSLILNR	Carbamidomethyl@471;XL:Z-Sulfenic*@475	-2.61922	36.4	2.4e-07
SDASO-M	ALB	K455	ALB	Y475	679.099	4	1.30448	436.254	2	SLGKVGTR	XL:Z-Alkene@455	-2.60859	30.6	0.00092	921.946	2	MPCTEDYLSLILNR	Carbamidomethyl@471;XL:Z-Sulfenic*@475	-2.72769	41.7	2.4e-08
SDASO-M	ALB	K455	ALB	Y475	905.13	3	1.4894	871.501	1	SLGKVGTR	XL:Z-Alkene@455	-2.12562	13.1	0.01	921.946	2	MPCTEDYLSLILNR	Carbamidomethyl@471;XL:Z-Sulfenic*@475	-2.40229	36.1	1.9e-07
SDASO-M	ALB	K455	ALB	Y475	679.1	4	1.93455	436.254	2	SLGKVGTR	XL:Z-Alkene@455	-2.83781	25.1	0.00016	921.947	2	MPCTEDYLSLILNR	Carbamidomethyl@471;XL:Z-Sulfenic*@475	-3.48695	42.2	5.5e-09
SDASO-M	ALB	K455	ALB	Y475	679.1	4	2.02456	436.254	2	SLGKVGTR	XL:Z-Alkene@455	-2.83781	26.8	0.0024	921.946	2	MPCTEDYLSLILNR	Carbamidomethyl@471;XL:Z-Sulfenic*@475	-2.61922	39	5.6e-08
SDASO-M	ALB	K455	ALB	Y475	679.1	4	2.02456	436.255	2	SLGKVGTR	XL:Z-Alkene@455	-3.06703	25.4	0.00012	921.947	2	MPCTEDYLSLILNR	Carbamidomethyl@471;XL:Z-Sulfenic*@475	-3.48695	47.3	1.4e-09
SDASO-M	ALB	K455	ALB	Y475|L476	905.13	3	1.89445	871.502	1	SLGKVGTR	XL:Z-Alkene@455	-2.92883	12.1	0.0035	921.944	2	MPCTEDYLSLILNR	Carbamidomethyl@471;XL:Z-Sulfenic*@475|XL:Z-Sulfenic*@476	-0.341429	40.4	2e-06
SDASO-M	ALB	K455	ALB	Y475	679.352	4	3.75664	436.254	2	SLGKVGTR	XL:Z-Alkene@455	-2.60859	30.2	0.00015	921.946	2	MPCTEDYLSLILNR	Carbamidomethyl@471;XL:Z-Sulfenic*@475	-2.72769	42.8	2.2e-09
SDASO-M	ALB	K455	ALB	Y475	679.1	4	2.29459	436.254	2	SLGKVGTR	XL:Z-Alkene@455	-2.15014	30.4	0.0001	921.946	2	MPCTEDYLSLILNR	Carbamidomethyl@471;XL:Z-Sulfenic*@475	-2.51075	45.4	1.8e-08
SDASO-M	ALB	K455	ALB	Y475	679.1	4	2.3846	436.254	2	SLGKVGTR	XL:Z-Alkene@455	-1.92091	25.9	0.0008	921.945	2	MPCTEDYLSLILNR	Carbamidomethyl@471;XL:Z-Sulfenic*@475	-2.07689	42.6	8.1e-08
SDASO-M	ALB	K455	ALB	M469|P470|T472|E473|D474|Y475	905.131	3	2.23198	871.502	1	SLGKVGTR	XL:Z-Alkene@455	-2.92883	9.3	0.016	912.941	2	MPCTEDYLSLILNR	Carbamidomethyl@471;XL:Z-Thiol@469|XL:Z-Thiol@470|XL:Z-Thiol@472|XL:Z-Thiol@473|XL:Z-Thiol@474|XL:Z-Thiol@475	-2.95723	17.1	0.0074
SDASO-M	ALB	K455	ALB	Y475	679.1	4	2.56462	436.254	2	SLGKVGTR	XL:Z-Alkene@455	-2.15014	23.5	0.00051	921.945	2	MPCTEDYLSLILNR	Carbamidomethyl@471;XL:Z-Sulfenic*@475	-2.18536	44.3	1.1e-08
SDASO-M	ALB	K455	ALB	Y475	679.1	4	2.56462	436.254	2	SLGKVGTR	XL:Z-Alkene@455	-2.15014	19.4	0.0035	921.945	2	MPCTEDYLSLILNR	Carbamidomethyl@471;XL:Z-Sulfenic*@475	-2.29382	30.1	7.6e-06
SDASO-M	ALB	K455	ALB	T472|Y475|L476	905.803	3	5.7172	871.502	1	SLGKVGTR	XL:Z-Alkene@455	-3.50255	11.7	0.0096	912.938	2	MPCTEDYLSLILNR	Carbamidomethyl@471;XL:Z-Thiol@472|XL:Z-Thiol@475|XL:Z-Thiol@476	-0.328367	14.8	0.033
SDASO-M	ALB	K455	ALB	Y475	679.1	4	2.65463	436.254	2	SLGKVGTR	XL:Z-Alkene@455	-2.60859	28.4	0.0002	921.946	2	MPCTEDYLSLILNR	Carbamidomethyl@471;XL:Z-Sulfenic*@475	-3.27002	36.1	3.2e-07
SDASO-M	ALB	K455	ALB	Y475	679.1	4	2.83466	436.255	2	SLGKVGTR	XL:Z-Alkene@455	-3.52548	22.2	0.00048	921.947	2	MPCTEDYLSLILNR	Carbamidomethyl@471;XL:Z-Sulfenic*@475	-3.59541	42.3	7.5e-08
SDASO-M	ALB	K455	ALB	D474|Y475	905.131	3	2.83955	871.502	1	SLGKVGTR	XL:Z-Alkene@455	-3.38781	10.9	0.002	921.943	2	MPCTEDYLSLILNR	Carbamidomethyl@471;XL:Z-Sulfenic*@474|XL:Z-Sulfenic*@475	-0.0160298	30	2.3e-06
SDASO-M	ALB	K455	ALB	Y475	679.1	4	3.10469	436.254	2	SLGKVGTR	XL:Z-Alkene@455	-2.83781	31.2	0.00017	921.946	2	MPCTEDYLSLILNR	Carbamidomethyl@471;XL:Z-Sulfenic*@475	-3.27002	40.7	2.6e-08
SDASO-M	ALB	K455	ALB	Y475|L476	679.1	4	3.10469	436.254	2	SLGKVGTR	XL:Z-Alkene@455	-2.83781	25	0.00033	921.946	2	MPCTEDYLSLILNR	Carbamidomethyl@471;XL:Z-Sulfenic*@475|XL:Z-Sulfenic*@476	-3.05308	48.4	5.6e-09
SDASO-M	ALB	K455	ALB	D474|Y475|L476	679.101	4	3.37472	436.255	2	SLGKVGTR	XL:Z-Alkene@455	-3.06703	28.3	0.0007	921.946	2	MPCTEDYLSLILNR	Carbamidomethyl@471;XL:Z-Sulfenic*@474|XL:Z-Sulfenic*@475|XL:Z-Sulfenic*@476	-3.37848	39.5	6.2e-07
SDASO-M	ALB	K455	ALB	Y475	679.101	4	3.55474	436.254	2	SLGKVGTR	XL:Z-Alkene@455	-2.60859	18.4	0.0031	921.946	2	MPCTEDYLSLILNR	Carbamidomethyl@471;XL:Z-Sulfenic*@475	-2.83615	43.6	2.7e-09
SDASO-M	ALB	K455	ALB	Y475	679.101	4	3.64475	436.254	2	SLGKVGTR	XL:Z-Alkene@455	-2.83781	24.1	0.00014	921.946	2	MPCTEDYLSLILNR	Carbamidomethyl@471;XL:Z-Sulfenic*@475	-2.61922	41.7	2.7e-08
SDASO-M	ALB	K455	ALB	Y475	905.132	3	3.51463	871.501	1	SLGKVGTR	XL:Z-Alkene@455	-2.24037	10.7	0.023	921.945	2	MPCTEDYLSLILNR	Carbamidomethyl@471;XL:Z-Sulfenic*@475	-1.85996	39.1	1.4e-08
SDASO-M	ALB	K455	ALB	Y475	905.133	3	4.86478	871.502	1	SLGKVGTR	XL:Z-Alkene@455	-3.38781	11.7	0.0022	921.947	2	MPCTEDYLSLILNR	Carbamidomethyl@471;XL:Z-Sulfenic*@475	-3.81234	33.7	5.5e-07
SDASO-M	ALB	K455	ALB	Y475	679.102	4	5.80499	436.254	2	SLGKVGTR	XL:Z-Alkene@455	-2.60859	31.1	0.00014	921.945	2	MPCTEDYLSLILNR	Carbamidomethyl@471;XL:Z-Sulfenic*@475	-2.07689	44.6	1.6e-08
SDASO-M	ALB	K455	ALB	Y475	905.135	3	6.755	871.5	1	SLGKVGTR	XL:Z-Alkene@455	-1.32241	9.1	0.012	921.943	2	MPCTEDYLSLILNR	Carbamidomethyl@471;XL:Z-Sulfenic*@475	-0.232963	23.9	0.00011
SDASO-M	ALB	K548	ALB	F577|V578|D579	905.826	3	0.925486	598.867	2	KQTALVELLK	XL:Z-Alkene@548	-1.4757	27.8	6.8e-05	1517.74	1	TVMENFVAFVDK	XL:Z-Sulfenic*@577|XL:Z-Sulfenic*@578|XL:Z-Sulfenic*@579	-0.787778	13.7	0.001
SDASO-M	ALB	K548	ALB	T569|V570|M571|E572	679.622	4	1.23538	598.867	2	KQTALVELLK	XL:Z-Alkene@548	-2.47759	32.1	3.7e-05	750.369	2	TVMENFVAFVDK	XL:Z-Thiol@569|XL:Z-Thiol@570|XL:Z-Thiol@571|XL:Z-Thiol@572	-2.12507	29.9	6e-05
SDASO-M	ALB	K548	ALB	V570|M571|E572	679.622	4	2.40462	598.867	2	KQTALVELLK	XL:Z-Alkene@548	-2.47759	31.7	0.00011	750.369	2	TVMENFVAFVDK	XL:Z-Thiol@570|XL:Z-Thiol@571|XL:Z-Thiol@572	-2.3916	35.1	1.5e-05
SDASO-M	ALB	K548	ALB	T569|V570|M571|E572	679.371	4	1.21258	598.868	2	KQTALVELLK	XL:Z-Alkene@548	-2.97853	33.5	2.5e-05	750.369	2	TVMENFVAFVDK	XL:Z-Thiol@569|XL:Z-Thiol@570|XL:Z-Thiol@571|XL:Z-Thiol@572	-2.92467	31	2.6e-05
SDASO-M	ALB	K548	ALB	T569|V570|M571|E572	679.371	4	2.02234	598.867	2	KQTALVELLK	XL:Z-Alkene@548	-1.80966	33.2	1.3e-05	750.368	2	TVMENFVAFVDK	XL:Z-Thiol@569|XL:Z-Thiol@570|XL:Z-Thiol@571|XL:Z-Thiol@572	-1.32546	27.7	0.00016
SDASO-M	ALB	K548	ALB	T569|V570|M571|E572|N573	679.371	4	2.11232	598.868	2	KQTALVELLK	XL:Z-Alkene@548	-3.31249	32.7	3.1e-05	750.369	2	TVMENFVAFVDK	XL:Z-Thiol@569|XL:Z-Thiol@570|XL:Z-Thiol@571|XL:Z-Thiol@572|XL:Z-Thiol@573	-2.79141	27.3	0.00046
SDASO-M	ALB	K548	ALB	T569|V570|M571|E572	679.12	4	0.559697	598.868	2	KQTALVELLK	XL:Z-Alkene@548	-3.14551	32	2.3e-05	750.369	2	TVMENFVAFVDK	XL:Z-Thiol@569|XL:Z-Thiol@570|XL:Z-Thiol@571|XL:Z-Thiol@572	-3.19121	29.3	8.6e-05
SDASO-M	ALB	K548	ALB	V570|M571|E572	679.12	4	0.559697	598.867	2	KQTALVELLK	XL:Z-Alkene@548	-2.14362	30.3	1.9e-05	750.369	2	TVMENFVAFVDK	XL:Z-Thiol@570|XL:Z-Thiol@571|XL:Z-Thiol@572	-1.9918	30.6	2.7e-05
SDASO-M	ALB	K548	ALB	D579	905.157	3	0.74461	598.866	2	KQTALVELLK	XL:Z-Alkene@548	-0.974752	32	1.4e-05	1517.74	1	TVMENFVAFVDK	XL:Z-Sulfenic@579	-0.787778	7.2	0.33
SDASO-M	ALB	K548	ALB	V578|D579	905.157	3	0.74461	598.868	2	KQTALVELLK	XL:Z-Alkene@548	-3.31249	30.6	9.4e-05	1517.74	1	TVMENFVAFVDK	XL:Z-Sulfenic@578|XL:Z-Sulfenic@579	-1.77609	5.4	0.8
SDASO-M	ALB	K548	ALB	T569|V570|M571|E572	905.157	3	0.947127	598.867	2	KQTALVELLK	XL:Z-Alkene@548	-2.14362	31.8	2.7e-05	750.368	2	TVMENFVAFVDK	XL:Z-Thiol@569|XL:Z-Thiol@570|XL:Z-Thiol@571|XL:Z-Thiol@572	-1.72527	28.9	4.2e-05
SDASO-M	ALB	K548	ALB	T569|V570|M571|E572	905.158	3	1.41967	598.868	2	KQTALVELLK	XL:Z-Alkene@548	-4.31438	32.5	2.8e-05	750.37	2	TVMENFVAFVDK	XL:Z-Thiol@569|XL:Z-Thiol@570|XL:Z-Thiol@571|XL:Z-Thiol@572	-4.12408	24.2	0.00027
SDASO-M	ALB	K548	ALB	T569|V570|M571|E572	679.372	4	3.37196	598.867	2	KQTALVELLK	XL:Z-Alkene@548	-2.31061	33.3	8.4e-05	750.369	2	TVMENFVAFVDK	XL:Z-Thiol@569|XL:Z-Thiol@570|XL:Z-Thiol@571|XL:Z-Thiol@572	-1.9918	28.1	8.2e-05
SDASO-M	ALB	K548	ALB	V575|A576|F577|D579	905.158	3	1.55468	598.867	2	KQTALVELLK	XL:Z-Alkene@548	-2.14362	28.1	0.00015	1517.74	1	TVMENFVAFVDK	XL:Z-Sulfenic*@575|XL:Z-Sulfenic*@576|XL:Z-Sulfenic*@577|XL:Z-Sulfenic*@579	-3.55504	8.3	0.039
SDASO-M	ALB	K548	ALB	F577|V578|D579	905.83	3	4.90537	598.868	2	KQTALVELLK	XL:Z-Alkene@548	-3.98042	29.4	7.2e-06	1517.74	1	TVMENFVAFVDK	XL:Z-Sulfenic*@577|XL:Z-Sulfenic*@578|XL:Z-Sulfenic*@579	-2.7644	14.1	0.0013
SDASO-M	ALB	K548	ALB	V570|M571|E572	679.121	4	2.17983	598.867	2	KQTALVELLK	XL:Z-Alkene@548	-1.64268	31.9	3.6e-05	750.368	2	TVMENFVAFVDK	XL:Z-Thiol@570|XL:Z-Thiol@571|XL:Z-Thiol@572	-1.592	28.6	0.00026
SDASO-M	ALB	K548	ALB	T569|V570|M571|E572	679.373	4	4.18172	598.867	2	KQTALVELLK	XL:Z-Alkene@548	-2.14362	32.8	1.7e-05	750.369	2	TVMENFVAFVDK	XL:Z-Thiol@569|XL:Z-Thiol@570|XL:Z-Thiol@571|XL:Z-Thiol@572	-2.25834	34.5	2.6e-05
SDASO-M	ALB	K548	ALB	E572|N573	905.495	3	4.00667	598.868	2	KQTALVELLK	XL:Z-Alkene@548	-3.47948	26.3	0.00039	1517.74	1	TVMENFVAFVDK	XL:Z-Sulfenic*@572|XL:Z-Sulfenic*@573	-0.128903	25.9	3.2e-07
SDASO-M	ALB	K548	ALB	T569|V570|M571|E572	679.121	4	2.62987	598.868	2	KQTALVELLK	XL:Z-Alkene@548	-3.31249	31.5	1.7e-05	750.369	2	TVMENFVAFVDK	XL:Z-Thiol@569|XL:Z-Thiol@570|XL:Z-Thiol@571|XL:Z-Thiol@572	-2.92467	31.4	1.5e-05
SDASO-M	ALB	K548	ALB	D579	905.159	3	2.63477	598.867	2	KQTALVELLK	XL:Z-Alkene@548	-1.80966	29.2	5.9e-05	1517.74	1	TVMENFVAFVDK	XL:Z-Sulfenic*@579	-0.787778	16.9	2.5e-05
SDASO-M	ALB	K548	ALB	T569|V570|M571|E572	679.121	4	2.89989	598.867	2	KQTALVELLK	XL:Z-Alkene@548	-1.80966	33.4	2.5e-05	750.368	2	TVMENFVAFVDK	XL:Z-Thiol@569|XL:Z-Thiol@570|XL:Z-Thiol@571|XL:Z-Thiol@572	-1.72527	29	0.00012
SDASO-M	ALB	K548	ALB	F577|V578|D579	905.159	3	2.70227	598.868	2	KQTALVELLK	XL:Z-Alkene@548	-2.97853	32.5	4.8e-05	1517.74	1	TVMENFVAFVDK	XL:Z-Sulfenic*@577|XL:Z-Sulfenic*@578|XL:Z-Sulfenic*@579	-2.17141	16.2	0.00026
SDASO-M	ALB	K548	ALB	D579	905.159	3	2.83728	598.866	2	KQTALVELLK	XL:Z-Alkene@548	-1.14173	30.8	0.00012	1517.74	1	TVMENFVAFVDK	XL:Z-Sulfenic*@579	-0.260678	13.1	0.0079
SDASO-M	ALB	K548	ALB	V570|M571|E572	905.495	3	4.54652	598.867	2	KQTALVELLK	XL:Z-Alkene@548	-2.14362	30.5	5.1e-06	750.368	2	TVMENFVAFVDK	XL:Z-Thiol@570|XL:Z-Thiol@571|XL:Z-Thiol@572	-0.792393	30.7	2.9e-05
SDASO-M	ALB	K548	ALB	D579	905.159	3	2.90479	598.867	2	KQTALVELLK	XL:Z-Alkene@548	-1.97664	30.4	2.8e-05	1517.74	1	TVMENFVAFVDK	XL:Z-Sulfenic@579	-0.392453	9.6	0.065
SDASO-M	ALB	K548	ALB	V578|D579	905.159	3	2.9723	598.868	2	KQTALVELLK	XL:Z-Alkene@548	-2.97853	33.2	2.8e-05	1517.74	1	TVMENFVAFVDK	XL:Z-Sulfenic*@578|XL:Z-Sulfenic*@579	-3.22561	20.7	0.00019
SDASO-M	ALB	K548	ALB	T569|V570|M571|E572	905.16	3	3.37733	598.867	2	KQTALVELLK	XL:Z-Alkene@548	-1.30872	31.4	0.00014	750.368	2	TVMENFVAFVDK	XL:Z-Thiol@569|XL:Z-Thiol@570|XL:Z-Thiol@571|XL:Z-Thiol@572	-0.92566	25.5	7.4e-05
SDASO-M	ALB	K548	ALB	T569|V570|M571|E572	679.122	4	3.61995	598.868	2	KQTALVELLK	XL:Z-Alkene@548	-3.31249	31	6e-05	750.37	2	TVMENFVAFVDK	XL:Z-Thiol@569|XL:Z-Thiol@570|XL:Z-Thiol@571|XL:Z-Thiol@572	-3.45774	29.5	3.7e-05
SDASO-M	ALB	K548	ALB	F577|V578|D579	905.16	3	3.51234	598.867	2	KQTALVELLK	XL:Z-Alkene@548	-2.31061	29	3.7e-05	1517.74	1	TVMENFVAFVDK	XL:Z-Sulfenic*@577|XL:Z-Sulfenic*@578|XL:Z-Sulfenic*@579	-1.57843	13.1	0.0024
SDASO-M	ALB	K548	ALB	D579	905.16	3	3.91737	598.868	2	KQTALVELLK	XL:Z-Alkene@548	-3.14551	32.8	7.6e-05	1517.74	1	TVMENFVAFVDK	XL:Z-Sulfenic*@579	-2.30319	15.9	0.0011
SDASO-M	ALB	K548	ALB	V575|A576|F577|V578|D579	905.162	3	6.14506	598.867	2	KQTALVELLK	XL:Z-Alkene@548	-2.81155	19.9	0.00079	1517.74	1	TVMENFVAFVDK	XL:Z-Sulfenic*@575|XL:Z-Sulfenic*@576|XL:Z-Sulfenic*@577|XL:Z-Sulfenic*@578|XL:Z-Sulfenic*@579	-0.721891	12.7	0.0051
SDASO-M	ALB	K548	ALB	V578|D579	905.163	3	7.36016	598.868	2	KQTALVELLK	XL:Z-Alkene@548	-3.31249	27.8	6.7e-05	1517.74	1	TVMENFVAFVDK	XL:Z-Sulfenic*@578|XL:Z-Sulfenic*@579	-2.63262	10.8	0.022
SDASO-M	ALB	K455	ALB	Y475	910.455	3	-5.73792	871.5	1	SLGKVGTR	XL:Z-Alkene@455	-1.5519	8.1	0.024	929.943	2	MPCTEDYLSLILNR	Oxidation@469;Carbamidomethyl@471;XL:Z-Sulfenic*@475	-2.53506	31.4	6.8e-07
SDASO-M	ALB	K455	ALB	Y475	683.346	4	-2.36319	436.254	2	SLGKVGTR	XL:Z-Alkene@455	-1.00402	24	0.0037	929.942	2	MPCTEDYLSLILNR	Oxidation@469;Carbamidomethyl@471;XL:Z-Sulfenic*@475	-1.3522	37.7	1.5e-08
SDASO-M	ALB	K455	ALB	Y475|L476	683.096	4	-1.76082	436.255	2	SLGKVGTR	XL:Z-Alkene@455	-3.06703	24	0.00072	929.943	2	MPCTEDYLSLILNR	Oxidation@469;Carbamidomethyl@471;XL:Z-Sulfenic*@475|XL:Z-Sulfenic*@476	-2.32	36.8	1.2e-07
SDASO-M	ALB	K455	ALB	Y475	910.795	3	0.258085	871.501	1	SLGKVGTR	XL:Z-Alkene@455	-2.24037	7	0.044	929.941	2	MPCTEDYLSLILNR	Oxidation@469;Carbamidomethyl@471;XL:Z-Sulfenic*@475	0.153275	30.7	4.6e-07
SDASO-M	ALB	K455	ALB	D474|Y475	683.349	4	1.0359	436.254	2	SLGKVGTR	XL:Z-Alkene@455	-2.37936	26	0.0003	929.944	2	MPCTEDYLSLILNR	Oxidation@469;Carbamidomethyl@471;XL:Z-Sulfenic*@474|XL:Z-Sulfenic*@475	-3.71793	40.3	1.6e-08
SDASO-M	ALB	K455	ALB	Y475	683.097	4	-0.597542	436.254	2	SLGKVGTR	XL:Z-Alkene@455	-1.69169	21.9	8.2e-05	929.943	2	MPCTEDYLSLILNR	Oxidation@469;Carbamidomethyl@471;XL:Z-Sulfenic*@475	-2.42753	34.3	4.5e-07
SDASO-M	ALB	K455	ALB	Y475	683.098	4	1.01314	436.254	2	SLGKVGTR	XL:Z-Alkene@455	-1.23324	23.9	9.1e-05	929.942	2	MPCTEDYLSLILNR	Oxidation@469;Carbamidomethyl@471;XL:Z-Sulfenic*@475	-1.45973	36.3	4.1e-08
SDASO-M	ALB	K455	ALB	Y475	683.098	4	1.46056	436.255	2	SLGKVGTR	XL:Z-Alkene@455	-3.06703	24.7	0.0019	929.944	2	MPCTEDYLSLILNR	Oxidation@469;Carbamidomethyl@471;XL:Z-Sulfenic*@475	-3.18026	42.1	1.1e-08
SDASO-M	ALB	K455	ALB	Y475	683.098	4	1.55004	436.254	2	SLGKVGTR	XL:Z-Alkene@455	-2.37936	24.8	0.00011	929.944	2	MPCTEDYLSLILNR	Oxidation@469;Carbamidomethyl@471;XL:Z-Sulfenic*@475	-3.28779	40.2	1.9e-08
SDASO-M	ALB	K455	ALB	Y475	683.098	4	1.55004	436.254	2	SLGKVGTR	XL:Z-Alkene@455	-1.69169	33.7	0.00024	929.943	2	MPCTEDYLSLILNR	Oxidation@469;Carbamidomethyl@471;XL:Z-Sulfenic*@475	-2.42753	41.4	1e-08
SDASO-M	ALB	K455	ALB	Y475	683.098	4	1.99745	436.254	2	SLGKVGTR	XL:Z-Alkene@455	-2.83781	28.4	0.00028	929.943	2	MPCTEDYLSLILNR	Oxidation@469;Carbamidomethyl@471;XL:Z-Sulfenic*@475	-2.6426	45.2	1.9e-10
SDASO-M	ALB	K455	ALB	Y475|L476	910.462	3	2.2484	871.502	1	SLGKVGTR	XL:Z-Alkene@455	-2.92883	12.4	0.0051	929.943	2	MPCTEDYLSLILNR	Oxidation@469;Carbamidomethyl@471;XL:Z-Sulfenic*@475|XL:Z-Sulfenic*@476	-2.96519	32.1	4.9e-07
SDASO-M	ALB	K548	ALB	V578|D579	911.157	3	0.413058	598.868	2	KQTALVELLK	XL:Z-Alkene@548	-2.97853	28.4	1.6e-05	1533.73	1	TVMENFVAFVDK	Oxidation@571;XL:Z-Sulfenic*@578|XL:Z-Sulfenic*@579	-0.835224	5.9	0.19
SDASO-M	ALB	K548	ALB	V578|D579	910.824	3	1.12802	598.867	2	KQTALVELLK	XL:Z-Alkene@548	-2.14362	24.5	6e-06	1533.73	1	TVMENFVAFVDK	Oxidation@571;XL:Z-Sulfenic*@578|XL:Z-Sulfenic*@579	-1.16123	11	0.0031
SDASO-M	ALB	K548	ALB	D579	683.37	4	1.81636	598.867	2	KQTALVELLK	XL:Z-Alkene@548	-2.64457	32.6	1.6e-05	767.372	2	TVMENFVAFVDK	Oxidation@571;XL:Z-Sulfenic*@579	-2.80473	37.7	6.8e-09
SDASO-M	ALB	K548	ALB	D579	683.118	4	0.630655	598.867	2	KQTALVELLK	XL:Z-Alkene@548	-2.14362	35.7	5.4e-05	767.371	2	TVMENFVAFVDK	Oxidation@571;XL:Z-Sulfenic*@579	-1.76221	34.6	1e-07
SDASO-M	ALB	K548	ALB	D579	683.118	4	0.809615	598.868	2	KQTALVELLK	XL:Z-Alkene@548	-3.14551	32.9	4.4e-05	767.372	2	TVMENFVAFVDK	Oxidation@571;XL:Z-Sulfenic*@579	-2.67442	38.8	1.8e-08
SDASO-M	ALB	K548	ALB	F577|V578|D579	910.489	3	1.10529	598.868	2	KQTALVELLK	XL:Z-Alkene@548	-2.97853	24.7	4.3e-05	1533.74	1	TVMENFVAFVDK	Oxidation@571;XL:Z-Sulfenic*@577|XL:Z-Sulfenic*@578|XL:Z-Sulfenic*@579	-2.26963	11.2	0.0031
SDASO-M	ALB	K548	ALB	D579	683.371	4	3.15807	598.867	2	KQTALVELLK	XL:Z-Alkene@548	-2.64457	31.7	1.2e-05	767.37	2	TVMENFVAFVDK	Oxidation@571;XL:Z-Sulfenic*@579	-0.198432	45.1	3.6e-10
SDASO-M	ALB	K548	ALB	D579	683.371	4	3.24751	598.868	2	KQTALVELLK	XL:Z-Alkene@548	-2.97853	34.3	7.3e-05	767.372	2	TVMENFVAFVDK	Oxidation@571;XL:Z-Sulfenic*@579	-3.58662	48.2	5.4e-09
SDASO-M	ALB	K548	ALB	D579	683.623	4	5.05772	598.867	2	KQTALVELLK	XL:Z-Alkene@548	-2.64457	31.9	9.8e-05	767.373	2	TVMENFVAFVDK	Oxidation@571;XL:Z-Sulfenic*@579	-3.71693	36	4.5e-08
SDASO-M	ALB	K548	ALB	D579	683.371	4	3.42641	598.868	2	KQTALVELLK	XL:Z-Alkene@548	-2.97853	30.7	1.5e-05	758.366	2	TVMENFVAFVDK	Oxidation@571;XL:Z-Thiol@579	-2.15895	21.7	6.3e-05
SDASO-M	ALB	K548	ALB	F577|D579	910.826	3	3.27474	598.867	2	KQTALVELLK	XL:Z-Alkene@548	-1.97664	29	4.8e-06	1533.73	1	TVMENFVAFVDK	Oxidation@571;XL:Z-Sulfenic*@577|XL:Z-Sulfenic*@579	0.273182	8.3	0.012
SDASO-M	ALB	K548	ALB	D579	683.12	4	2.33077	598.867	2	KQTALVELLK	XL:Z-Alkene@548	-2.64457	33.2	4.9e-05	767.372	2	TVMENFVAFVDK	Oxidation@571;XL:Z-Sulfenic*@579	-3.06536	40.7	5.5e-09
SDASO-M	ALB	K548	ALB	D579	683.12	4	2.42025	598.867	2	KQTALVELLK	XL:Z-Alkene@548	-1.80966	29.5	0.00031	767.371	2	TVMENFVAFVDK	Oxidation@571;XL:Z-Sulfenic*@579	-2.15316	27.9	1.3e-06
SDASO-M	ALB	K548	ALB	D579	683.12	4	2.42025	598.868	2	KQTALVELLK	XL:Z-Alkene@548	-2.97853	30.7	1.1e-05	767.372	2	TVMENFVAFVDK	Oxidation@571;XL:Z-Sulfenic*@579	-2.41379	41.4	3.6e-09
SDASO-M	ALB	K548	ALB	D579	683.12	4	2.50973	598.867	2	KQTALVELLK	XL:Z-Alkene@548	-2.31061	32.1	4.6e-05	767.372	2	TVMENFVAFVDK	Oxidation@571;XL:Z-Sulfenic*@579	-3.4563	38.7	1e-08
SDASO-M	ALB	K548	ALB	D579	683.12	4	2.95713	598.868	2	KQTALVELLK	XL:Z-Alkene@548	-2.97853	31.7	2.6e-05	758.367	2	TVMENFVAFVDK	Oxidation@571;XL:Z-Thiol@579	-3.08198	32.5	8.2e-07
SDASO-M	ALB	K548	ALB	D579	683.12	4	3.13609	598.867	2	KQTALVELLK	XL:Z-Alkene@548	-1.80966	32.8	3.6e-05	767.371	2	TVMENFVAFVDK	Oxidation@571;XL:Z-Sulfenic*@579	-2.02284	39.7	3.7e-09
SDASO-M	ALB	K548	ALB	D579	683.12	4	3.22557	598.866	2	KQTALVELLK	XL:Z-Alkene@548	-1.14173	32.1	2.3e-05	758.365	2	TVMENFVAFVDK	Oxidation@571;XL:Z-Thiol@579	-0.972184	27.8	5.5e-06
SDASO-M	ALB	K548	ALB	D579	683.12	4	3.76245	598.867	2	KQTALVELLK	XL:Z-Alkene@548	-2.47759	33.8	2.3e-05	767.371	2	TVMENFVAFVDK	Oxidation@571;XL:Z-Sulfenic*@579	-1.89253	46	7.7e-11
SDASO-M	ALB	K548	ALB	D579	683.122	4	5.99945	598.867	2	KQTALVELLK	XL:Z-Alkene@548	-2.31061	31.2	6.4e-05	767.372	2	TVMENFVAFVDK	Oxidation@571;XL:Z-Sulfenic*@579	-2.67442	36.4	4.3e-08
SDASO-M	ALB	K548	ALB	D579	683.122	4	6.17841	598.868	2	KQTALVELLK	XL:Z-Alkene@548	-3.47948	32	6.4e-05	767.373	2	TVMENFVAFVDK	Oxidation@571;XL:Z-Sulfenic*@579	-4.75944	33.5	6.1e-08
SDASO-M	ALB	K245	ALB	D474|Y475|L476	915.467	3	-1.21871	901.516	1	LSQKFPK	XL:Z-Alkene@245	-2.9562	8.7	0.35	921.948	2	MPCTEDYLSLILNR	Carbamidomethyl@471;XL:Z-Sulfenic*@474|XL:Z-Sulfenic*@475|XL:Z-Sulfenic*@476	-4.78853	29.6	1.3e-05
SDASO-M	ALB	K245	ALB	D474|Y475|L476	686.6	4	-2.24855	451.261	2	LSQKFPK	XL:Z-Alkene@245	-1.87097	23.4	0.0031	921.944	2	MPCTEDYLSLILNR	Carbamidomethyl@471;XL:Z-Sulfenic*@474|XL:Z-Sulfenic*@475|XL:Z-Sulfenic*@476	-1.31763	32.8	3.9e-06
SDASO-M	ALB	K245	ALB	Y475	686.853	4	0.534051	451.261	2	LSQKFPK	XL:Z-Alkene@245	-1.64937	28.7	0.0032	921.945	2	MPCTEDYLSLILNR	Carbamidomethyl@471;XL:Z-Sulfenic*@475	-1.75149	48	1.2e-08
SDASO-M	ALB	K245	ALB	Y475	686.853	4	0.712036	451.262	2	LSQKFPK	XL:Z-Alkene@245	-2.53577	29.7	0.0071	921.946	2	MPCTEDYLSLILNR	Carbamidomethyl@471;XL:Z-Sulfenic*@475	-3.16155	41.4	1.6e-07
SDASO-M	ALB	K245	ALB	Y475	915.133	3	-0.908331	901.516	1	LSQKFPK	XL:Z-Alkene@245	-2.9562	10.6	0.055	921.946	2	MPCTEDYLSLILNR	Carbamidomethyl@471;XL:Z-Sulfenic*@475	-3.37848	31.2	7.7e-06
SDASO-M	ALB	K245	ALB	Y475	686.602	4	0.155125	451.261	2	LSQKFPK	XL:Z-Alkene@245	-2.09257	29.7	0.0014	921.946	2	MPCTEDYLSLILNR	Carbamidomethyl@471;XL:Z-Sulfenic*@475	-2.51075	43.6	9.2e-08
SDASO-M	ALB	K245	ALB	Y475	686.602	4	0.24415	451.262	2	LSQKFPK	XL:Z-Alkene@245	-2.75737	29.8	0.0043	921.946	2	MPCTEDYLSLILNR	Carbamidomethyl@471;XL:Z-Sulfenic*@475	-2.61922	40.2	7.6e-08
SDASO-M	ALB	K245	ALB	Y475	915.47	3	2.38549	901.516	1	LSQKFPK	XL:Z-Alkene@245	-2.29065	8.9	0.15	921.944	2	MPCTEDYLSLILNR	Carbamidomethyl@471;XL:Z-Sulfenic*@475	-0.558362	29.4	1.9e-05
SDASO-M	ALB	K245	ALB	Y475	686.855	4	2.93685	451.261	2	LSQKFPK	XL:Z-Alkene@245	-1.42776	31.5	0.0044	921.945	2	MPCTEDYLSLILNR	Carbamidomethyl@471;XL:Z-Sulfenic*@475	-1.42609	50.8	8.8e-09
SDASO-M	ALB	K245	ALB	Y475	686.603	4	1.75758	451.262	2	LSQKFPK	XL:Z-Alkene@245	-2.97897	30.2	0.0062	921.946	2	MPCTEDYLSLILNR	Carbamidomethyl@471;XL:Z-Sulfenic*@475	-2.83615	38.1	3.4e-08
SDASO-M	ALB	K245	ALB	Y475	686.603	4	1.75758	451.261	2	LSQKFPK	XL:Z-Alkene@245	-1.64937	31.3	0.0047	921.945	2	MPCTEDYLSLILNR	Carbamidomethyl@471;XL:Z-Sulfenic*@475	-2.07689	46	9.2e-08
SDASO-M	ALB	K245	ALB	Y475	915.135	3	1.62888	901.517	1	LSQKFPK	XL:Z-Alkene@245	-3.28897	8.3	0.34	921.946	2	MPCTEDYLSLILNR	Carbamidomethyl@471;XL:Z-Sulfenic*@475	-3.37848	28	6.7e-06
SDASO-M	ALB	K245	ALB	Y475	915.135	3	2.0295	901.517	1	LSQKFPK	XL:Z-Alkene@245	-3.39989	9.1	0.13	921.946	2	MPCTEDYLSLILNR	Carbamidomethyl@471;XL:Z-Sulfenic*@475	-3.16155	40.2	5.2e-09
SDASO-M	ALB	K245	ALB	Y475	686.604	4	2.29173	451.262	2	LSQKFPK	XL:Z-Alkene@245	-2.53577	29.1	0.0056	921.946	2	MPCTEDYLSLILNR	Carbamidomethyl@471;XL:Z-Sulfenic*@475	-3.05308	46.9	1.2e-08
SDASO-M	ALB	K245	ALB	Y475	686.604	4	2.38075	451.262	2	LSQKFPK	XL:Z-Alkene@245	-2.53577	27	0.0048	921.946	2	MPCTEDYLSLILNR	Carbamidomethyl@471;XL:Z-Sulfenic*@475	-2.72769	42.7	2.7e-09
SDASO-M	ALB	K245	ALB	Y475	686.604	4	2.64783	451.262	2	LSQKFPK	XL:Z-Alkene@245	-3.20057	28.3	0.023	921.946	2	MPCTEDYLSLILNR	Carbamidomethyl@471;XL:Z-Sulfenic*@475	-3.37848	44.4	4.4e-08
SDASO-M	ALB	K245	ALB	Y475	686.604	4	2.82588	451.262	2	LSQKFPK	XL:Z-Alkene@245	-2.31417	26.6	0.0022	921.946	2	MPCTEDYLSLILNR	Carbamidomethyl@471;XL:Z-Sulfenic*@475	-2.51075	47.5	3.4e-09
SDASO-M	ALB	K245	ALB	Y475	686.605	4	4.69541	451.262	2	LSQKFPK	XL:Z-Alkene@245	-2.53577	30.7	0.0033	921.946	2	MPCTEDYLSLILNR	Carbamidomethyl@471;XL:Z-Sulfenic*@475	-2.94462	41.4	4.5e-08
SDASO-M	ALB	H129	ALB	K489	687.593	4	0.908086	576.764	2	NECFLSHK	Carbamidomethyl@125;XL:Z-Sulfenic*@129	-3.33093	25.2	0.00018	797.421	2	LCVLHEKTPVSEK	Carbamidomethyl@484;XL:Z-Alkene@489	-2.61053	36.2	1.1e-06
SDASO-M	ALB	H129	ALB	K489	549.874	5	0.702218	576.764	2	NECFLSHK	Carbamidomethyl@125;XL:Z-Sulfenic@129	-4.02445	16.9	0.0028	531.948	3	LCVLHEKTPVSEK	Carbamidomethyl@484;XL:Z-Alkene@489	-0.618423	11.3	0.23
SDASO-M	ALB	L127|S128|H129	ALB	K489	687.092	4	1.57444	576.764	2	NECFLSHK	Carbamidomethyl@125;XL:Z-Sulfenic*@127|XL:Z-Sulfenic*@128|XL:Z-Sulfenic*@129	-2.63741	26.2	0.00024	797.42	2	LCVLHEKTPVSEK	Carbamidomethyl@484;XL:Z-Alkene@489	-1.60729	38.9	1.7e-05
SDASO-M	ALB	F126|L127|S128|H129	ALB	K489	550.077	5	4.0598	576.764	2	NECFLSHK	Carbamidomethyl@125;XL:Z-Sulfenic@126|XL:Z-Sulfenic@127|XL:Z-Sulfenic@128|XL:Z-Sulfenic@129	-3.33093	11.4	0.074	531.949	3	LCVLHEKTPVSEK	Carbamidomethyl@484;XL:Z-Alkene@489	-2.4983	14.5	0.017
SDASO-M	ALB	K245	ALB	Y475	921.131	3	-3.81251	901.515	1	LSQKFPK	XL:Z-Alkene@245	-1.62511	9.1	0.1	929.943	2	MPCTEDYLSLILNR	Oxidation@469;Carbamidomethyl@471;XL:Z-Sulfenic*@475	-2.42753	30.5	3.9e-06
SDASO-M	ALB	K245	ALB	Y475	690.851	4	-0.722789	451.261	2	LSQKFPK	XL:Z-Alkene@245	-1.64937	29.2	0.0024	929.943	2	MPCTEDYLSLILNR	Oxidation@469;Carbamidomethyl@471;XL:Z-Sulfenic*@475	-1.9974	44.5	8.2e-09
[truncated: 1,500 more rows]

## Sheet: Table S1B
Supplementary Table 1B. Summary of the Unique SDASO K-X linkages of BSA
[truncated: 759 more rows]

[truncated: 2 more sheets: Table S1C, Table S1D]
