# Supplementary material for: Enabling Photoactivated Cross-Linking Mass Spectrometric Analysis of Protein Complexes by Novel MS-Cleavable Cross-Linkers
Source: Mol Cell Proteomics. 2021 Apr 27;20:100084. doi: 10.1016/j.mcpro.2021.100084 (PMC8214149; doi:10.1016/j.mcpro.2021.100084)
Supplement: Supplemental Table S2A [file mmc3.xlsx]

## Sheet: Table S2A
Supplementary Table 2A. Detailed Summary of the Cross-linked Peptides of the Yeast 26S Proteasome and its PIPs Identified for SDASO (-L, -M and -S) and DSSO Cross-linkers
Protein A	XL A	Protein B	XL B	XL m/z	XL Charge	XL PPM	m/z A	Charge A	Sequence A	Protein Mods A	PPM A	Score A	EV A	m/z B	Charge B	Sequence B	Protein Mods B	PPM B	Score B	EV B	Cross-Linker	Interaction Type
RPT3	K76	RPT6	E61	438.571	3	-0.434599	304.188	2	HLKR	XL:U-Alkene@76	-1.66418	8.9	0.14	707.34	1	DELR	XL:U-Sulfenic*@61	-0.632844	7	0.0099	SDASO-L	inter-subunit
RPT1	D58|I59|A61	RPT2	K58	491.955	3	2.47333	778.378	1	DIEAR	XL:U-Sulfenic@58|XL:U-Sulfenic@59|XL:U-Sulfenic@61	-1.71362	5.4	0.26	348.742	2	LKLLR	XL:U-Alkene@58	-1.71522	17.7	0.013	SDASO-L	inter-subunit
RPT1	D58|I59	RPT2	K58	491.955	3	2.22469	778.376	1	DIEAR	XL:U-Sulfenic@58|XL:U-Sulfenic@59	0.0849972	5.4	0.19	348.742	2	LKLLR	XL:U-Alkene@58	0.00524844	15.8	0.0064	SDASO-L	inter-subunit
RPT1	E60|A61	RPT2	K58	491.955	3	2.22469	778.377	1	DIEAR	XL:U-Sulfenic*@60|XL:U-Sulfenic*@61	-1.3282	16.7	0.00043	348.742	2	LKLLR	XL:U-Alkene@58	-1.42848	14.7	0.01	SDASO-L	inter-subunit
RPT1	E60|A61	RPT2	K58	491.953	3	-0.634707	778.377	1	DIEAR	XL:U-Sulfenic*@60|XL:U-Sulfenic*@61	-0.557365	14.1	0.00011	348.742	2	LKLLR	XL:U-Alkene@58	-0.568242	15.1	0.0052	SDASO-L	inter-subunit
RPT1	E60|A61	RPT2	K58	491.955	3	3.77871	778.377	1	DIEAR	XL:U-Sulfenic*@60|XL:U-Sulfenic*@61	-1.19973	13.6	0.00013	348.742	2	LKLLR	XL:U-Alkene@58	-1.14173	20.1	0.0075	SDASO-L	inter-subunit
RPT1	E60|A61	RPT2	K58	491.956	3	5.58137	778.377	1	DIEAR	XL:U-Sulfenic*@60|XL:U-Sulfenic*@61	-0.942782	13.7	0.00041	348.742	2	LKLLR	XL:U-Alkene@58	-1.14173	16.6	0.0064	SDASO-L	inter-subunit
RPT1	E60|A61	RPT2	K58	491.955	3	2.28685	778.377	1	DIEAR	XL:U-Sulfenic*@60|XL:U-Sulfenic*@61	-0.30042	13.8	0.00087	348.742	2	LKLLR	XL:U-Alkene@58	0.00524844	15	0.0047	SDASO-L	inter-subunit
RPT1	E60|A61	RPT2	K58	491.954	3	1.60308	778.378	1	DIEAR	XL:U-Sulfenic*@60|XL:U-Sulfenic*@61	-1.45667	15	0.00081	348.742	2	LKLLR	XL:U-Alkene@58	-1.42848	15.7	0.0057	SDASO-L	inter-subunit
RPT1	E60|A61	RPT2	K58	491.954	3	1.04363	778.377	1	DIEAR	XL:U-Sulfenic*@60|XL:U-Sulfenic*@61	-0.557365	15.1	0.002	348.742	2	LKLLR	XL:U-Alkene@58	-0.854986	15.1	0.0093	SDASO-L	inter-subunit
RPT1	E60|A61	RPT2	K58	491.954	3	1.4166	778.377	1	DIEAR	XL:U-Sulfenic*@60|XL:U-Sulfenic*@61	-0.81431	13	0.00077	348.742	2	LKLLR	XL:U-Alkene@58	-0.854986	17.1	0.0068	SDASO-L	inter-subunit
RPT1	E60	RPT2	K58	491.954	3	0.857151	778.375	1	DIEAR	XL:U-Sulfenic*@60	1.36972	14.9	3.1e-05	348.741	2	LKLLR	XL:U-Alkene@58	0.865485	16.1	0.01	SDASO-L	inter-subunit
RPT1	E60	RPT2	K58	491.954	3	1.97604	778.377	1	DIEAR	XL:U-Sulfenic*@60	-1.3282	16.8	0.00033	348.742	2	LKLLR	XL:U-Alkene@58	-1.42848	15.6	0.0082	SDASO-L	inter-subunit
RPT1	E60	RPT2	K58	491.955	3	2.28685	778.377	1	DIEAR	XL:U-Sulfenic*@60	-0.30042	13.2	0.0004	348.742	2	LKLLR	XL:U-Alkene@58	-0.854986	15.5	0.0089	SDASO-L	inter-subunit
RPT1	E60	RPT2	K58	491.954	3	1.23012	778.377	1	DIEAR	XL:U-Sulfenic*@60	-0.81431	16.2	0.00027	348.742	2	LKLLR	XL:U-Alkene@58	-1.14173	15.3	0.012	SDASO-L	inter-subunit
RPT1	E60	RPT2	K58	491.955	3	2.78413	778.377	1	DIEAR	XL:U-Sulfenic*@60	-1.19973	16.8	0.00047	348.742	2	LKLLR	XL:U-Alkene@58	-1.14173	15.1	0.011	SDASO-L	inter-subunit
RPT1	E60	RPT2	K58	491.954	3	1.78956	778.376	1	DIEAR	XL:U-Sulfenic*@60	0.984306	13	0.00015	348.741	2	LKLLR	XL:U-Alkene@58	0.578739	14.5	0.011	SDASO-L	inter-subunit
RPT1	E60	RPT2	K58	491.954	3	1.66524	778.377	1	DIEAR	XL:U-Sulfenic*@60	-0.81431	15.8	0.00037	348.742	2	LKLLR	XL:U-Alkene@58	-1.14173	15.5	0.0098	SDASO-L	inter-subunit
RPT1	E60	RPT2	K58	491.954	3	1.78956	778.378	1	DIEAR	XL:U-Sulfenic*@60	-1.58514	16.8	0.00022	348.742	2	LKLLR	XL:U-Alkene@58	-1.71522	16.4	0.0043	SDASO-L	inter-subunit
RPT1	I59|E60	RPT2	K58	491.954	3	1.35444	778.376	1	DIEAR	XL:U-Sulfenic*@59|XL:U-Sulfenic*@60	-0.0434754	7.7	0.0093	348.742	2	LKLLR	XL:U-Alkene@58	-1.14173	15.9	0.0047	SDASO-L	inter-subunit
RPT1	I59|E60	RPT2	K58	491.953	3	-0.0130993	778.376	1	DIEAR	XL:U-Sulfenic*@59|XL:U-Sulfenic*@60	0.0849972	13.1	0.0047	348.742	2	LKLLR	XL:U-Alkene@58	-1.42848	15.7	0.014	SDASO-L	inter-subunit
RPT1	I59|E60	RPT2	K58	491.954	3	0.297704	778.377	1	DIEAR	XL:U-Sulfenic*@59|XL:U-Sulfenic*@60	-0.30042	15.4	0.00019	348.742	2	LKLLR	XL:U-Alkene@58	-0.568242	15.7	0.0058	SDASO-L	inter-subunit
RPT1	I59|E60	RPT2	K58	491.954	3	0.857151	778.377	1	DIEAR	XL:U-Sulfenic*@59|XL:U-Sulfenic*@60	-1.3282	10.6	0.00026	348.742	2	LKLLR	XL:U-Alkene@58	-1.14173	15.3	0.0094	SDASO-L	inter-subunit
RPT1	I59|E60	RPT2	K58	491.954	3	1.60308	778.377	1	DIEAR	XL:U-Sulfenic*@59|XL:U-Sulfenic*@60	-0.557365	10.6	0.00051	348.742	2	LKLLR	XL:U-Alkene@58	-0.568242	16.7	0.004	SDASO-L	inter-subunit
RPN2	E142	RPT2	K88	385.947	4	10.6965	339.17	2	MIEK	XL:U-Thiol@142	4.64721	7.1	0.94	422.706	2	KQEEEK	XL:U-Alkene@88	-1.15852	20.7	0.013	SDASO-L	inter-subunit
RPT2	E90|E91	RPT6	K82	521.592	3	0.548502	401.668	2	QEEEK	Gln->pyro-Glu@89;XL:U-Thiol@90|XL:U-Thiol@91	0.769847	8.9	0.62	372.218	2	IVSDKK	XL:U-Alkene@82	-0.38542	16.4	0.0082	SDASO-L	inter-subunit
RPT2	E90|E91	RPT6	K82	521.259	3	2.73746	401.668	2	QEEEK	Gln->pyro-Glu@89;XL:U-Thiol@90|XL:U-Thiol@91	-0.723924	7.9	0.67	372.219	2	IVSDKK	XL:U-Alkene@82	-1.46006	14	0.007	SDASO-L	inter-subunit
RPN12	E261	RPN9	K383	527.279	3	2.19672	874.471	1	TNIIEK	XL:U-Thiol@261	-0.959164	12.7	0.079	344.676	2	KMEAR	XL:U-Alkene@383	-1.15582	15.5	0.38	SDASO-L	inter-subunit
RPN12	E261	RPN9	K383	527.278	3	1.38488	892.481	1	TNIIEK	XL:U-Sulfenic*@261	-0.301139	12.4	0.001	344.676	2	KMEAR	XL:U-Alkene@383	-0.865689	16.1	0.42	SDASO-L	inter-subunit
RPN12	E261	RPN9	K383	527.277	3	-1.16661	874.469	1	TNIIEK	XL:U-Thiol@261	1.09923	11.9	0.093	344.675	2	KMEAR	XL:U-Alkene@383	0.584949	14	0.3	SDASO-L	inter-subunit
RPN12	E261	RPN9	K383	527.279	3	1.96476	874.472	1	TNIIEK	XL:U-Thiol@261	-1.64529	13.9	0.049	344.676	2	KMEAR	XL:U-Alkene@383	-1.44594	14.5	0.41	SDASO-L	inter-subunit
RPN12	I259|I260|E261	RPN9	K383	527.279	3	3.58844	874.471	1	TNIIEK	XL:U-Thiol@259|XL:U-Thiol@260|XL:U-Thiol@261	-0.844809	10.9	0.68	344.676	2	KMEAR	XL:U-Alkene@383	-1.15582	14.6	0.44	SDASO-L	inter-subunit
RPN12	I260|E261	RPN9	K383	395.71	4	0.40999	437.739	2	TNIIEK	XL:U-Thiol@260|XL:U-Thiol@261	0.157296	15.7	0.057	344.676	2	KMEAR	XL:U-Alkene@383	-1.44594	16.7	0.74	SDASO-L	inter-subunit
RPN12	I260|E261	RPN9	K383	395.71	4	-0.0539168	437.739	2	TNIIEK	XL:U-Thiol@260|XL:U-Thiol@261	-0.299597	12.8	0.3	344.676	2	KMEAR	XL:U-Alkene@383	-0.865689	14.9	0.29	SDASO-L	inter-subunit
RPN12	I260|E261	RPN9	K383	395.71	4	0.641944	437.739	2	TNIIEK	XL:U-Thiol@260|XL:U-Thiol@261	-0.299597	8.2	0.72	344.676	2	KMEAR	XL:U-Alkene@383	-1.15582	14.7	0.1	SDASO-L	inter-subunit
RPN12	I260|E261	RPN9	K383	395.711	4	2.72953	437.739	2	TNIIEK	XL:U-Thiol@260|XL:U-Thiol@261	-0.0711506	12.1	0.51	344.676	2	KMEAR	XL:U-Alkene@383	-1.44594	14.2	0.86	SDASO-L	inter-subunit
RPN12	I260|E261	RPN9	K383	395.71	4	0.951216	437.739	2	TNIIEK	XL:U-Thiol@260|XL:U-Thiol@261	0.385743	13.9	0.31	344.676	2	KMEAR	XL:U-Alkene@383	-0.865689	13.5	0.13	SDASO-L	inter-subunit
RPN12	I260|E261	RPN9	K383	395.711	4	1.26049	437.738	2	TNIIEK	XL:U-Thiol@260|XL:U-Thiol@261	0.842637	14	0.42	344.676	2	KMEAR	XL:U-Alkene@383	-0.575562	14.6	0.2	SDASO-L	inter-subunit
RPN12	I260|E261	RPN9	K383	395.711	4	1.95635	437.738	2	TNIIEK	XL:U-Thiol@260|XL:U-Thiol@261	1.07108	16.4	0.078	344.676	2	KMEAR	XL:U-Alkene@383	-1.15582	14.9	0.14	SDASO-L	inter-subunit
RPN12	I260|E261	RPN9	K383	395.71	4	0.487308	437.738	2	TNIIEK	XL:U-Thiol@260|XL:U-Thiol@261	0.61419	15.7	0.096	344.676	2	KMEAR	XL:U-Alkene@383	-1.15582	15.2	0.72	SDASO-L	inter-subunit
RPN12	I260|E261	RPN9	K383	395.71	4	0.332673	437.738	2	TNIIEK	XL:U-Thiol@260|XL:U-Thiol@261	2.21332	15.3	0.26	344.675	2	KMEAR	XL:U-Alkene@383	0.584949	14.8	0.74	SDASO-L	inter-subunit
RPN12	I260|E261	RPN9	K383	395.71	4	0.564626	437.738	2	TNIIEK	XL:U-Thiol@260|XL:U-Thiol@261	1.98487	13.8	0.39	344.675	2	KMEAR	XL:U-Alkene@383	0.584949	14.3	0.22	SDASO-L	inter-subunit
RPN12	I260|E261	RPN9	K383	395.711	4	2.11098	437.739	2	TNIIEK	XL:U-Thiol@260|XL:U-Thiol@261	0.157296	12.7	0.36	344.676	2	KMEAR	XL:U-Alkene@383	-1.73607	13.3	0.53	SDASO-L	inter-subunit
RPN12	I260|E261	RPN9	K383	395.711	4	1.72439	437.739	2	TNIIEK	XL:U-Thiol@260|XL:U-Thiol@261	-0.528044	18.6	0.13	344.676	2	KMEAR	XL:U-Alkene@383	-1.15582	14.2	0.3	SDASO-L	inter-subunit
RPN12	I260|E261	RPN9	K383	395.71	4	0.255355	437.739	2	TNIIEK	XL:U-Thiol@260|XL:U-Thiol@261	0.157296	14.8	0.2	344.676	2	KMEAR	XL:U-Alkene@383	-0.575562	15.1	0.52	SDASO-L	inter-subunit
RPN12	I260|E261	RPN9	K383	395.711	4	2.11098	437.739	2	TNIIEK	XL:U-Thiol@260|XL:U-Thiol@261	-0.75649	11.7	0.58	344.676	2	KMEAR	XL:U-Alkene@383	-2.31632	10.5	0.44	SDASO-L	inter-subunit
RPN12	I260|E261	RPN9	K383	395.711	4	2.42026	437.739	2	TNIIEK	XL:U-Thiol@260|XL:U-Thiol@261	-0.0711506	16.6	0.052	344.676	2	KMEAR	XL:U-Alkene@383	-1.73607	15.4	0.98	SDASO-L	inter-subunit
RPN12	I260	RPN9	K383	395.711	4	1.41512	437.738	2	TNIIEK	XL:U-Thiol@260	2.21332	19.3	0.039	344.676	2	KMEAR	XL:U-Alkene@383	0.00469354	15.3	0.44	SDASO-L	inter-subunit
RPN12	I260	RPN9	K383	395.711	4	1.26049	437.738	2	TNIIEK	XL:U-Thiol@260	1.07108	20.3	0.017	344.676	2	KMEAR	XL:U-Alkene@383	-0.285434	15	0.17	SDASO-L	inter-subunit
RPN12	I260	RPN9	K383	395.71	4	1.18317	437.738	2	TNIIEK	XL:U-Thiol@260	1.07108	16	0.062	344.676	2	KMEAR	XL:U-Alkene@383	-0.865689	13.8	0.15	SDASO-L	inter-subunit
RPN12	I260	RPN9	K383	395.711	4	2.11098	437.738	2	TNIIEK	XL:U-Thiol@260	1.52798	18	0.029	344.676	2	KMEAR	XL:U-Alkene@383	-0.285434	14.6	0.24	SDASO-L	inter-subunit
RPN12	I260	RPN9	K383	395.71	4	-0.208553	437.739	2	TNIIEK	XL:U-Thiol@260	0.385743	19.7	0.017	344.676	2	KMEAR	XL:U-Alkene@383	-1.15582	14.3	0.4	SDASO-L	inter-subunit
RPT5	K66	RPT4	D94	395.942	4	-0.702498	344.169	2	DNKEK	XL:U-Alkene@66	-0.396137	19.6	0.0095	438.71	2	TENDIK	XL:U-Thiol@94	0.702944	23.8	0.0079	SDASO-L	inter-subunit
RPT5	K66	RPT4	D94	395.942	4	0.302043	344.169	2	DNKEK	XL:U-Alkene@66	-1.2678	21.6	0.0038	438.71	2	TENDIK	XL:U-Thiol@94	0.0191204	20.4	0.0037	SDASO-L	inter-subunit
RPT5	K66	RPT4	D94	395.942	4	-1.78431	344.169	2	DNKEK	XL:U-Alkene@66	-0.686692	18.6	0.0054	438.71	2	TENDIK	XL:U-Thiol@94	0.702944	19.6	0.01	SDASO-L	inter-subunit
RPT5	K70	RPT4	D94	531.276	3	1.99354	349.701	2	IKNNR	XL:U-Alkene@70	-0.385172	16.1	0.014	894.424	1	TENDIK	XL:U-Sulfenic*@94	-0.212084	12	1.7e-05	SDASO-L	inter-subunit
RPT5	K70	RPT4	D94	531.277	3	3.95028	349.701	2	IKNNR	XL:U-Alkene@70	-1.81496	13.2	0.023	876.415	1	TENDIK	XL:U-Thiol@94	-1.77963	9.6	0.48	SDASO-L	inter-subunit
RPT5	K70	RPT4	D94|I95	398.708	4	-0.0866577	349.701	2	IKNNR	XL:U-Alkene@70	-0.385172	13.4	0.0076	438.71	2	TENDIK	XL:U-Thiol@94|XL:U-Thiol@95	0.702944	20.8	0.014	SDASO-L	inter-subunit
RPT5	K70	RPT4	N93|D94	531.278	3	5.33151	349.701	2	IKNNR	XL:U-Alkene@70	-1.52901	13.5	0.0041	876.413	1	TENDIK	XL:U-Thiol@93|XL:U-Thiol@94	0.388295	9.3	0.95	SDASO-L	inter-subunit
RPT5	K70	RPT4	N93|D94	398.709	4	1.44804	349.701	2	IKNNR	XL:U-Alkene@70	-1.52901	13.5	0.02	438.71	2	TENDIK	XL:U-Thiol@93|XL:U-Thiol@94	0.0191204	15.6	0.033	SDASO-L	inter-subunit
RPN12	E261	RPN9	K383	532.609	3	-0.530374	874.472	1	TNIIEK	XL:U-Thiol@261	-1.53094	8.9	0.7	352.673	2	KMEAR	XL:U-Alkene@383;Oxidation@384	-0.967091	16.1	0.071	SDASO-L	inter-subunit
RPN12	E261	RPN9	K383	532.61	3	0.617763	892.482	1	TNIIEK	XL:U-Sulfenic*@261	-0.861374	6.1	0.024	352.674	2	KMEAR	XL:U-Alkene@383;Oxidation@384	-1.25064	16.4	0.34	SDASO-L	inter-subunit
RPN12	E261	RPN9	K383	532.611	3	2.68441	892.482	1	TNIIEK	XL:U-Sulfenic*@261	-1.75775	13.9	0.0039	352.674	2	KMEAR	XL:U-Alkene@383;Oxidation@384	-1.25064	15.1	0.097	SDASO-L	inter-subunit
RPN12	E261	RPN9	K383	532.61	3	0.962204	874.471	1	TNIIEK	XL:U-Thiol@261	-0.38739	11.1	0.26	352.674	2	KMEAR	XL:U-Alkene@383;Oxidation@384	-1.25064	14.1	0.065	SDASO-L	inter-subunit
RPN12	E261	RPN9	K383	532.609	3	-0.0711191	874.471	1	TNIIEK	XL:U-Thiol@261	-0.959164	13.4	0.095	352.673	2	KMEAR	XL:U-Alkene@383;Oxidation@384	-0.967091	16.8	0.15	SDASO-L	inter-subunit
RPN12	I260|E261	RPN9	K383	399.709	4	-0.00290769	437.738	2	TNIIEK	XL:U-Thiol@260|XL:U-Thiol@261	1.07108	10.5	0.37	352.673	2	KMEAR	XL:U-Alkene@383;Oxidation@384	-0.399994	14.7	0.083	SDASO-L	inter-subunit
RPN12	I260|E261	RPN9	K383	399.71	4	1.9872	437.738	2	TNIIEK	XL:U-Thiol@260|XL:U-Thiol@261	0.61419	9.2	0.87	352.674	2	KMEAR	XL:U-Alkene@383;Oxidation@384	-1.25064	13.2	0.18	SDASO-L	inter-subunit
RPN12	I260|E261	RPN9	K383	399.71	4	1.91065	437.738	2	TNIIEK	XL:U-Thiol@260|XL:U-Thiol@261	2.89867	11.8	0.31	352.673	2	KMEAR	XL:U-Alkene@383;Oxidation@384	-0.683542	13.5	0.13	SDASO-L	inter-subunit
RPN12	I260|E261	RPN9	K383	399.709	4	1.14523	437.738	2	TNIIEK	XL:U-Thiol@260|XL:U-Thiol@261	1.75643	8.9	0.38	352.673	2	KMEAR	XL:U-Alkene@383;Oxidation@384	0.167103	14.9	0.19	SDASO-L	inter-subunit
RPN12	I260|E261	RPN9	K383	399.709	4	1.60448	437.738	2	TNIIEK	XL:U-Thiol@260|XL:U-Thiol@261	1.07108	12.7	0.19	352.673	2	KMEAR	XL:U-Alkene@383;Oxidation@384	0.450652	14.8	0.052	SDASO-L	inter-subunit
RPN12	I260|E261	RPN9	K383	399.709	4	0.762517	437.738	2	TNIIEK	XL:U-Thiol@260|XL:U-Thiol@261	1.29953	14.1	0.19	352.673	2	KMEAR	XL:U-Alkene@383;Oxidation@384	-0.116446	15.7	0.083	SDASO-L	inter-subunit
RPN12	I260|E261	RPN9	K383	399.71	4	3.36496	437.739	2	TNIIEK	XL:U-Thiol@260|XL:U-Thiol@261	-0.75649	13	0.083	352.674	2	KMEAR	XL:U-Alkene@383;Oxidation@384	-2.38483	14.4	0.084	SDASO-L	inter-subunit
RPN12	I260|E261	RPN9	K383	532.608	3	-2.59702	874.47	1	TNIIEK	XL:U-Thiol@260|XL:U-Thiol@261	-0.0443249	10.2	0.56	352.673	2	KMEAR	XL:U-Alkene@383;Oxidation@384	-0.399994	17.4	0.1	SDASO-L	inter-subunit
RPN12	I260|E261	RPN9	K383	532.609	3	0.388135	874.471	1	TNIIEK	XL:U-Thiol@260|XL:U-Thiol@261	-0.616099	11.7	0.38	352.673	2	KMEAR	XL:U-Alkene@383;Oxidation@384	-0.683542	16.6	0.14	SDASO-L	inter-subunit
RPN12	I260	RPN9	K383	399.708	4	-0.844874	437.737	2	TNIIEK	XL:U-Thiol@260	3.35556	14.2	0.05	352.673	2	KMEAR	XL:U-Alkene@383;Oxidation@384	-0.399994	14.5	0.11	SDASO-L	inter-subunit
RPN12	I260	RPN9	K383	399.71	4	2.14028	437.739	2	TNIIEK	XL:U-Thiol@260	0.385743	12.4	0.18	352.674	2	KMEAR	XL:U-Alkene@383;Oxidation@384	-1.25064	15.5	0.063	SDASO-L	inter-subunit
RPN12	I260	RPN9	K383	399.709	4	1.14523	437.74	2	TNIIEK	XL:U-Thiol@260	-2.12717	12.2	0.14	352.673	2	KMEAR	XL:U-Alkene@383;Oxidation@384	-0.683542	15.5	0.075	SDASO-L	inter-subunit
RPN12	I260	RPN9	K383	399.707	4	-4.21274	437.739	2	TNIIEK	XL:U-Thiol@260	-0.528044	17	0.017	352.674	2	KMEAR	XL:U-Alkene@383;Oxidation@384	-2.10128	9.3	0.29	SDASO-L	inter-subunit
RPN12	I260	RPN9	K383	399.709	4	0.685974	437.737	2	TNIIEK	XL:U-Thiol@260	3.81246	15.6	0.1	352.673	2	KMEAR	XL:U-Alkene@383;Oxidation@384	0.450652	16.1	0.052	SDASO-L	inter-subunit
RPN12	I260	RPN9	K383	399.709	4	1.52794	437.739	2	TNIIEK	XL:U-Thiol@260	0.385743	15.9	0.023	352.674	2	KMEAR	XL:U-Alkene@383;Oxidation@384	-1.25064	15.5	0.084	SDASO-L	inter-subunit
RPT3	K87	RPT6	D60	540.943	3	3.06389	457.241	2	AQEEVKR	XL:U-Alkene@87	-0.980684	21.6	0.012	707.339	1	DELR	XL:U-Sulfenic@60	0.0740297	6.2	0.15	SDASO-L	inter-subunit
RPT3	K87	RPT6	E61	540.606	3	-0.705903	457.24	2	AQEEVKR	XL:U-Alkene@87	-0.324575	23.1	0.0025	707.339	1	DELR	XL:U-Sulfenic*@61	0.0740297	10.5	0.00063	SDASO-L	inter-subunit
RPT3	K87	RPT6	E61	540.607	3	0.0858807	457.24	2	AQEEVKR	XL:U-Alkene@87	0.768943	21	0.0083	707.338	1	DELR	XL:U-Sulfenic*@61	1.06365	8	0.0053	SDASO-L	inter-subunit
RPT3	K87	RPT6	E61	540.607	3	-0.479679	457.241	2	AQEEVKR	XL:U-Alkene@87	-0.761981	22.5	0.003	707.34	1	DELR	XL:U-Sulfenic*@61	-0.49147	11.5	0.00038	SDASO-L	inter-subunit
RPT1	E60|A61	RPT6	K108	550.283	3	1.45556	778.377	1	DIEAR	XL:U-Sulfenic*@60|XL:U-Sulfenic*@61	-0.942782	11	0.006	436.235	2	DLKASQR	XL:U-Alkene@108	-0.987439	26.3	0.00099	SDASO-L	inter-subunit
RPT1	E60	RPT6	K108	550.285	3	5.56699	778.377	1	DIEAR	XL:U-Sulfenic*@60	-0.557365	12.9	0.00041	436.235	2	DLKASQR	XL:U-Alkene@108	-0.528971	28.8	0.00096	SDASO-L	inter-subunit
RPT1	I59|E60	RPT6	K108	549.937	3	-19.8186	778.375	1	DIEAR	XL:U-Sulfenic*@59|XL:U-Sulfenic*@60	1.11278	8.8	0.00035	436.235	2	DLKASQR	XL:U-Alkene@108	0.846435	25	0.0013	SDASO-L	inter-subunit
RPL16A	K159	α4	E92|A93	418.472	4	0.522774	335.698	2	LEAKR	XL:U-Alkene@159	-0.919578	12.5	0.54	492.24	2	VEAQSHR	XL:U-Thiol@92|XL:U-Thiol@93	-0.81532	20	0.021	SDASO-L	inter-subunit
RPL16A	K159	α4	E92|A93	418.472	4	0.157263	335.698	2	LEAKR	XL:U-Alkene@159	-0.621691	12	0.69	492.24	2	VEAQSHR	XL:U-Thiol@92|XL:U-Thiol@93	-0.81532	20.8	0.005	SDASO-L	inter-subunit
α4	E92|A93|Q94	RLF2	K202	418.472	4	2.20413	492.24	2	VEAQSHR	XL:U-Thiol@92|XL:U-Thiol@93|XL:U-Thiol@94	-1.01847	20.7	0.021	335.698	2	LEAKR	XL:U-Alkene@202	-1.21746	12.7	0.71	SDASO-L	inter-subunit
α4	E92|A93	RLF2	K202	418.472	4	2.05792	492.24	2	VEAQSHR	XL:U-Thiol@92|XL:U-Thiol@93	-0.81532	18.8	0.018	335.698	2	LEAKR	XL:U-Alkene@202	-1.21746	11.4	0.41	SDASO-L	inter-subunit
α4	E92|A93	RLF2	K202	418.471	4	-2.40132	492.24	2	VEAQSHR	XL:U-Thiol@92|XL:U-Thiol@93	0.60675	18.6	0.013	335.697	2	LEAKR	XL:U-Alkene@202	0.569858	11.7	0.63	SDASO-L	inter-subunit
α4	E92	RLF2	K202	418.474	4	5.78614	492.24	2	VEAQSHR	XL:U-Thiol@92	-0.00270894	21.6	0.002	335.697	2	LEAKR	XL:U-Alkene@202	-0.0259166	12.7	0.62	SDASO-L	inter-subunit
α4	V91|E92	RLF2	K202	418.472	4	0.303467	492.24	2	VEAQSHR	XL:U-Thiol@91|XL:U-Thiol@92	0.809903	18.9	0.016	335.697	2	LEAKR	XL:U-Alkene@202	0.867746	12.4	0.86	SDASO-L	inter-subunit
α4	V91|E92	RLF2	K202	418.472	4	2.13102	492.24	2	VEAQSHR	XL:U-Thiol@91|XL:U-Thiol@92	-0.81532	22.1	0.01	335.698	2	LEAKR	XL:U-Alkene@202	-0.919578	12.9	0.53	SDASO-L	inter-subunit
RPN11	E258	RPN8	K300	559.623	3	1.76726	804.381	1	IEEEK	XL:U-Thiol@258	0.0963944	12.9	0.098	428.238	2	KIQEQR	XL:U-Alkene@300	0.0278565	16.9	0.059	SDASO-L	inter-subunit
RPN11	E258	RPN8	K300	559.624	3	2.64135	804.381	1	IEEEK	XL:U-Thiol@258	-0.0279248	11.6	0.13	428.238	2	KIQEQR	XL:U-Alkene@300	-0.439174	17.2	0.027	SDASO-L	inter-subunit
RPN11	E258	RPN8	K300	559.623	3	1.00243	804.381	1	IEEEK	XL:U-Thiol@258	-0.525201	11.3	0.13	428.238	2	KIQEQR	XL:U-Alkene@300	-0.439174	18.8	0.018	SDASO-L	inter-subunit
RPN11	I255|E256	RPN7	K225	561.617	3	4.27013	804.381	1	IEEEK	XL:U-Thiol@255|XL:U-Thiol@256	0.0963944	11.9	0.43	431.227	2	NFKEAAK	XL:U-Alkene@225	-0.89769	20.5	0.017	SDASO-L	inter-subunit
RPT2	E98	UBP6	K370	564.292	3	10.3374	472.752	2	QLEEIR	XL:U-Thiol@98	-9.88847	14.5	0.64	729.352	1	NEKER	XL:U-Alkene@370	0.204193	8	0.069	SDASO-L	inter-subunit
RPT1	E53|N54	RPT2	K58	567.646	3	-0.458013	1005.46	1	QTENDLK	Gln->pyro-Glu@51;XL:U-Sulfenic*@53|XL:U-Sulfenic*@54	0.635267	8.6	0.0014	348.742	2	LKLLR	XL:U-Alkene@58	-0.854986	14.7	0.003	SDASO-L	inter-subunit
RPT1	E53|N54	RPT2	K58	567.647	3	1.48084	1005.45	1	QTENDLK	Gln->pyro-Glu@51;XL:U-Sulfenic*@53|XL:U-Sulfenic*@54	1.43093	8.7	0.081	348.741	2	LKLLR	XL:U-Alkene@58	0.578739	18	0.0053	SDASO-L	inter-subunit
RPT1	E53	RPT2	K58	567.647	3	0.726844	1005.46	1	QTENDLK	Gln->pyro-Glu@51;XL:U-Sulfenic*@53	-1.25442	15.4	0.00018	348.742	2	LKLLR	XL:U-Alkene@58	-1.42848	15.8	0.013	SDASO-L	inter-subunit
RPT1	E53	RPT2	K58	567.647	3	1.26542	1005.45	1	QTENDLK	Gln->pyro-Glu@51;XL:U-Sulfenic*@53	0.933639	10.7	8.6e-05	348.742	2	LKLLR	XL:U-Alkene@58	-0.568242	16.2	0.0036	SDASO-L	inter-subunit
RPT1	E53	RPT2	K58	567.649	3	4.1737	1005.46	1	QTENDLK	Gln->pyro-Glu@51;XL:U-Sulfenic*@53	-3.93976	12.1	0.0061	348.742	2	LKLLR	XL:U-Alkene@58	-1.71522	16	0.0078	SDASO-L	inter-subunit
RPT1	E53	RPT2	K58	567.649	3	3.95827	1005.46	1	QTENDLK	Gln->pyro-Glu@51;XL:U-Sulfenic*@53	-1.95062	12	0.0011	348.742	2	LKLLR	XL:U-Alkene@58	-1.71522	15.2	0.0041	SDASO-L	inter-subunit
RPT1	E53	RPT2	K58	567.646	3	-1.64287	1005.46	1	QTENDLK	Gln->pyro-Glu@51;XL:U-Sulfenic*@53	-1.55279	12.9	0.0004	348.742	2	LKLLR	XL:U-Alkene@58	-1.71522	15.4	0.009	SDASO-L	inter-subunit
RPT1	T52|E53	RPT2	K58	567.648	3	2.01942	987.444	1	QTENDLK	Gln->pyro-Glu@51;XL:U-Thiol@52|XL:U-Thiol@53	1.38614	10.4	0.06	348.742	2	LKLLR	XL:U-Alkene@58	-1.42848	18.6	0.00094	SDASO-L	inter-subunit
RPT1	T52|E53	RPT2	K58	567.647	3	0.942273	987.445	1	QTENDLK	Gln->pyro-Glu@51;XL:U-Thiol@52|XL:U-Thiol@53	-0.234208	12.1	0.18	348.742	2	LKLLR	XL:U-Alkene@58	-0.854986	15.4	0.0089	SDASO-L	inter-subunit
RPT1	T52|E53	RPT2	K58	567.651	3	8.05142	1005.46	1	QTENDLK	Gln->pyro-Glu@51;XL:U-Sulfenic*@52|XL:U-Sulfenic*@53	-1.25442	9	0.016	348.742	2	LKLLR	XL:U-Alkene@58	-1.42848	15.7	0.011	SDASO-L	inter-subunit
RPT1	T52|E53	RPT2	K58	567.647	3	1.58856	1005.46	1	QTENDLK	Gln->pyro-Glu@51;XL:U-Sulfenic*@52|XL:U-Sulfenic*@53	-1.75171	8.5	0.016	348.742	2	LKLLR	XL:U-Alkene@58	-1.14173	13.3	0.0038	SDASO-L	inter-subunit
RPT1	T52|E53	RPT2	K58	567.649	3	4.06599	987.444	1	QTENDLK	Gln->pyro-Glu@51;XL:U-Thiol@52|XL:U-Thiol@53	0.677235	13.7	0.079	348.742	2	LKLLR	XL:U-Alkene@58	-0.568242	15.7	0.0029	SDASO-L	inter-subunit
RPN9	K159	RPN8	E6	404.715	4	1.4986	329.692	2	TLDKK	XL:U-Alkene@159	-0.683639	10.4	0.22	470.732	2	MSLQHEK	Acetyl+Met-loss@1;XL:U-Thiol@6	-0.477676	15.8	0.19	SDASO-L	inter-subunit
RPN9	K159	RPN8	E6	539.284	3	1.12886	658.376	1	TLDKK	XL:U-Alkene@159	0.262387	10.2	0.2	470.731	2	MSLQHEK	Acetyl+Met-loss@1;XL:U-Thiol@6	0.796936	17.9	0.26	SDASO-L	inter-subunit
RPN9	K159	RPN8	H5	404.714	4	-1.44954	329.692	2	TLDKK	XL:U-Alkene@159	0.529615	9.2	0.29	470.731	2	MSLQHEK	Acetyl+Met-loss@1;XL:U-Thiol@5	0.15963	18	0.2	SDASO-L	inter-subunit
RPN9	K159	RPN8	H5	539.285	3	2.82971	658.377	1	TLDKK	XL:U-Alkene@159	-0.345168	11	0.11	470.731	2	MSLQHEK	Acetyl+Met-loss@1;XL:U-Thiol@5	-0.0528056	20.6	0.14	SDASO-L	inter-subunit
RPN9	K159	RPN8	H5	404.715	4	0.364703	329.692	2	TLDKK	XL:U-Alkene@159	-0.380326	6.7	0.62	470.732	2	MSLQHEK	Acetyl+Met-loss@1;XL:U-Thiol@5	-0.690111	18.6	0.062	SDASO-L	inter-subunit
RPN9	K159	RPN8	H5|E6	404.714	4	-2.35666	329.692	2	TLDKK	XL:U-Alkene@159	-0.0770124	11.6	0.075	470.731	2	MSLQHEK	Acetyl+Met-loss@1;XL:U-Thiol@5|XL:U-Thiol@6	0.372065	19.7	0.16	SDASO-L	inter-subunit
RPN9	K159	RPN8	H5|E6	404.714	4	-1.22276	329.692	2	TLDKK	XL:U-Alkene@159	-0.683639	13.6	0.12	470.731	2	MSLQHEK	Acetyl+Met-loss@1;XL:U-Thiol@5|XL:U-Thiol@6	0.15963	19.6	0.036	SDASO-L	inter-subunit
RPN9	K159	RPN8	H5|E6	404.715	4	0.667076	329.692	2	TLDKK	XL:U-Alkene@159	-0.986952	8.2	0.27	470.731	2	MSLQHEK	Acetyl+Met-loss@1;XL:U-Thiol@5|XL:U-Thiol@6	0.584501	16.8	0.19	SDASO-L	inter-subunit
RPN9	K159	RPN8	H5|E6	404.714	4	-0.0888572	329.692	2	TLDKK	XL:U-Alkene@159	-0.683639	11	0.39	470.731	2	MSLQHEK	Acetyl+Met-loss@1;XL:U-Thiol@5|XL:U-Thiol@6	0.15963	14.9	0.39	SDASO-L	inter-subunit
RPT2	E90|E91	RPT6	K82	569.968	3	3.51077	474.229	2	KQEEEK	XL:U-Thiol@90|XL:U-Thiol@91	-0.705806	15.8	0.26	743.431	1	IVSDKK	XL:U-Alkene@82	-1.69941	12.5	0.012	SDASO-L	inter-subunit
RPT2	E90|E91	RPT6	K82	427.727	4	1.21445	474.229	2	KQEEEK	XL:U-Thiol@90|XL:U-Thiol@91	-0.916675	15.5	0.34	372.219	2	IVSDKK	XL:U-Alkene@82	-1.1914	15.2	0.0056	SDASO-L	inter-subunit
RPT2	E90|E91	RPT6	K82	569.966	3	0.721614	474.229	2	KQEEEK	XL:U-Thiol@90|XL:U-Thiol@91	-0.284069	10	0.93	743.429	1	IVSDKK	XL:U-Alkene@82	0.856315	10.1	0.069	SDASO-L	inter-subunit
RPT2	E90|E91	RPT6	K82	427.727	4	1.14293	474.229	2	KQEEEK	XL:U-Thiol@90|XL:U-Thiol@91	-0.705806	14.9	0.3	372.219	2	IVSDKK	XL:U-Alkene@82	-0.922738	9.1	0.1	SDASO-L	inter-subunit
RPT2	E91	RPT6	K82	427.726	4	0.213212	474.229	2	KQEEEK	XL:U-Thiol@91	-0.916675	13.7	0.51	372.219	2	IVSDKK	XL:U-Alkene@82	-0.654079	14.2	0.013	SDASO-L	inter-subunit
RPT2	Q89|E90|E91	RPT6	K82	569.967	3	2.11619	474.229	2	KQEEEK	XL:U-Thiol@89|XL:U-Thiol@90|XL:U-Thiol@91	-0.0732006	14.7	0.52	743.43	1	IVSDKK	XL:U-Alkene@82	-0.488803	11.7	0.064	SDASO-L	inter-subunit
RPT1	E53|D55	RPT2	K58	430.244	4	0.712592	502.739	2	QTENDLK	XL:U-Thiol@53|XL:U-Thiol@55	0.988887	16.5	0.16	348.742	2	LKLLR	XL:U-Alkene@58	0.00524844	16.6	0.017	SDASO-L	inter-subunit
RPT1	E53|D55	RPT2	K58	430.243	4	0.286007	502.74	2	QTENDLK	XL:U-Thiol@53|XL:U-Thiol@55	-0.204575	16.3	0.21	348.742	2	LKLLR	XL:U-Alkene@58	-0.854986	15.8	0.0086	SDASO-L	inter-subunit
RPT1	E53|N54	RPT2	K58	430.244	4	1.28137	502.74	2	QTENDLK	XL:U-Thiol@53|XL:U-Thiol@54	-0.602395	19.1	0.031	348.742	2	LKLLR	XL:U-Alkene@58	-1.42848	15	0.015	SDASO-L	inter-subunit
RPT1	E53|N54	RPT2	K58	430.244	4	1.77905	502.739	2	QTENDLK	XL:U-Thiol@53|XL:U-Thiol@54	0.392155	11.7	0.53	348.742	2	LKLLR	XL:U-Alkene@58	-0.568242	15.8	0.0049	SDASO-L	inter-subunit
RPT1	E53	RPT2	K58	430.244	4	1.06808	502.74	2	QTENDLK	XL:U-Thiol@53	-0.602395	14.5	0.49	348.742	2	LKLLR	XL:U-Alkene@58	-1.42848	15.3	0.01	SDASO-L	inter-subunit
RPT1	E53	RPT2	K58	430.244	4	1.77905	502.74	2	QTENDLK	XL:U-Thiol@53	-0.403485	20	0.085	348.742	2	LKLLR	XL:U-Alkene@58	-1.14173	17.2	0.0089	SDASO-L	inter-subunit
RPT1	E53	RPT2	K58	430.244	4	0.854787	502.74	2	QTENDLK	XL:U-Thiol@53	-0.403485	15.6	0.32	348.742	2	LKLLR	XL:U-Alkene@58	-0.854986	18.5	0.0081	SDASO-L	inter-subunit
RPT1	E53	RPT2	K58	430.243	4	0.143813	502.739	2	QTENDLK	XL:U-Thiol@53	0.193245	14.3	0.6	348.742	2	LKLLR	XL:U-Alkene@58	-0.568242	16.8	0.016	SDASO-L	inter-subunit
RPT1	E53	RPT2	K58	430.244	4	1.49466	502.74	2	QTENDLK	XL:U-Thiol@53	-0.801305	16.8	0.069	348.742	2	LKLLR	XL:U-Alkene@58	-1.42848	15.7	0.008	SDASO-L	inter-subunit
RPT1	E53	RPT2	K58	430.244	4	1.06808	502.74	2	QTENDLK	XL:U-Thiol@53	-0.602395	14.3	0.13	348.742	2	LKLLR	XL:U-Alkene@58	-1.14173	15	0.0097	SDASO-L	inter-subunit
RPT1	E53	RPT2	K58	430.244	4	0.854787	502.74	2	QTENDLK	XL:U-Thiol@53	-1.39803	15.4	0.21	348.742	2	LKLLR	XL:U-Alkene@58	-1.71522	17.5	0.012	SDASO-L	inter-subunit
α3	K231	α2	T2	555.296	3	0.577248	528.808	2	IFKPQEIK	XL:U-Alkene@231	0.132461	23.8	0.0012	608.271	1	MTDR	Acetyl+Met-loss@1;XL:U-Sulfenic*@2	0.391997	5	0.11	SDASO-L	inter-subunit
α2	E113|V114|A115	β3	K77	441.002	4	1.68897	508.297	2	LLVSEVAK	XL:U-Thiol@113|XL:U-Thiol@114|XL:U-Thiol@115	-0.490043	25.6	0.0008	364.7	2	LKEER	XL:U-Alkene@77	-0.463498	16.5	0.034	SDASO-L	inter-subunit
α2	E113|V114	β3	K77	441.002	4	2.59063	508.297	2	LLVSEVAK	XL:U-Thiol@113|XL:U-Thiol@114	-0.293307	28.3	0.0011	364.701	2	LKEER	XL:U-Alkene@77	-1.01189	17.4	0.1	SDASO-L	inter-subunit
α2	E113|V114	β3	K77	441.002	4	2.10512	508.297	2	LLVSEVAK	XL:U-Thiol@113|XL:U-Thiol@114	-0.686778	20.4	0.005	364.7	2	LKEER	XL:U-Alkene@77	-0.463498	14.9	0.11	SDASO-L	inter-subunit
α2	E113|V114	β3	K77	441.001	4	0.579221	508.296	2	LLVSEVAK	XL:U-Thiol@113|XL:U-Thiol@114	0.493635	24.7	0.0027	364.701	2	LKEER	XL:U-Alkene@77	-1.28609	16.2	0.039	SDASO-L	inter-subunit
α2	S112|E113|V114|A115	β3	K77	441.002	4	1.82768	508.297	2	LLVSEVAK	XL:U-Thiol@112|XL:U-Thiol@113|XL:U-Thiol@114|XL:U-Thiol@115	-1.67045	18.3	0.13	364.701	2	LKEER	XL:U-Alkene@77	-2.10868	17.6	0.082	SDASO-L	inter-subunit
α2	S112|E113|V114	β3	K77	587.667	3	1.41908	1033.59	1	LLVSEVAK	XL:U-Sulfenic*@112|XL:U-Sulfenic*@113|XL:U-Sulfenic*@114	2.02725	11.8	0.00066	364.701	2	LKEER	XL:U-Alkene@77	-1.28609	16.4	0.075	SDASO-L	inter-subunit
α2	S112|E113|V114	β3	K77	441.002	4	1.34217	508.296	2	LLVSEVAK	XL:U-Thiol@112|XL:U-Thiol@113|XL:U-Thiol@114	1.47732	21.5	0.0071	364.7	2	LKEER	XL:U-Alkene@77	0.359095	16.1	0.057	SDASO-L	inter-subunit
α2	S112|E113|V114	β3	K77	441.002	4	1.06473	508.296	2	LLVSEVAK	XL:U-Thiol@112|XL:U-Thiol@113|XL:U-Thiol@114	-0.0965717	23.9	0.0044	364.701	2	LKEER	XL:U-Alkene@77	-1.28609	17.5	0.041	SDASO-L	inter-subunit
α2	S112|E113|V114	β3	K77	441	4	-1.50155	508.296	2	LLVSEVAK	XL:U-Thiol@112|XL:U-Thiol@113|XL:U-Thiol@114	0.100164	22.9	0.0024	364.7	2	LKEER	XL:U-Alkene@77	-0.189301	15.5	0.031	SDASO-L	inter-subunit
α2	S112|E113|V114	β3	K77	441.002	4	1.41153	508.296	2	LLVSEVAK	XL:U-Thiol@112|XL:U-Thiol@113|XL:U-Thiol@114	0.493635	28.3	0.0036	364.7	2	LKEER	XL:U-Alkene@77	-0.737696	16.4	0.022	SDASO-L	inter-subunit
α2	S112|E113	β3	K77	441.001	4	0.093707	508.297	2	LLVSEVAK	XL:U-Thiol@112|XL:U-Thiol@113	-0.490043	22	0.0021	364.701	2	LKEER	XL:U-Alkene@77	-1.01189	16.5	0.091	SDASO-L	inter-subunit
α2	S112|E113	β3	K77	441.002	4	1.27281	508.296	2	LLVSEVAK	XL:U-Thiol@112|XL:U-Thiol@113	1.08384	16.7	0.045	364.7	2	LKEER	XL:U-Alkene@77	0.907491	15.9	0.026	SDASO-L	inter-subunit
α2	S112|E113	β3	K77	587.668	3	3.39581	1033.6	1	LLVSEVAK	XL:U-Sulfenic*@112|XL:U-Sulfenic*@113	-0.197992	9.1	0.0015	364.701	2	LKEER	XL:U-Alkene@77	-1.01189	15.6	0.019	SDASO-L	inter-subunit
α2	S112|E113	β3	K77	441.002	4	1.34217	508.297	2	LLVSEVAK	XL:U-Thiol@112|XL:U-Thiol@113	-0.883513	22.8	0.0048	364.701	2	LKEER	XL:U-Alkene@77	-1.01189	15.6	0.016	SDASO-L	inter-subunit
α2	V111|S112|E113	β3	K77	587.667	3	1.52312	1033.59	1	LLVSEVAK	XL:U-Sulfenic*@111|XL:U-Sulfenic*@112|XL:U-Sulfenic*@113	2.02725	8.2	0.0097	364.7	2	LKEER	XL:U-Alkene@77	-0.737696	16.2	0.015	SDASO-L	inter-subunit
α2	V111|S112	β3	K77	587.669	3	5.47659	1033.6	1	LLVSEVAK	XL:U-Sulfenic*@111|XL:U-Sulfenic*@112	-0.68174	7.1	0.0059	364.7	2	LKEER	XL:U-Alkene@77	0.084897	17	0.014	SDASO-L	inter-subunit
RPT3	K87	RPT6	E61	592.641	3	1.60504	535.291	2	RAQEEVKR	XL:U-Alkene@87	-0.360347	20.6	0.012	707.338	1	DELR	XL:U-Sulfenic*@61	2.05328	6.2	0.01	SDASO-L	inter-subunit
RPT3	K87	RPT6	E61	592.641	3	0.573404	535.291	2	RAQEEVKR	XL:U-Alkene@87	-0.173533	26.7	0.0019	707.339	1	DELR	XL:U-Sulfenic*@61	0.0740297	9.8	0.0022	SDASO-L	inter-subunit
RPT2	E98|I99	UBP6	K362;E364;K365	502.019	4	9.0895	481.759	2	QLEEIR	XL:U-Sulfenic*@98|XL:U-Sulfenic*@99	-12.6408	15.7	0.1	522.276	2	KVEKEK	XL:U-Alkene@362;XL:U-Sulfenic*@364;XL:U-Alkene@365	-1.00821	7.8	0.67	SDASO-L	inter-subunit
RPT2	E98|I99	UBP6	K362;K365;E364|E366	502.019	4	9.75954	481.758	2	QLEEIR	XL:U-Sulfenic*@98|XL:U-Sulfenic*@99	-12.4332	12.5	0.18	522.275	2	KVEKEK	XL:U-Alkene@362;XL:U-Alkene@365;XL:U-Sulfenic*@364|XL:U-Sulfenic*@366	0.906491	9.1	0.47	SDASO-L	inter-subunit
RPT2	E98|I99	UBP6	K362;K365;E366	502.02	4	11.7696	481.758	2	QLEEIR	XL:U-Sulfenic*@98|XL:U-Sulfenic*@99	-12.2256	14	0.07	522.275	2	KVEKEK	XL:U-Alkene@362;XL:U-Alkene@365;XL:U-Sulfenic*@366	0.332081	9.1	0.081	SDASO-L	inter-subunit
RPT2	E98|I99	UBP6	K362;K365;E366	501.765	4	3.63861	481.758	2	QLEEIR	XL:U-Sulfenic*@98|XL:U-Sulfenic*@99	-12.2256	10	0.87	522.276	2	KVEKEK	XL:U-Alkene@362;XL:U-Alkene@365;XL:U-Sulfenic*@366	-2.34849	11.1	0.021	SDASO-L	inter-subunit
α4	E92|A93	ACC1	K2151	595.32	3	-1.80695	492.24	2	VEAQSHR	XL:U-Thiol@92|XL:U-Thiol@93	0.200444	21.3	0.019	783.473	1	LEKIAR	XL:U-Alkene@2151	-1.95269	7.7	0.18	SDASO-L	inter-subunit
α4	E92	ACC1	K2151	595.321	3	0.760512	492.24	2	VEAQSHR	XL:U-Thiol@92	0.403597	14.3	0.059	783.472	1	LEKIAR	XL:U-Alkene@2151	-0.803962	6.7	0.3	SDASO-L	inter-subunit
α4	V91|E92|A93	ACC1	K2151	595.324	3	4.97115	492.24	2	VEAQSHR	XL:U-Thiol@91|XL:U-Thiol@92|XL:U-Thiol@93	-0.205862	19.4	0.012	783.474	1	LEKIAR	XL:U-Alkene@2151	-2.3356	7.5	0.25	SDASO-L	inter-subunit
RPT2	K94	TY1BMR1	S363|P364|S365	452.229	4	-0.0858832	485.272	2	KQLEEIR	XL:U-Alkene@94	-1.33591	24.3	0.0019	410.182	2	SPSDEK	XL:U-Thiol@363|XL:U-Thiol@364|XL:U-Thiol@365	-0.770943	8.9	0.28	SDASO-L	inter-subunit
RPT2	K94	TY1BMR1	S363|P364|S365	452.23	4	2.88998	485.273	2	KQLEEIR	XL:U-Alkene@94	-2.16019	21.4	0.0011	410.181	2	SPSDEK	XL:U-Thiol@363|XL:U-Thiol@364|XL:U-Thiol@365	-0.0395597	9.1	0.2	SDASO-L	inter-subunit
RPT2	K94	TY1BMR1	S363|P364|S365	452.231	4	3.16051	485.272	2	KQLEEIR	XL:U-Alkene@94	-0.0994913	24.2	0.0013	410.181	2	SPSDEK	XL:U-Thiol@363|XL:U-Thiol@364|XL:U-Thiol@365	-0.0395597	9.3	0.62	SDASO-L	inter-subunit
β7	G262|T263|I266	RPN9	K145	603.987	3	-3.37904	941.466	1	GYGTQKI	XL:U-Sulfenic@262|XL:U-Sulfenic@263|XL:U-Sulfenic@266	10.9194	5	0.17	435.245	2	NDLVKAR	XL:U-Alkene@145	-0.37459	29.5	0.00082	SDASO-L	inter-subunit
β7	Y261|G262|T263	RPN9	K145	603.985	3	-7.02304	941.466	1	GYGTQKI	XL:U-Sulfenic*@261|XL:U-Sulfenic*@262|XL:U-Sulfenic*@263	10.2821	7.8	0.0034	435.246	2	NDLVKAR	XL:U-Alkene@145	-1.06386	28.5	0.00078	SDASO-L	inter-subunit
RPT3	K87	RPT4	E114	607.969	3	2.01106	457.24	2	AQEEVKR	XL:U-Alkene@87	-0.105871	19.2	0.0097	891.412	1	ELSEEK	XL:U-Thiol@114	0.679779	10.3	0.098	SDASO-L	inter-subunit
RPT3	K87	RPT4	E115	607.968	3	0.201007	457.24	2	AQEEVKR	XL:U-Alkene@87	-0.324575	18.5	0.013	891.412	1	ELSEEK	XL:U-Thiol@115	1.01632	7.8	0.053	SDASO-L	inter-subunit
RPT5	K63;K66	RPT4	D94	690.68	3	4.30611	491.765	2	IKDNKEK	XL:U-Alkene@63;XL:U-Alkene@66	-2.66963	19.1	0.0017	894.421	1	TENDIK	XL:U-Sulfenic*@94	2.58302	7.4	3.9e-05	SDASO-L	inter-subunit
RPT5	K63;K66	RPT4	D94	690.342	3	-0.680684	491.764	2	IKDNKEK	XL:U-Alkene@63;XL:U-Alkene@66	-1.44954	23.9	0.00057	894.422	1	TENDIK	XL:U-Sulfenic*@94	1.80039	9.6	0.0013	SDASO-L	inter-subunit
RPT5	K63;K66	RPT4	D94	690.345	3	2.68391	491.764	2	IKDNKEK	XL:U-Alkene@63;XL:U-Alkene@66	-1.24619	14.8	0.042	894.422	1	TENDIK	XL:U-Sulfenic*@94	2.1358	7.4	0.00027	SDASO-L	inter-subunit
RPT5	K63;K66	RPT4	T91|E92	690.345	3	2.59537	491.765	2	IKDNKEK	XL:U-Alkene@63;XL:U-Alkene@66	-4.49977	20.3	0.0012	894.428	1	TENDIK	XL:U-Sulfenic*@91|XL:U-Sulfenic*@92	-4.79602	6.2	0.015	SDASO-L	inter-subunit
RPN2	S205|I206|L207	α6	K102	456.265	4	1.08285	351.867	3	FRSSILR	XL:U-Sulfenic*@205|XL:U-Sulfenic*@206|XL:U-Sulfenic*@207	1.15094	14.3	0.0076	385.232	2	KLAVER	XL:U-Alkene@102	-0.52368	19.1	0.0025	SDASO-L	inter-subunit
β3	K70	decoy	L302|K303	458.747	4	2.29858	492.265	2	YKTNLYK	XL:U-Alkene@70	-2.85341	25.1	0.0019	425.229	2	LKEER	XL:U-Sulfenic*@302|XL:U-Sulfenic*@303	-1.00896	12	0.8	SDASO-L	inter-subunit
β3	K70	decoy	L302|K303	458.746	4	0.565149	492.264	2	YKTNLYK	XL:U-Alkene@70	-1.8377	23.9	0.0042	425.229	2	LKEER	XL:U-Sulfenic*@302|XL:U-Sulfenic*@303	-0.303456	11.8	0.31	SDASO-L	inter-subunit
RPN11	E257|E258	RPN8	K300	458.995	4	2.28898	480.745	2	RIEEEK	XL:U-Thiol@257|XL:U-Thiol@258	-0.868398	13.8	0.24	428.238	2	KIQEQR	XL:U-Alkene@300	-0.906204	15.4	0.048	SDASO-L	inter-subunit
RPN11	E257|E258	RPN8	K300	458.994	4	0.556489	480.744	2	RIEEEK	XL:U-Thiol@257|XL:U-Thiol@258	0.379665	13.4	0.28	428.237	2	KIQEQR	XL:U-Alkene@300	0.494887	15.3	0.035	SDASO-L	inter-subunit
RPN11	E257|E258	RPN8	K300	611.656	3	0.69701	480.744	2	RIEEEK	XL:U-Thiol@257|XL:U-Thiol@258	0.795687	11.2	0.76	855.467	1	KIQEQR	XL:U-Alkene@300	1.34124	13.8	0.069	SDASO-L	inter-subunit
RPN11	E257|E258	RPN8	K300	458.995	4	1.556	480.744	2	RIEEEK	XL:U-Thiol@257|XL:U-Thiol@258	1.0037	12.5	0.77	428.237	2	KIQEQR	XL:U-Alkene@300	1.19543	15.4	0.049	SDASO-L	inter-subunit
RPN11	E257|E258	RPN8	K300	611.656	3	-0.402455	480.745	2	RIEEEK	XL:U-Thiol@257|XL:U-Thiol@258	-1.49243	10.6	0.65	855.468	1	KIQEQR	XL:U-Alkene@300	-0.645976	12.1	0.12	SDASO-L	inter-subunit
RPN11	E258	RPN8	K300	458.995	4	2.02244	489.75	2	RIEEEK	XL:U-Sulfenic*@258	-0.270501	8.1	0.26	428.237	2	KIQEQR	XL:U-Alkene@300	0.261372	15.2	0.046	SDASO-L	inter-subunit
RPN11	E258	RPN8	K300	458.994	4	1.02293	480.745	2	RIEEEK	XL:U-Thiol@258	-0.452377	13.2	0.62	428.238	2	KIQEQR	XL:U-Alkene@300	-0.439174	15.2	0.036	SDASO-L	inter-subunit
RPN11	E258	RPN8	K300	611.657	3	1.29672	480.745	2	RIEEEK	XL:U-Thiol@258	-1.07641	12.7	0.48	855.469	1	KIQEQR	XL:U-Alkene@300	-1.34734	13.4	0.047	SDASO-L	inter-subunit
RPN11	E258	RPN8	K300	611.658	3	3.5956	480.745	2	RIEEEK	XL:U-Thiol@258	-1.07641	13.6	0.28	855.469	1	KIQEQR	XL:U-Alkene@300	-1.58113	17.1	0.0025	SDASO-L	inter-subunit
RPT3	E84|E85	RPT6	K59	617.99	3	1.90625	878.431	1	AQEEVK	XL:U-Sulfenic*@84|XL:U-Sulfenic*@85	-1.94019	6.7	0.091	487.769	2	FIKDELR	XL:U-Alkene@59	-1.13807	26.4	0.0032	SDASO-L	inter-subunit
RPT3	E85	RPT6	K59	617.991	3	2.8955	860.422	1	AQEEVK	XL:U-Thiol@85	-3.92171	11.1	0.067	487.77	2	FIKDELR	XL:U-Alkene@59	-1.95813	24.6	0.0028	SDASO-L	inter-subunit
RPT3	E85	RPT6	K59	617.989	3	0.0266653	860.419	1	AQEEVK	XL:U-Thiol@85	-0.667493	10.6	0.1	487.769	2	FIKDELR	XL:U-Alkene@59	-1.5481	24.9	0.00065	SDASO-L	inter-subunit
RPT3	E85	RPT6	K59	463.744	4	1.76717	430.712	2	AQEEVK	XL:U-Thiol@85	1.04727	15.7	0.046	487.771	2	FIKDELR	XL:U-Alkene@59	-4.62331	26.3	0.0052	SDASO-L	inter-subunit
RPN11	E249|Q250|Y251	RPN7	K225	469.239	4	-1.43382	498.247	2	IAEQYSK	XL:U-Thiol@249|XL:U-Thiol@250|XL:U-Thiol@251	0.116479	22.9	0.027	431.227	2	NFKEAAK	XL:U-Alkene@225	0.0298959	29.4	0.00053	SDASO-L	inter-subunit
RPN11	E249|Q250|Y251	RPN7	K225	469.24	4	1.75981	498.248	2	IAEQYSK	XL:U-Thiol@249|XL:U-Thiol@250|XL:U-Thiol@251	-1.08774	28.6	0.0091	431.227	2	NFKEAAK	XL:U-Alkene@225	-1.12959	24.1	0.0045	SDASO-L	inter-subunit
RPN11	E249|Q250|Y251	RPN7	K225	469.24	4	0.195581	498.247	2	IAEQYSK	XL:U-Thiol@249|XL:U-Thiol@250|XL:U-Thiol@251	-0.0842246	26.8	0.0082	431.227	2	NFKEAAK	XL:U-Alkene@225	-0.202001	24.2	0.0013	SDASO-L	inter-subunit
RPN11	E249|Q250|Y251	RPN7	K225	469.24	4	1.82498	498.247	2	IAEQYSK	XL:U-Thiol@249|XL:U-Thiol@250|XL:U-Thiol@251	-0.284928	24.7	0.014	431.227	2	NFKEAAK	XL:U-Alkene@225	-0.665794	24.5	0.0021	SDASO-L	inter-subunit
RPN11	E249|Q250|Y251	RPN7	K225	469.24	4	1.62946	498.248	2	IAEQYSK	XL:U-Thiol@249|XL:U-Thiol@250|XL:U-Thiol@251	-1.08774	24.2	0.0066	431.227	2	NFKEAAK	XL:U-Alkene@225	-0.202001	22.5	0.0054	SDASO-L	inter-subunit
RPN11	E249|Q250|Y251	RPN7	K225	469.241	4	2.47675	498.246	2	IAEQYSK	XL:U-Thiol@249|XL:U-Thiol@250|XL:U-Thiol@251	1.12	26.1	0.0055	431.227	2	NFKEAAK	XL:U-Alkene@225	0.0298959	20.5	0.0033	SDASO-L	inter-subunit
RPN11	E249|Q250	RPN7	K225	469.24	4	1.95534	498.247	2	IAEQYSK	XL:U-Thiol@249|XL:U-Thiol@250	-0.485632	24.4	0.0078	431.227	2	NFKEAAK	XL:U-Alkene@225	-0.202001	23.5	0.006	SDASO-L	inter-subunit
RPN11	E249|Q250	RPN7	K225	469.24	4	1.89016	498.248	2	IAEQYSK	XL:U-Thiol@249|XL:U-Thiol@250	-1.08774	26.7	0.0039	431.227	2	NFKEAAK	XL:U-Alkene@225	-0.89769	24.4	0.0027	SDASO-L	inter-subunit
RPN11	E249|Q250	RPN7	K225	469.24	4	0.260757	498.247	2	IAEQYSK	XL:U-Thiol@249|XL:U-Thiol@250	0.317183	24.7	0.007	431.226	2	NFKEAAK	XL:U-Alkene@225	0.261793	26.1	0.0026	SDASO-L	inter-subunit
RPN11	E249	RPN7	K225	469.239	4	-1.499	498.247	2	IAEQYSK	XL:U-Thiol@249	0.317183	25	0.0058	431.227	2	NFKEAAK	XL:U-Alkene@225	-0.665794	23.7	0.0023	SDASO-L	inter-subunit
RPN11	E249	RPN7	K225	469.241	4	3.19368	498.247	2	IAEQYSK	XL:U-Thiol@249	-0.686335	25.5	0.011	431.227	2	NFKEAAK	XL:U-Alkene@225	-0.665794	20.7	0.011	SDASO-L	inter-subunit
RPN11	I247|A248|E249	RPN7	K225	625.318	3	1.79949	995.49	1	IAEQYSK	XL:U-Thiol@247|XL:U-Thiol@248|XL:U-Thiol@249	-3.77743	15.3	0.024	431.228	2	NFKEAAK	XL:U-Alkene@225	-2.05717	20.6	0.012	SDASO-L	inter-subunit
RPN12	E261	RPN9	K382;K383	709.044	3	4.54187	874.471	1	TNIIEK	XL:U-Thiol@261	-0.844809	11	0.13	520.781	2	LGKKMEAR	XL:U-Alkene@382;XL:U-Alkene@383	0.301452	32.6	0.001	SDASO-L	inter-subunit
RPN12	E261	RPN9	K382;K383	709.042	3	2.73159	874.472	1	TNIIEK	XL:U-Thiol@261	-1.75965	11.2	0.15	520.781	2	LGKKMEAR	XL:U-Alkene@382;XL:U-Alkene@383	-0.850663	27.9	0.00058	SDASO-L	inter-subunit
RPN12	E261	RPN9	K382;K383;L380|E385	703.039	3	3.16334	874.472	1	TNIIEK	XL:U-Thiol@261	-1.64529	8.2	0.44	608.314	2	LGKKMEAR	XL:U-Alkene@382;XL:U-Alkene@383;XL:U-Sulfenic*@380|XL:U-Sulfenic*@385	0.0114915	7.5	0.64	SDASO-L	inter-subunit
RPN12	E261	RPN9	K382;K383;L380|G381|M384	703.038	3	1.85923	874.471	1	TNIIEK	XL:U-Thiol@261	-0.501744	10.2	0.12	608.314	2	LGKKMEAR	XL:U-Alkene@382;XL:U-Alkene@383;XL:U-Sulfenic*@380|XL:U-Sulfenic*@381|XL:U-Sulfenic*@384	1.16221	10.2	0.025	SDASO-L	inter-subunit
RPN12	E261	RPN9	K382;K383;L380|G381|M384	703.041	3	6.55404	874.47	1	TNIIEK	XL:U-Thiol@261	0.0700301	11.2	0.041	608.315	2	LGKKMEAR	XL:U-Alkene@382;XL:U-Alkene@383;XL:U-Sulfenic*@380|XL:U-Sulfenic*@381|XL:U-Sulfenic*@384	-0.646063	14.2	0.057	SDASO-L	inter-subunit
RPN12	I260|E261	RPN9	K382;K383	709.04	3	-0.544152	874.469	1	TNIIEK	XL:U-Thiol@260|XL:U-Thiol@261	0.984871	10.9	0.27	520.78	2	LGKKMEAR	XL:U-Alkene@382;XL:U-Alkene@383	1.26155	25.7	0.00049	SDASO-L	inter-subunit
RPN3	A300|P301|H302|N303	RPN7	K416	472.505	4	3.54716	405.7	2	APHNSK	XL:U-Thiol@300|XL:U-Thiol@301|XL:U-Thiol@302|XL:U-Thiol@303	-1.28657	9.3	0.42	530.3	2	LQKYGAAVR	XL:U-Alkene@416	0.459185	25.4	0.0048	SDASO-L	inter-subunit
RPN3	A300|P301|H302|N303	RPN7	K416	629.671	3	4.81634	810.391	1	APHNSK	XL:U-Thiol@300|XL:U-Thiol@301|XL:U-Thiol@302|XL:U-Thiol@303	2.31938	5.4	0.8	530.301	2	LQKYGAAVR	XL:U-Alkene@416	-0.86082	34.2	0.00012	SDASO-L	inter-subunit
RPN3	A300|P301|H302	RPN7	K416	629.671	3	4.42799	810.39	1	APHNSK	XL:U-Thiol@300|XL:U-Thiol@301|XL:U-Thiol@302	3.42996	11.5	0.066	530.3	2	LQKYGAAVR	XL:U-Alkene@416	1.21348	30.7	0.0004	SDASO-L	inter-subunit
RPN3	A300|P301|H302	RPN7	K416	629.669	3	1.80663	810.392	1	APHNSK	XL:U-Thiol@300|XL:U-Thiol@301|XL:U-Thiol@302	0.838612	13.8	0.017	530.301	2	LQKYGAAVR	XL:U-Alkene@416	-0.106532	34.8	4e-05	SDASO-L	inter-subunit
RPN3	A300|P301|H302	RPN7	K416	472.504	4	1.79958	405.7	2	APHNSK	XL:U-Thiol@300|XL:U-Thiol@301|XL:U-Thiol@302	-0.0541356	13.1	0.14	530.301	2	LQKYGAAVR	XL:U-Alkene@416	0.0820406	28.9	0.00042	SDASO-L	inter-subunit
RPN3	A300|P301	RPN7	K416	472.504	4	1.79958	405.7	2	APHNSK	XL:U-Thiol@300|XL:U-Thiol@301	-0.0541356	7.6	0.9	530.301	2	LQKYGAAVR	XL:U-Alkene@416	-0.106532	26.7	0.00073	SDASO-L	inter-subunit
RPN3	A300|P301	RPN7	K416	378.204	5	0.465675	405.7	2	APHNSK	XL:U-Thiol@300|XL:U-Thiol@301	-0.54711	18.1	0.065	353.87	3	LQKYGAAVR	XL:U-Alkene@416	-1.07056	28.8	0.0004	SDASO-L	inter-subunit
RPN3	A300|P301	RPN7	K416	472.504	4	2.25266	405.7	2	APHNSK	XL:U-Thiol@300|XL:U-Thiol@301	0.43884	8.9	0.21	530.3	2	LQKYGAAVR	XL:U-Alkene@416	1.59062	30.1	0.00012	SDASO-L	inter-subunit
RPN3	A300|P301	RPN7	K416	629.669	3	1.32119	405.7	2	APHNSK	XL:U-Thiol@300|XL:U-Thiol@301	-0.54711	8.9	0.14	530.301	2	LQKYGAAVR	XL:U-Alkene@416	-0.672248	27.6	0.0006	SDASO-L	inter-subunit
RPN3	A300|P301	RPN7	K416	629.672	3	5.49595	405.701	2	APHNSK	XL:U-Thiol@300|XL:U-Thiol@301	-1.77955	10.3	0.33	530.3	2	LQKYGAAVR	XL:U-Alkene@416	1.40205	29.7	0.00039	SDASO-L	inter-subunit
RPN3	A300|P301	RPN7	K416	472.504	4	1.54068	405.7	2	APHNSK	XL:U-Thiol@300|XL:U-Thiol@301	-0.300623	11.3	0.33	530.301	2	LQKYGAAVR	XL:U-Alkene@416	0.270613	29.8	0.00026	SDASO-L	inter-subunit
RPN3	A300	RPN7	K416	629.669	3	1.51537	810.392	1	APHNSK	XL:U-Thiol@300	0.591818	9.4	0.014	530.3	2	LQKYGAAVR	XL:U-Alkene@416	1.0249	34.5	0.00035	SDASO-L	inter-subunit
RPN3	A300	RPN7	K416	472.503	4	0.375633	405.7	2	APHNSK	XL:U-Thiol@300	-0.0541356	10.4	0.46	530.299	2	LQKYGAAVR	XL:U-Alkene@416	2.91063	29.4	8.4e-05	SDASO-L	inter-subunit
RPN3	A300	RPN7	K416	629.669	3	1.80663	810.393	1	APHNSK	XL:U-Thiol@300	-0.148564	9.5	0.0063	530.3	2	LQKYGAAVR	XL:U-Alkene@416	1.59062	30.5	0.00012	SDASO-L	inter-subunit
RPN3	H302|N303	RPN7	K416	472.504	4	2.31738	405.7	2	APHNSK	XL:U-Thiol@302|XL:U-Thiol@303	0.43884	18.2	0.023	530.3	2	LQKYGAAVR	XL:U-Alkene@416	1.96777	30.3	0.00037	SDASO-L	inter-subunit
RPN3	H302|N303	RPN7	K416	472.503	4	0.828708	405.7	2	APHNSK	XL:U-Thiol@302|XL:U-Thiol@303	-0.54711	18.6	0.028	530.3	2	LQKYGAAVR	XL:U-Alkene@416	1.96777	25.6	0.00014	SDASO-L	inter-subunit
RPN3	H302	RPN7	K416	472.504	4	1.21706	405.7	2	APHNSK	XL:U-Thiol@302	0.931816	16.4	0.032	530.3	2	LQKYGAAVR	XL:U-Alkene@416	1.0249	34.8	8e-05	SDASO-L	inter-subunit
RPN3	P301|H302|N303	RPN7	K416	472.504	4	1.79958	405.7	2	APHNSK	XL:U-Thiol@301|XL:U-Thiol@302|XL:U-Thiol@303	-0.0541356	16.5	0.075	530.301	2	LQKYGAAVR	XL:U-Alkene@416	-1.42654	27.6	8.4e-05	SDASO-L	inter-subunit
RPN3	P301|H302|N303	RPN7	K416	472.504	4	2.44683	405.7	2	APHNSK	XL:U-Thiol@301|XL:U-Thiol@302|XL:U-Thiol@303	-1.04008	12.2	0.14	530.299	2	LQKYGAAVR	XL:U-Alkene@416	2.53349	29.7	3.1e-05	SDASO-L	inter-subunit
RPN3	P301|H302	RPN7	K416	472.504	4	1.60541	405.7	2	APHNSK	XL:U-Thiol@301|XL:U-Thiol@302	0.192352	12.6	0.21	530.301	2	LQKYGAAVR	XL:U-Alkene@416	0.270613	32.7	4.2e-05	SDASO-L	inter-subunit
RPN3	P301|H302	RPN7	K416	629.669	3	1.80663	810.394	1	APHNSK	XL:U-Thiol@301|XL:U-Thiol@302	-1.50593	8.6	0.043	530.3	2	LQKYGAAVR	XL:U-Alkene@416	0.459185	31.7	0.00017	SDASO-L	inter-subunit
RPN3	P301|H302	RPN7	K416	629.671	3	3.84547	405.7	2	APHNSK	XL:U-Thiol@301|XL:U-Thiol@302	0.43884	11.8	0.055	530.3	2	LQKYGAAVR	XL:U-Alkene@416	0.83633	34.5	0.00016	SDASO-L	inter-subunit
RPN3	P301|H302	RPN7	K416	378.204	5	-0.181575	405.7	2	APHNSK	XL:U-Thiol@301|XL:U-Thiol@302	-1.04008	11.7	0.05	353.87	3	LQKYGAAVR	XL:U-Alkene@416	-1.35315	17.9	0.027	SDASO-L	inter-subunit
RPN12	E261	RPN9	K382;K383	714.373	3	1.37983	874.471	1	TNIIEK	XL:U-Thiol@261	-1.07352	9.2	0.19	528.779	2	LGKKMEAR	XL:U-Alkene@382;XL:U-Alkene@383;Oxidation@384	-1.48587	21.7	0.0045	SDASO-L	inter-subunit
RPT5	K120	RPT4	G257|E258	648.008	3	1.55457	486.779	2	AAVVKTSSR	XL:U-Alkene@120	-4.51696	24.2	0.00033	970.467	1	YIGESAR	XL:U-Sulfenic*@257|XL:U-Sulfenic*@258	-0.985283	5	0.45	SDASO-L	inter-subunit
RPT5	K120	RPT4	G257|E258	648.008	3	2.30926	486.777	2	AAVVKTSSR	XL:U-Alkene@120	-0.202889	27.7	9.5e-05	476.731	2	YIGESAR	XL:U-Thiol@257|XL:U-Thiol@258	0.577144	11.2	0.078	SDASO-L	inter-subunit
RPT5	K120	RPT4	G257|E258	648.007	3	0.516877	486.778	2	AAVVKTSSR	XL:U-Alkene@120	-1.64092	31.9	8.4e-05	476.732	2	YIGESAR	XL:U-Thiol@257|XL:U-Thiol@258	-0.471664	13.8	0.13	SDASO-L	inter-subunit
RPT5	K120	RPT4	I256	648.008	3	1.64891	486.777	2	AAVVKTSSR	XL:U-Alkene@120	-0.408322	31.7	4.8e-05	970.466	1	YIGESAR	XL:U-Sulfenic*@256	-0.160938	12	0.0035	SDASO-L	inter-subunit
RPT5	K120	RPT4	Y255	648.008	3	1.64891	486.777	2	AAVVKTSSR	XL:U-Alkene@120	-0.408322	31.7	4.8e-05	476.731	2	YIGESAR	XL:U-Thiol@255	0.996668	15.2	0.063	SDASO-L	inter-subunit
RPT5	K120	RPT4	Y255|G257|E258	648.008	3	1.93191	486.779	2	AAVVKTSSR	XL:U-Alkene@120	-3.07894	25.1	0.00018	476.731	2	YIGESAR	XL:U-Thiol@255|XL:U-Thiol@257|XL:U-Thiol@258	-0.0521411	15.8	0.019	SDASO-L	inter-subunit
RPT5	K120	RPT4	Y255|I256	648.006	3	-1.18116	486.777	2	AAVVKTSSR	XL:U-Alkene@120	-0.408322	36.4	7.5e-05	970.466	1	YIGESAR	XL:U-Sulfenic*@255|XL:U-Sulfenic*@256	0.148192	7.8	0.012	SDASO-L	inter-subunit
RPT5	K120	RPT4	Y255|I256	648.006	3	-0.803822	486.778	2	AAVVKTSSR	XL:U-Alkene@120	-1.23005	32.7	7.2e-05	970.467	1	YIGESAR	XL:U-Sulfenic*@255|XL:U-Sulfenic*@256	-0.57311	7.7	0.018	SDASO-L	inter-subunit
RPT5	K120	RPT4	Y255|I256|G257|E258	648.008	3	0.89422	486.778	2	AAVVKTSSR	XL:U-Alkene@120	-2.05178	34	0.00017	476.732	2	YIGESAR	XL:U-Thiol@255|XL:U-Thiol@256|XL:U-Thiol@257|XL:U-Thiol@258	-0.261903	9	0.21	SDASO-L	inter-subunit
α1	A101|A102|E103	α2	K91	652.33	3	2.79598	968.45	1	AEAAEFR	XL:U-Sulfenic*@101|XL:U-Sulfenic*@102|XL:U-Sulfenic*@103	0.81961	12.8	0.00062	494.267	2	KVAHTSYK	XL:U-Alkene@91	-0.466605	25.9	0.00017	SDASO-L	inter-subunit
α1	A101|A102|E103	α2	K91	652.33	3	2.88969	968.451	1	AEAAEFR	XL:U-Sulfenic*@101|XL:U-Sulfenic*@102|XL:U-Sulfenic*@103	-0.625998	12.5	0.001	494.267	2	KVAHTSYK	XL:U-Alkene@91	-1.27588	25.7	0.00079	SDASO-L	inter-subunit
α1	A101|A102|E103	α2	K91	652.33	3	2.79598	968.451	1	AEAAEFR	XL:U-Sulfenic*@101|XL:U-Sulfenic*@102|XL:U-Sulfenic*@103	-0.419483	12.8	0.00048	494.267	2	KVAHTSYK	XL:U-Alkene@91	-1.07356	27.7	4.7e-05	SDASO-L	inter-subunit
α1	A101|A102|E103	α2	K91	652.33	3	2.60856	968.45	1	AEAAEFR	XL:U-Sulfenic*@101|XL:U-Sulfenic*@102|XL:U-Sulfenic*@103	0.922868	14.4	0.0001	494.266	2	KVAHTSYK	XL:U-Alkene@91	0.747316	27.3	0.00027	SDASO-L	inter-subunit
α1	A101|A102|E103	α2	K91	652.33	3	3.26453	968.452	1	AEAAEFR	XL:U-Sulfenic*@101|XL:U-Sulfenic*@102|XL:U-Sulfenic*@103	-0.935771	11.8	0.00081	494.267	2	KVAHTSYK	XL:U-Alkene@91	-2.28748	27.8	0.00017	SDASO-L	inter-subunit
α1	A101|A102|E103	α2	K91	652.327	3	-1.04612	968.452	1	AEAAEFR	XL:U-Sulfenic*@101|XL:U-Sulfenic*@102|XL:U-Sulfenic*@103	-1.3488	13	0.0016	494.267	2	KVAHTSYK	XL:U-Alkene@91	-1.27588	23.4	0.00019	SDASO-L	inter-subunit
α1	A101|E103	α2	K91	652.328	3	-0.577571	968.451	1	AEAAEFR	XL:U-Sulfenic*@101|XL:U-Sulfenic*@103	-0.832513	11.4	0.00019	494.267	2	KVAHTSYK	XL:U-Alkene@91	-1.68052	26.1	0.00033	SDASO-L	inter-subunit
α1	A101|E103	α2	K91	652.328	3	-0.109021	968.451	1	AEAAEFR	XL:U-Sulfenic*@101|XL:U-Sulfenic*@103	0.0968054	12.7	0.00014	494.267	2	KVAHTSYK	XL:U-Alkene@91	-0.668925	28.4	5.2e-05	SDASO-L	inter-subunit
α1	A101|E103	α2	K91	652.33	3	2.60856	968.45	1	AEAAEFR	XL:U-Sulfenic*@101|XL:U-Sulfenic*@103	1.02613	12.4	0.00058	494.266	2	KVAHTSYK	XL:U-Alkene@91	-0.264285	26.9	0.00038	SDASO-L	inter-subunit
α1	A101	α2	K91	652.331	3	4.76389	968.451	1	AEAAEFR	XL:U-Sulfenic*@101	0.0968054	11.2	0.00042	494.267	2	KVAHTSYK	XL:U-Alkene@91	-0.871245	25.7	0.00041	SDASO-L	inter-subunit
α1	A101	α2	K91	652.662	3	-0.638643	968.451	1	AEAAEFR	XL:U-Sulfenic*@101	-0.10971	10.8	0.00033	494.267	2	KVAHTSYK	XL:U-Alkene@91	-1.07356	25.1	0.00018	SDASO-L	inter-subunit
α1	A101	α2	K91	652.329	3	2.14001	968.451	1	AEAAEFR	XL:U-Sulfenic*@101	-0.522741	15.7	0.00041	494.267	2	KVAHTSYK	XL:U-Alkene@91	-2.28748	26.2	0.00051	SDASO-L	inter-subunit
α1	A102|E103|F104	α2	K91	652.668	3	7.97824	968.451	1	AEAAEFR	XL:U-Sulfenic*@102|XL:U-Sulfenic*@103|XL:U-Sulfenic*@104	-0.832513	5.1	0.22	494.267	2	KVAHTSYK	XL:U-Alkene@91	-2.08516	14.7	7.5e-05	SDASO-L	inter-subunit
α1	A102|E103	α2	K91	652.33	3	2.51485	968.451	1	AEAAEFR	XL:U-Sulfenic*@102|XL:U-Sulfenic*@103	-0.10971	12.5	0.00033	494.267	2	KVAHTSYK	XL:U-Alkene@91	-1.4782	27.3	0.0011	SDASO-L	inter-subunit
α1	A102|E103	α2	K91	652.329	3	1.0155	968.451	1	AEAAEFR	XL:U-Sulfenic*@102|XL:U-Sulfenic*@103	-0.625998	11.9	0.001	494.267	2	KVAHTSYK	XL:U-Alkene@91	-1.27588	27.5	0.00014	SDASO-L	inter-subunit
α1	A102	α2	K91	652.332	3	7.01293	968.452	1	AEAAEFR	XL:U-Sulfenic@102	-1.45206	6.3	0.057	494.267	2	KVAHTSYK	XL:U-Alkene@91	-2.08516	25	0.00052	SDASO-L	inter-subunit
α1	A99|E100|A101|A102|E103	α2	K91	652.327	3	-0.76499	968.451	1	AEAAEFR	XL:U-Sulfenic*@99|XL:U-Sulfenic*@100|XL:U-Sulfenic*@101|XL:U-Sulfenic*@102|XL:U-Sulfenic*@103	-0.212968	12.2	0.0008	494.267	2	KVAHTSYK	XL:U-Alkene@91	-1.27588	26.8	0.00065	SDASO-L	inter-subunit
α1	A99|E100|A101|A102|E103	α2	K91	652.329	3	1.20292	968.451	1	AEAAEFR	XL:U-Sulfenic@99|XL:U-Sulfenic@100|XL:U-Sulfenic@101|XL:U-Sulfenic@102|XL:U-Sulfenic@103	-0.522741	5.1	0.8	494.267	2	KVAHTSYK	XL:U-Alkene@91	-1.27588	26.2	0.00025	SDASO-L	inter-subunit
α1	A99|E100|A101|E103	α2	K91	652.328	3	-0.202731	968.451	1	AEAAEFR	XL:U-Sulfenic*@99|XL:U-Sulfenic*@100|XL:U-Sulfenic*@101|XL:U-Sulfenic*@103	-0.10971	11.4	0.0029	494.267	2	KVAHTSYK	XL:U-Alkene@91	-1.27588	26.1	0.00014	SDASO-L	inter-subunit
α1	E103	α2	K91	652.329	3	2.42114	968.45	1	AEAAEFR	XL:U-Sulfenic*@103	0.200063	16.9	1.7e-05	494.266	2	KVAHTSYK	XL:U-Alkene@91	-0.0619654	26.3	0.00037	SDASO-L	inter-subunit
α1	E103	α2	K91	652.329	3	2.32743	968.451	1	AEAAEFR	XL:U-Sulfenic*@103	-0.00645237	13.4	0.00077	494.267	2	KVAHTSYK	XL:U-Alkene@91	-0.466605	27	0.00031	SDASO-L	inter-subunit
α1	E103	α2	K91	652.327	3	-1.42096	968.45	1	AEAAEFR	XL:U-Sulfenic*@103	0.81961	11.1	0.00013	494.267	2	KVAHTSYK	XL:U-Alkene@91	-1.07356	27.2	0.00016	SDASO-L	inter-subunit
α1	E103	α2	K91	652.33	3	2.70227	968.451	1	AEAAEFR	XL:U-Sulfenic*@103	-0.10971	13.2	0.00016	494.267	2	KVAHTSYK	XL:U-Alkene@91	-1.27588	25.5	0.00023	SDASO-L	inter-subunit
α1	E103	α2	K91	652.33	3	2.51485	968.451	1	AEAAEFR	XL:U-Sulfenic*@103	-0.832513	15.9	9.6e-05	494.267	2	KVAHTSYK	XL:U-Alkene@91	-1.27588	25.9	0.00072	SDASO-L	inter-subunit
α1	E103	α2	K91	652.329	3	2.14001	968.452	1	AEAAEFR	XL:U-Sulfenic*@103	-0.935771	11.6	0.0012	494.267	2	KVAHTSYK	XL:U-Alkene@91	-2.08516	26.5	0.00073	SDASO-L	inter-subunit
RPT1	K50;D55;L49|E53	RPT2	K58	547.807	4	-0.138438	737.867	2	LKQTENDLK	XL:U-Alkene@50;XL:U-Sulfenic*@49&XL:U-Thiol@55|XL:U-Thiol@53&XL:U-Sulfenic*@55	0.231287	14	0.051	348.742	2	LKLLR	XL:U-Alkene@58	0.00524844	18.3	0.0075	SDASO-L	inter-subunit
RPT1	K50;E53;L49|Q51|T52|N54|D55	RPT2	K58	548.059	4	2.01033	737.867	2	LKQTENDLK	XL:U-Alkene@50;XL:U-Thiol@53;XL:U-Sulfenic*@49|XL:U-Sulfenic*@51|XL:U-Sulfenic*@52|XL:U-Sulfenic*@54|XL:U-Sulfenic*@55	-0.17529	12	0.053	348.742	2	LKLLR	XL:U-Alkene@58	-0.568242	15.4	0.0069	SDASO-L	inter-subunit
RPT1	K50;E53;L49|Q51|T52|N54	RPT2	K58	547.806	4	-1.9244	737.868	2	LKQTENDLK	XL:U-Alkene@50;XL:U-Thiol@53;XL:U-Sulfenic*@49|XL:U-Sulfenic*@51|XL:U-Sulfenic*@52|XL:U-Sulfenic*@54	-0.852918	18.5	0.014	348.742	2	LKLLR	XL:U-Alkene@58	-1.14173	15.6	0.0073	SDASO-L	inter-subunit
RPT1	K50;E53;L49|Q51|T52|T52	RPT2	K58	547.807	4	0.0848072	737.868	2	LKQTENDLK	XL:U-Alkene@50;XL:U-Sulfenic*@49&XL:U-Thiol@53|XL:U-Sulfenic*@51&XL:U-Thiol@53|XL:U-Sulfenic*@52&XL:U-Thiol@53|XL:U-Thiol@52&XL:U-Sulfenic*@53	-0.581867	15.9	0.033	348.742	2	LKLLR	XL:U-Alkene@58	-0.854986	16.3	0.006	SDASO-L	inter-subunit
RPT1	K50;E53;L49|Q51|T52	RPT2	K58	730.075	3	1.6536	737.87	2	LKQTENDLK	XL:U-Alkene@50;XL:U-Thiol@53;XL:U-Sulfenic*@49|XL:U-Sulfenic*@51|XL:U-Sulfenic*@52	-4.10552	9.7	0.44	696.477	1	LKLLR	XL:U-Alkene@58	-0.822439	9.5	0.0043	SDASO-L	inter-subunit
RPT1	K50;E53;L49|Q51|T52	RPT2	K58	547.808	4	0.19643	737.867	2	LKQTENDLK	XL:U-Alkene@50;XL:U-Thiol@53;XL:U-Sulfenic*@49|XL:U-Sulfenic*@51|XL:U-Sulfenic*@52	0.502338	12.6	0.11	348.742	2	LKLLR	XL:U-Alkene@58	-0.568242	17.7	0.012	SDASO-L	inter-subunit
RPT1	K50;E53;L49|Q51|T52	RPT2	K58	548.058	4	-0.778951	737.868	2	LKQTENDLK	XL:U-Alkene@50;XL:U-Thiol@53;XL:U-Sulfenic*@49|XL:U-Sulfenic*@51|XL:U-Sulfenic*@52	-0.310816	13.1	0.089	348.742	2	LKLLR	XL:U-Alkene@58	-1.14173	16.7	0.0077	SDASO-L	inter-subunit
RPT1	K50;E53;L49|Q51	RPT2	K58	547.808	4	1.75914	737.868	2	LKQTENDLK	XL:U-Alkene@50;XL:U-Thiol@53;XL:U-Sulfenic*@49|XL:U-Sulfenic*@51	-0.717393	18	0.0029	348.742	2	LKLLR	XL:U-Alkene@58	-0.854986	18.3	0.0015	SDASO-L	inter-subunit
RPT1	K50;E53;L49|T52	RPT2	K58	547.808	4	0.642919	737.868	2	LKQTENDLK	XL:U-Alkene@50;XL:U-Thiol@53;XL:U-Sulfenic*@49|XL:U-Sulfenic*@52	-1.12397	13.7	0.05	348.742	2	LKLLR	XL:U-Alkene@58	-1.42848	15.8	0.0072	SDASO-L	inter-subunit
RPT1	K50;E53;Q51|T52|N54	RPT2	K58	730.075	3	1.40245	737.867	2	LKQTENDLK	XL:U-Alkene@50;XL:U-Thiol@51&XL:U-Sulfenic*@53|XL:U-Thiol@52&XL:U-Sulfenic*@53|XL:U-Thiol@53&XL:U-Sulfenic*@54	-0.17529	12.5	0.14	696.477	1	LKLLR	XL:U-Alkene@58	-1.1096	11.4	0.041	SDASO-L	inter-subunit
RPT1	K50;E53;Q51|T52|T52	RPT2	K58	547.809	4	1.98239	737.867	2	LKQTENDLK	XL:U-Alkene@50;XL:U-Sulfenic*@51&XL:U-Thiol@53|XL:U-Sulfenic*@52&XL:U-Thiol@53|XL:U-Thiol@52&XL:U-Sulfenic*@53	0.366812	14.2	0.16	348.742	2	LKLLR	XL:U-Alkene@58	-0.281497	15.8	0.01	SDASO-L	inter-subunit
RPT1	K50;E53;Q51|T52|T52	RPT2	K58	548.557	4	-5.40229	737.867	2	LKQTENDLK	XL:U-Alkene@50;XL:U-Sulfenic*@51&XL:U-Thiol@53|XL:U-Sulfenic*@52&XL:U-Thiol@53|XL:U-Thiol@52&XL:U-Sulfenic*@53	0.366812	16.2	0.024	348.742	2	LKLLR	XL:U-Alkene@58	-0.854986	18.7	0.0068	SDASO-L	inter-subunit
RPT1	K50;E53;Q51|T52	RPT2	K58	547.808	4	0.19643	737.867	2	LKQTENDLK	XL:U-Alkene@50;XL:U-Thiol@53;XL:U-Sulfenic*@51|XL:U-Sulfenic*@52	0.637864	14.5	0.048	348.741	2	LKLLR	XL:U-Alkene@58	0.578739	16	0.0042	SDASO-L	inter-subunit
RPT1	K50;T52;E53|D55	RPT2	K58	730.075	3	1.06758	737.869	2	LKQTENDLK	XL:U-Alkene@50;XL:U-Sulfenic*@52;XL:U-Thiol@53|XL:U-Thiol@55	-1.93712	17.1	0.0069	696.476	1	LKLLR	XL:U-Alkene@58	0.900521	11.2	0.023	SDASO-L	inter-subunit
RPT1	K50;T52;E53|D55	RPT2	K58	730.077	3	4.24882	737.869	2	LKQTENDLK	XL:U-Alkene@50;XL:U-Sulfenic*@52;XL:U-Thiol@53|XL:U-Thiol@55	-1.66607	11.2	0.093	696.477	1	LKLLR	XL:U-Alkene@58	-1.8275	9.8	0.047	SDASO-L	inter-subunit
RPT1	K50;T52;E53	RPT2	K58	730.073	3	-1.44393	737.866	2	LKQTENDLK	XL:U-Alkene@50;XL:U-Sulfenic*@52;XL:U-Thiol@53	2.12865	10.5	0.055	696.477	1	LKLLR	XL:U-Alkene@58	-1.68392	6.8	0.04	SDASO-L	inter-subunit
RPT1	K50;T52;E53	RPT2	K58	730.074	3	-0.271891	737.867	2	LKQTENDLK	XL:U-Alkene@50;XL:U-Sulfenic*@52;XL:U-Thiol@53	0.77339	16.6	0.0038	696.476	1	LKLLR	XL:U-Alkene@58	-0.391699	7.7	0.056	SDASO-L	inter-subunit
RPT1	L49;K50;E53	RPT2	K58	548.058	4	0.336761	737.868	2	LKQTENDLK	XL:U-Sulfenic*@49;XL:U-Alkene@50;XL:U-Thiol@53	-1.25949	19.8	0.00082	348.742	2	LKLLR	XL:U-Alkene@58	-1.14173	15.5	0.012	SDASO-L	inter-subunit
RPT1	L49;K50;E53	RPT2	K58	730.075	3	1.06758	737.869	2	LKQTENDLK	XL:U-Sulfenic*@49;XL:U-Alkene@50;XL:U-Thiol@53	-2.75027	17	0.0037	696.476	1	LKLLR	XL:U-Alkene@58	0.18262	11.7	0.0071	SDASO-L	inter-subunit
RPT1	L49;K50;E53	RPT2	K58	548.311	4	3.59953	737.868	2	LKQTENDLK	XL:U-Sulfenic*@49;XL:U-Alkene@50;XL:U-Thiol@53	-1.12397	18.9	0.0031	348.742	2	LKLLR	XL:U-Alkene@58	-1.14173	15.6	0.0071	SDASO-L	inter-subunit
RPT1	L49;K50;E53	RPT2	K58	547.808	4	0.419674	737.868	2	LKQTENDLK	XL:U-Sulfenic*@49;XL:U-Alkene@50;XL:U-Thiol@53	-0.852918	21.8	0.00022	348.742	2	LKLLR	XL:U-Alkene@58	-0.854986	16.2	0.0074	SDASO-L	inter-subunit
RPT1	L49;K50;Q51|E53	RPT2	K58	730.073	3	-0.941626	737.867	2	LKQTENDLK	XL:U-Sulfenic*@49;XL:U-Alkene@50;XL:U-Thiol@51|XL:U-Thiol@53	-0.17529	11.5	0.074	696.477	1	LKLLR	XL:U-Alkene@58	-1.25318	9.4	0.0079	SDASO-L	inter-subunit
RPT1	L49;K50;Q51|T52|E53|Q51	RPT2	K58	730.414	3	6.70239	737.867	2	LKQTENDLK	XL:U-Alkene@50;XL:U-Sulfenic*@49&XL:U-Thiol@51|XL:U-Sulfenic*@49&XL:U-Thiol@52|XL:U-Sulfenic*@49&XL:U-Thiol@53|XL:U-Thiol@49&XL:U-Sulfenic*@51	0.637864	12.4	0.27	696.476	1	LKLLR	XL:U-Alkene@58	0.3262	9.8	0.022	SDASO-L	inter-subunit
RPT1	L49;K50;T52|E53|E53	RPT2	K58	547.807	4	-0.69655	737.867	2	LKQTENDLK	XL:U-Alkene@50;XL:U-Sulfenic*@49&XL:U-Thiol@52|XL:U-Sulfenic*@49&XL:U-Thiol@53|XL:U-Thiol@49&XL:U-Sulfenic*@53	-0.17529	14.1	0.11	348.742	2	LKLLR	XL:U-Alkene@58	-0.854986	16.1	0.0018	SDASO-L	inter-subunit
RPT1	L49;K50;T52|E53	RPT2	K58	730.409	3	0.844904	737.869	2	LKQTENDLK	XL:U-Sulfenic*@49;XL:U-Alkene@50;XL:U-Thiol@52|XL:U-Thiol@53	-2.3437	8.2	0.56	696.477	1	LKLLR	XL:U-Alkene@58	-1.25318	5.2	0.036	SDASO-L	inter-subunit
RPT1	L49|K50|Q51	RPT2	K58	490.539	4	2.27128	632.335	2	LKQTENDLK	XL:U-Sulfenic*@49|XL:U-Sulfenic*@50|XL:U-Sulfenic*@51	-0.797586	21	0.0044	348.742	2	LKLLR	XL:U-Alkene@58	-1.42848	15.5	0.0042	SDASO-L	inter-subunit
RPN3	E433	RPN7	K416	655.689	3	2.34491	888.449	1	DGVIEAK	XL:U-Thiol@433	0.704379	14.9	0.026	530.3	2	LQKYGAAVR	XL:U-Alkene@416	0.83633	32.4	0.00014	SDASO-L	inter-subunit
RPN3	E433	RPN7	K416	655.69	3	3.65012	888.45	1	DGVIEAK	XL:U-Thiol@433	-0.871399	11.6	0.044	530.301	2	LQKYGAAVR	XL:U-Alkene@416	-0.86082	34.9	0.00026	SDASO-L	inter-subunit
RPN9	N141|D142	RPN5	K292	659.691	3	0.473207	763.402	1	NDLVK	XL:U-Sulfenic*@141|XL:U-Sulfenic*@142	-0.586033	8	0.07	607.835	2	KLESQESLVK	XL:U-Alkene@292	-0.801036	29	8.2e-05	SDASO-L	inter-subunit
RPT3	K87	RPT4	E114|E115	660.002	3	-0.111343	535.29	2	RAQEEVKR	XL:U-Alkene@87	1.13417	23.7	0.0073	891.412	1	ELSEEK	XL:U-Thiol@114|XL:U-Thiol@115	0.679779	8.8	0.31	SDASO-L	inter-subunit
RPT3	K87	RPT4	E115	660	3	-2.14895	535.292	2	RAQEEVKR	XL:U-Alkene@87	-1.48123	24.4	0.0081	891.412	1	ELSEEK	XL:U-Thiol@115	0.567598	5	0.54	SDASO-L	inter-subunit
RPT3	K87	RPT4	E115	660.004	3	3.87126	535.291	2	RAQEEVKR	XL:U-Alkene@87	-0.173533	25.8	0.0036	891.413	1	ELSEEK	XL:U-Thiol@115	-0.77858	11.5	0.047	SDASO-L	inter-subunit
RPN5	K231	RPN6	A303|E304	498.013	4	-2.14039	404.246	2	ISLHKR	XL:U-Alkene@231	-1.38534	21.7	0.011	582.777	2	AVAEAYNNR	XL:U-Thiol@303|XL:U-Thiol@304	-0.265469	23.5	0.00019	SDASO-L	inter-subunit
RPN5	K231	RPN6	A303|E304	498.013	4	-0.912339	404.245	2	ISLHKR	XL:U-Alkene@231	-0.890587	21.9	0.016	582.777	2	AVAEAYNNR	XL:U-Thiol@303|XL:U-Thiol@304	-0.608653	24.5	0.00019	SDASO-L	inter-subunit
RPN8	K300	RPN6	E428	502.274	4	10.5968	428.238	2	KIQEQR	XL:U-Alkene@300	-0.439174	14.7	0.059	567.797	2	VVDQLFEK	XL:U-Thiol@428	0.0265264	23.4	0.00028	SDASO-L	inter-subunit
RPN8	K300	RPN6	F427|E428	502.52	4	0.0957469	428.238	2	KIQEQR	XL:U-Alkene@300	-0.672689	15.4	0.049	567.797	2	VVDQLFEK	XL:U-Thiol@427|XL:U-Thiol@428	-1.03019	18.1	0.001	SDASO-L	inter-subunit
RPN8	K300	RPN6	F427|E428	502.522	4	4.35532	428.238	2	KIQEQR	XL:U-Alkene@300	-0.205659	15.9	0.04	567.797	2	VVDQLFEK	XL:U-Thiol@427|XL:U-Thiol@428	-0.677951	17.8	0.0062	SDASO-L	inter-subunit
RPN8	K300	RPN6	L426|F427	502.521	4	1.49532	428.238	2	KIQEQR	XL:U-Alkene@300	-0.672689	17.5	0.014	567.798	2	VVDQLFEK	XL:U-Thiol@426|XL:U-Thiol@427	-2.0869	18.4	0.0024	SDASO-L	inter-subunit
RPT3	A82|Q83|E84	RPT6	K59	502.77	4	1.85466	508.763	2	RAQEEVK	XL:U-Thiol@82|XL:U-Thiol@83|XL:U-Thiol@84	1.19229	13.6	0.6	487.77	2	FIKDELR	XL:U-Alkene@59	-1.95813	21.9	0.0023	SDASO-L	inter-subunit
RPT3	E84|E85|V86	RPT6	K59	502.769	4	-0.0916039	508.763	2	RAQEEVK	XL:U-Thiol@84|XL:U-Thiol@85|XL:U-Thiol@86	0.209511	15.9	0.26	487.769	2	FIKDELR	XL:U-Alkene@59	-1.34308	29.3	0.00095	SDASO-L	inter-subunit
RPT3	E84|E85|V86	RPT6	K59	502.769	4	1.3681	508.762	2	RAQEEVK	XL:U-Thiol@84|XL:U-Thiol@85|XL:U-Thiol@86	1.5854	16.5	0.41	487.769	2	FIKDELR	XL:U-Alkene@59	-0.112992	27.9	0.0039	SDASO-L	inter-subunit
RPT3	E84|E85	RPT6	K59	670.022	3	-1.54469	508.763	2	RAQEEVK	XL:U-Thiol@84|XL:U-Thiol@85	0.0129555	12.3	0.66	974.53	1	FIKDELR	XL:U-Alkene@59	-0.499418	10.9	0.19	SDASO-L	inter-subunit
RPT3	E84|E85	RPT6	K59	502.769	4	1.3681	508.763	2	RAQEEVK	XL:U-Thiol@84|XL:U-Thiol@85	0.602621	14.8	0.41	487.769	2	FIKDELR	XL:U-Alkene@59	-0.728037	29.9	0.00062	SDASO-L	inter-subunit
RPT3	E85|V86	RPT6	K59	502.769	4	1.00317	508.763	2	RAQEEVK	XL:U-Thiol@85|XL:U-Thiol@86	0.602621	16.8	0.2	487.769	2	FIKDELR	XL:U-Alkene@59	-0.728037	26.5	0.0049	SDASO-L	inter-subunit
RPT3	E85|V86	RPT6	K59	670.025	3	4.20289	508.763	2	RAQEEVK	XL:U-Thiol@85|XL:U-Thiol@86	0.406066	16.7	0.14	974.53	1	FIKDELR	XL:U-Alkene@59	-0.191577	13.1	0.16	SDASO-L	inter-subunit
RPT3	E85|V86	RPT6	K59	502.768	4	-0.578171	508.763	2	RAQEEVK	XL:U-Thiol@85|XL:U-Thiol@86	0.995732	16.9	0.35	487.769	2	FIKDELR	XL:U-Alkene@59	0.297039	27.6	0.002	SDASO-L	inter-subunit
RPT3	E85|V86	RPT6	K59	670.023	3	0.371173	508.762	2	RAQEEVK	XL:U-Thiol@85|XL:U-Thiol@86	1.97851	18.7	0.078	974.529	1	FIKDELR	XL:U-Alkene@59	0.526718	15.5	0.056	SDASO-L	inter-subunit
RPT3	E85|V86	RPT6	K59	502.769	4	1.3681	508.763	2	RAQEEVK	XL:U-Thiol@85|XL:U-Thiol@86	0.209511	17.3	0.18	487.769	2	FIKDELR	XL:U-Alkene@59	-1.34308	34.2	0.0023	SDASO-L	inter-subunit
RPT3	E85|V86	RPT6	K59	502.769	4	0.455784	508.764	2	RAQEEVK	XL:U-Thiol@85|XL:U-Thiol@86	-0.576709	16.1	0.22	487.769	2	FIKDELR	XL:U-Alkene@59	-1.75311	30.5	0.0025	SDASO-L	inter-subunit
RPT3	E85|V86	RPT6	K59	502.77	4	2.70616	517.768	2	RAQEEVK	XL:U-Sulfenic*@85|XL:U-Sulfenic*@86	0.949443	8	0.53	487.769	2	FIKDELR	XL:U-Alkene@59	-1.34308	30	0.0013	SDASO-L	inter-subunit
RPT3	E85|V86	RPT6	K59	502.769	4	0.334142	508.763	2	RAQEEVK	XL:U-Thiol@85|XL:U-Thiol@86	0.602621	16.4	0.21	487.769	2	FIKDELR	XL:U-Alkene@59	-0.728037	26.5	0.0038	SDASO-L	inter-subunit
RPT3	E85|V86	RPT6	K59	502.77	4	1.55056	508.763	2	RAQEEVK	XL:U-Thiol@85|XL:U-Thiol@86	0.406066	17.4	0.21	487.769	2	FIKDELR	XL:U-Alkene@59	-1.34308	27.4	0.003	SDASO-L	inter-subunit
RPT3	E85|V86	RPT6	K59	502.771	4	5.38228	508.763	2	RAQEEVK	XL:U-Thiol@85|XL:U-Thiol@86	0.406066	19.6	0.16	487.769	2	FIKDELR	XL:U-Alkene@59	-0.933052	26.3	0.0022	SDASO-L	inter-subunit
RPT3	E85|V86	RPT6	K59	502.77	4	2.40205	508.763	2	RAQEEVK	XL:U-Thiol@85|XL:U-Thiol@86	0.406066	18.6	0.14	487.769	2	FIKDELR	XL:U-Alkene@59	-1.13807	26.6	0.0024	SDASO-L	inter-subunit
RPT3	E85|V86	RPT6	K59	502.77	4	2.03713	508.763	2	RAQEEVK	XL:U-Thiol@85|XL:U-Thiol@86	0.0129555	15.9	0.17	487.769	2	FIKDELR	XL:U-Alkene@59	-1.5481	27.4	0.0065	SDASO-L	inter-subunit
RPT3	E85|V86	RPT6	K59	670.023	3	0.462404	508.763	2	RAQEEVK	XL:U-Thiol@85|XL:U-Thiol@86	0.0129555	18.5	0.067	974.531	1	FIKDELR	XL:U-Alkene@59	-0.807258	15.3	0.038	SDASO-L	inter-subunit
RPT3	E85|V86	RPT6	K59	502.77	4	1.55056	508.763	2	RAQEEVK	XL:U-Thiol@85|XL:U-Thiol@86	0.209511	17	0.24	487.769	2	FIKDELR	XL:U-Alkene@59	-1.5481	26.4	0.0016	SDASO-L	inter-subunit
RPT3	E85|V86	RPT6	K59	502.77	4	2.15877	508.764	2	RAQEEVK	XL:U-Thiol@85|XL:U-Thiol@86	-0.576709	16.4	0.11	487.77	2	FIKDELR	XL:U-Alkene@59	-1.95813	26.4	0.003	SDASO-L	inter-subunit
RPT3	E85	RPT6	K59	502.769	4	0.942351	517.768	2	RAQEEVK	XL:U-Sulfenic*@85	1.14258	9.6	0.16	487.769	2	FIKDELR	XL:U-Alkene@59	-0.933052	27.9	0.0021	SDASO-L	inter-subunit
RPT3	E85	RPT6	K59	502.769	4	0.759889	508.763	2	RAQEEVK	XL:U-Thiol@85	0.209511	16.3	0.13	487.769	2	FIKDELR	XL:U-Alkene@59	-1.5481	26.5	0.0025	SDASO-L	inter-subunit
RPT3	E85	RPT6	K59	670.024	3	1.64841	508.762	2	RAQEEVK	XL:U-Thiol@85	1.78195	13.9	0.6	974.53	1	FIKDELR	XL:U-Alkene@59	-0.191577	12.6	0.037	SDASO-L	inter-subunit
RPT3	E85	RPT6	K59	502.769	4	0.638247	508.763	2	RAQEEVK	XL:U-Thiol@85	0.602621	16.7	0.15	487.769	2	FIKDELR	XL:U-Alkene@59	-0.728037	26.7	0.0017	SDASO-L	inter-subunit
RPT3	E85	RPT6	K59	670.024	3	2.74319	508.763	2	RAQEEVK	XL:U-Thiol@85	0.602621	16.5	0.56	974.531	1	FIKDELR	XL:U-Alkene@59	-0.807258	18	0.024	SDASO-L	inter-subunit
RPT3	E85	RPT6	K59	502.769	4	0.0300379	508.763	2	RAQEEVK	XL:U-Thiol@85	0.995732	14.8	0.35	487.769	2	FIKDELR	XL:U-Alkene@59	-0.523022	29.2	0.00066	SDASO-L	inter-subunit
RPT3	Q83|E84|E85|V86	RPT6	K59	670.027	3	6.66613	508.764	2	RAQEEVK	XL:U-Thiol@83|XL:U-Thiol@84|XL:U-Thiol@85|XL:U-Thiol@86	-0.380154	18.9	0.11	974.533	1	FIKDELR	XL:U-Alkene@59	-3.06475	12.9	0.09	SDASO-L	inter-subunit
RPT3	Q83|E84|E85	RPT6	K59	502.77	4	2.64534	508.763	2	RAQEEVK	XL:U-Thiol@83|XL:U-Thiol@84|XL:U-Thiol@85	0.602621	17.8	0.21	487.769	2	FIKDELR	XL:U-Alkene@59	-0.728037	28.7	0.0019	SDASO-L	inter-subunit
RPT3	Q83|E84|E85	RPT6	K59	502.77	4	2.15877	508.764	2	RAQEEVK	XL:U-Thiol@83|XL:U-Thiol@84|XL:U-Thiol@85	-0.576709	15.2	0.4	487.769	2	FIKDELR	XL:U-Alkene@59	-1.5481	29.1	0.001	SDASO-L	inter-subunit
RPT3	Q83|E84|E85	RPT6	K59	502.769	4	1.24646	508.762	2	RAQEEVK	XL:U-Thiol@83|XL:U-Thiol@84|XL:U-Thiol@85	2.76473	14.1	0.43	487.769	2	FIKDELR	XL:U-Alkene@59	-0.523022	14.8	0.027	SDASO-L	inter-subunit
RPT3	R81|A82|Q83	RPT6	K59	502.769	4	-0.456529	517.769	2	RAQEEVK	XL:U-Sulfenic*@81|XL:U-Sulfenic*@82|XL:U-Sulfenic*@83	-0.209377	23.7	0.017	487.769	2	FIKDELR	XL:U-Alkene@59	-1.13807	26.1	0.0017	SDASO-L	inter-subunit
RPT3	R81|A82|Q83	RPT6	K59	503.013	4	-12.8261	517.769	2	RAQEEVK	XL:U-Sulfenic*@81|XL:U-Sulfenic*@82|XL:U-Sulfenic*@83	0.176896	28.2	0.00093	487.769	2	FIKDELR	XL:U-Alkene@59	-1.5481	22.8	0.0024	SDASO-L	inter-subunit
RPT3	R81|A82|Q83	RPT6	K59	502.769	4	0.455784	517.768	2	RAQEEVK	XL:U-Sulfenic*@81|XL:U-Sulfenic*@82|XL:U-Sulfenic*@83	0.949443	25	0.0052	487.769	2	FIKDELR	XL:U-Alkene@59	-0.112992	24.1	0.004	SDASO-L	inter-subunit
RPT5	K35	RPN9	F32|Y33	672.666	3	-17.5905	563.32	2	AKLLDNEIR	XL:U-Alkene@35	-5.69739	15.6	0.00086	872.388	1	FYEEK	XL:U-Thiol@32|XL:U-Thiol@33	-2.22045	5.8	0.22	SDASO-L	inter-subunit
RPT5	K35	RPN9	F32|Y33	672.333	3	-15.5395	563.318	2	AKLLDNEIR	XL:U-Alkene@35	-2.32454	29.2	0.00023	872.388	1	FYEEK	XL:U-Thiol@32|XL:U-Thiol@33	-2.90821	9	0.38	SDASO-L	inter-subunit
α2	E113|V114|A115	β3	K70	672.708	3	1.17224	1033.6	1	LLVSEVAK	XL:U-Sulfenic*@113|XL:U-Sulfenic*@114|XL:U-Sulfenic*@115	-1.26224	5.9	0.047	492.264	2	YKTNLYK	XL:U-Alkene@70	-0.618841	22.9	0.013	SDASO-L	inter-subunit
α2	S112|E113	β3	K70	672.709	3	1.99004	1033.6	1	LLVSEVAK	XL:U-Sulfenic*@112|XL:U-Sulfenic*@113	-0.778489	9.1	0.0053	492.264	2	YKTNLYK	XL:U-Alkene@70	-1.63456	22.5	0.0044	SDASO-L	inter-subunit
RPN11	E260|L261|T262|E263	RPN8	K300	674.015	3	2.51542	1147.56	1	ELTEEELK	XL:U-Thiol@260|XL:U-Thiol@261|XL:U-Thiol@262|XL:U-Thiol@263	-0.33712	12.6	0.077	428.238	2	KIQEQR	XL:U-Alkene@300	-1.37323	15.1	0.039	SDASO-L	inter-subunit
RPN11	E263|E264	RPN8	K300	674.015	3	1.7899	1147.55	1	ELTEEELK	XL:U-Thiol@263|XL:U-Thiol@264	1.31858	9.7	0.15	428.238	2	KIQEQR	XL:U-Alkene@300	-1.13972	13.8	0.092	SDASO-L	inter-subunit
RPN11	E263|E264	RPN8	K300	674.016	3	2.60611	1147.56	1	ELTEEELK	XL:U-Thiol@263|XL:U-Thiol@264	-1.1214	12.1	0.16	428.238	2	KIQEQR	XL:U-Alkene@300	-1.37323	14.7	0.15	SDASO-L	inter-subunit
RPN11	E263|E264	RPN8	K300	674.017	3	4.51061	1147.55	1	ELTEEELK	XL:U-Thiol@263|XL:U-Thiol@264	1.92857	5.3	0.96	428.238	2	KIQEQR	XL:U-Alkene@300	-1.60675	16.5	0.02	SDASO-L	inter-subunit
RPN11	E263	RPN8	K300	674.016	3	3.05957	1147.55	1	ELTEEELK	XL:U-Thiol@263	1.23143	10.2	0.14	428.237	2	KIQEQR	XL:U-Alkene@300	0.494887	14.5	0.15	SDASO-L	inter-subunit
RPN11	E263	RPN8	K300	674.016	3	3.96647	1147.56	1	ELTEEELK	XL:U-Thiol@263	-0.511404	12.2	0.073	855.468	1	KIQEQR	XL:U-Alkene@300	-0.76287	16.9	0.016	SDASO-L	inter-subunit
RPN11	E263	RPN8	K300	674.016	3	3.33164	1147.56	1	ELTEEELK	XL:U-Thiol@263	-2.77708	11.7	0.059	428.237	2	KIQEQR	XL:U-Alkene@300	0.261372	15.1	0.047	SDASO-L	inter-subunit
RPN11	L261|E263	RPN8	K300	674.014	3	0.157476	1147.56	1	ELTEEELK	XL:U-Thiol@261|XL:U-Thiol@263	-1.1214	8.2	0.69	428.238	2	KIQEQR	XL:U-Alkene@300	-0.672689	13.8	0.11	SDASO-L	inter-subunit
RPN11	T262|E263	RPN8	K300	674.015	3	1.88059	1147.55	1	ELTEEELK	XL:U-Thiol@262|XL:U-Thiol@263	1.75429	14.6	0.053	428.238	2	KIQEQR	XL:U-Alkene@300	-1.13972	15.6	0.093	SDASO-L	inter-subunit
RPN11	T262|E263	RPN8	K300	674.015	3	1.33645	1147.56	1	ELTEEELK	XL:U-Thiol@262|XL:U-Thiol@263	-1.99281	10.5	0.18	428.238	2	KIQEQR	XL:U-Alkene@300	-1.60675	17.2	0.021	SDASO-L	inter-subunit
RPN11	T262	RPN8	K300	674.015	3	1.7899	1165.56	1	ELTEEELK	XL:U-Sulfenic*@262	1.35826	12.9	0.0046	428.238	2	KIQEQR	XL:U-Alkene@300	-1.13972	13.8	0.092	SDASO-L	inter-subunit
RPT5	F44|R45|S46|E47	RPT4	K63	518.792	4	0.410539	612.332	2	IFRSELQR	XL:U-Sulfenic*@44|XL:U-Sulfenic*@45|XL:U-Sulfenic*@46|XL:U-Sulfenic*@47	-0.179086	22.4	0.026	425.251	2	KLLEHR	XL:U-Alkene@63	-1.35842	19.2	0.00015	SDASO-L	inter-subunit
RPT5	F44|R45	RPT4	K63	415.235	5	2.15755	408.558	3	IFRSELQR	XL:U-Sulfenic*@44|XL:U-Sulfenic*@45	-1.17719	26.1	0.00011	425.251	2	KLLEHR	XL:U-Alkene@63	-0.888108	19.3	0.00059	SDASO-L	inter-subunit
RPT5	I43|F44|R45|S46|E47	RPT4	K63	518.792	4	1.23568	612.332	2	IFRSELQR	XL:U-Sulfenic*@43|XL:U-Sulfenic*@44|XL:U-Sulfenic*@45|XL:U-Sulfenic*@46|XL:U-Sulfenic*@47	-0.669016	22.8	0.011	425.251	2	KLLEHR	XL:U-Alkene@63	-1.82873	19.4	0.00031	SDASO-L	inter-subunit
RPT5	I43|F44|R45	RPT4	K63	518.792	4	1.35356	612.332	2	IFRSELQR	XL:U-Sulfenic*@43|XL:U-Sulfenic*@44|XL:U-Sulfenic*@45	-0.015776	29.7	0.0012	425.251	2	KLLEHR	XL:U-Alkene@63	-1.12326	19.2	0.0002	SDASO-L	inter-subunit
RPT5	I43|F44|R45	RPT4	K63	518.792	4	0.999927	612.332	2	IFRSELQR	XL:U-Sulfenic*@43|XL:U-Sulfenic*@44|XL:U-Sulfenic*@45	-0.179086	27.8	0.0038	425.251	2	KLLEHR	XL:U-Alkene@63	-0.888108	19.4	0.00055	SDASO-L	inter-subunit
RPT5	R45|E47	RPT4	K63	518.792	4	1.47144	612.332	2	IFRSELQR	XL:U-Sulfenic*@45|XL:U-Sulfenic*@47	0.637465	22.8	0.0036	425.25	2	KLLEHR	XL:U-Alkene@63	-0.182642	20.3	0.0002	SDASO-L	inter-subunit
RPT5	R45|E47	RPT4	K63	518.793	4	3.59324	612.332	2	IFRSELQR	XL:U-Sulfenic*@45|XL:U-Sulfenic*@47	-0.505706	22.5	0.0028	425.251	2	KLLEHR	XL:U-Alkene@63	-1.12326	19.9	0.00029	SDASO-L	inter-subunit
RPT5	R45	RPT4	K63	415.235	5	1.93653	408.557	3	IFRSELQR	XL:U-Sulfenic*@45	0.291391	29.7	1.7e-05	425.25	2	KLLEHR	XL:U-Alkene@63	-0.182642	20	0.00059	SDASO-L	inter-subunit
RPT5	R45	RPT4	K63	415.235	5	2.37857	408.557	3	IFRSELQR	XL:U-Sulfenic*@45	0.0466273	26.4	0.00016	425.25	2	KLLEHR	XL:U-Alkene@63	-0.182642	18.1	0.0011	SDASO-L	inter-subunit
RPT5	R45	RPT4	K63	415.235	5	2.08388	408.557	3	IFRSELQR	XL:U-Sulfenic*@45	-0.687664	29.5	1.1e-05	425.251	2	KLLEHR	XL:U-Alkene@63	-1.35842	19.4	0.00049	SDASO-L	inter-subunit
RPT5	R45	RPT4	K63	415.237	5	4.88347	408.558	3	IFRSELQR	XL:U-Sulfenic*@45	-1.42195	26.8	1.9e-05	425.251	2	KLLEHR	XL:U-Alkene@63	-1.59357	19.4	0.0001	SDASO-L	inter-subunit
RPT5	R45	RPT4	K63	415.235	5	0.978778	408.557	3	IFRSELQR	XL:U-Sulfenic*@45	-0.687664	28.8	1.2e-05	425.251	2	KLLEHR	XL:U-Alkene@63	-1.12326	18.6	0.00055	SDASO-L	inter-subunit
RPT5	R45	RPT4	K63	518.792	4	1.58932	612.333	2	IFRSELQR	XL:U-Sulfenic*@45	-1.15895	28.1	0.005	425.251	2	KLLEHR	XL:U-Alkene@63	-1.12326	18.5	0.00088	SDASO-L	inter-subunit
RPT5	R45	RPT4	K63	415.235	5	1.86286	408.557	3	IFRSELQR	XL:U-Sulfenic*@45	0.0466273	32.1	8.2e-06	425.251	2	KLLEHR	XL:U-Alkene@63	-1.35842	20.6	0.00025	SDASO-L	inter-subunit
RPT5	R45	RPT4	K63	415.235	5	0.38939	408.558	3	IFRSELQR	XL:U-Sulfenic*@45	-1.17719	26.6	0.00013	425.251	2	KLLEHR	XL:U-Alkene@63	-1.12326	16.9	0.0015	SDASO-L	inter-subunit
RPN1	Y837	RPT2	K37	519.264	4	4.18191	572.778	2	QLASYYSR	XL:U-Thiol@837	-2.07066	17.9	0.021	456.742	2	KGGPATAEK	XL:U-Alkene@37	0.935111	37.4	8e-06	SDASO-L	inter-subunit
RPN1	Y838|S839	RPT2	K37	519.263	4	1.11987	572.777	2	QLASYYSR	XL:U-Thiol@838|XL:U-Thiol@839	-1.37231	16.8	0.02	456.743	2	KGGPATAEK	XL:U-Alkene@37	-0.816422	35.9	3.5e-06	SDASO-L	inter-subunit
RPT5	E294	RPT4	K120	522.521	4	2.45002	469.724	2	RFDSEK	XL:U-Thiol@294	-0.744883	14	0.18	566.312	2	YIVKASSGPR	XL:U-Alkene@120	-1.57475	30.9	5.2e-06	SDASO-L	inter-subunit
RPT5	E294	RPT4	K120	522.522	4	3.15223	469.724	2	RFDSEK	XL:U-Thiol@294	-0.957774	13.6	0.23	566.312	2	YIVKASSGPR	XL:U-Alkene@120	-1.57475	36.3	1.1e-06	SDASO-L	inter-subunit
RPT5	S293|E294	RPT4	K120	522.52	4	0.109329	469.724	2	RFDSEK	XL:U-Thiol@293|XL:U-Thiol@294	-0.957774	12.2	0.33	566.312	2	YIVKASSGPR	XL:U-Alkene@120	-2.28107	34.7	1.9e-05	SDASO-L	inter-subunit
RPT5	S293|E294	RPT4	K120	522.521	4	0.811538	469.723	2	RFDSEK	XL:U-Thiol@293|XL:U-Thiol@294	0.958246	11.4	0.45	566.311	2	YIVKASSGPR	XL:U-Alkene@120	0.0144804	29.9	7.9e-06	SDASO-L	inter-subunit
RPT5	S293|E294	RPT4	K120	522.521	4	1.27968	469.724	2	RFDSEK	XL:U-Thiol@293|XL:U-Thiol@294	-0.744883	12.4	0.11	566.312	2	YIVKASSGPR	XL:U-Alkene@120	-2.10449	34.3	3.1e-06	SDASO-L	inter-subunit
RPT5	S293|E294	RPT4	K120	522.52	4	-0.35881	469.724	2	RFDSEK	XL:U-Thiol@293|XL:U-Thiol@294	-1.17066	11.3	0.64	566.313	2	YIVKASSGPR	XL:U-Alkene@120	-2.45765	29.6	1.6e-05	SDASO-L	inter-subunit
RPT5	S293|E294	RPT4	K120	522.521	4	1.74782	469.724	2	RFDSEK	XL:U-Thiol@293|XL:U-Thiol@294	-0.319101	11	0.6	566.312	2	YIVKASSGPR	XL:U-Alkene@120	-1.04501	29.9	5.4e-06	SDASO-L	inter-subunit
RPN3	H225|D226|E228	RPT6	K33	526.023	4	4.33868	459.702	2	HDNETK	XL:U-Sulfenic*@225|XL:U-Sulfenic*@226|XL:U-Sulfenic*@228	1.56042	14.4	0.021	592.337	2	IQETELKIR	XL:U-Alkene@33	0.207582	24.4	0.00096	SDASO-L	inter-subunit
RPN3	H225|D226	RPT6	K33	526.021	4	1.78108	459.703	2	HDNETK	XL:U-Sulfenic*@225|XL:U-Sulfenic*@226	0.255229	20.5	0.0076	592.338	2	IQETELKIR	XL:U-Alkene@33	-0.974176	29.7	0.00049	SDASO-L	inter-subunit
RPN3	H225|D226	RPT6	K33	526.022	4	3.40864	459.703	2	HDNETK	XL:U-Sulfenic*@225|XL:U-Sulfenic*@226	-0.614898	18.5	0.0015	592.338	2	IQETELKIR	XL:U-Alkene@33	-1.64946	23.7	0.0015	SDASO-L	inter-subunit
RPN3	H225	RPT6	K33	526.022	4	4.10617	459.703	2	HDNETK	XL:U-Sulfenic*@225	-0.179835	21	0.0031	592.337	2	IQETELKIR	XL:U-Alkene@33	0.0387597	25.1	0.0009	SDASO-L	inter-subunit
RPN3	H225	RPT6	K33	526.021	4	1.43232	459.703	2	HDNETK	XL:U-Sulfenic*@225	0.472761	18.9	0.00048	592.339	2	IQETELKIR	XL:U-Alkene@33	-2.32475	28.7	0.00097	SDASO-L	inter-subunit
RPN3	H225	RPT6	K33	526.022	4	3.75741	459.703	2	HDNETK	XL:U-Sulfenic*@225	-0.83243	15.7	0.0064	592.337	2	IQETELKIR	XL:U-Alkene@33	-0.130063	27.7	0.00066	SDASO-L	inter-subunit
α5	E130	α4	K88	703.696	3	4.31928	598.255	2	FGEGASGEER	XL:U-Thiol@130	2.41149	24.9	2.7e-05	896.56	1	ILIEKAR	XL:U-Alkene@88	-4.42346	5.3	0.11	SDASO-L	inter-subunit
α5	E131	α4	K88	703.693	3	-0.28429	598.256	2	FGEGASGEER	XL:U-Thiol@131	-0.430108	26.5	4.3e-05	896.557	1	ILIEKAR	XL:U-Alkene@88	-1.18887	5.8	0.11	SDASO-L	inter-subunit
α5	E131	α4	K88	703.694	3	1.01861	598.257	2	FGEGASGEER	XL:U-Thiol@131	-1.26587	22.2	0.00014	896.559	1	ILIEKAR	XL:U-Alkene@88	-3.30809	8.1	0.078	SDASO-L	inter-subunit
α5	E131	α4	K88	528.022	4	0.983351	598.257	2	FGEGASGEER	XL:U-Thiol@131	-1.60017	20.2	0.00024	448.782	2	ILIEKAR	XL:U-Alkene@88	-0.322455	24.9	0.00091	SDASO-L	inter-subunit
α5	E131	α4	K88	703.355	3	-5.61536	598.256	2	FGEGASGEER	XL:U-Thiol@131	-0.764413	9.1	0.17	896.557	1	ILIEKAR	XL:U-Alkene@88	-1.18887	6.4	0.13	SDASO-L	inter-subunit
α5	G129|E130|E131	α4	K88	528.022	4	1.09916	598.255	2	FGEGASGEER	XL:U-Thiol@129|XL:U-Thiol@130|XL:U-Thiol@131	1.91003	26.7	2.4e-05	448.782	2	ILIEKAR	XL:U-Alkene@88	-0.322455	26.7	0.0029	SDASO-L	inter-subunit
α5	G129|E130|E131	α4	K88	528.022	4	1.21498	598.257	2	FGEGASGEER	XL:U-Thiol@129|XL:U-Thiol@130|XL:U-Thiol@131	-1.26587	30.2	8.8e-06	448.782	2	ILIEKAR	XL:U-Alkene@88	-0.990931	22.6	0.00059	SDASO-L	inter-subunit
α5	G129|E130|E131	α4	K88	528.023	4	3.64705	598.256	2	FGEGASGEER	XL:U-Thiol@129|XL:U-Thiol@130|XL:U-Thiol@131	0.73996	25	9.2e-05	448.782	2	ILIEKAR	XL:U-Alkene@88	-0.54528	28.1	0.0015	SDASO-L	inter-subunit
α5	G129|E130|E131	α4	K88	703.692	3	-0.979169	598.257	2	FGEGASGEER	XL:U-Thiol@129|XL:U-Thiol@130|XL:U-Thiol@131	-1.60017	30.2	7e-06	896.558	1	ILIEKAR	XL:U-Alkene@88	-2.41579	11.8	0.0082	SDASO-L	inter-subunit
α5	G129|E130|E131	α4	K88	528.021	4	-1.56454	598.258	2	FGEGASGEER	XL:U-Thiol@129|XL:U-Thiol@130|XL:U-Thiol@131	-2.60308	25.6	6.5e-05	448.782	2	ILIEKAR	XL:U-Alkene@88	-0.768106	27.9	0.00037	SDASO-L	inter-subunit
α5	G129|E131	α4	K88	528.022	4	1.56242	598.255	2	FGEGASGEER	XL:U-Thiol@129|XL:U-Thiol@131	0.907112	28.4	3e-05	448.781	2	ILIEKAR	XL:U-Alkene@88	0.346022	25.5	0.0033	SDASO-L	inter-subunit
α5	G129|E131	α4	K88	703.694	3	1.36605	598.256	2	FGEGASGEER	XL:U-Thiol@129|XL:U-Thiol@131	0.405654	25.6	0.0001	896.558	1	ILIEKAR	XL:U-Alkene@88	-2.52733	6.2	0.086	SDASO-L	inter-subunit
α5	G129|E131	α4	K88	528.02	4	-2.37523	598.256	2	FGEGASGEER	XL:U-Thiol@129|XL:U-Thiol@131	-0.430108	18.1	0.00089	448.781	2	ILIEKAR	XL:U-Alkene@88	0.123196	27	0.0075	SDASO-L	inter-subunit
α5	G129|E131	α4	K88	528.023	4	3.29961	598.256	2	FGEGASGEER	XL:U-Thiol@129|XL:U-Thiol@131	-0.430108	24.7	3.6e-05	448.782	2	ILIEKAR	XL:U-Alkene@88	-0.768106	25.8	0.0021	SDASO-L	inter-subunit
α5	S128|G129|E130|E131	α4	K88	528.022	4	0.0568462	598.256	2	FGEGASGEER	XL:U-Thiol@128|XL:U-Thiol@129|XL:U-Thiol@130|XL:U-Thiol@131	-0.0958035	24.6	0.00027	448.782	2	ILIEKAR	XL:U-Alkene@88	-0.0996294	25.4	0.0022	SDASO-L	inter-subunit
α1	A97;K98;A102|E103	α2	K91	596.551	4	0.986886	689.828	2	AKAEAAEFR	XL:U-Thiol@97;XL:U-Alkene@98;XL:U-Sulfenic*@102|XL:U-Sulfenic*@103	0.650193	10.4	0.12	494.267	2	KVAHTSYK	XL:U-Alkene@91	-1.4782	26.9	0.00037	SDASO-L	inter-subunit
α1	A97;K98	α2	K91;V92	477.442	5	1.31439	611.3	2	AKAEAAEFR	XL:U-Sulfenic*@97;XL:U-Alkene@98	-0.517714	17	0.0015	388.202	3	KVAHTSYK	XL:U-Alkene@91;XL:U-Sulfenic*@92	-0.330399	14.6	0.096	SDASO-L	inter-subunit
α1	A97;K98	α2	K91;V92	477.643	5	2.42879	611.3	2	AKAEAAEFR	XL:U-Sulfenic*@97;XL:U-Alkene@98	-0.0269569	20.3	0.00033	388.202	3	KVAHTSYK	XL:U-Alkene@91;XL:U-Sulfenic*@92	-0.0728012	23.4	0.0004	SDASO-L	inter-subunit
α1	A97;K98	α2	K91;V92	477.442	5	1.25034	611.3	2	AKAEAAEFR	XL:U-Sulfenic*@97;XL:U-Alkene@98	-0.6813	25.7	2e-05	388.203	3	KVAHTSYK	XL:U-Alkene@91;XL:U-Sulfenic*@92	-1.10319	19.3	0.013	SDASO-L	inter-subunit
α1	A97;K98	α2	K91;V92	477.441	5	-0.222909	611.301	2	AKAEAAEFR	XL:U-Sulfenic*@97;XL:U-Alkene@98	-1.66281	18.2	0.00024	388.202	3	KVAHTSYK	XL:U-Alkene@91;XL:U-Sulfenic*@92	-0.587996	12.1	0.32	SDASO-L	inter-subunit
α1	A97;K98	α2	K91;V92	477.443	5	2.33926	611.3	2	AKAEAAEFR	XL:U-Sulfenic*@97;XL:U-Alkene@98	-0.354128	28.1	1.3e-05	388.202	3	KVAHTSYK	XL:U-Alkene@91;XL:U-Sulfenic*@92	-0.845594	18.8	0.011	SDASO-L	inter-subunit
α1	A97;K98	α2	K91;V92	477.442	5	0.0973615	611.301	2	AKAEAAEFR	XL:U-Sulfenic@97;XL:U-Alkene@98	-0.844885	17.7	0.0015	388.203	3	KVAHTSYK	XL:U-Alkene@91;XL:U-Sulfenic@92	-1.36079	13.1	0.081	SDASO-L	inter-subunit
α1	A97;K98	α2	K91;V92	477.643	5	1.21227	611.301	2	AKAEAAEFR	XL:U-Sulfenic*@97;XL:U-Alkene@98	-0.844885	19.9	6e-05	388.203	3	KVAHTSYK	XL:U-Alkene@91;XL:U-Sulfenic*@92	-1.10319	14.3	0.025	SDASO-L	inter-subunit
α1	A97;K98	α2	K91;V92	477.443	5	3.87655	611.301	2	AKAEAAEFR	XL:U-Sulfenic*@97;XL:U-Alkene@98	-1.33564	24.4	0.00015	388.202	3	KVAHTSYK	XL:U-Alkene@91;XL:U-Sulfenic*@92	-0.587996	20.8	0.0027	SDASO-L	inter-subunit
α1	A97;K98	α2	K91;V92	477.442	5	0.54574	611.3	2	AKAEAAEFR	XL:U-Sulfenic*@97;XL:U-Alkene@98	0.627387	26.5	5.7e-05	388.202	3	KVAHTSYK	XL:U-Alkene@91;XL:U-Sulfenic*@92	0.184797	17.6	0.0099	SDASO-L	inter-subunit
α1	A97;K98	α2	K91;V92	477.443	5	2.85169	611.3	2	AKAEAAEFR	XL:U-Sulfenic*@97;XL:U-Alkene@98	-0.190543	19.7	0.00031	388.202	3	KVAHTSYK	XL:U-Alkene@91;XL:U-Sulfenic*@92	-0.587996	17.6	0.016	SDASO-L	inter-subunit
α1	A97;K98	α2	K91;V92	477.443	5	2.2752	611.301	2	AKAEAAEFR	XL:U-Sulfenic*@97;XL:U-Alkene@98	-1.17206	21.2	0.00033	388.202	3	KVAHTSYK	XL:U-Alkene@91;XL:U-Sulfenic*@92	-0.845594	17.9	0.0055	SDASO-L	inter-subunit
α1	A97;K98	α2	K91;V92	477.643	5	2.10865	611.301	2	AKAEAAEFR	XL:U-Sulfenic*@97;XL:U-Alkene@98	-1.66281	28.5	9.8e-07	388.203	3	KVAHTSYK	XL:U-Alkene@91;XL:U-Sulfenic*@92	-1.61839	17.6	0.019	SDASO-L	inter-subunit
α1	A97;K98	α2	K91;V92	477.441	5	-0.0307468	611.301	2	AKAEAAEFR	XL:U-Sulfenic*@97;XL:U-Alkene@98	-1.33564	21.5	0.00026	388.203	3	KVAHTSYK	XL:U-Alkene@91;XL:U-Sulfenic*@92	-1.61839	16.8	0.0006	SDASO-L	inter-subunit
α1	A97;K98	α2	K91;V92|A93	477.443	5	2.08304	611.3	2	AKAEAAEFR	XL:U-Sulfenic*@97;XL:U-Alkene@98	-0.0269569	21.3	8.8e-05	388.203	3	KVAHTSYK	XL:U-Alkene@91;XL:U-Sulfenic*@92|XL:U-Sulfenic*@93	-1.61839	14.4	0.068	SDASO-L	inter-subunit
α1	A97;K98	α2	K91;V92|A93	477.443	5	2.46736	611.3	2	AKAEAAEFR	XL:U-Sulfenic*@97;XL:U-Alkene@98	-0.354128	22.8	0.00031	388.203	3	KVAHTSYK	XL:U-Alkene@91;XL:U-Sulfenic*@92|XL:U-Sulfenic*@93	-1.61839	15.1	0.062	SDASO-L	inter-subunit
α1	K98;A102;A99|A97|A99	α2	K91	596.552	4	3.54905	689.829	2	AKAEAAEFR	XL:U-Alkene@98;XL:U-Sulfenic*@99&XL:U-Thiol@102|XL:U-Thiol@97&XL:U-Sulfenic*@102|XL:U-Thiol@99&XL:U-Sulfenic*@102	-0.799443	7.5	0.66	494.268	2	KVAHTSYK	XL:U-Alkene@91	-2.89444	19.8	0.0018	SDASO-L	inter-subunit
α1	K98;A102;E103	α2	K91	596.556	4	9.69825	689.828	2	AKAEAAEFR	XL:U-Alkene@98;XL:U-Sulfenic*@102&XL:U-Thiol@103|XL:U-Thiol@102&XL:U-Sulfenic*@103	0.650193	10.9	0.17	494.267	2	KVAHTSYK	XL:U-Alkene@91	-1.88284	23.5	4.1e-05	SDASO-L	inter-subunit
α1	K98;A97|A99|E100|A101	α2	K91;V92	477.442	5	1.57061	611.301	2	AKAEAAEFR	XL:U-Alkene@98;XL:U-Sulfenic*@97|XL:U-Sulfenic*@99|XL:U-Sulfenic*@100|XL:U-Sulfenic*@101	-1.17206	12.1	0.0075	388.202	3	KVAHTSYK	XL:U-Alkene@91;XL:U-Sulfenic*@92	-0.330399	11.9	0.12	SDASO-L	inter-subunit
α1	K98;E103;A97|A99|E100|A101|A102	α2	K91	596.551	4	1.19186	689.829	2	AKAEAAEFR	XL:U-Alkene@98;XL:U-Thiol@103;XL:U-Sulfenic@97|XL:U-Sulfenic@99|XL:U-Sulfenic@100|XL:U-Sulfenic@101|XL:U-Sulfenic@102	-0.799443	8.6	0.29	494.267	2	KVAHTSYK	XL:U-Alkene@91	-1.88284	24.4	0.00053	SDASO-L	inter-subunit
α1	K98;E103;A97|A99|E100	α2	K91	596.549	4	-1.06285	689.828	2	AKAEAAEFR	XL:U-Alkene@98;XL:U-Thiol@103;XL:U-Sulfenic*@97|XL:U-Sulfenic*@99|XL:U-Sulfenic*@100	0.0703382	11.6	0.015	494.267	2	KVAHTSYK	XL:U-Alkene@91	-1.88284	28.6	4.9e-05	SDASO-L	inter-subunit
RPN8	K203	RPN5	E436|E437	540.042	4	2.90028	414.253	2	GLQSKLK	XL:U-Alkene@203	-0.891549	19.3	0.022	656.822	2	EEIMHGLQAK	XL:U-Thiol@436|XL:U-Thiol@437	0.971667	20.1	0.0015	SDASO-L	inter-subunit
RPN8	K203	RPN5	E436|E437	540.043	4	4.71198	414.253	2	GLQSKLK	XL:U-Alkene@203	-1.13295	26.2	0.0062	656.823	2	EEIMHGLQAK	XL:U-Thiol@436|XL:U-Thiol@437	0.0581778	23.5	0.0014	SDASO-L	inter-subunit
RPN8	K203	RPN5	E436|E437	540.045	4	8.90152	414.253	2	GLQSKLK	XL:U-Alkene@203	-0.408752	24.2	0.005	656.822	2	EEIMHGLQAK	XL:U-Thiol@436|XL:U-Thiol@437	0.971667	25.1	7.9e-05	SDASO-L	inter-subunit
RPN8	K203	RPN5	E436|E437	540.042	4	2.90028	414.254	2	GLQSKLK	XL:U-Alkene@203	-2.58133	24.2	0.004	656.825	2	EEIMHGLQAK	XL:U-Thiol@436|XL:U-Thiol@437	-3.13902	9.3	0.42	SDASO-L	inter-subunit
RPN11	N215|L216|H217	RPN8	K195	540.553	4	6.69868	522.263	2	MLMNLHK	XL:U-Thiol@215|XL:U-Thiol@216|XL:U-Thiol@217	0.715365	9.9	0.16	549.83	2	LTNQLKSLK	XL:U-Alkene@195	-0.48419	26.1	0.00013	SDASO-L	inter-subunit
RPT3	V86|K87	RPT6	K54	544.043	4	-0.595277	397.548	3	RAQEEVKR	XL:U-Sulfenic*@86|XL:U-Sulfenic*@87	1.82007	15.6	0.065	492.268	2	NALNDKVR	XL:U-Alkene@54	-2.43629	23.6	0.0013	SDASO-L	inter-subunit
RPN11	D229|Y230	RPN5	K404	545.765	4	3.45015	567.729	2	MYDYEEK	XL:U-Thiol@229|XL:U-Thiol@230	-1.51332	9.1	0.038	514.792	2	IVNFEKPK	XL:U-Alkene@404	-0.543943	24.5	8.2e-05	SDASO-L	inter-subunit
RPN11	Y230|E231	RPN5	K404	545.764	4	3.11403	567.729	2	MYDYEEK	XL:U-Thiol@230|XL:U-Thiol@231	-1.51332	5	0.84	514.792	2	IVNFEKPK	XL:U-Alkene@404	0.621576	25.6	7.1e-05	SDASO-L	inter-subunit
RPN11	D229|Y230|E231	RPN5	K404	549.761	4	-0.820481	575.726	2	MYDYEEK	Oxidation@227;XL:U-Thiol@229|XL:U-Thiol@230|XL:U-Thiol@231	-1.04536	7.9	0.062	514.792	2	IVNFEKPK	XL:U-Alkene@404	0.427323	21.7	0.00057	SDASO-L	inter-subunit
RPN11	Y228|D229|Y230|E231	RPN5	K404	549.762	4	0.625443	575.726	2	MYDYEEK	Oxidation@227;XL:U-Thiol@228|XL:U-Thiol@229|XL:U-Thiol@230|XL:U-Thiol@231	-2.08752	7.9	0.23	514.793	2	IVNFEKPK	XL:U-Alkene@404	-0.932449	18.3	0.0032	SDASO-L	inter-subunit
RPN11	Y230|E231	RPN5	K404	549.762	4	0.514218	575.725	2	MYDYEEK	Oxidation@227;XL:U-Thiol@230|XL:U-Thiol@231	-0.00319805	7.3	0.04	514.793	2	IVNFEKPK	XL:U-Alkene@404	-0.738196	12.7	0.087	SDASO-L	inter-subunit
RPN11	Y230	RPN5	K404	549.761	4	-1.37661	575.726	2	MYDYEEK	Oxidation@227;XL:U-Thiol@230	-2.08752	14.5	8.2e-05	514.792	2	IVNFEKPK	XL:U-Alkene@404	0.427323	20.5	0.0019	SDASO-L	inter-subunit
RPN7	K416	RPN6	E428	737.734	3	0.819327	530.301	2	LQKYGAAVR	XL:U-Alkene@416	0.0820406	29.7	0.00015	1152.6	1	VVDQLFEK	XL:U-Sulfenic*@428	0.194043	12.5	0.00064	SDASO-L	inter-subunit
RPN7	K416	RPN6	E428	737.734	3	1.89633	530.3	2	LQKYGAAVR	XL:U-Alkene@416	0.459185	34.7	0.0001	1152.6	1	VVDQLFEK	XL:U-Sulfenic*@428	0.107282	15.8	0.0006	SDASO-L	inter-subunit
RPN7	K416	RPN6	E428	738.067	3	-0.643055	530.301	2	LQKYGAAVR	XL:U-Alkene@416	-0.295104	28.5	0.00015	1152.61	1	VVDQLFEK	XL:U-Sulfenic*@428	-7.00704	9.7	0.0087	SDASO-L	inter-subunit
RPN7	K416	RPN6	E428	737.736	3	3.8018	530.301	2	LQKYGAAVR	XL:U-Alkene@416	-0.295104	32	0.00011	1134.59	1	VVDQLFEK	XL:U-Thiol@428	-1.97988	17.4	0.00092	SDASO-L	inter-subunit
RPN7	K416	RPN6	E428	737.734	3	1.97918	530.3	2	LQKYGAAVR	XL:U-Alkene@416	1.40205	36.1	6.5e-05	1152.6	1	VVDQLFEK	XL:U-Sulfenic*@428	0.627846	18.1	3.8e-05	SDASO-L	inter-subunit
RPN7	K416	RPN6	E428	737.734	3	1.15071	530.301	2	LQKYGAAVR	XL:U-Alkene@416	-0.295104	33.6	0.00019	1134.59	1	VVDQLFEK	XL:U-Thiol@428	-2.24429	15.6	0.0059	SDASO-L	inter-subunit
RPN7	K416	RPN6	E428	737.733	3	-0.00913811	530.301	2	LQKYGAAVR	XL:U-Alkene@416	-0.672248	35.1	8.3e-05	1134.59	1	VVDQLFEK	XL:U-Thiol@428	-2.68498	13.5	0.006	SDASO-L	inter-subunit
RPN7	K416	RPN6	E428	737.736	3	3.63611	530.301	2	LQKYGAAVR	XL:U-Alkene@416	-0.295104	34.7	0.00013	1152.6	1	VVDQLFEK	XL:U-Sulfenic*@428	-0.500042	11.7	0.00074	SDASO-L	inter-subunit
RPN7	K416	RPN6	E428	737.735	3	2.7248	530.301	2	LQKYGAAVR	XL:U-Alkene@416	-0.86082	30.6	0.0011	1152.6	1	VVDQLFEK	XL:U-Sulfenic*@428	-1.71469	15.2	0.00099	SDASO-L	inter-subunit
RPN7	K416	RPN6	E428	737.734	3	1.06787	530.301	2	LQKYGAAVR	XL:U-Alkene@416	-0.672248	33.9	0.00021	1152.6	1	VVDQLFEK	XL:U-Sulfenic*@428	-0.673563	16.1	0.00012	SDASO-L	inter-subunit
RPT5	K120	RPT4	V119	556.81	4	3.07648	486.778	2	AAVVKTSSR	XL:U-Alkene@120	-1.84635	31.6	0.00028	626.84	2	YIVKASSGPR	XL:U-Sulfenic*@119	0.0768943	16.4	0.0026	SDASO-L	inter-subunit
RPT5	K120	RPT4	V119|K120	556.81	4	3.51574	486.778	2	AAVVKTSSR	XL:U-Alkene@120	-1.23005	25.7	6.1e-05	626.84	2	YIVKASSGPR	XL:U-Sulfenic*@119|XL:U-Sulfenic*@120	-0.720757	12.5	0.043	SDASO-L	inter-subunit
RPT5	K120	RPT4	V119|K120	556.81	4	3.18629	486.777	2	AAVVKTSSR	XL:U-Alkene@120	0.824276	28	4.6e-05	626.84	2	YIVKASSGPR	XL:U-Sulfenic*@119|XL:U-Sulfenic*@120	-1.19935	12.5	0.029	SDASO-L	inter-subunit
RPT5	K120	RPT4	Y117|I118|V119|K120	556.81	4	3.73537	486.776	2	AAVVKTSSR	XL:U-Alkene@120	2.26231	27.7	4.8e-05	626.839	2	YIVKASSGPR	XL:U-Sulfenic*@117|XL:U-Sulfenic*@118|XL:U-Sulfenic*@119|XL:U-Sulfenic*@120	0.555486	12.1	0.019	SDASO-L	inter-subunit
α2	Y101	β3	K70	557.035	4	-0.700879	612.804	2	IYGEYPPTK	XL:U-Thiol@101	-3.26791	17.8	0.00098	492.263	2	YKTNLYK	XL:U-Alkene@70	0.803163	20.4	0.0075	SDASO-L	inter-subunit
RPN11	E263;K267;E260|L261|T262|E260|L261	RPN8	K300	627.321	4	4.02954	817.394	2	ELTEEELKTR	XL:U-Alkene@267;XL:U-Sulfenic*@260&XL:U-Thiol@263|XL:U-Sulfenic*@261&XL:U-Thiol@263|XL:U-Sulfenic*@262&XL:U-Thiol@263|XL:U-Thiol@260&XL:U-Sulfenic*@263|XL:U-Thiol@261&XL:U-Sulfenic*@263	0.427659	16.9	0.0077	428.238	2	KIQEQR	XL:U-Alkene@300	0.0278565	14.8	0.039	SDASO-L	inter-subunit
RPN11	E265;K267;E260|L261|T262|E263|E264	RPN8	K300	627.321	4	4.5168	817.395	2	ELTEEELKTR	XL:U-Sulfenic*@265;XL:U-Alkene@267;XL:U-Thiol@260|XL:U-Thiol@261|XL:U-Thiol@262|XL:U-Thiol@263|XL:U-Thiol@264	-1.65212	12.6	0.035	428.238	2	KIQEQR	XL:U-Alkene@300	-0.906204	14.4	0.064	SDASO-L	inter-subunit
RPN11	L266;K267;E260|L261|T262|E263|E264	RPN8	K300	627.569	4	-0.330461	817.394	2	ELTEEELKTR	XL:U-Sulfenic*@266;XL:U-Alkene@267;XL:U-Thiol@260|XL:U-Thiol@261|XL:U-Thiol@262|XL:U-Thiol@263|XL:U-Thiol@264	0.427659	11.5	0.14	428.238	2	KIQEQR	XL:U-Alkene@300	-0.205659	15.8	0.044	SDASO-L	inter-subunit
RPN11	L266;K267;L261|T262	RPN8	K300	627.319	4	0.91108	817.396	2	ELTEEELKTR	XL:U-Sulfenic*@266;XL:U-Alkene@267;XL:U-Thiol@261|XL:U-Thiol@262	-2.38616	12.8	0.15	428.238	2	KIQEQR	XL:U-Alkene@300	-0.672689	14.4	0.082	SDASO-L	inter-subunit
RPN3	K401	RPN7	E389	575.816	4	0.561385	335.716	2	KISLR	XL:U-Alkene@401	-0.345384	13.2	0.017	806.909	2	VNGIVETNRPDNK	XL:U-Thiol@389	-0.348132	36.2	3.3e-06	SDASO-L	inter-subunit
RPN3	K401	RPN7	E389	575.816	4	1.7294	335.716	2	KISLR	XL:U-Alkene@401	-0.941126	12.2	0.0065	806.91	2	VNGIVETNRPDNK	XL:U-Thiol@389	-0.967779	29	1.2e-05	SDASO-L	inter-subunit
RPN3	K401	RPN7	E389	575.817	4	2.68506	335.716	2	KISLR	XL:U-Alkene@401	-0.345384	15.6	0.02	806.909	2	VNGIVETNRPDNK	XL:U-Thiol@389	0.395446	32.1	6.2e-06	SDASO-L	inter-subunit
RPN3	K401	RPN7	E389	575.817	4	2.57887	335.716	2	KISLR	XL:U-Alkene@401	-1.239	12.4	0.0086	806.91	2	VNGIVETNRPDNK	XL:U-Thiol@389	-0.595991	33	6e-06	SDASO-L	inter-subunit
RPN3	K401	RPN7	E389	575.815	4	0.242835	335.716	2	KISLR	XL:U-Alkene@401	-1.53687	15	0.021	806.91	2	VNGIVETNRPDNK	XL:U-Thiol@389	-1.21564	33.7	7.9e-07	SDASO-L	inter-subunit
RPN3	K401	RPN7	E389|D394	460.853	5	-1.13006	335.716	2	KISLR	XL:U-Alkene@401	-1.239	13.4	0.045	538.276	3	VNGIVETNRPDNK	XL:U-Thiol@389|XL:U-Thiol@394	-1.04367	17.5	0.045	SDASO-L	inter-subunit
RPN3	K401	RPN7	E389|N391	460.854	5	0.595426	335.716	2	KISLR	XL:U-Alkene@401	-0.643255	12.1	0.019	538.275	3	VNGIVETNRPDNK	XL:U-Thiol@389|XL:U-Thiol@391	0.628333	16.6	0.038	SDASO-L	inter-subunit
RPN3	K401	RPN7	E389|T390	575.817	4	2.79124	335.716	2	KISLR	XL:U-Alkene@401	-1.239	13.1	0.003	806.909	2	VNGIVETNRPDNK	XL:U-Thiol@389|XL:U-Thiol@390	-0.224202	35.6	3.8e-06	SDASO-L	inter-subunit
RPN3	K401	RPN7	E389|T390	460.853	5	-1.72734	335.716	2	KISLR	XL:U-Alkene@401	-1.239	12.1	0.021	538.276	3	VNGIVETNRPDNK	XL:U-Thiol@389|XL:U-Thiol@390	-1.60101	17.6	0.04	SDASO-L	inter-subunit
RPN3	K401	RPN7	E389|T390	575.816	4	1.51704	335.716	2	KISLR	XL:U-Alkene@401	-1.239	12.7	0.0067	806.908	2	VNGIVETNRPDNK	XL:U-Thiol@389|XL:U-Thiol@390	1.0151	27.4	2.6e-05	SDASO-L	inter-subunit
RPN3	K401	RPN7	E389|T390	575.813	4	-4.11069	335.716	2	KISLR	XL:U-Alkene@401	0.548229	14.6	0.012	806.908	2	VNGIVETNRPDNK	XL:U-Thiol@389|XL:U-Thiol@390	1.75868	28.2	0.00012	SDASO-L	inter-subunit
RPN3	K401	RPN7	E389|T390|N391|D394	460.853	5	-1.7937	335.716	2	KISLR	XL:U-Alkene@401	-0.643255	13.2	0.015	538.275	3	VNGIVETNRPDNK	XL:U-Thiol@389|XL:U-Thiol@390|XL:U-Thiol@391|XL:U-Thiol@394	0.814112	14.7	0.09	SDASO-L	inter-subunit
RPN3	K401	RPN7	E389|T390|N391|R392	575.813	4	-3.79214	335.716	2	KISLR	XL:U-Alkene@401	-1.239	13	0.021	806.911	2	VNGIVETNRPDNK	XL:U-Thiol@389|XL:U-Thiol@390|XL:U-Thiol@391|XL:U-Thiol@392	-1.71136	21.2	0.0015	SDASO-L	inter-subunit
RPN3	K401	RPN7	E389|T390|N391|R392|P393|D394	460.853	5	-1.06369	335.716	2	KISLR	XL:U-Alkene@401	-0.345384	13.2	0.016	538.275	3	VNGIVETNRPDNK	XL:U-Thiol@389|XL:U-Thiol@390|XL:U-Thiol@391|XL:U-Thiol@392|XL:U-Thiol@393|XL:U-Thiol@394	0.442555	16.3	0.1	SDASO-L	inter-subunit
RPN3	K401	RPN7	E389|T390|N391|R392|P393|D394	460.853	5	-1.72734	335.716	2	KISLR	XL:U-Alkene@401	-1.239	13.4	0.026	538.276	3	VNGIVETNRPDNK	XL:U-Thiol@389|XL:U-Thiol@390|XL:U-Thiol@391|XL:U-Thiol@392|XL:U-Thiol@393|XL:U-Thiol@394	-2.15834	13.6	0.3	SDASO-L	inter-subunit
RPN3	K401	RPN7	V388|E389|T390|N391|R392	460.854	5	0.728155	335.716	2	KISLR	XL:U-Alkene@401	-0.0475133	13.2	0.066	538.275	3	VNGIVETNRPDNK	XL:U-Thiol@388|XL:U-Thiol@389|XL:U-Thiol@390|XL:U-Thiol@391|XL:U-Thiol@392	0.999891	17	0.026	SDASO-L	inter-subunit
RPT1	D55;K57;Q51|T52|E53|N54|Q51|T52|E53|N54	RPT2	K58	633.586	4	1.03619	909.421	2	QTENDLKDIEAR	XL:U-Alkene@57;XL:U-Sulfenic*@51&XL:U-Thiol@55|XL:U-Sulfenic*@52&XL:U-Thiol@55|XL:U-Sulfenic*@53&XL:U-Thiol@55|XL:U-Sulfenic*@54&XL:U-Thiol@55|XL:U-Thiol@51&XL:U-Sulfenic*@55|XL:U-Thiol@52&XL:U-Sulfenic*@55|XL:U-Thiol@53&XL:U-Sulfenic*@55|XL:U-Thiol@54&XL:U-Sulfenic*@55	3.26543	13.2	0.043	348.742	2	LKLLR	XL:U-Alkene@58	-0.568242	15.9	0.00098	SDASO-L	inter-subunit
RPT1	L56;K57;N54|D55	RPT2	K58	633.586	4	0.264299	909.428	2	QTENDLKDIEAR	XL:U-Sulfenic@56;XL:U-Alkene@57;XL:U-Thiol@54|XL:U-Thiol@55	-4.98154	6.7	0.95	348.742	2	LKLLR	XL:U-Alkene@58	-0.854986	13.4	0.0065	SDASO-L	inter-subunit
RPT1	L56|K57	RPT2	K58	576.317	4	1.4	530.26	3	QTENDLKDIEAR	XL:U-Thiol@56|XL:U-Thiol@57	-0.819869	12.3	0.35	348.742	2	LKLLR	XL:U-Alkene@58	-0.568242	16.8	0.0061	SDASO-L	inter-subunit
RPN11	K246;I247;E249	RPN7	K225	637.818	4	0.415777	835.402	2	SMVKIAEQYSK	XL:U-Alkene@246;XL:U-Sulfenic@247;XL:U-Thiol@249	1.51189	8.5	0.25	431.226	2	NFKEAAK	XL:U-Alkene@225	0.725586	14.6	0.1	SDASO-L	inter-subunit
α1	K98;R105;E103|A102|E103	RPN7	K225	638.069	4	-2.54927	835.405	2	AKAEAAEFRYK	XL:U-Alkene@98;XL:U-Sulfenic*@103&XL:U-Thiol@105|XL:U-Thiol@102&XL:U-Sulfenic*@105|XL:U-Thiol@103&XL:U-Sulfenic*@105	2.02813	8.7	0.15	431.228	2	NFKEAAK	XL:U-Alkene@225	-2.52096	18.3	0.0072	SDASO-L	inter-subunit
RPT5	K61	RPT4	D89	581.053	4	0.914646	536.952	3	LSHENNVMLEKIK	XL:U-Alkene@61	-1.10989	16.7	0.073	695.347	1	LYDK	XL:U-Thiol@89	-4.9331	5	0.88	SDASO-L	inter-subunit
RPT3	K87	RPT4	E111|S113|E114|E115|K116	582.061	4	9.01091	457.24	2	AQEEVKR	XL:U-Alkene@87	1.20635	17.2	0.0062	706.871	2	ELSEEKYIVK	XL:U-Sulfenic*@111|XL:U-Sulfenic*@113|XL:U-Sulfenic*@114|XL:U-Sulfenic*@115|XL:U-Sulfenic*@116	0.0155089	20.7	0.0028	SDASO-L	inter-subunit
RPT3	K87	RPT4	S113|E115|K116|Y117	582.057	4	2.49823	457.24	2	AQEEVKR	XL:U-Alkene@87	1.42505	15.2	0.019	706.871	2	ELSEEKYIVK	XL:U-Sulfenic*@113|XL:U-Sulfenic*@115|XL:U-Sulfenic*@116|XL:U-Sulfenic*@117	-0.408897	21.4	0.0033	SDASO-L	inter-subunit
RPT5	K63;K66	RPT4	K90;T91|E92|N93	709.597	4	-2.14025	491.765	2	IKDNKEK	XL:U-Alkene@63;XL:U-Alkene@66	-4.49977	10	0.29	725.35	2	LYDKTENDIK	XL:U-Alkene@90;XL:U-Thiol@91|XL:U-Thiol@92|XL:U-Thiol@93	-0.458123	7.6	0.65	SDASO-L	inter-subunit
RPN9	W373|N374|D375|V377	RPN8	K198	587.81	4	0.552391	708.845	2	LVEWNDQVEK	XL:U-Thiol@373|XL:U-Thiol@374|XL:U-Thiol@375|XL:U-Thiol@377	0.740461	16.5	0.051	457.768	2	SLKGLQSK	XL:U-Alkene@198	0.534956	27	0.00012	SDASO-L	inter-subunit
RPN9	W373|N374|D375	RPN8	K198	587.812	4	3.25673	708.847	2	LVEWNDQVEK	XL:U-Thiol@373|XL:U-Thiol@374|XL:U-Thiol@375	-3.06854	13.7	0.12	457.769	2	SLKGLQSK	XL:U-Alkene@198	-0.557299	12.8	0.0017	SDASO-L	inter-subunit
RPN9	W373	RPN8	K198	587.811	4	2.32061	708.845	2	LVEWNDQVEK	XL:U-Thiol@373	-0.388136	23.7	0.0014	457.769	2	SLKGLQSK	XL:U-Alkene@198	0.098054	27.8	7.7e-05	SDASO-L	inter-subunit
RPN9	D148|L149	RPN5	K292	784.406	3	-6.40729	1117.54	1	DLLDDLEK	XL:U-Thiol@148|XL:U-Thiol@149	1.83299	17.9	0.0063	607.835	2	KLESQESLVK	XL:U-Alkene@292	-0.471999	32.5	4.5e-06	SDASO-L	inter-subunit
RPN9	D148|L149	RPN5	K292	783.746	3	5.07404	1117.55	1	DLLDDLEK	XL:U-Thiol@148|XL:U-Thiol@149	-3.08851	9.1	0.16	607.835	2	KLESQESLVK	XL:U-Alkene@292	-0.142963	24.6	0.00051	SDASO-L	inter-subunit
RPN9	D148|L149	RPN5	K292	783.745	3	4.06034	1117.54	1	DLLDDLEK	XL:U-Thiol@148|XL:U-Thiol@149	-0.225099	19.6	0.0056	607.834	2	KLESQESLVK	XL:U-Alkene@292	0.515111	34.1	0.00012	SDASO-L	inter-subunit
RPN9	D148|L149	RPN5	K292	783.742	3	0.785309	1117.55	1	DLLDDLEK	XL:U-Thiol@148|XL:U-Thiol@149	-2.01473	9.4	0.15	607.836	2	KLESQESLVK	XL:U-Alkene@292	-1.78814	30.1	1.5e-05	SDASO-L	inter-subunit
RPN9	D148|L149	RPN5	K292	783.74	3	-1.94388	1117.55	1	DLLDDLEK	XL:U-Thiol@148|XL:U-Thiol@149	-1.56733	14.6	0.051	607.836	2	KLESQESLVK	XL:U-Alkene@292	-1.62363	26.6	7.1e-06	SDASO-L	inter-subunit
RPN9	D148	RPN5	K292	784.076	3	-0.357306	1117.54	1	DLLDDLEK	XL:U-Thiol@148	4.60694	14.5	0.023	607.835	2	KLESQESLVK	XL:U-Alkene@292	-0.471999	30.1	0.00023	SDASO-L	inter-subunit
RPT5	E397|A398|G399|M400	RPT1	K220	590.823	4	1.70299	694.377	2	AVTVEAGMIALR	XL:U-Thiol@397|XL:U-Thiol@398|XL:U-Thiol@399|XL:U-Thiol@400	-2.68165	15.4	0.0064	478.265	2	DQIEKLR	XL:U-Alkene@220	-1.826	20.9	0.011	SDASO-L	inter-subunit
RPT1	K394	RPT2	S294	597.272	4	-4.03794	614.311	2	IHSKSMSVER	XL:U-Alkene@394	-0.354462	32.5	5.2e-06	571.233	2	YDSNSGGER	XL:U-Thiol@294	-0.231799	12.3	0.0023	SDASO-L	inter-subunit
RPT1	K394	RPT2	Y292|D293|N295|S296|G297	597.275	4	1.28489	614.31	2	IHSKSMSVER	XL:U-Alkene@394	1.27338	23.2	0.00038	571.23	2	YDSNSGGER	XL:U-Thiol@292|XL:U-Thiol@293|XL:U-Thiol@295|XL:U-Thiol@296|XL:U-Thiol@297	5.02003	10.9	0.056	SDASO-L	inter-subunit
RPN12	D130	RPN3	K368	604.077	4	1.62474	718.848	2	FHSELQYLDK	XL:U-Thiol@130	-0.323355	24.2	9.3e-05	480.3	2	YKQLLLK	XL:U-Alkene@368	-1.70546	23.2	0.0072	SDASO-L	inter-subunit
RPN12	D130	RPN3	K368	604.077	4	1.32112	718.847	2	FHSELQYLDK	XL:U-Thiol@130	0.233091	32.1	3.8e-05	480.3	2	YKQLLLK	XL:U-Alkene@368	-0.456245	25.9	0.0067	SDASO-L	inter-subunit
RPN12	D130	RPN3	K368	604.078	4	3.24406	718.848	2	FHSELQYLDK	XL:U-Thiol@130	-0.601578	36	2.1e-05	480.3	2	YKQLLLK	XL:U-Alkene@368	-1.70546	26	0.0096	SDASO-L	inter-subunit
RPN12	D130	RPN3	K368	604.075	4	-2.52477	718.847	2	FHSELQYLDK	XL:U-Thiol@130	0.0939792	28.3	9.5e-05	480.3	2	YKQLLLK	XL:U-Alkene@368	-0.248041	27.3	0.0067	SDASO-L	inter-subunit
RPN12	D130	RPN3	K368	604.078	4	2.02957	718.848	2	FHSELQYLDK	XL:U-Thiol@130	-0.74069	29	5.6e-05	480.3	2	YKQLLLK	XL:U-Alkene@368	-1.49726	22.1	0.0077	SDASO-L	inter-subunit
RPN12	L129|D130	RPN3	K368	604.078	4	1.92836	718.847	2	FHSELQYLDK	XL:U-Thiol@129|XL:U-Thiol@130	1.06776	33.3	6.6e-06	480.3	2	YKQLLLK	XL:U-Alkene@368	-0.872651	23.6	0.0076	SDASO-L	inter-subunit
RPN2	K794	RPT2	E90|E91	605.285	4	4.96721	727.328	2	MYEEASGKEVEK	XL:U-Alkene@794	1.28499	34.6	9.5e-07	474.229	2	KQEEEK	XL:U-Thiol@90|XL:U-Thiol@91	-1.33841	12.5	0.69	SDASO-L	inter-subunit
RPN2	K794	RPT2	E90|E91	605.282	4	-0.184084	727.33	2	MYEEASGKEVEK	XL:U-Alkene@794	-1.60228	30.9	9.6e-07	474.228	2	KQEEEK	XL:U-Thiol@90|XL:U-Thiol@91	1.19201	13.2	0.2	SDASO-L	inter-subunit
β2	E178|E179	β7	K251	814.07	3	2.17835	746.375	1	EEAIK	XL:U-Thiol@178|XL:U-Thiol@179	0.265568	9.4	0.82	838.913	2	NLQVENMKWDFAK	XL:U-Alkene@251	-5.46211	37.4	2.7e-06	SDASO-L	inter-subunit
β2	E178|E179	β7	K251	814.071	3	3.75478	746.376	1	EEAIK	XL:U-Thiol@178|XL:U-Thiol@179	-0.806278	13.8	0.52	838.908	2	NLQVENMKWDFAK	XL:U-Alkene@251	0.497988	27.7	0.00014	SDASO-L	inter-subunit
β2	E178|E179	β7	K251	814.071	3	3.75478	746.376	1	EEAIK	XL:U-Thiol@178|XL:U-Thiol@179	-1.20822	13.6	0.57	838.91	2	NLQVENMKWDFAK	XL:U-Alkene@251	-2.36287	45	2.3e-07	SDASO-L	inter-subunit
β2	E178|E179	β7	K251	814.067	3	-0.524116	746.377	1	EEAIK	XL:U-Thiol@178|XL:U-Thiol@179	-2.14608	9.4	0.76	838.907	2	NLQVENMKWDFAK	XL:U-Alkene@251	1.69002	26.6	0.00014	SDASO-L	inter-subunit
β2	E179	β7	K251	814.069	3	1.50273	764.386	1	EEAIK	XL:U-Sulfenic*@179	-0.172408	8.1	0.0033	838.907	2	NLQVENMKWDFAK	XL:U-Alkene@251	1.33241	37.5	2.2e-06	SDASO-L	inter-subunit
β2	E179	β7	K251	814.072	3	5.18108	746.375	1	EEAIK	XL:U-Thiol@179	0.667511	10	0.28	838.906	2	NLQVENMKWDFAK	XL:U-Alkene@251	2.40523	23.8	0.00034	SDASO-L	inter-subunit
RPN2	K611	PHO88	G181	816.118	3	1.76056	828.471	2	IVQLLSKSHNAHVR	XL:U-Alkene@611	-0.886641	48.6	3e-07	791.409	1	AGNAGVK	XL:U-Sulfenic*@181	-1.26277	13.2	0.00039	SDASO-L	inter-subunit
RPN2	K611	PHO88	N182	612.341	4	3.35256	828.471	2	IVQLLSKSHNAHVR	XL:U-Alkene@611	-0.886641	47.9	1.8e-07	791.41	1	AGNAGVK	XL:U-Sulfenic*@182	-2.77905	6.9	0.089	SDASO-L	inter-subunit
RPN2	K611	RPT6	E45	408.562	6	-0.202615	414.739	4	IVQLLSKSHNAHVR	XL:U-Alkene@611	-0.913932	24.3	0.008	387.202	2	LEAQR	XL:U-Thiol@45	-0.119961	12.9	0.22	SDASO-L	inter-subunit
RPN2	K611	RPT6	E45	408.562	6	0.171784	414.739	4	IVQLLSKSHNAHVR	XL:U-Alkene@611	-0.913932	33.8	0.00082	387.202	2	LEAQR	XL:U-Thiol@45	-0.119961	13.4	0.25	SDASO-L	inter-subunit
RPN2	K611	RPT6	E45	816.451	3	-0.0107337	828.47	2	IVQLLSKSHNAHVR	XL:U-Alkene@611	0.441106	45.2	4.5e-07	791.408	1	LEAQR	XL:U-Sulfenic*@45	0.506226	8.6	0.013	SDASO-L	inter-subunit
RPN2	K611	RPT6	E45	408.562	6	-0.0528553	414.739	4	IVQLLSKSHNAHVR	XL:U-Alkene@611	-1.15505	31.6	0.00048	387.202	2	LEAQR	XL:U-Thiol@45	-0.378224	10.3	0.93	SDASO-L	inter-subunit
RPN2	K611	RPT6	E45	408.563	6	3.39161	414.739	4	IVQLLSKSHNAHVR	XL:U-Alkene@611	-1.15505	22.7	0.04	387.202	2	LEAQR	XL:U-Thiol@45	-0.378224	12.4	0.6	SDASO-L	inter-subunit
RPN2	K611	RPT6	E45	408.563	6	1.89402	414.739	4	IVQLLSKSHNAHVR	XL:U-Alkene@611	-1.39616	30.2	0.0035	387.202	2	LEAQR	XL:U-Thiol@45	-0.378224	13.3	0.18	SDASO-L	inter-subunit
RPN2	K611	RPT6	E45|A46	612.339	4	0.35737	828.47	2	IVQLLSKSHNAHVR	XL:U-Alkene@611	-0.0417113	46.1	8.5e-07	791.408	1	LEAQR	XL:U-Sulfenic*@45|XL:U-Sulfenic*@46	-0.50463	9.1	0.013	SDASO-L	inter-subunit
RPN2	K611	RPT6	E45|A46	408.563	6	1.66938	414.739	4	IVQLLSKSHNAHVR	XL:U-Alkene@611	-0.431701	29.9	0.0013	387.202	2	LEAQR	XL:U-Thiol@45|XL:U-Thiol@46	0.138301	11.8	0.78	SDASO-L	inter-subunit
RPN2	K611	RPT6	L44	612.34	4	1.05625	828.47	2	IVQLLSKSHNAHVR	XL:U-Alkene@611	0.0789931	50.2	3.1e-08	791.407	1	LEAQR	XL:U-Sulfenic*@44	0.758941	7.1	0.034	SDASO-L	inter-subunit
RPN2	K611	RPT6	L44|E45	816.118	3	2.50936	828.47	2	IVQLLSKSHNAHVR	XL:U-Alkene@611	-0.0417113	49.4	4.8e-08	791.408	1	LEAQR	XL:U-Sulfenic*@44|XL:U-Sulfenic*@45	0.000797692	6.4	0.036	SDASO-L	inter-subunit
RPN2	K611	RPT6	L44|E45	816.118	3	2.06008	828.471	2	IVQLLSKSHNAHVR	XL:U-Alkene@611	-0.403824	51.6	1.4e-08	791.409	1	LEAQR	XL:U-Sulfenic*@44|XL:U-Sulfenic*@45	-1.01006	10.7	0.023	SDASO-L	inter-subunit
RPN2	K611	RPT6	L44|E45	612.34	4	1.85496	828.471	2	IVQLLSKSHNAHVR	XL:U-Alkene@611	-0.524529	46.2	2.3e-08	791.409	1	LEAQR	XL:U-Sulfenic*@44|XL:U-Sulfenic*@45	-0.757344	10.2	0.0018	SDASO-L	inter-subunit
RPN2	K611	RPT6	L44|E45	816.117	3	0.936881	828.471	2	IVQLLSKSHNAHVR	XL:U-Alkene@611	-0.886641	48	7.4e-07	791.409	1	LEAQR	XL:U-Sulfenic*@44|XL:U-Sulfenic*@45	-0.757344	7.2	0.019	SDASO-L	inter-subunit
RPN2	K611	RPT6	L44|E45	612.342	4	4.25112	828.471	2	IVQLLSKSHNAHVR	XL:U-Alkene@611	-1.24875	43.4	1.1e-06	791.409	1	LEAQR	XL:U-Sulfenic*@44|XL:U-Sulfenic*@45	-1.38913	6.3	0.11	SDASO-L	inter-subunit
RPN2	K611	RPT6	L44|E45	816.117	3	1.01176	828.47	2	IVQLLSKSHNAHVR	XL:U-Alkene@611	0.199697	50	9.3e-08	791.408	1	LEAQR	XL:U-Sulfenic*@44|XL:U-Sulfenic*@45	0.000797692	8.1	0.011	SDASO-L	inter-subunit
RPN2	K611	RPT6	L44|E45	612.34	4	1.65529	828.47	2	IVQLLSKSHNAHVR	XL:U-Alkene@611	0.923925	44.2	4.9e-08	791.407	1	LEAQR	XL:U-Sulfenic*@44|XL:U-Sulfenic*@45	0.885298	6.1	0.0071	SDASO-L	inter-subunit
RPN2	K611	RPT6	L44|E45	816.452	3	1.33655	828.471	2	IVQLLSKSHNAHVR	XL:U-Alkene@611	-0.403824	47.1	2.9e-08	791.408	1	LEAQR	XL:U-Sulfenic*@44|XL:U-Sulfenic*@45	-0.378273	9.2	0.013	SDASO-L	inter-subunit
RPN2	K611	RPT6	L44|E45	816.119	3	3.63255	828.469	2	IVQLLSKSHNAHVR	XL:U-Alkene@611	1.40674	52.9	1.1e-08	791.407	1	LEAQR	XL:U-Sulfenic*@44|XL:U-Sulfenic*@45	1.26437	8.1	0.0032	SDASO-L	inter-subunit
RPN2	K611	RPT6	L44|E45	612.34	4	1.65529	828.472	2	IVQLLSKSHNAHVR	XL:U-Alkene@611	-1.49016	46.4	5.5e-07	791.409	1	LEAQR	XL:U-Sulfenic*@44|XL:U-Sulfenic*@45	-1.7682	6.5	0.036	SDASO-L	inter-subunit
RPN2	K611	RPT6	L44|E45	408.562	6	-0.502134	414.739	4	IVQLLSKSHNAHVR	XL:U-Alkene@611	-0.672816	25.5	0.012	387.202	2	LEAQR	XL:U-Thiol@44|XL:U-Thiol@45	0.396565	12.3	0.67	SDASO-L	inter-subunit
RPN2	K611	RPT6	L44|E45	816.116	3	-0.635593	828.47	2	IVQLLSKSHNAHVR	XL:U-Alkene@611	-0.0417113	45.6	1.7e-07	791.407	1	LEAQR	XL:U-Sulfenic*@44|XL:U-Sulfenic*@45	1.13801	7.7	0.0069	SDASO-L	inter-subunit
RPN2	K611	RPT6	L44|E45	816.453	3	2.01019	828.47	2	IVQLLSKSHNAHVR	XL:U-Alkene@611	0.0789931	44.9	2.4e-07	791.409	1	LEAQR	XL:U-Sulfenic*@44|XL:U-Sulfenic*@45	-0.630987	6.2	0.028	SDASO-L	inter-subunit
RPN2	K611	RPT6	L44|E45	816.453	3	2.90838	828.472	2	IVQLLSKSHNAHVR	XL:U-Alkene@611	-1.61087	45.3	1.6e-07	791.408	1	LEAQR	XL:U-Sulfenic*@44|XL:U-Sulfenic*@45	0.253512	6.3	0.037	SDASO-L	inter-subunit
α7	K66	α6	A168|K169	613.583	4	2.7792	562.825	2	NVKIQVVDR	XL:U-Alkene@66	-0.385997	28	3.8e-05	664.337	2	SQGAKTYLER	XL:U-Sulfenic@168|XL:U-Sulfenic@169	-0.0456635	17.6	0.0018	SDASO-L	inter-subunit
α7	K66	α6	A168|K169	817.772	3	-0.42868	1124.64	1	NVKIQVVDR	XL:U-Alkene@66	-1.25459	6.5	0.19	664.337	2	SQGAKTYLER	XL:U-Sulfenic*@168|XL:U-Sulfenic*@169	0.104862	14	0.0057	SDASO-L	inter-subunit
α7	K66	α6	A168|K169	613.583	4	2.7792	562.826	2	NVKIQVVDR	XL:U-Alkene@66	-1.98507	27.9	3.4e-06	664.338	2	SQGAKTYLER	XL:U-Sulfenic*@168|XL:U-Sulfenic*@169	-0.647767	18.7	0.0029	SDASO-L	inter-subunit
α7	K66	α6	A168|K169	613.582	4	0.786454	562.826	2	NVKIQVVDR	XL:U-Alkene@66	-1.8074	29	2.6e-06	664.337	2	SQGAKTYLER	XL:U-Sulfenic*@168|XL:U-Sulfenic*@169	0.255388	20.8	0.00043	SDASO-L	inter-subunit
α7	K66	α6	A168|K169	613.582	4	1.88246	562.826	2	NVKIQVVDR	XL:U-Alkene@66	-3.05112	28.8	1.3e-05	664.338	2	SQGAKTYLER	XL:U-Sulfenic*@168|XL:U-Sulfenic*@169	-0.948818	20	0.00038	SDASO-L	inter-subunit
α7	K66	α6	A168|K169	491.267	5	0.171539	562.825	2	NVKIQVVDR	XL:U-Alkene@66	-1.62972	26.6	8.9e-06	443.228	3	SQGAKTYLER	XL:U-Sulfenic*@168|XL:U-Sulfenic*@169	-1.94347	19	0.0008	SDASO-L	inter-subunit
α7	K66	α6	A168|K169	613.582	4	1.48391	562.825	2	NVKIQVVDR	XL:U-Alkene@66	-1.27437	30	1.6e-06	664.338	2	SQGAKTYLER	XL:U-Sulfenic*@168|XL:U-Sulfenic*@169	-0.647767	15.7	0.0029	SDASO-L	inter-subunit
α7	K66	α6	A168|K169	613.582	4	2.18138	562.825	2	NVKIQVVDR	XL:U-Alkene@66	-0.741348	26.5	2.7e-05	664.338	2	SQGAKTYLER	XL:U-Sulfenic@168|XL:U-Sulfenic@169	-0.346715	19.3	0.00085	SDASO-L	inter-subunit
α7	K66	α6	A168|K169	613.581	4	0.0889935	562.824	2	NVKIQVVDR	XL:U-Alkene@66	0.324704	29.6	1.3e-05	664.337	2	SQGAKTYLER	XL:U-Sulfenic*@168|XL:U-Sulfenic*@169	0.104862	17.8	0.0015	SDASO-L	inter-subunit
α7	K66	α6	A168|K169	613.581	4	-0.110281	562.826	2	NVKIQVVDR	XL:U-Alkene@66	-2.69577	28.1	0.00012	664.338	2	SQGAKTYLER	XL:U-Sulfenic*@168|XL:U-Sulfenic*@169	-0.798292	19.2	0.0021	SDASO-L	inter-subunit
α7	K66	α6	G167|A168|K169	613.586	4	7.36251	562.825	2	NVKIQVVDR	XL:U-Alkene@66	-1.45205	34.3	1.2e-05	664.337	2	SQGAKTYLER	XL:U-Sulfenic*@167|XL:U-Sulfenic*@168|XL:U-Sulfenic*@169	-0.196189	22.9	0.00031	SDASO-L	inter-subunit
RPN2	K611	RPN3	E483|D484	621.079	4	0.705383	828.469	2	IVQLLSKSHNAHVR	XL:U-Alkene@611	1.28604	27	5.2e-07	808.351	1	YPEDK	XL:U-Thiol@483|XL:U-Thiol@484	3.91263	8.5	0.35	SDASO-L	inter-subunit
RPN2	K611	RPN3	P482|D484	621.08	4	3.1662	552.649	3	IVQLLSKSHNAHVR	XL:U-Alkene@611	0.607593	19.8	0.0024	808.354	1	YPEDK	XL:U-Thiol@482|XL:U-Thiol@484	1.06733	9	0.59	SDASO-L	inter-subunit
RPN2	K611	RPN3	P482|E483	497.065	5	1.45057	552.652	3	IVQLLSKSHNAHVR	XL:U-Alkene@611	-3.91606	20.9	0.002	404.68	2	YPEDK	XL:U-Thiol@482|XL:U-Thiol@483	1.28404	12.4	0.33	SDASO-L	inter-subunit
RPN2	K611	RPN3	P482|E483	497.065	5	0.958412	552.649	3	IVQLLSKSHNAHVR	XL:U-Alkene@611	0.607593	21.1	0.0053	404.681	2	YPEDK	XL:U-Thiol@482|XL:U-Thiol@483	-1.18705	11.7	0.53	SDASO-L	inter-subunit
RPN2	H573|V574	VPS13	K422	497.666	5	1.51859	624.32	3	LLHVAVSDSNDDVRR	XL:U-Sulfenic*@573|XL:U-Sulfenic*@574	-1.26801	33.5	3.3e-07	307.685	2	SVAKR	XL:U-Alkene@422	-2.00231	13.2	0.11	SDASO-L	inter-subunit
RPN2	L571|L572|H573	VPS13	K422	497.666	5	-0.0175603	624.319	3	LLHVAVSDSNDDVRR	XL:U-Sulfenic*@571|XL:U-Sulfenic*@572|XL:U-Sulfenic*@573	0.49391	29.8	1.7e-05	307.685	2	SVAKR	XL:U-Alkene@422	-1.6773	13.8	0.1	SDASO-L	inter-subunit
RPN2	L571|L572|H573	VPS13	K422	497.667	5	2.31738	624.32	3	LLHVAVSDSNDDVRR	XL:U-Sulfenic*@571|XL:U-Sulfenic*@572|XL:U-Sulfenic*@573	-0.146788	26.3	1.5e-05	307.685	2	SVAKR	XL:U-Alkene@422	-1.35229	11	0.4	SDASO-L	inter-subunit
RPN2	L571|L572|H573	VPS13	K422	497.667	5	3.17762	624.319	3	LLHVAVSDSNDDVRR	XL:U-Sulfenic*@571|XL:U-Sulfenic*@572|XL:U-Sulfenic*@573	0.173561	31.8	8.1e-07	307.685	2	SVAKR	XL:U-Alkene@422	-0.377267	11.1	0.021	SDASO-L	inter-subunit
RPT5	K61	RPT4	T91|E92	834.759	3	1.95772	804.925	2	LSHENNVMLEKIK	XL:U-Alkene@61	-0.785378	40.3	5.7e-08	876.415	1	TENDIK	XL:U-Thiol@91|XL:U-Thiol@92	-2.00783	13.2	0.25	SDASO-L	inter-subunit
RPN9	L153|E154	RPN5	K291	626.32	4	-11.5418	672.846	2	ARDLLDDLEK	XL:U-Thiol@153|XL:U-Thiol@154	-0.706148	22.4	0.00085	570.805	2	IQNDNNLKK	XL:U-Alkene@291	-2.36978	21.3	0.0016	SDASO-L	inter-subunit
RPT3	K76	RPN3	F467|A468|N469|Q470|L471|H472	626.819	4	-0.441995	304.187	2	HLKR	XL:U-Alkene@76	-1.00669	10.4	0.0044	949.452	2	FANQLHDEYLVSMR	XL:U-Sulfenic*@467|XL:U-Sulfenic*@468|XL:U-Sulfenic*@469|XL:U-Sulfenic*@470|XL:U-Sulfenic*@471|XL:U-Sulfenic*@472	-1.47826	28.3	2.4e-06	SDASO-L	inter-subunit
RPT3	K76	RPN3	H472|D473|E474	501.658	5	3.16129	304.188	2	HLKR	XL:U-Alkene@76	-1.66418	8.9	0.11	627.3	3	FANQLHDEYLVSMR	XL:U-Thiol@472|XL:U-Thiol@473|XL:U-Thiol@474	-1.00994	13.3	0.38	SDASO-L	inter-subunit
RPT3	K76	RPN3	H472|D473|E474	501.656	5	-0.435112	304.187	2	HLKR	XL:U-Alkene@76	-0.677947	8.9	0.26	627.298	3	FANQLHDEYLVSMR	XL:U-Thiol@472|XL:U-Thiol@473|XL:U-Thiol@474	2.01892	18.3	0.01	SDASO-L	inter-subunit
RPT3	K76	RPN3	H472|D473|E474|V477|S478|M479	501.658	5	2.42982	304.187	2	HLKR	XL:U-Alkene@76	-0.349202	6.5	0.068	627.299	3	FANQLHDEYLVSMR	XL:U-Thiol@472|XL:U-Thiol@473|XL:U-Thiol@474|XL:U-Thiol@477|XL:U-Thiol@478|XL:U-Thiol@479	0.584198	13.3	0.33	SDASO-L	inter-subunit
RPT3	K76	RPN3	H472|D473|E474|Y475	501.657	5	1.63739	304.187	2	HLKR	XL:U-Alkene@76	-1.00669	9.7	0.01	627.299	3	FANQLHDEYLVSMR	XL:U-Thiol@472|XL:U-Thiol@473|XL:U-Thiol@474|XL:U-Thiol@475	-0.21287	16.4	0.088	SDASO-L	inter-subunit
RPT3	K76	RPN3	H472|D473|E474|Y475|L476|V477	501.658	5	1.94217	304.188	2	HLKR	XL:U-Alkene@76	-1.33544	8.5	0.033	627.299	3	FANQLHDEYLVSMR	XL:U-Thiol@472|XL:U-Thiol@473|XL:U-Thiol@474|XL:U-Thiol@475|XL:U-Thiol@476|XL:U-Thiol@477	-0.372283	15.4	0.09	SDASO-L	inter-subunit
α5	E131	α6	K115	627.548	4	1.20763	598.255	2	FGEGASGEER	XL:U-Thiol@131	2.07718	21.8	4.5e-05	647.831	2	AGHLLCDKAQK	Carbamidomethyl@113;XL:U-Alkene@115	1.20685	32.1	5.1e-05	SDASO-L	inter-subunit
α5	E131	α6	K115	836.395	3	2.21145	1213.52	1	FGEGASGEER	XL:U-Sulfenic*@131	0.0650176	14.6	1.6e-06	647.832	2	AGHLLCDKAQK	Carbamidomethyl@113;XL:U-Alkene@115	-0.799848	33.7	1.1e-05	SDASO-L	inter-subunit
α5	E131	α6	K115	627.548	4	1.20763	598.256	2	FGEGASGEER	XL:U-Thiol@131	-0.0958035	27	6e-05	647.832	2	AGHLLCDKAQK	Carbamidomethyl@113;XL:U-Alkene@115	-0.491126	35	6.3e-05	SDASO-L	inter-subunit
α5	E131	α6	K115	836.393	3	0.0195819	1213.52	1	FGEGASGEER	XL:U-Sulfenic*@131	-0.264603	13.8	1.7e-06	647.832	2	AGHLLCDKAQK	Carbamidomethyl@113;XL:U-Alkene@115	-0.336765	33.7	0.0001	SDASO-L	inter-subunit
α5	E131	α6	K115	836.395	3	2.43064	1213.52	1	FGEGASGEER	XL:U-Sulfenic*@131	-0.429413	10.9	0.00077	647.832	2	AGHLLCDKAQK	Carbamidomethyl@113;XL:U-Alkene@115	-0.0280433	35.4	4.4e-06	SDASO-L	inter-subunit
α5	E131	α6	K115	836.393	3	-0.491854	1213.51	1	FGEGASGEER	XL:U-Sulfenic*@131	0.72426	12.3	0.00039	647.833	2	AGHLLCDKAQK	Carbamidomethyl@113;XL:U-Alkene@115	-1.26293	30	1.2e-05	SDASO-L	inter-subunit
α5	E131	α6	K115	836.73	3	2.45484	1213.52	1	FGEGASGEER	XL:U-Sulfenic*@131	-0.511819	12.2	0.00046	647.833	2	AGHLLCDKAQK	Carbamidomethyl@113;XL:U-Alkene@115	-0.954208	37.1	0.00028	SDASO-L	inter-subunit
α5	E131	α6	K115	836.394	3	0.457955	1213.52	1	FGEGASGEER	XL:U-Sulfenic*@131	-2.40713	13	2.4e-06	647.833	2	AGHLLCDKAQK	Carbamidomethyl@113;XL:U-Alkene@115	-1.41729	28.1	0.00056	SDASO-L	inter-subunit
α5	E131	α6	K115	836.727	3	-0.977707	1213.52	1	FGEGASGEER	XL:U-Sulfenic*@131	0.229828	13.9	5.8e-06	647.832	2	AGHLLCDKAQK	Carbamidomethyl@113;XL:U-Alkene@115	-0.0280433	28.7	3.3e-05	SDASO-L	inter-subunit
α5	E131	α6	K115	836.395	3	2.28451	1213.52	1	FGEGASGEER	XL:U-Sulfenic*@131	-0.594224	17	4e-07	647.832	2	AGHLLCDKAQK	Carbamidomethyl@113;XL:U-Alkene@115	-0.799848	30.6	2.3e-05	SDASO-L	inter-subunit
α5	E131	α6	K115	627.548	4	2.57146	598.256	2	FGEGASGEER	XL:U-Thiol@131	0.73996	22.5	0.00014	647.832	2	AGHLLCDKAQK	Carbamidomethyl@113;XL:U-Alkene@115	-0.491126	30.8	7.2e-05	SDASO-L	inter-subunit
α5	E131	α6	K115	627.548	4	2.57146	598.257	2	FGEGASGEER	XL:U-Thiol@131	-0.931565	29.3	6.8e-06	647.833	2	AGHLLCDKAQK	Carbamidomethyl@113;XL:U-Alkene@115	-1.72601	33.9	6.3e-05	SDASO-L	inter-subunit
α5	E131	α6	K115	836.398	3	5.86456	1213.52	1	FGEGASGEER	XL:U-Sulfenic*@131	-0.594224	12.1	1.4e-05	647.832	2	AGHLLCDKAQK	Carbamidomethyl@113;XL:U-Alkene@115	-0.645487	31.2	9.2e-05	SDASO-L	inter-subunit
α5	E131	α6	K115	627.549	4	3.05854	598.256	2	FGEGASGEER	XL:U-Thiol@131	0.071349	25.5	2.3e-05	647.832	2	AGHLLCDKAQK	Carbamidomethyl@113;XL:U-Alkene@115	-0.799848	28.5	4.5e-05	SDASO-L	inter-subunit
α5	G129|E130|E131	α6	K115	627.548	4	1.69471	598.256	2	FGEGASGEER	XL:U-Thiol@129|XL:U-Thiol@130|XL:U-Thiol@131	-0.430108	27.7	0.0001	647.833	2	AGHLLCDKAQK	Carbamidomethyl@113;XL:U-Alkene@115	-1.10857	35.5	2.5e-05	SDASO-L	inter-subunit
α5	G129|E130|E131	α6	K115	627.55	4	5.00687	598.256	2	FGEGASGEER	XL:U-Thiol@129|XL:U-Thiol@130|XL:U-Thiol@131	-0.262956	22.7	0.0012	647.832	2	AGHLLCDKAQK	Carbamidomethyl@113;XL:U-Alkene@115	-0.336765	34.6	0.00012	SDASO-L	inter-subunit
α5	G129|E131	α6	K115	627.548	4	1.49988	598.256	2	FGEGASGEER	XL:U-Thiol@129|XL:U-Thiol@131	-0.597261	28.4	9.2e-06	647.833	2	AGHLLCDKAQK	Carbamidomethyl@113;XL:U-Alkene@115	-1.10857	30.7	5.9e-06	SDASO-L	inter-subunit
α5	G129|E131	α6	K115	627.548	4	1.20763	598.256	2	FGEGASGEER	XL:U-Thiol@129|XL:U-Thiol@131	0.572807	26.5	5.9e-05	647.832	2	AGHLLCDKAQK	Carbamidomethyl@113;XL:U-Alkene@115	0.43504	32.9	0.00015	SDASO-L	inter-subunit
α5	S128|G129|E130|E131	α6	K115	627.549	4	3.25337	598.256	2	FGEGASGEER	XL:U-Thiol@128|XL:U-Thiol@129|XL:U-Thiol@130|XL:U-Thiol@131	-0.597261	24.5	0.00029	647.833	2	AGHLLCDKAQK	Carbamidomethyl@113;XL:U-Alkene@115	-1.26293	30.7	0.0004	SDASO-L	inter-subunit
β6	K119	α5	E130|E131	627.814	4	2.00531	648.364	2	NIQHLLYGKR	XL:U-Alkene@119	-0.144358	27.8	3.7e-05	598.258	2	FGEGASGEER	XL:U-Thiol@130|XL:U-Thiol@131	-2.60308	6.9	0.45	SDASO-L	inter-subunit
RPT5	K61	RPT4	T91|E92	504.458	5	2.28191	542.282	3	LSHENNVMLEKIK	Oxidation@58;XL:U-Alkene@61	2.84401	20.8	0.003	438.71	2	TENDIK	XL:U-Thiol@91|XL:U-Thiol@92	-0.20882	11.8	0.51	SDASO-L	inter-subunit
RPT3	K76	RPN3	L471|H472	630.818	4	0.319588	304.188	2	HLKR	XL:U-Alkene@76	-2.65041	9.6	0.0076	957.448	2	FANQLHDEYLVSMR	Oxidation@479;XL:U-Sulfenic*@471|XL:U-Sulfenic*@472	-0.674939	9.6	0.15	SDASO-L	inter-subunit
RPT3	K76	RPN3	Q470|L471|H472|D473|E474	504.858	5	5.00235	304.188	2	HLKR	XL:U-Alkene@76	-1.99292	9.7	0.023	632.634	3	FANQLHDEYLVSMR	Oxidation@479;XL:U-Thiol@470|XL:U-Thiol@471|XL:U-Thiol@472|XL:U-Thiol@473|XL:U-Thiol@474	-4.41855	22.4	0.0027	SDASO-L	inter-subunit
RPT5	K35;N39|E40	RPT4	K75	692.859	4	1.91508	641.847	2	AKLLDNEIR	XL:U-Alkene@35;XL:U-Thiol@39|XL:U-Thiol@40	-3.65267	13	0.013	638.325	2	RYDDQLKQR	XL:U-Alkene@75	1.21916	22.4	0.0015	SDASO-L	inter-subunit
β5	K182	α4	D142|D143	845.055	3	1.46713	877.915	2	KEGPTIYYVDSDGTR	XL:U-Alkene@182	-0.62496	39.5	1.9e-07	760.317	1	DDEPK	XL:U-Thiol@142|XL:U-Thiol@143	1.28536	6.9	0.061	SDASO-L	inter-subunit
β5	K182	α4	D142|D143	845.054	3	-0.485311	877.913	2	KEGPTIYYVDSDGTR	XL:U-Alkene@182	1.65317	38.8	3.2e-07	760.318	1	DDEPK	XL:U-Thiol@142|XL:U-Thiol@143	0.101643	11.3	0.052	SDASO-L	inter-subunit
β5	K182	α4	D142|D143	844.383	3	-3.06855	877.918	2	KEGPTIYYVDSDGTR	XL:U-Alkene@182	-3.24479	43.4	5.9e-08	760.319	1	DDEPK	XL:U-Thiol@142|XL:U-Thiol@143	-1.47664	9.3	0.084	SDASO-L	inter-subunit
β5	K182	α4	D143	845.057	3	2.98569	877.915	2	KEGPTIYYVDSDGTR	XL:U-Alkene@182	-0.397148	40.8	2e-08	778.329	1	DDEPK	XL:U-Sulfenic*@143	-0.324694	7	0.0059	SDASO-L	inter-subunit
α1	P159|A160|G161|Y162	α2	K166	846.101	3	2.18884	1408.64	1	TDPAGYYVGYK	XL:U-Sulfenic*@159|XL:U-Sulfenic*@160|XL:U-Sulfenic*@161|XL:U-Sulfenic*@162	0.944483	16.1	2.1e-05	1127.64	1	ATAIGKGSVAAK	XL:U-Alkene@166	-0.306224	19.2	2.4e-05	SDASO-L	inter-subunit
α1	Y163	α2	K166	634.577	4	2.01505	695.822	2	TDPAGYYVGYK	XL:U-Thiol@163	-0.979482	27.3	1.7e-05	564.326	2	ATAIGKGSVAAK	XL:U-Alkene@166	-2.80763	40.5	1.2e-05	SDASO-L	inter-subunit
RPT1	K456	RPT4	F291|S292|E293|G294|T295|S296	635.312	4	4.2752	433.721	2	KFSSTSR	XL:U-Alkene@456	1.83227	15.1	0.0027	835.897	2	FSEGTSADREIQR	XL:U-Sulfenic*@291|XL:U-Sulfenic*@292|XL:U-Sulfenic*@293|XL:U-Sulfenic*@294|XL:U-Sulfenic*@295|XL:U-Sulfenic*@296	-3.62646	13.4	0.032	SDASO-L	inter-subunit
β3	K39	β5	A240|H241	640.845	4	1.31377	774.408	2	LGSQSLGVSNKFEK	XL:U-Alkene@39	-1.33627	34.4	7.8e-07	507.282	2	SILAAAHR	XL:U-Sulfenic*@240|XL:U-Sulfenic*@241	-0.455043	28.7	0.00069	SDASO-L	inter-subunit
β3	K39	β5	A240|H241	640.846	4	3.03082	774.408	2	LGSQSLGVSNKFEK	XL:U-Alkene@39	-1.4654	27.6	3e-05	498.277	2	SILAAAHR	XL:U-Thiol@240|XL:U-Thiol@241	-1.03524	21.9	0.0027	SDASO-L	inter-subunit
β3	K39	β5	A240|H241	640.843	4	-1.64337	774.408	2	LGSQSLGVSNKFEK	XL:U-Alkene@39	-2.11106	26.5	2.6e-05	507.281	2	SILAAAHR	XL:U-Sulfenic*@240|XL:U-Sulfenic*@241	0.333474	33	0.00028	SDASO-L	inter-subunit
β3	K39	β5	H241	640.846	4	2.84004	774.407	2	LGSQSLGVSNKFEK	XL:U-Alkene@39	-0.561487	30.9	5.5e-06	507.281	2	SILAAAHR	XL:U-Sulfenic*@241	0.333474	38.4	1.8e-05	SDASO-L	inter-subunit
β3	K39	β5	H241	640.845	4	1.12299	774.409	2	LGSQSLGVSNKFEK	XL:U-Alkene@39	-2.49845	36.3	2.2e-06	498.277	2	SILAAAHR	XL:U-Thiol@241	-0.433163	21.2	0.0015	SDASO-L	inter-subunit
RPN3	E269|A270	RPN8	K299	513.266	5	4.64181	620.964	3	LEYPHTDVSSSLEAR	XL:U-Thiol@269|XL:U-Thiol@270	1.01358	28.6	4.1e-05	342.706	2	IQNKK	XL:U-Alkene@299	-1.11953	17.8	0.05	SDASO-L	inter-subunit
RPN3	E269|A270	RPN8	K299	513.263	5	0.471571	620.964	3	LEYPHTDVSSSLEAR	XL:U-Thiol@269|XL:U-Thiol@270	0.852536	27.5	9.6e-05	342.706	2	IQNKK	XL:U-Alkene@299	-0.827731	14.9	0.012	SDASO-L	inter-subunit
RPN3	E269|A270	RPN8	K299	641.326	4	-2.40667	930.942	2	LEYPHTDVSSSLEAR	XL:U-Thiol@269|XL:U-Thiol@270	1.2416	28.2	1e-05	684.405	1	IQNKK	XL:U-Alkene@299	-2.98625	9.7	0.055	SDASO-L	inter-subunit
RPN3	E269|A270	RPN8	K299	641.331	4	6.0768	930.947	2	LEYPHTDVSSSLEAR	XL:U-Thiol@269|XL:U-Thiol@270	-4.2367	18.4	0.0006	684.405	1	IQNKK	XL:U-Alkene@299	-2.25569	9.6	0.031	SDASO-L	inter-subunit
RPN3	E269|A270	RPN8	K299	513.264	5	1.30562	620.965	3	LEYPHTDVSSSLEAR	XL:U-Thiol@269|XL:U-Thiol@270	0.0473368	22.7	0.00025	342.705	2	IQNKK	XL:U-Alkene@299	0.339452	12.4	0.038	SDASO-L	inter-subunit
RPN3	E269|A270	RPN8	K299	513.264	5	1.90137	620.965	3	LEYPHTDVSSSLEAR	XL:U-Thiol@269|XL:U-Thiol@270	0.369416	26.2	7.4e-05	342.706	2	IQNKK	XL:U-Alkene@299	-1.41132	12.9	0.12	SDASO-L	inter-subunit
RPN3	E269|A270	RPN8	K299	513.263	5	-0.839076	620.965	3	LEYPHTDVSSSLEAR	XL:U-Thiol@269|XL:U-Thiol@270	0.369416	23.4	0.00031	342.705	2	IQNKK	XL:U-Alkene@299	0.047656	13.7	0.048	SDASO-L	inter-subunit
RPN3	E269	RPN8	K299	513.257	5	-11.6817	620.965	3	LEYPHTDVSSSLEAR	XL:U-Thiol@269	0.369416	31.2	4.4e-06	342.705	2	IQNKK	XL:U-Alkene@299	-0.535936	17	0.0074	SDASO-L	inter-subunit
RPN3	E269	RPN8	K299	513.263	5	-1.07738	620.965	3	LEYPHTDVSSSLEAR	XL:U-Thiol@269	-0.274743	20.5	0.0043	342.706	2	IQNKK	XL:U-Alkene@299	-1.70312	16.5	0.0015	SDASO-L	inter-subunit
RPN3	E269	RPN8	K299	513.262	5	-1.55397	620.966	3	LEYPHTDVSSSLEAR	XL:U-Thiol@269	-2.36825	23.7	0.00018	342.705	2	IQNKK	XL:U-Alkene@299	-0.535936	14	0.062	SDASO-L	inter-subunit
RPN3	L268|E269|A270	RPN8	K299	513.263	5	-1.19653	620.965	3	LEYPHTDVSSSLEAR	XL:U-Thiol@268|XL:U-Thiol@269|XL:U-Thiol@270	-0.918901	26.4	0.00022	342.705	2	IQNKK	XL:U-Alkene@299	-0.535936	16.7	0.01	SDASO-L	inter-subunit
RPN3	L268|E269|A270	RPN8	K299	513.264	5	2.37797	620.964	3	LEYPHTDVSSSLEAR	XL:U-Thiol@268|XL:U-Thiol@269|XL:U-Thiol@270	0.691496	33.7	4.9e-06	342.706	2	IQNKK	XL:U-Alkene@299	-1.11953	16.3	0.011	SDASO-L	inter-subunit
RPN3	L268|E269|A270	RPN8	K299	513.263	5	-0.600777	620.964	3	LEYPHTDVSSSLEAR	XL:U-Thiol@268|XL:U-Thiol@269|XL:U-Thiol@270	0.530456	34.5	8.6e-06	342.706	2	IQNKK	XL:U-Alkene@299	-1.70312	15.4	0.0079	SDASO-L	inter-subunit
RPN3	L268|E269|A270	RPN8	K299	513.262	5	-3.22207	620.965	3	LEYPHTDVSSSLEAR	XL:U-Thiol@268|XL:U-Thiol@269|XL:U-Thiol@270	0.0473368	28.5	5.1e-05	342.706	2	IQNKK	XL:U-Alkene@299	-0.827731	11.5	0.13	SDASO-L	inter-subunit
RPN3	L268|E269|A270	RPN8	K299	513.264	5	2.13967	620.966	3	LEYPHTDVSSSLEAR	XL:U-Thiol@268|XL:U-Thiol@269|XL:U-Thiol@270	-1.40202	30.2	2e-05	342.706	2	IQNKK	XL:U-Alkene@299	-1.11953	16	0.024	SDASO-L	inter-subunit
RPN3	S267|L268|E269|A270	RPN8	K299	513.266	5	4.64181	620.963	3	LEYPHTDVSSSLEAR	XL:U-Thiol@267|XL:U-Thiol@268|XL:U-Thiol@269|XL:U-Thiol@270	2.14086	33	6.2e-06	342.706	2	IQNKK	XL:U-Alkene@299	-0.827731	16.2	0.035	SDASO-L	inter-subunit
RPT5	E54|N55|N56|V57	RPT4	K86	642.072	4	3.32015	735.859	2	LSHENNVMLEK	XL:U-Thiol@54|XL:U-Thiol@55|XL:U-Thiol@56|XL:U-Thiol@57	-1.88987	10.3	0.31	539.276	2	DLEKLYDK	XL:U-Alkene@86	0.741223	20.6	0.0088	SDASO-L	inter-subunit
RPN3	E433|A434	RPN7	K375	859.449	3	4.09134	888.451	1	DGVIEAK	XL:U-Thiol@433|XL:U-Thiol@434	-1.20907	14.9	0.052	835.94	2	FIPNKQLNCVIDR	XL:U-Alkene@375;Carbamidomethyl@379	-2.62034	31.6	6.1e-06	SDASO-L	inter-subunit
RPN3	E433|A434	RPN7	K375	859.443	3	-2.87648	888.451	1	DGVIEAK	XL:U-Thiol@433|XL:U-Thiol@434	-1.77184	12.7	0.23	835.939	2	FIPNKQLNCVIDR	XL:U-Alkene@375;Carbamidomethyl@379	-1.30446	26.6	1.9e-05	SDASO-L	inter-subunit
RPN3	E433|A434	RPN7	K375	859.779	3	-0.221171	888.449	1	DGVIEAK	XL:U-Thiol@433|XL:U-Thiol@434	0.029045	14.4	0.066	835.938	2	FIPNKQLNCVIDR	XL:U-Alkene@375;Carbamidomethyl@379	-0.227825	16.3	0.0088	SDASO-L	inter-subunit
RPN3	E433|A434	RPN7	K375	859.446	3	0.962933	888.452	1	DGVIEAK	XL:U-Thiol@433|XL:U-Thiol@434	-2.33462	11.6	0.16	835.937	2	FIPNKQLNCVIDR	XL:U-Alkene@375;Carbamidomethyl@379	0.729185	16.7	0.0038	SDASO-L	inter-subunit
RPN3	E433	RPN7	K375	859.448	3	3.09594	888.45	1	DGVIEAK	XL:U-Thiol@433	-0.0835106	13.9	0.04	835.938	2	FIPNKQLNCVIDR	XL:U-Alkene@375;Carbamidomethyl@379	-0.586703	23.9	4e-05	SDASO-L	inter-subunit
RPN3	E433	RPN7	K375	859.783	3	4.32747	888.452	1	DGVIEAK	XL:U-Thiol@433	-2.89739	11.6	0.053	835.939	2	FIPNKQLNCVIDR	XL:U-Alkene@375;Carbamidomethyl@379	-1.42408	9.9	0.28	SDASO-L	inter-subunit
RPN3	E433	RPN7	K375	859.445	3	-0.814573	888.449	1	DGVIEAK	XL:U-Thiol@433	1.04205	14.8	0.058	835.94	2	FIPNKQLNCVIDR	XL:U-Alkene@375;Carbamidomethyl@379	-3.09884	27.1	1.6e-05	SDASO-L	inter-subunit
RPN3	E433	RPN7	K375	859.098	3	-15.3495	888.449	1	DGVIEAK	XL:U-Thiol@433	0.591824	14.5	0.071	835.937	2	FIPNKQLNCVIDR	XL:U-Alkene@375;Carbamidomethyl@379	0.489932	15.6	0.018	SDASO-L	inter-subunit
RPN3	E433	RPN7	K375	859.785	3	6.45965	888.453	1	DGVIEAK	XL:U-Thiol@433	-4.02294	13.1	0.038	835.939	2	FIPNKQLNCVIDR	XL:U-Alkene@375;Carbamidomethyl@379	-2.14184	22.2	8.5e-05	SDASO-L	inter-subunit
RPN3	E433	RPN7	K375	644.835	4	-1.38853	906.461	1	DGVIEAK	XL:U-Sulfenic*@433	-0.776862	13.1	0.00027	557.628	3	FIPNKQLNCVIDR	XL:U-Alkene@375;Carbamidomethyl@379	-1.19819	28.6	0.00047	SDASO-L	inter-subunit
RPN3	I432|E433|A434	RPN7	K375	859.449	3	4.30465	888.45	1	DGVIEAK	XL:U-Thiol@432|XL:U-Thiol@433|XL:U-Thiol@434	-0.871399	12.9	0.09	835.938	2	FIPNKQLNCVIDR	XL:U-Alkene@375;Carbamidomethyl@379	-0.825955	18.2	0.00086	SDASO-L	inter-subunit
RPN3	I432|E433	RPN7	K375	859.446	3	1.38953	888.45	1	DGVIEAK	XL:U-Thiol@432|XL:U-Thiol@433	-0.871399	13.8	0.12	835.938	2	FIPNKQLNCVIDR	XL:U-Alkene@375;Carbamidomethyl@379	-1.18483	30.9	8.2e-06	SDASO-L	inter-subunit
RPN3	I432|E433	RPN7	K375	859.447	3	2.02944	888.45	1	DGVIEAK	XL:U-Thiol@432|XL:U-Thiol@433	-0.983955	10.9	0.12	835.938	2	FIPNKQLNCVIDR	XL:U-Alkene@375;Carbamidomethyl@379	-0.227825	32.7	2.1e-05	SDASO-L	inter-subunit
RPN3	I432|E433	RPN7	K375	859.782	3	2.90602	888.45	1	DGVIEAK	XL:U-Thiol@432|XL:U-Thiol@433	-0.646288	11.6	0.22	835.937	2	FIPNKQLNCVIDR	XL:U-Alkene@375;Carbamidomethyl@379	0.131053	22.6	0.00092	SDASO-L	inter-subunit
RPN2	K611	RPT6	E45	651.365	4	0.603319	828.473	2	IVQLLSKSHNAHVR	XL:U-Alkene@611	-3.78353	34.5	2.1e-06	474.259	2	RLEAQR	XL:U-Sulfenic*@45	-1.48849	9.9	0.04	SDASO-L	inter-subunit
RPN2	K611	RPT6	E45	521.293	5	-0.269889	552.649	3	IVQLLSKSHNAHVR	XL:U-Alkene@611	-0.29714	26.1	0.00035	465.253	2	RLEAQR	XL:U-Thiol@45	0.0194919	12	0.37	SDASO-L	inter-subunit
RPN2	K611	RPT6	E45|A46	521.493	5	-0.94912	552.65	3	IVQLLSKSHNAHVR	XL:U-Alkene@611	-0.478087	29.4	5.8e-05	474.258	2	RLEAQR	XL:U-Sulfenic*@45|XL:U-Sulfenic*@46	-0.434218	12.3	0.12	SDASO-L	inter-subunit
RPN2	K611	RPT6	L44|E45	521.296	5	5.24372	552.65	3	IVQLLSKSHNAHVR	XL:U-Alkene@611	-1.20187	29.8	1.5e-05	474.258	2	RLEAQR	XL:U-Sulfenic*@44|XL:U-Sulfenic*@45	-0.434218	15.7	0.012	SDASO-L	inter-subunit
RPN2	K611	RPT6	L44|E45	521.293	5	-0.856443	552.65	3	IVQLLSKSHNAHVR	XL:U-Alkene@611	-0.478087	31.9	1.9e-05	474.258	2	RLEAQR	XL:U-Sulfenic*@44|XL:U-Sulfenic*@45	-0.434218	10.7	0.5	SDASO-L	inter-subunit
RPN2	K611	RPT6	R43|E45	651.369	4	6.60963	828.471	2	IVQLLSKSHNAHVR	XL:U-Alkene@611	-0.524529	45.9	2.6e-07	474.258	2	RLEAQR	XL:U-Sulfenic*@43|XL:U-Sulfenic*@45	-0.223362	14.8	0.088	SDASO-L	inter-subunit
RPN2	K611	RPT6	R43|E45	521.293	5	-0.739132	552.65	3	IVQLLSKSHNAHVR	XL:U-Alkene@611	-1.74471	27.2	5.2e-05	465.253	2	RLEAQR	XL:U-Thiol@43|XL:U-Thiol@45	-1.27013	11.8	0.35	SDASO-L	inter-subunit
RPN2	K611	RPT6	R43|L44	521.294	5	1.13784	552.65	3	IVQLLSKSHNAHVR	XL:U-Alkene@611	-1.74471	29.8	1.8e-05	474.259	2	RLEAQR	XL:U-Sulfenic*@43|XL:U-Sulfenic*@44	-0.645073	15.5	0.023	SDASO-L	inter-subunit
RPN2	K611	RPT6	R43|L44	651.363	4	-2.58754	828.472	2	IVQLLSKSHNAHVR	XL:U-Alkene@611	-2.09368	35	2.9e-07	474.259	2	RLEAQR	XL:U-Sulfenic*@43|XL:U-Sulfenic*@44	-1.06678	14.3	0.013	SDASO-L	inter-subunit
RPT1	E60|A61	RPT2	K45	651.589	4	7.41216	778.377	1	DIEAR	XL:U-Sulfenic*@60|XL:U-Sulfenic*@61	-1.3282	13	0.0017	609.321	3	GGPATAEKLPNIYPSTR	XL:U-Alkene@45	-1.91617	32.1	1.2e-05	SDASO-L	inter-subunit
RPT1	E60	RPT2	K45	651.585	4	2.15841	778.377	1	DIEAR	XL:U-Sulfenic*@60	-1.19973	11.1	0.00021	609.319	3	GGPATAEKLPNIYPSTR	XL:U-Alkene@45	0.381474	27	0.00042	SDASO-L	inter-subunit
RPT1	E60	RPT2	K45	651.585	4	2.43986	778.377	1	DIEAR	XL:U-Sulfenic*@60	-1.3282	12.1	0.0024	609.319	3	GGPATAEKLPNIYPSTR	XL:U-Alkene@45	0.873828	34.5	6.2e-07	SDASO-L	inter-subunit
RPT1	E60	RPT2	K45	868.438	3	-5.01349	778.378	1	DIEAR	XL:U-Sulfenic*@60	-1.58514	10.3	0.0014	913.478	2	GGPATAEKLPNIYPSTR	XL:U-Alkene@45	-2.94432	40.7	5e-08	SDASO-L	inter-subunit
RPT1	E60	RPT2	K45	651.586	4	3.37803	778.377	1	DIEAR	XL:U-Sulfenic*@60	-0.942782	10.4	0.0028	609.32	3	GGPATAEKLPNIYPSTR	XL:U-Alkene@45	-1.42382	24.7	0.00017	SDASO-L	inter-subunit
RPT1	E60	RPT2	K45	868.78	3	3.45297	778.378	1	DIEAR	XL:U-Sulfenic*@60	-1.71362	10.2	0.002	913.477	2	GGPATAEKLPNIYPSTR	XL:U-Alkene@45	-1.95908	25.7	3.1e-05	SDASO-L	inter-subunit
RPT1	E60	RPT2	K45	651.585	4	1.5955	778.377	1	DIEAR	XL:U-Sulfenic*@60	-1.19973	15.9	0.00014	609.32	3	GGPATAEKLPNIYPSTR	XL:U-Alkene@45	-0.931465	33.5	8.5e-07	SDASO-L	inter-subunit
RPT1	E60	RPT2	K45	868.448	3	6.66673	778.377	1	DIEAR	XL:U-Sulfenic*@60	-1.07125	9.1	0.0017	913.476	2	GGPATAEKLPNIYPSTR	XL:U-Alkene@45	-1.08331	31	1.5e-06	SDASO-L	inter-subunit
RPT1	E60	RPT2	K45	651.586	4	3.65948	778.377	1	DIEAR	XL:U-Sulfenic*@60	-0.428893	10.3	0.00075	609.319	3	GGPATAEKLPNIYPSTR	XL:U-Alkene@45	0.217357	24.1	0.00027	SDASO-L	inter-subunit
RPT1	I59|E60	RPT2	K45	868.444	3	1.03771	778.376	1	DIEAR	XL:U-Sulfenic*@59|XL:U-Sulfenic*@60	-0.171948	12.5	0.00026	913.476	2	GGPATAEKLPNIYPSTR	XL:U-Alkene@45	-0.207532	39.4	3.4e-08	SDASO-L	inter-subunit
RPT1	I59|E60	RPT2	K45	868.778	3	0.920887	778.377	1	DIEAR	XL:U-Sulfenic*@59|XL:U-Sulfenic*@60	-1.19973	7.7	0.0016	913.474	2	GGPATAEKLPNIYPSTR	XL:U-Alkene@45	1.43455	30.4	3.7e-06	SDASO-L	inter-subunit
RPT1	I59	RPT2	K45	651.584	4	1.0326	778.377	1	DIEAR	XL:U-Sulfenic*@59	-1.19973	11.3	9.3e-05	609.319	3	GGPATAEKLPNIYPSTR	XL:U-Alkene@45	-0.110878	35.2	2.7e-06	SDASO-L	inter-subunit
RPN9	E378	RPN8	K198	655.589	4	-4.30769	844.409	2	DRLVEWNDQVEK	XL:U-Thiol@378	0.535188	23	0.00076	457.769	2	SLKGLQSK	XL:U-Alkene@198	-0.120397	27.5	2.1e-05	SDASO-L	inter-subunit
RPN9	E378	RPN8	K198	655.594	4	3.71117	844.409	2	DRLVEWNDQVEK	XL:U-Thiol@378	-0.41222	14.7	0.034	457.769	2	SLKGLQSK	XL:U-Alkene@198	-1.21265	24.4	0.00023	SDASO-L	inter-subunit
RPN9	Q376|V377|E378	RPN8	K198	655.844	4	2.9882	844.41	2	DRLVEWNDQVEK	XL:U-Thiol@376|XL:U-Thiol@377|XL:U-Thiol@378	-1.12278	21.9	0.0013	457.769	2	SLKGLQSK	XL:U-Alkene@198	-1.21265	27.5	0.00017	SDASO-L	inter-subunit
RPN12	D247|E248|M249|M250|H251|E252	RPN9	K383	527.221	5	2.93334	642.912	3	ADYEDEMMHEEDQK	XL:U-Thiol@247|XL:U-Thiol@248|XL:U-Thiol@249|XL:U-Thiol@250|XL:U-Thiol@251|XL:U-Thiol@252	-1.56073	13.2	0.0034	344.676	2	KMEAR	XL:U-Alkene@383	-1.15582	14.4	0.13	SDASO-L	inter-subunit
RPN12	E252|E253	RPN9	K383	658.771	4	-1.28363	963.858	2	ADYEDEMMHEEDQK	XL:U-Thiol@252|XL:U-Thiol@253	5.03876	12.3	0.00028	344.676	2	KMEAR	XL:U-Alkene@383	0.00469354	11.9	0.043	SDASO-L	inter-subunit
RPN12	E252|E253	RPN9	K383	658.775	4	4.0055	963.864	2	ADYEDEMMHEEDQK	XL:U-Thiol@252|XL:U-Thiol@253	-0.874967	19.7	6.2e-05	344.676	2	KMEAR	XL:U-Alkene@383	-0.865689	14.4	0.1	SDASO-L	inter-subunit
RPN12	H251	RPN9	K383	658.772	4	-0.912467	963.863	2	ADYEDEMMHEEDQK	XL:U-Thiol@251	0.0587749	11.5	0.002	344.676	2	KMEAR	XL:U-Alkene@383	-1.15582	11.9	0.12	SDASO-L	inter-subunit
RPN12	M250|H251	RPN9	K383	658.777	4	7.71716	963.863	2	ADYEDEMMHEEDQK	XL:U-Thiol@250|XL:U-Thiol@251	-0.148723	26.2	1e-05	344.676	2	KMEAR	XL:U-Alkene@383	-0.575562	14.4	0.29	SDASO-L	inter-subunit
RPT5	K120	RPT4	E107|V108|M109	659.115	4	0.168946	486.778	2	AAVVKTSSR	XL:U-Alkene@120	-2.05178	32	6.4e-05	822.447	2	ALQSIGQLIGEVMK	XL:U-Thiol@107|XL:U-Thiol@108|XL:U-Thiol@109	-0.0103229	16.6	0.027	SDASO-L	inter-subunit
RPT5	K120	RPT4	G106|E107|V108|M109	878.82	3	1.93618	972.547	1	AAVVKTSSR	XL:U-Alkene@120	-0.38455	5.6	0.063	822.446	2	ALQSIGQLIGEVMK	XL:U-Thiol@106|XL:U-Thiol@107|XL:U-Thiol@108|XL:U-Thiol@109	0.719208	15.6	0.011	SDASO-L	inter-subunit
RPT5	K120	RPT4	G106|E107|V108|M109	659.115	4	1.18912	486.778	2	AAVVKTSSR	XL:U-Alkene@120	-1.23005	30.6	6.7e-05	822.446	2	ALQSIGQLIGEVMK	XL:U-Thiol@106|XL:U-Thiol@107|XL:U-Thiol@108|XL:U-Thiol@109	0.354443	17.7	0.0024	SDASO-L	inter-subunit
RPT5	K120	RPT4	G106|E107|V108|M109	878.822	3	4.78695	972.549	1	AAVVKTSSR	XL:U-Alkene@120	-2.13253	8.1	0.098	822.443	2	ALQSIGQLIGEVMK	XL:U-Thiol@106|XL:U-Thiol@107|XL:U-Thiol@108|XL:U-Thiol@109	4.24529	14.1	0.016	SDASO-L	inter-subunit
RPT5	K120	RPT4	G106|E107|V108|M109	659.115	4	1.37461	486.778	2	AAVVKTSSR	XL:U-Alkene@120	-2.87351	38.4	2.4e-05	822.448	2	ALQSIGQLIGEVMK	XL:U-Thiol@106|XL:U-Thiol@107|XL:U-Thiol@108|XL:U-Thiol@109	-1.59097	19.9	0.001	SDASO-L	inter-subunit
RPT5	K120	RPT4	G106|E107|V108|M109	659.115	4	0.168946	486.778	2	AAVVKTSSR	XL:U-Alkene@120	-1.23005	30.2	8.1e-05	822.447	2	ALQSIGQLIGEVMK	XL:U-Thiol@106|XL:U-Thiol@107|XL:U-Thiol@108|XL:U-Thiol@109	-0.496676	19.1	0.0038	SDASO-L	inter-subunit
RPT5	K120	RPT4	G106|E107|V108|M109	878.483	3	-0.799813	972.549	1	AAVVKTSSR	XL:U-Alkene@120	-2.74947	8.1	0.012	822.449	2	ALQSIGQLIGEVMK	XL:U-Thiol@106|XL:U-Thiol@107|XL:U-Thiol@108|XL:U-Thiol@109	-2.56367	8.4	0.59	SDASO-L	inter-subunit
RPT5	K120	RPT4	G106|E107|V108|M109	659.114	4	-0.758489	486.778	2	AAVVKTSSR	XL:U-Alkene@120	-1.23005	30.2	5e-05	822.446	2	ALQSIGQLIGEVMK	XL:U-Thiol@106|XL:U-Thiol@107|XL:U-Thiol@108|XL:U-Thiol@109	1.20556	16	0.0063	SDASO-L	inter-subunit
RPT5	K120	RPT4	G106|E107|V108|M109	659.115	4	0.81815	486.777	2	AAVVKTSSR	XL:U-Alkene@120	-0.613754	35.7	0.00012	822.446	2	ALQSIGQLIGEVMK	XL:U-Thiol@106|XL:U-Thiol@107|XL:U-Thiol@108|XL:U-Thiol@109	0.840797	28.4	0.00017	SDASO-L	inter-subunit
RPT5	K120	RPT4	G106|M109	659.114	4	-0.294772	486.778	2	AAVVKTSSR	XL:U-Alkene@120	-1.84635	37	6.2e-05	822.447	2	ALQSIGQLIGEVMK	XL:U-Thiol@106|XL:U-Thiol@109	-0.861441	22.2	0.00039	SDASO-L	inter-subunit
RPT5	K120	RPT4	G106|V108|M109	659.115	4	0.910894	486.777	2	AAVVKTSSR	XL:U-Alkene@120	-0.202889	30.9	5.6e-05	822.448	2	ALQSIGQLIGEVMK	XL:U-Thiol@106|XL:U-Thiol@108|XL:U-Thiol@109	-2.19891	17.6	0.0082	SDASO-L	inter-subunit
RPT5	K120	RPT4	G106|V108|M109	659.115	4	0.354433	486.777	2	AAVVKTSSR	XL:U-Alkene@120	-1.02462	31.2	6.4e-05	822.447	2	ALQSIGQLIGEVMK	XL:U-Thiol@106|XL:U-Thiol@108|XL:U-Thiol@109	-1.10462	19	0.0068	SDASO-L	inter-subunit
RPT5	K120	RPT4	G106|V108|M109	659.114	4	-0.758489	486.777	2	AAVVKTSSR	XL:U-Alkene@120	-0.613754	31.5	1.4e-05	822.446	2	ALQSIGQLIGEVMK	XL:U-Thiol@106|XL:U-Thiol@108|XL:U-Thiol@109	1.08397	26.7	0.00012	SDASO-L	inter-subunit
RPT5	K120	RPT4	M109	659.114	4	-1.40769	486.777	2	AAVVKTSSR	XL:U-Alkene@120	-1.02462	35.6	3.7e-05	822.447	2	ALQSIGQLIGEVMK	XL:U-Thiol@109	-0.2535	26.8	2.6e-05	SDASO-L	inter-subunit
RPT5	K120	RPT4	M109	659.117	4	3.22948	486.778	2	AAVVKTSSR	XL:U-Alkene@120	-1.23005	33.8	7.2e-06	822.446	2	ALQSIGQLIGEVMK	XL:U-Thiol@109	0.232854	24.3	2e-05	SDASO-L	inter-subunit
RPT5	K120	RPT4	M109	659.114	4	-0.480259	486.777	2	AAVVKTSSR	XL:U-Alkene@120	-0.613754	35	2.7e-05	822.446	2	ALQSIGQLIGEVMK	XL:U-Thiol@109	1.20556	16.7	0.0032	SDASO-L	inter-subunit
RPT5	K120	RPT4	V108|M109	659.116	4	2.39479	486.777	2	AAVVKTSSR	XL:U-Alkene@120	0.207977	35.6	0.00014	822.446	2	ALQSIGQLIGEVMK	XL:U-Thiol@108|XL:U-Thiol@109	0.840797	23.2	0.0001	SDASO-L	inter-subunit
RPT5	K120	RPT4	V108|M109	659.115	4	0.354433	486.778	2	AAVVKTSSR	XL:U-Alkene@120	-1.43548	39.4	4.7e-05	822.447	2	ALQSIGQLIGEVMK	XL:U-Thiol@108|XL:U-Thiol@109	0.111266	25.8	5.2e-05	SDASO-L	inter-subunit
α1	R120|M121|A122	α2	K91	661.346	4	2.96297	828.424	2	RMANLSQIYTQR	XL:U-Sulfenic*@120|XL:U-Sulfenic*@121|XL:U-Sulfenic*@122	-2.60489	25.9	0.00016	494.267	2	KVAHTSYK	XL:U-Alkene@91	-1.68052	22.5	0.0017	SDASO-L	inter-subunit
α1	R120|M121	α2	K91	661.346	4	2.50082	828.422	2	RMANLSQIYTQR	XL:U-Sulfenic*@120|XL:U-Sulfenic*@121	-0.19067	21	0.0025	494.267	2	KVAHTSYK	XL:U-Alkene@91	-2.08516	25.5	0.00019	SDASO-L	inter-subunit
α1	R120|M121	α2	K91	661.345	4	1.48408	828.421	2	RMANLSQIYTQR	XL:U-Sulfenic*@120|XL:U-Sulfenic*@121	0.412888	21.2	0.00049	494.267	2	KVAHTSYK	XL:U-Alkene@91	-1.68052	25.8	0.00035	SDASO-L	inter-subunit
α1	R120|M121	α2	K91	661.346	4	3.0554	828.42	2	RMANLSQIYTQR	XL:U-Sulfenic*@120|XL:U-Sulfenic*@121	1.13716	30	4.5e-07	494.267	2	KVAHTSYK	XL:U-Alkene@91	-1.68052	26.4	0.0002	SDASO-L	inter-subunit
α1	R120|M121	α2	K91	661.34	4	-6.46493	828.42	2	RMANLSQIYTQR	XL:U-Sulfenic@120|XL:U-Sulfenic@121	1.62001	10.7	0.18	494.268	2	KVAHTSYK	XL:U-Alkene@91	-2.69212	21.3	0.0012	SDASO-L	inter-subunit
α1	R120	α2	K91	661.346	4	2.68568	828.421	2	RMANLSQIYTQR	XL:U-Sulfenic*@120	0.050753	16.8	0.0038	494.267	2	KVAHTSYK	XL:U-Alkene@91	-1.88284	23.9	0.00095	SDASO-L	inter-subunit
α1	R120	α2	K91	661.346	4	2.77811	828.421	2	RMANLSQIYTQR	XL:U-Sulfenic*@120	0.050753	22.1	0.0001	494.267	2	KVAHTSYK	XL:U-Alkene@91	-1.68052	24.1	0.00018	SDASO-L	inter-subunit
α1	R120	α2	K91	881.458	3	2.50585	828.42	2	RMANLSQIYTQR	XL:U-Sulfenic*@120	1.37858	23.2	2.5e-05	987.529	1	KVAHTSYK	XL:U-Alkene@91	-3.68366	18.4	7.2e-05	SDASO-L	inter-subunit
α1	R120	α2	K91	661.345	4	1.66894	828.42	2	RMANLSQIYTQR	XL:U-Sulfenic*@120	1.13716	21.2	0.00021	494.267	2	KVAHTSYK	XL:U-Alkene@91	-1.68052	25.9	0.00045	SDASO-L	inter-subunit
RPT5	K120	RPT4	I105|G106|E107	663.364	4	0.0838464	486.779	2	AAVVKTSSR	XL:U-Alkene@120	-3.4898	31.8	2.2e-05	830.446	2	ALQSIGQLIGEVMK	Oxidation@109;XL:U-Thiol@105|XL:U-Thiol@106|XL:U-Thiol@107	-2.83122	12.2	0.086	SDASO-L	inter-subunit
RPT5	K120	RPT4	L104|I105|G106	663.114	4	1.62716	486.778	2	AAVVKTSSR	XL:U-Alkene@120	-1.84635	33.5	3.6e-05	830.445	2	ALQSIGQLIGEVMK	Oxidation@109;XL:U-Thiol@104|XL:U-Thiol@105|XL:U-Thiol@106	-1.2658	21.8	8.5e-05	SDASO-L	inter-subunit
RPT3	K80	RPN3	H472|D473|E474|Y475|V477	531.273	5	-0.727038	378.23	2	RELKR	XL:U-Alkene@80	-0.29104	15.1	0.068	627.298	3	FANQLHDEYLVSMR	XL:U-Thiol@472|XL:U-Thiol@473|XL:U-Thiol@474|XL:U-Thiol@475|XL:U-Thiol@477	1.06244	12.5	0.4	SDASO-L	inter-subunit
RPT3	K80	RPN3	L471|H472|D473|E474|Y475|L476	531.273	5	-0.38173	378.23	2	RELKR	XL:U-Alkene@80	-0.819819	14	0.09	627.3	3	FANQLHDEYLVSMR	XL:U-Thiol@471|XL:U-Thiol@472|XL:U-Thiol@473|XL:U-Thiol@474|XL:U-Thiol@475|XL:U-Thiol@476	-0.69111	12.8	0.4	SDASO-L	inter-subunit
α1	A122|N123|L124|S125	α2	K91	665.343	4	1.00013	836.421	2	RMANLSQIYTQR	Oxidation@121;XL:U-Sulfenic*@122|XL:U-Sulfenic*@123|XL:U-Sulfenic*@124|XL:U-Sulfenic*@125	-2.87013	11.7	0.018	494.268	2	KVAHTSYK	XL:U-Alkene@91	-3.50139	24.1	2.3e-05	SDASO-L	inter-subunit
α1	A122	α2	K91	665.343	4	0.72451	836.419	2	RMANLSQIYTQR	Oxidation@121;XL:U-Sulfenic*@122	-0.359437	18.6	0.0034	494.267	2	KVAHTSYK	XL:U-Alkene@91	-1.4782	25	0.00015	SDASO-L	inter-subunit
α1	A122	α2	K91	665.342	4	-0.745474	836.418	2	RMANLSQIYTQR	Oxidation@121;XL:U-Sulfenic*@122	0.955694	11.9	0.082	494.267	2	KVAHTSYK	XL:U-Alkene@91	-0.871245	26.6	0.00013	SDASO-L	inter-subunit
α1	R120|A122	α2	K91	665.344	4	1.36763	836.42	2	RMANLSQIYTQR	Oxidation@121;XL:U-Sulfenic*@120|XL:U-Sulfenic*@122	-1.31589	10.8	0.041	494.267	2	KVAHTSYK	XL:U-Alkene@91	-1.4782	22.2	0.00057	SDASO-L	inter-subunit
α1	R120	α2	K91	665.343	4	1.00013	836.423	2	RMANLSQIYTQR	XL:U-Sulfenic*@120;Oxidation@121	-4.30481	9.6	0.089	494.267	2	KVAHTSYK	XL:U-Alkene@91	-2.4898	22	0.0014	SDASO-L	inter-subunit
α1	R120	α2	K91	665.345	4	2.92949	836.421	2	RMANLSQIYTQR	XL:U-Sulfenic*@120;Oxidation@121	-2.51146	13	0.051	494.267	2	KVAHTSYK	XL:U-Alkene@91	-0.871245	24.2	0.00022	SDASO-L	inter-subunit
α1	R120	α2	K91	665.343	4	0.816384	836.419	2	RMANLSQIYTQR	XL:U-Sulfenic*@120;Oxidation@121	0.357907	10.4	0.062	494.266	2	KVAHTSYK	XL:U-Alkene@91	0.140355	25.3	0.00022	SDASO-L	inter-subunit
α1	R120	α2	K91	665.344	4	2.56199	836.418	2	RMANLSQIYTQR	XL:U-Sulfenic*@120;Oxidation@121	0.716579	13.4	0.0049	494.267	2	KVAHTSYK	XL:U-Alkene@91	-2.4898	25.5	0.00045	SDASO-L	inter-subunit
RPN2	K689	RPT2	E90	673.094	4	1.21309	618.336	3	NFLSVITNKHQEGLAK	XL:U-Alkene@689	-0.65668	18.3	0.012	819.357	1	QEEEK	XL:U-Thiol@90	-1.71955	11.9	0.046	SDASO-L	inter-subunit
RPN2	K689	RPT2	E90	673.096	4	4.11916	618.335	3	NFLSVITNKHQEGLAK	XL:U-Alkene@689	0.313667	18.2	0.03	819.354	1	QEEEK	XL:U-Thiol@90	1.69777	6.5	0.028	SDASO-L	inter-subunit
RPN2	K689	RPT2	E90|E92	673.093	4	0.486576	618.335	3	NFLSVITNKHQEGLAK	XL:U-Alkene@689	-0.333231	13.5	0.2	819.355	1	QEEEK	XL:U-Thiol@90|XL:U-Thiol@92	0.355251	7.6	0.097	SDASO-L	inter-subunit
RPN2	K689	RPT2	E90|E92	673.095	4	3.1202	926.999	2	NFLSVITNKHQEGLAK	XL:U-Alkene@689	0.380467	24.8	0.00043	819.355	1	QEEEK	XL:U-Thiol@90|XL:U-Thiol@92	-0.132938	5.7	0.35	SDASO-L	inter-subunit
RPN2	K689	RPT2	Q89|E90|E91	673.094	4	1.30391	618.335	3	NFLSVITNKHQEGLAK	XL:U-Alkene@689	-0.171506	22.8	0.011	819.356	1	QEEEK	XL:U-Thiol@89|XL:U-Thiol@90|XL:U-Thiol@91	-0.377032	11.4	0.24	SDASO-L	inter-subunit
RPN2	K689	RPT2	Q89|E90|E91	673.094	4	1.48554	618.336	3	NFLSVITNKHQEGLAK	XL:U-Alkene@689	-0.818404	13	0.14	819.356	1	QEEEK	XL:U-Thiol@89|XL:U-Thiol@90|XL:U-Thiol@91	-0.377032	8.3	0.44	SDASO-L	inter-subunit
β6	K119	β5	Q164|Y165	678.375	4	1.02671	648.365	2	NIQHLLYGKR	XL:U-Alkene@119	-1.06976	33.7	3.2e-05	699.379	2	ILSNLVYQYK	XL:U-Thiol@164|XL:U-Thiol@165	-0.280912	28.7	0.00036	SDASO-L	inter-subunit
β6	K119	β5	Q164|Y165	542.902	5	2.05803	432.579	3	NIQHLLYGKR	XL:U-Alkene@119	-0.162378	12.6	0.039	699.38	2	ILSNLVYQYK	XL:U-Thiol@164|XL:U-Thiol@165	-1.42478	19.2	0.0041	SDASO-L	inter-subunit
β6	K119	β5	Q164|Y165	542.903	5	3.18436	432.579	3	NIQHLLYGKR	XL:U-Alkene@119	0.0687943	17.1	0.005	699.378	2	ILSNLVYQYK	XL:U-Thiol@164|XL:U-Thiol@165	0.719978	30.7	0.00014	SDASO-L	inter-subunit
β6	K119	β5	Q164|Y165	678.373	4	-1.04574	648.364	2	NIQHLLYGKR	XL:U-Alkene@119	-0.144358	26	4.7e-05	699.38	2	ILSNLVYQYK	XL:U-Thiol@164|XL:U-Thiol@165	-1.42478	22.7	0.0017	SDASO-L	inter-subunit
β6	K119	β5	Y163|Q164	542.902	5	2.39593	432.579	3	NIQHLLYGKR	XL:U-Alkene@119	-1.08706	9.9	0.26	699.379	2	ILSNLVYQYK	XL:U-Thiol@163|XL:U-Thiol@164	-1.13881	17.2	0.0014	SDASO-L	inter-subunit
β6	K119	β5	Y163|Q164|Y165	678.375	4	1.29703	648.365	2	NIQHLLYGKR	XL:U-Alkene@119	-0.452826	28.6	1.9e-05	699.379	2	ILSNLVYQYK	XL:U-Thiol@163|XL:U-Thiol@164|XL:U-Thiol@165	-0.566879	22.7	0.0034	SDASO-L	inter-subunit
β6	K119	β5	Y163|Q164|Y165	678.375	4	0.756391	648.365	2	NIQHLLYGKR	XL:U-Alkene@119	-1.224	32.8	9.5e-05	699.379	2	ILSNLVYQYK	XL:U-Thiol@163|XL:U-Thiol@164|XL:U-Thiol@165	-0.709863	26.4	0.00036	SDASO-L	inter-subunit
β6	K119	β5	Y163|Q164|Y165	678.625	4	-0.661768	648.364	2	NIQHLLYGKR	XL:U-Alkene@119	-0.144358	29.4	3.6e-05	699.379	2	ILSNLVYQYK	XL:U-Thiol@163|XL:U-Thiol@164|XL:U-Thiol@165	-1.13881	25.6	0.00074	SDASO-L	inter-subunit
β6	K119	β5	Y163|Q164|Y165	678.372	4	-2.84787	648.365	2	NIQHLLYGKR	XL:U-Alkene@119	-0.761295	33.1	3.6e-05	699.378	2	ILSNLVYQYK	XL:U-Thiol@163|XL:U-Thiol@164|XL:U-Thiol@165	0.148041	26.5	0.00044	SDASO-L	inter-subunit
β6	K119	β5	Y163|Q164|Y165	678.374	4	-0.144674	648.365	2	NIQHLLYGKR	XL:U-Alkene@119	-1.37823	28.5	8.5e-05	699.381	2	ILSNLVYQYK	XL:U-Thiol@163|XL:U-Thiol@164|XL:U-Thiol@165	-4.28445	15.6	0.0082	SDASO-L	inter-subunit
β6	K119	β5	Y165	678.374	4	0.305859	648.364	2	NIQHLLYGKR	XL:U-Alkene@119	-0.144358	30.7	3.3e-05	699.379	2	ILSNLVYQYK	XL:U-Thiol@165	-1.13881	25.2	0.00012	SDASO-L	inter-subunit
β6	K119	β5	Y165	542.902	5	1.83277	432.579	3	NIQHLLYGKR	XL:U-Alkene@119	-1.54941	17.4	0.0076	699.379	2	ILSNLVYQYK	XL:U-Thiol@165	0.00505656	30	4e-05	SDASO-L	inter-subunit
β6	K119	β5	Y165	678.375	4	1.92778	648.365	2	NIQHLLYGKR	XL:U-Alkene@119	-1.6867	29.4	6.4e-05	699.38	2	ILSNLVYQYK	XL:U-Thiol@165	-1.85373	27.2	0.0001	SDASO-L	inter-subunit
β6	K119	β5	Y165	543.102	5	0.729464	432.579	3	NIQHLLYGKR	XL:U-Alkene@119	-1.78058	23.2	0.0006	699.38	2	ILSNLVYQYK	XL:U-Thiol@165	-2.42567	31.6	2e-05	SDASO-L	inter-subunit
β6	K119	β5	Y165	678.627	4	3.4816	648.365	2	NIQHLLYGKR	XL:U-Alkene@119	-1.06976	28.5	0.00012	699.376	2	ILSNLVYQYK	XL:U-Thiol@165	3.72266	17.1	0.0022	SDASO-L	inter-subunit
β6	K119	β5	Y165	678.875	4	-1.98884	648.364	2	NIQHLLYGKR	XL:U-Alkene@119	0.626814	30.5	0.00024	699.379	2	ILSNLVYQYK	XL:U-Thiol@165	-0.280912	21.3	0.00087	SDASO-L	inter-subunit
RPT5	K295	RPT4	I256	683.832	4	-0.0365338	588.288	3	RFDSEKSGDREVQR	XL:U-Alkene@295	-1.18505	21.9	0.0025	970.466	1	YIGESAR	XL:U-Sulfenic*@256	0.0451488	6.9	0.037	SDASO-L	inter-subunit
RPT5	K295	RPT4	Y255	683.834	4	3.6283	588.288	3	RFDSEKSGDREVQR	XL:U-Alkene@295	-1.01507	19.8	0.016	970.468	1	YIGESAR	XL:U-Sulfenic@255	-1.91267	5.3	0.16	SDASO-L	inter-subunit
RPT5	K295	RPT4	Y255|I256	683.835	4	3.98585	588.287	3	RFDSEKSGDREVQR	XL:U-Alkene@295	-0.675097	21.1	0.0026	970.467	1	YIGESAR	XL:U-Sulfenic*@255|XL:U-Sulfenic*@256	-0.88224	11.5	0.00057	SDASO-L	inter-subunit
RPT5	K295	RPT4	Y255|I256	683.836	4	5.86296	588.288	3	RFDSEKSGDREVQR	XL:U-Alkene@295	-1.18505	23.4	0.0012	970.467	1	YIGESAR	XL:U-Sulfenic*@255|XL:U-Sulfenic*@256	-0.676154	8.4	0.014	SDASO-L	inter-subunit
RPT5	K295	RPT4	Y255|I256	547.269	5	2.9307	588.288	3	RFDSEKSGDREVQR	XL:U-Alkene@295	-1.35504	17.9	0.038	476.73	2	YIGESAR	XL:U-Thiol@255|XL:U-Thiol@256	2.88453	13.1	0.021	SDASO-L	inter-subunit
RPT5	K295	RPT4	Y255|I256	683.834	4	2.91321	588.288	3	RFDSEKSGDREVQR	XL:U-Alkene@295	-2.03497	24.4	0.0016	970.468	1	YIGESAR	XL:U-Sulfenic*@255|XL:U-Sulfenic*@256	-1.70658	7.5	0.093	SDASO-L	inter-subunit
RPT5	K295	RPT4	Y255|I256	683.83	4	-3.43321	588.288	3	RFDSEKSGDREVQR	XL:U-Alkene@295	-2.03497	23.1	0.0025	970.468	1	YIGESAR	XL:U-Sulfenic*@255|XL:U-Sulfenic*@256	-1.91267	6.1	0.068	SDASO-L	inter-subunit
RPT5	K295	RPT4	Y255|I256	683.833	4	1.75119	588.288	3	RFDSEKSGDREVQR	XL:U-Alkene@295	-1.01507	22.3	0.0066	970.467	1	YIGESAR	XL:U-Sulfenic*@255|XL:U-Sulfenic*@256	-0.779197	9.3	0.019	SDASO-L	inter-subunit
RPT5	K295	RPT4	Y255|I256	683.834	4	3.53892	588.287	3	RFDSEKSGDREVQR	XL:U-Alkene@295	-0.335127	23.1	0.0013	970.465	1	YIGESAR	XL:U-Sulfenic*@255|XL:U-Sulfenic*@256	1.79689	6.2	0.16	SDASO-L	inter-subunit
RPT5	E417	RPT1	K220	687.093	4	-0.533293	886.919	2	HEDFVEGISEVQAR	XL:U-Thiol@417	-2.43416	26	4.3e-05	478.266	2	DQIEKLR	XL:U-Alkene@220	-4.12598	19.1	0.0089	SDASO-L	inter-subunit
RPT5	E417	RPT1	K220	687.1	4	10.0531	886.919	2	HEDFVEGISEVQAR	XL:U-Thiol@417	-2.43416	22.4	0.00015	478.264	2	DQIEKLR	XL:U-Alkene@220	-1.61691	21.8	0.0022	SDASO-L	inter-subunit
RPT5	E421|V422	RPT1	K220	687.093	4	0.000474868	886.918	2	HEDFVEGISEVQAR	XL:U-Thiol@421|XL:U-Thiol@422	-0.291912	34.1	3.9e-06	478.265	2	DQIEKLR	XL:U-Alkene@220	-2.45327	21.4	0.0028	SDASO-L	inter-subunit
RPT5	S420|E421|V422|Q423|A424	RPT1	K220	687.091	4	-2.57941	886.917	2	HEDFVEGISEVQAR	XL:U-Thiol@420|XL:U-Thiol@421|XL:U-Thiol@422|XL:U-Thiol@423|XL:U-Thiol@424	-0.0664117	32.6	1.7e-06	478.265	2	DQIEKLR	XL:U-Alkene@220	-1.826	20.3	0.0055	SDASO-L	inter-subunit
RPT5	S420|E421|V422|Q423|A424	RPT1	K220	687.093	4	-0.177448	886.917	2	HEDFVEGISEVQAR	XL:U-Thiol@420|XL:U-Thiol@421|XL:U-Thiol@422|XL:U-Thiol@423|XL:U-Thiol@424	0.159088	30.9	1.6e-05	478.264	2	DQIEKLR	XL:U-Alkene@220	-0.362378	21.2	0.019	SDASO-L	inter-subunit
RPT5	S420|E421|V422	RPT1	K220	687.096	4	4.44854	886.918	2	HEDFVEGISEVQAR	XL:U-Thiol@420|XL:U-Thiol@421|XL:U-Thiol@422	-0.517412	28.5	4.1e-06	478.264	2	DQIEKLR	XL:U-Alkene@220	0.473981	19.6	0.015	SDASO-L	inter-subunit
RPT5	S420|E421|V422	RPT1	K220	687.095	4	2.66932	886.918	2	HEDFVEGISEVQAR	XL:U-Thiol@420|XL:U-Thiol@421|XL:U-Thiol@422	-0.630162	34.1	4e-06	478.264	2	DQIEKLR	XL:U-Alkene@220	-1.40782	20.2	0.041	SDASO-L	inter-subunit
RPT5	S420|E421	RPT1	K220	687.095	4	1.95763	886.918	2	HEDFVEGISEVQAR	XL:U-Thiol@420|XL:U-Thiol@421	-0.630162	38.6	1.9e-07	478.264	2	DQIEKLR	XL:U-Alkene@220	-1.19874	20.7	0.044	SDASO-L	inter-subunit
RPT5	S420|E421	RPT1	K220	687.095	4	2.13555	886.918	2	HEDFVEGISEVQAR	XL:U-Thiol@420|XL:U-Thiol@421	-0.855662	37.8	2.6e-07	478.264	2	DQIEKLR	XL:U-Alkene@220	-1.61691	19.5	0.018	SDASO-L	inter-subunit
RPT5	S420|E421	RPT1	K220	687.096	4	4.62647	886.918	2	HEDFVEGISEVQAR	XL:U-Thiol@420|XL:U-Thiol@421	-0.404662	33.4	1.4e-07	478.264	2	DQIEKLR	XL:U-Alkene@220	-0.362378	17.7	0.05	SDASO-L	inter-subunit
RPT5	S420|E421	RPT1	K220	687.095	4	1.86866	886.917	2	HEDFVEGISEVQAR	XL:U-Thiol@420|XL:U-Thiol@421	0.722839	33	5.1e-06	478.265	2	DQIEKLR	XL:U-Alkene@220	-2.03509	21.3	0.011	SDASO-L	inter-subunit
RPN2	G73|E74|Y75	RPN3	K216	687.844	4	7.85251	846.404	2	VYYNLGEYESAVK	XL:U-Thiol@73|XL:U-Thiol@74|XL:U-Thiol@75	-0.704266	17.9	0.00072	520.27	2	STMMKFLK	XL:U-Alkene@216	-2.48163	16.3	0.03	SDASO-L	inter-subunit
RPN11	K150	RPT6	E67	691.881	4	1.90714	529.803	2	GKVVIDAFR	XL:U-Alkene@150	-0.907847	34	2.9e-07	844.947	2	LLQEPGSYVGEVIK	XL:U-Thiol@67	3.45734	21.7	0.00096	SDASO-L	inter-subunit
RPN1	E770|H771	RPT2	K88	554.464	5	-1.22131	641.637	3	HFGHLMHYGNEHIR	XL:U-Sulfenic*@770|XL:U-Sulfenic*@771	-2.98417	30.1	8.3e-06	422.706	2	KQEEEK	XL:U-Alkene@88	-0.92195	18.8	0.0057	SDASO-L	inter-subunit
RPN1	G768|N769|E770|H771|I772	RPT2	K88	554.064	5	0.608264	635.631	3	HFGHLMHYGNEHIR	XL:U-Thiol@768|XL:U-Thiol@769|XL:U-Thiol@770|XL:U-Thiol@771|XL:U-Thiol@772	1.04135	20	0.00089	422.705	2	KQEEEK	XL:U-Alkene@88	0.497477	21	0.024	SDASO-L	inter-subunit
RPN1	L764|M765|H766|Y767|G768|N769|E770	RPT2	K88	554.264	5	0.0792664	635.632	3	HFGHLMHYGNEHIR	XL:U-Thiol@764|XL:U-Thiol@765|XL:U-Thiol@766|XL:U-Thiol@767|XL:U-Thiol@768|XL:U-Thiol@769|XL:U-Thiol@770	-0.531888	17.3	0.006	422.706	2	KQEEEK	XL:U-Alkene@88	-0.92195	21.6	0.0027	SDASO-L	inter-subunit
RPN1	M765|H766|Y767|G768|N769	RPT2	K88	554.062	5	-1.70929	635.63	3	HFGHLMHYGNEHIR	XL:U-Thiol@765|XL:U-Thiol@766|XL:U-Thiol@767|XL:U-Thiol@768|XL:U-Thiol@769	1.82797	19.3	0.00084	422.707	2	KQEEEK	XL:U-Alkene@88	-3.05108	18.9	0.05	SDASO-L	inter-subunit
RPN1	Y767|G768|N769|E770|H771|I772	RPT2	K88	554.265	5	2.5063	635.633	3	HFGHLMHYGNEHIR	XL:U-Thiol@767|XL:U-Thiol@768|XL:U-Thiol@769|XL:U-Thiol@770|XL:U-Thiol@771|XL:U-Thiol@772	-1.79048	15.2	0.049	422.706	2	KQEEEK	XL:U-Alkene@88	-1.15852	19.1	0.0034	SDASO-L	inter-subunit
RPN1	Y767|G768|N769|E770|H771|I772	RPT2	K88	554.262	5	-3.00969	635.632	3	HFGHLMHYGNEHIR	XL:U-Thiol@767|XL:U-Thiol@768|XL:U-Thiol@769|XL:U-Thiol@770|XL:U-Thiol@771|XL:U-Thiol@772	-1.47583	21	0.0011	422.706	2	KQEEEK	XL:U-Alkene@88	-0.92195	20	0.0076	SDASO-L	inter-subunit
RPN12	E261	RPN9	K379	694.619	4	3.7364	874.473	1	TNIIEK	XL:U-Thiol@261	-3.1319	10.2	0.11	941.987	2	DRLVEWNDQVEKLGK	XL:U-Alkene@379	-1.22901	31.3	0.00013	SDASO-L	inter-subunit
RPN12	E261	RPN9	K379	694.369	4	4.94738	874.472	1	TNIIEK	XL:U-Thiol@261	-2.56013	9	0.4	941.986	2	DRLVEWNDQVEKLGK	XL:U-Alkene@379	0.575688	26	0.0005	SDASO-L	inter-subunit
RPN12	E261	RPN9	K379	694.618	4	2.32845	874.472	1	TNIIEK	XL:U-Thiol@261	-1.75965	12.3	0.1	941.987	2	DRLVEWNDQVEKLGK	XL:U-Alkene@379	-1.01669	25.4	0.00064	SDASO-L	inter-subunit
RPN12	E261	RPN9	K379	694.368	4	3.89104	874.472	1	TNIIEK	XL:U-Thiol@261	-2.44577	11.2	0.19	941.987	2	DRLVEWNDQVEKLGK	XL:U-Alkene@379	-0.910532	37.3	2.7e-06	SDASO-L	inter-subunit
RPN12	E261	RPN9	K379	694.617	4	1.62448	874.47	1	TNIIEK	XL:U-Thiol@261	-0.0443249	11.1	0.54	941.988	2	DRLVEWNDQVEKLGK	XL:U-Alkene@379	-1.97212	28.8	0.0001	SDASO-L	inter-subunit
RPN12	E261	RPN9	K379	694.369	4	4.85935	874.471	1	TNIIEK	XL:U-Thiol@261	-1.30223	8.3	0.54	941.986	2	DRLVEWNDQVEKLGK	XL:U-Alkene@379	0.0448948	18	0.012	SDASO-L	inter-subunit
RPN12	E261	RPN9	K379	694.365	4	-0.774461	892.48	1	TNIIEK	XL:U-Sulfenic*@261	0.707287	6.3	0.18	941.987	2	DRLVEWNDQVEKLGK	XL:U-Alkene@379	-1.12285	24.6	0.00039	SDASO-L	inter-subunit
RPN12	E261	RPN9	K379	694.367	4	2.13047	892.48	1	TNIIEK	XL:U-Sulfenic*@261	1.26752	9.2	0.026	941.988	2	DRLVEWNDQVEKLGK	XL:U-Alkene@379	-2.29059	24.8	0.00037	SDASO-L	inter-subunit
β4	R96|P97|Y98|Q99|V100	RPT6	K105	699.381	4	7.28343	898.973	2	RPYQVNVLIGGYDK	XL:U-Sulfenic*@96|XL:U-Sulfenic*@97|XL:U-Sulfenic*@98|XL:U-Sulfenic*@99|XL:U-Sulfenic*@100	-1.19915	29.4	1.2e-05	499.785	2	DINVKDLK	XL:U-Alkene@105	-11.3857	8.7	0.21	SDASO-L	inter-subunit
RPN8	K98	RPN5	E436|E437	563.096	5	0.273152	494.274	3	LIGWYHSGPKLR	XL:U-Alkene@98	-1.3803	11.9	0.043	656.823	2	EEIMHGLQAK	XL:U-Thiol@436|XL:U-Thiol@437	-0.550814	20.6	0.0015	SDASO-L	inter-subunit
RPN8	K98	RPN5	E436|E437	703.368	4	1.08106	740.907	2	LIGWYHSGPKLR	XL:U-Alkene@98	-0.892963	34.1	5.7e-05	656.823	2	EEIMHGLQAK	XL:U-Thiol@436|XL:U-Thiol@437	0.0581778	21.9	0.00042	SDASO-L	inter-subunit
RPN8	K98	RPN5	E436|E437	562.896	5	1.44565	494.274	3	LIGWYHSGPKLR	XL:U-Alkene@98	-0.773347	13.8	0.036	656.823	2	EEIMHGLQAK	XL:U-Thiol@436|XL:U-Thiol@437	-0.550814	23.4	0.00064	SDASO-L	inter-subunit
RPN8	K98	RPN5	E436|E437	703.621	4	3.70921	740.908	2	LIGWYHSGPKLR	XL:U-Alkene@98	-1.83775	31.9	1.9e-05	656.824	2	EEIMHGLQAK	XL:U-Thiol@436|XL:U-Thiol@437	-1.00756	21.5	0.0025	SDASO-L	inter-subunit
RPN8	K98	RPN5	E436|E437	562.896	5	0.902529	494.274	3	LIGWYHSGPKLR	XL:U-Alkene@98	-1.3803	14.2	0.038	656.823	2	EEIMHGLQAK	XL:U-Thiol@436|XL:U-Thiol@437	-0.0940702	21.7	0.00022	SDASO-L	inter-subunit
RPN8	K98	RPN5	E436|E437	703.368	4	0.733458	740.907	2	LIGWYHSGPKLR	XL:U-Alkene@98	-1.1629	39.2	7.8e-06	656.823	2	EEIMHGLQAK	XL:U-Thiol@436|XL:U-Thiol@437	-0.246318	26.3	0.0007	SDASO-L	inter-subunit
RPN8	K98	RPN5	E436|E437	562.896	5	1.77153	494.274	3	LIGWYHSGPKLR	XL:U-Alkene@98	-2.39188	15.1	0.047	656.823	2	EEIMHGLQAK	XL:U-Thiol@436|XL:U-Thiol@437	-0.703062	19.2	0.00059	SDASO-L	inter-subunit
RPN8	K98	RPN5	E436|E437	703.371	4	4.99156	740.906	2	LIGWYHSGPKLR	XL:U-Alkene@98	-0.0831447	27.8	8.9e-06	656.823	2	EEIMHGLQAK	XL:U-Thiol@436|XL:U-Thiol@437	0.0581778	17.6	0.0018	SDASO-L	inter-subunit
RPN8	K98	RPN5	E436|E437	562.896	5	1.55428	494.274	3	LIGWYHSGPKLR	XL:U-Alkene@98	-0.368713	13.1	0.11	656.822	2	EEIMHGLQAK	XL:U-Thiol@436|XL:U-Thiol@437	1.42841	20.8	0.0026	SDASO-L	inter-subunit
RPN8	K98	RPN5	E436|E437	703.37	4	2.99286	740.907	2	LIGWYHSGPKLR	XL:U-Alkene@98	-0.488054	35	1.2e-05	656.823	2	EEIMHGLQAK	XL:U-Thiol@436|XL:U-Thiol@437	0.0581778	23.9	0.001	SDASO-L	inter-subunit
RPN8	K98	RPN5	E436|E437	562.896	5	0.685279	494.274	3	LIGWYHSGPKLR	XL:U-Alkene@98	-1.78493	10.2	0.56	656.824	2	EEIMHGLQAK	XL:U-Thiol@436|XL:U-Thiol@437	-1.00756	19.8	0.0011	SDASO-L	inter-subunit
RPN8	K98	RPN5	E436|E437	703.37	4	3.68806	740.907	2	LIGWYHSGPKLR	XL:U-Alkene@98	-1.1629	39.9	4e-06	656.823	2	EEIMHGLQAK	XL:U-Thiol@436|XL:U-Thiol@437	-0.246318	23.5	0.0017	SDASO-L	inter-subunit
RPN8	K98	RPN5	E436|E437	562.895	5	0.0335286	494.274	3	LIGWYHSGPKLR	XL:U-Alkene@98	-1.58261	14.7	0.074	656.823	2	EEIMHGLQAK	XL:U-Thiol@436|XL:U-Thiol@437	-0.550814	14.5	0.0033	SDASO-L	inter-subunit
RPN8	K98	RPN5	E436|E437	562.895	5	-1.16135	494.274	3	LIGWYHSGPKLR	XL:U-Alkene@98	-2.18956	13.2	0.011	656.824	2	EEIMHGLQAK	XL:U-Thiol@436|XL:U-Thiol@437	-1.1598	10.2	0.11	SDASO-L	inter-subunit
RPN8	K98	RPN5	E436|E437	562.896	5	0.793904	494.274	3	LIGWYHSGPKLR	XL:U-Alkene@98	-0.975664	17.7	0.018	656.823	2	EEIMHGLQAK	XL:U-Thiol@436|XL:U-Thiol@437	0.362674	18	0.0025	SDASO-L	inter-subunit
RPN8	K98	RPN5	E436|E437|I438|M439|H440|G441	937.822	3	-0.21689	740.908	2	LIGWYHSGPKLR	XL:U-Alkene@98	-1.70278	34.6	2.7e-05	1312.64	1	EEIMHGLQAK	XL:U-Thiol@436|XL:U-Thiol@437|XL:U-Thiol@438|XL:U-Thiol@439|XL:U-Thiol@440|XL:U-Thiol@441	-3.1235	7.7	0.91	SDASO-L	inter-subunit
RPN8	K98	RPN5	E437	562.896	5	1.55428	494.274	3	LIGWYHSGPKLR	XL:U-Alkene@98	-1.17798	14.5	0.011	656.823	2	EEIMHGLQAK	XL:U-Thiol@437	-0.550814	21.6	0.0019	SDASO-L	inter-subunit
RPN11	K208	RPN8	A18|L19|D20|H21|Y22|E23	564.113	5	2.65367	366.201	2	TAKETK	XL:U-Alkene@208	-1.46425	20.7	0.0017	689.713	3	VTIAPLVLLSALDHYER	XL:U-Thiol@18|XL:U-Thiol@19|XL:U-Thiol@20|XL:U-Thiol@21|XL:U-Thiol@22|XL:U-Thiol@23	2.29946	15.5	0.00087	SDASO-L	inter-subunit
RPN11	K208	RPN8	D20|H21|Y22|E23	563.912	5	1.76475	366.2	2	TAKETK	XL:U-Alkene@208	-0.645028	21.3	0.0039	689.716	3	VTIAPLVLLSALDHYER	XL:U-Thiol@20|XL:U-Thiol@21|XL:U-Thiol@22|XL:U-Thiol@23	-0.745285	23.2	0.002	SDASO-L	inter-subunit
RPN11	K208	RPN8	D20|H21|Y22|E23	564.115	5	4.60469	366.201	2	TAKETK	XL:U-Alkene@208	-1.73732	22.4	0.0029	689.715	3	VTIAPLVLLSALDHYER	XL:U-Thiol@20|XL:U-Thiol@21|XL:U-Thiol@22|XL:U-Thiol@23	0.124639	19.6	0.00059	SDASO-L	inter-subunit
RPN11	K208	RPN8	D20|H21|Y22|E23	563.911	5	-0.620689	366.201	2	TAKETK	XL:U-Alkene@208	-1.46425	20.3	0.0011	689.716	3	VTIAPLVLLSALDHYER	XL:U-Thiol@20|XL:U-Thiol@21|XL:U-Thiol@22|XL:U-Thiol@23	-1.03526	18	0.0027	SDASO-L	inter-subunit
RPN11	K208	RPN8	D20|H21|Y22|E23	563.912	5	1.43946	366.201	2	TAKETK	XL:U-Alkene@208	-1.73732	16.8	0.012	689.716	3	VTIAPLVLLSALDHYER	XL:U-Thiol@20|XL:U-Thiol@21|XL:U-Thiol@22|XL:U-Thiol@23	-1.76019	16.5	0.0077	SDASO-L	inter-subunit
RPN11	K208	RPN8	H21|E23	563.912	5	1.43946	366.2	2	TAKETK	XL:U-Alkene@208	-0.918103	22.8	0.0015	689.715	3	VTIAPLVLLSALDHYER	XL:U-Thiol@21|XL:U-Thiol@23	0.559602	24.4	0.00012	SDASO-L	inter-subunit
RPN11	K208	RPN8	H21|Y22|E23	564.111	5	-1.03161	366.2	2	TAKETK	XL:U-Alkene@208	-0.0988793	26.8	0.0022	689.715	3	VTIAPLVLLSALDHYER	XL:U-Thiol@21|XL:U-Thiol@22|XL:U-Thiol@23	0.124639	18.8	0.0055	SDASO-L	inter-subunit
RPN11	K208	RPN8	L19|D20|H21|Y22|E23	563.911	5	-0.186973	366.201	2	TAKETK	XL:U-Alkene@208	-1.46425	26.8	0.0037	689.716	3	VTIAPLVLLSALDHYER	XL:U-Thiol@19|XL:U-Thiol@20|XL:U-Thiol@21|XL:U-Thiol@22|XL:U-Thiol@23	-1.32523	31.1	1.8e-05	SDASO-L	inter-subunit
RPN11	K208	RPN8	S17|A18|L19|D20|H21|Y22|E23	564.113	5	1.67815	366.2	2	TAKETK	XL:U-Alkene@208	-0.371954	26.4	0.0016	689.716	3	VTIAPLVLLSALDHYER	XL:U-Thiol@17|XL:U-Thiol@18|XL:U-Thiol@19|XL:U-Thiol@20|XL:U-Thiol@21|XL:U-Thiol@22|XL:U-Thiol@23	-1.03526	20.1	0.0035	SDASO-L	inter-subunit
RPN2	K689	RPT2	E90	705.37	4	3.52228	927	2	NFLSVITNKHQEGLAK	XL:U-Alkene@689	-0.698282	43.2	1e-08	474.229	2	KQEEEK	XL:U-Thiol@90	-0.916675	14.3	0.75	SDASO-L	inter-subunit
RPN2	K689	RPT2	E90	705.117	4	-0.226301	927.001	2	NFLSVITNKHQEGLAK	XL:U-Alkene@689	-2.42428	41.1	2e-07	474.229	2	KQEEEK	XL:U-Thiol@90	-1.54928	16.1	0.29	SDASO-L	inter-subunit
RPN2	K689	RPT2	E90	705.12	4	4.80138	927.001	2	NFLSVITNKHQEGLAK	XL:U-Alkene@689	-2.3164	43	7.5e-08	474.229	2	KQEEEK	XL:U-Thiol@90	-0.916675	13.8	0.24	SDASO-L	inter-subunit
RPN2	K689	RPT2	E90|E91	705.117	4	0.120436	927.001	2	NFLSVITNKHQEGLAK	XL:U-Alkene@689	-2.53215	49	1.4e-09	474.229	2	KQEEEK	XL:U-Thiol@90|XL:U-Thiol@91	-0.705806	17.5	0.11	SDASO-L	inter-subunit
RPN2	K689	RPT2	E90|E91	705.117	4	0.293804	927.002	2	NFLSVITNKHQEGLAK	XL:U-Alkene@689	-2.85577	40.4	1.9e-07	474.229	2	KQEEEK	XL:U-Thiol@90|XL:U-Thiol@91	-1.54928	15.9	0.14	SDASO-L	inter-subunit
RPN2	K689	RPT2	E90|E91	705.119	4	3.5878	927.004	2	NFLSVITNKHQEGLAK	XL:U-Alkene@689	-4.79751	42.9	7.1e-07	947.448	1	KQEEEK	XL:U-Thiol@90|XL:U-Thiol@91	2.06249	7.6	0.64	SDASO-L	inter-subunit
RPN2	K689	RPT2	E90|E91	705.116	4	-0.659722	927	2	NFLSVITNKHQEGLAK	XL:U-Alkene@689	-1.02191	43.1	4.6e-07	474.229	2	KQEEEK	XL:U-Thiol@90|XL:U-Thiol@91	-0.0732006	15.9	0.2	SDASO-L	inter-subunit
RPN2	K689	RPT2	E90|E91	705.367	4	-0.810387	927	2	NFLSVITNKHQEGLAK	XL:U-Alkene@689	-1.34553	39.2	2.2e-07	947.453	1	KQEEEK	XL:U-Thiol@90|XL:U-Thiol@91	-2.58155	7.9	0.37	SDASO-L	inter-subunit
RPN2	K689	RPT2	E90|E91	705.114	4	-4.12709	927.001	2	NFLSVITNKHQEGLAK	XL:U-Alkene@689	-1.8849	43.4	6.6e-07	474.229	2	KQEEEK	XL:U-Thiol@90|XL:U-Thiol@91	-0.916675	14.7	0.45	SDASO-L	inter-subunit
RPN2	K689	RPT2	E90|E91	705.367	4	-0.290467	927.001	2	NFLSVITNKHQEGLAK	XL:U-Alkene@689	-1.66915	34.4	4.2e-06	474.229	2	KQEEEK	XL:U-Thiol@90|XL:U-Thiol@91	-0.0732006	14.3	0.37	SDASO-L	inter-subunit
RPN2	K689	RPT2	E90|E91	705.115	4	-2.30672	927.001	2	NFLSVITNKHQEGLAK	XL:U-Alkene@689	-1.8849	36.2	4.4e-06	474.229	2	KQEEEK	XL:U-Thiol@90|XL:U-Thiol@91	-1.54928	11.5	0.57	SDASO-L	inter-subunit
RPN2	K689	RPT2	E91	705.117	4	0.20712	926.998	2	NFLSVITNKHQEGLAK	XL:U-Alkene@689	0.811967	32.1	9.5e-07	474.229	2	KQEEEK	XL:U-Thiol@91	-0.0732006	9.7	0.44	SDASO-L	inter-subunit
RPN2	K689	RPT2	E91	705.118	4	1.50738	927.001	2	NFLSVITNKHQEGLAK	XL:U-Alkene@689	-2.10065	46.2	3.4e-08	474.229	2	KQEEEK	XL:U-Thiol@91	-1.12754	14.2	0.36	SDASO-L	inter-subunit
RPN2	K689	RPT2	E91	705.118	4	2.46091	927.001	2	NFLSVITNKHQEGLAK	XL:U-Alkene@689	-1.8849	29.5	5.1e-05	474.229	2	KQEEEK	XL:U-Thiol@91	-0.494938	10.6	0.2	SDASO-L	inter-subunit
RPN2	K689	RPT2	Q89	705.121	4	5.92828	926.999	2	NFLSVITNKHQEGLAK	XL:U-Alkene@689	0.164717	37.3	2.4e-06	947.457	1	KQEEEK	XL:U-Thiol@89	-6.80337	5.1	0.88	SDASO-L	inter-subunit
RPN11	K259	RPN6	F427|E428	941.803	3	-2.92633	836.911	2	IEEEKELTEEELK	XL:U-Alkene@259	0.170854	45.2	2.7e-06	1134.59	1	VVDQLFEK	XL:U-Thiol@427|XL:U-Thiol@428	-4.97654	12.1	0.0006	SDASO-L	inter-subunit
RPT1	T52|E53	RPT2	K45	944.805	3	0.212814	987.446	1	QTENDLK	Gln->pyro-Glu@51;XL:U-Thiol@52|XL:U-Thiol@53	-0.943107	6.7	0.13	913.471	2	GGPATAEKLPNIYPSTR	XL:U-Alkene@45	5.04715	18.2	0.0015	SDASO-L	inter-subunit
SEM1	K13	RPN3	E433	724.877	4	16.701	664.008	3	MSTDVAAAQAQSKIDLTK	XL:U-Alkene@13;Acetyl@N-Term&Oxidation@1	-14.4295	12.4	0.64	888.451	1	DGVIEAK	XL:U-Thiol@433	-1.54673	9.2	0.061	SDASO-L	inter-subunit
RPN11	K267	RPN8	E293	952.156	3	1.70523	651.332	2	ELTEEELKTR	XL:U-Alkene@267	0.667196	30.5	0.00045	1552.8	1	SIIAFDDLIENK	XL:U-Sulfenic*@293	-2.8188	13.3	0.0012	SDASO-L	inter-subunit
RPN11	K267	RPN8	E293|N294	714.118	4	1.95721	651.332	2	ELTEEELKTR	XL:U-Alkene@267	0.0530695	24.8	6e-05	767.896	2	SIIAFDDLIENK	XL:U-Thiol@293|XL:U-Thiol@294	-1.93421	18.5	0.007	SDASO-L	inter-subunit
RPN11	K267	RPN8	E293|N294	951.816	3	-4.09364	651.332	2	ELTEEELKTR	XL:U-Alkene@267	0.0530695	19.4	0.011	1552.79	1	SIIAFDDLIENK	XL:U-Sulfenic*@293|XL:U-Sulfenic*@294	3.23482	10.7	0.0057	SDASO-L	inter-subunit
RPN11	K267	RPN8	E293|N294	952.156	3	2.02608	651.334	2	ELTEEELKTR	XL:U-Alkene@267	-1.63577	24.1	0.00011	1552.79	1	SIIAFDDLIENK	XL:U-Sulfenic*@293|XL:U-Sulfenic*@294	-0.9512	11.8	0.005	SDASO-L	inter-subunit
RPN11	K267	RPN8	E293|N294	714.118	4	1.78603	651.333	2	ELTEEELKTR	XL:U-Alkene@267	-1.17518	23.8	0.00023	767.895	2	SIIAFDDLIENK	XL:U-Thiol@293|XL:U-Thiol@294	-0.762179	27.2	3.4e-05	SDASO-L	inter-subunit
RPN11	K267	RPN8	E293|N294	952.154	3	0.486002	651.333	2	ELTEEELKTR	XL:U-Alkene@267	-0.714587	27.9	7e-05	1552.79	1	SIIAFDDLIENK	XL:U-Sulfenic*@293|XL:U-Sulfenic*@294	-0.0495991	10.8	0.01	SDASO-L	inter-subunit
RPN11	K267	RPN8	E293|N294	952.155	3	1.64106	651.332	2	ELTEEELKTR	XL:U-Alkene@267	1.28132	31.1	0.00022	1552.79	1	SIIAFDDLIENK	XL:U-Sulfenic*@293|XL:U-Sulfenic*@294	1.56041	13.5	0.0049	SDASO-L	inter-subunit
RPN11	K267	RPN8	I292|E293	951.821	3	1.23435	651.333	2	ELTEEELKTR	XL:U-Alkene@267	-1.17518	22.4	0.00073	1552.79	1	SIIAFDDLIENK	XL:U-Sulfenic*@292|XL:U-Sulfenic*@293	-1.2732	11.6	0.0025	SDASO-L	inter-subunit
RPN11	K267	RPN8	I292|E293|N294	951.823	3	3.93044	651.334	2	ELTEEELKTR	XL:U-Alkene@267	-2.2499	21.8	0.001	1552.79	1	SIIAFDDLIENK	XL:U-Sulfenic*@292|XL:U-Sulfenic*@293|XL:U-Sulfenic*@294	-1.2732	12.1	0.0015	SDASO-L	inter-subunit
RPN11	K267	RPN8	L291|I292|E293	951.823	3	3.4169	651.331	2	ELTEEELKTR	XL:U-Alkene@267	2.81664	30.1	8.9e-05	1552.79	1	SIIAFDDLIENK	XL:U-Sulfenic*@291|XL:U-Sulfenic*@292|XL:U-Sulfenic*@293	-1.0156	13.7	0.0002	SDASO-L	inter-subunit
RPN11	K267	RPT4	Q76|R77	951.817	3	-5.80651	651.336	2	ELTEEELKTR	XL:U-Alkene@267	-5.16697	14.5	0.017	1552.79	1	RYDDQLKQRR	XL:U-Sulfenic*@76|XL:U-Sulfenic*@77	8.41776	7	0.052	SDASO-L	inter-subunit
RPN3	E433|A434	RPN7	K405	715.135	4	2.06398	906.461	1	DGVIEAK	XL:U-Sulfenic*@433|XL:U-Sulfenic*@434	-0.887181	15.1	0.0011	976.535	2	NAQYHLLVKQGDGLLTK	XL:U-Alkene@405	-2.19177	37.3	7.2e-07	SDASO-L	inter-subunit
RPN3	E433|A434	RPN7	K405	953.175	3	-0.773193	888.45	1	DGVIEAK	XL:U-Thiol@433|XL:U-Thiol@434	-0.871399	14.2	0.086	976.535	2	NAQYHLLVKQGDGLLTK	XL:U-Alkene@405	-1.27015	49.4	7.4e-10	SDASO-L	inter-subunit
RPN3	E433|A434	RPN7	K405	715.135	4	1.55117	888.451	1	DGVIEAK	XL:U-Thiol@433|XL:U-Thiol@434	-1.54673	14.7	0.07	651.359	3	NAQYHLLVKQGDGLLTK	XL:U-Alkene@405	-0.769787	30.6	6.9e-05	SDASO-L	inter-subunit
RPN3	E433|A434	RPN7	K405	953.179	3	3.71389	888.451	1	DGVIEAK	XL:U-Thiol@433|XL:U-Thiol@434	-1.54673	14.4	0.15	976.536	2	NAQYHLLVKQGDGLLTK	XL:U-Alkene@405	-2.70379	52.1	8.8e-09	SDASO-L	inter-subunit
RPN3	E433|A434	RPN7	K405	953.508	3	-2.41687	888.45	1	DGVIEAK	XL:U-Thiol@433|XL:U-Thiol@434	-0.421177	15	0.077	976.535	2	NAQYHLLVKQGDGLLTK	XL:U-Alkene@405	-1.88457	53.6	1.7e-09	SDASO-L	inter-subunit
RPN3	E433|A434	RPN7	K405	953.178	3	2.36777	888.45	1	DGVIEAK	XL:U-Thiol@433|XL:U-Thiol@434	-0.758844	15.8	0.028	976.535	2	NAQYHLLVKQGDGLLTK	XL:U-Alkene@405	-1.37255	47.7	2.8e-09	SDASO-L	inter-subunit
RPN3	E433	RPN7	K405	715.135	4	2.06398	906.46	1	DGVIEAK	XL:U-Sulfenic*@433	0.32633	16.7	1.8e-05	651.358	3	NAQYHLLVKQGDGLLTK	XL:U-Alkene@405	-0.155686	32.8	1.1e-05	SDASO-L	inter-subunit
RPN3	E433	RPN7	K405	953.176	3	-0.0680794	888.45	1	DGVIEAK	XL:U-Thiol@433	-0.871399	16.3	0.032	976.535	2	NAQYHLLVKQGDGLLTK	XL:U-Alkene@405	-1.27015	49.9	5.5e-09	SDASO-L	inter-subunit
RPN3	E433	RPN7	K405	715.386	4	2.25622	888.449	1	DGVIEAK	XL:U-Thiol@433	0.929491	11.4	0.022	651.361	3	NAQYHLLVKQGDGLLTK	XL:U-Alkene@405	-4.30085	26.6	0.00025	SDASO-L	inter-subunit
RPN3	E433	RPN7	K405	953.174	3	-2.11932	906.461	1	DGVIEAK	XL:U-Sulfenic*@433	-0.666543	10.9	0.00011	976.534	2	NAQYHLLVKQGDGLLTK	XL:U-Alkene@405	-1.06534	50.6	9.5e-10	SDASO-L	inter-subunit
RPN3	E433	RPN7	K405	715.384	4	-0.734118	906.461	1	DGVIEAK	XL:U-Sulfenic*@433	-1.32846	14	5.5e-06	976.535	2	NAQYHLLVKQGDGLLTK	XL:U-Alkene@405	-1.47496	43.6	1.7e-08	SDASO-L	inter-subunit
RPN3	E433	RPN7	K405	715.135	4	1.20929	888.449	1	DGVIEAK	XL:U-Thiol@433	0.141601	12.5	0.081	651.359	3	NAQYHLLVKQGDGLLTK	XL:U-Alkene@405	-1.38389	23.7	0.00041	SDASO-L	inter-subunit
RPN3	E433	RPN7	K405	715.135	4	1.4657	906.461	1	DGVIEAK	XL:U-Sulfenic*@433	-1.21814	15.1	0.00043	651.359	3	NAQYHLLVKQGDGLLTK	XL:U-Alkene@405	-0.923312	33.7	1.1e-05	SDASO-L	inter-subunit
RPN3	E433	RPN7	K405	953.177	3	0.893439	888.45	1	DGVIEAK	XL:U-Thiol@433	-0.871399	14.2	0.045	976.534	2	NAQYHLLVKQGDGLLTK	XL:U-Alkene@405	-1.16775	54.9	2.7e-10	SDASO-L	inter-subunit
RPN3	E433	RPN7	K405	953.51	3	0.146274	906.46	1	DGVIEAK	XL:U-Sulfenic*@433	-0.00462789	14.3	0.00061	976.534	2	NAQYHLLVKQGDGLLTK	XL:U-Alkene@405	-1.16775	52	1.3e-08	SDASO-L	inter-subunit
RPN3	E433	RPN7	K405	715.136	4	3.346	888.447	1	DGVIEAK	XL:U-Thiol@433	2.9555	9.1	0.057	651.358	3	NAQYHLLVKQGDGLLTK	XL:U-Alkene@405	-0.462736	18.5	0.0078	SDASO-L	inter-subunit
RPN3	E433	RPN7	K405	715.388	4	4.47762	906.46	1	DGVIEAK	XL:U-Sulfenic*@433	-0.335586	11.1	0.00021	651.358	3	NAQYHLLVKQGDGLLTK	XL:U-Alkene@405	-0.155686	30.1	3.5e-05	SDASO-L	inter-subunit
RPN3	E433	RPN7	K405	953.177	3	0.765236	906.461	1	DGVIEAK	XL:U-Sulfenic*@433	-1.43878	13.8	0.00047	976.535	2	NAQYHLLVKQGDGLLTK	XL:U-Alkene@405	-1.47496	53.6	3.9e-10	SDASO-L	inter-subunit
RPN3	E433	RPN7	K405	715.136	4	2.91866	906.461	1	DGVIEAK	XL:U-Sulfenic*@433	-0.776862	9.1	0.0034	651.358	3	NAQYHLLVKQGDGLLTK	XL:U-Alkene@405	-0.309211	31.2	6.7e-06	SDASO-L	inter-subunit
RPN3	E433	RPN7	K405	953.51	3	-0.68675	888.45	1	DGVIEAK	XL:U-Thiol@433	-0.871399	14.1	0.042	976.535	2	NAQYHLLVKQGDGLLTK	XL:U-Alkene@405	-2.19177	50.3	5.3e-09	SDASO-L	inter-subunit
RPN3	E433	RPN7	K405	953.177	3	1.08574	888.45	1	DGVIEAK	XL:U-Thiol@433	-0.646288	15.4	0.026	976.535	2	NAQYHLLVKQGDGLLTK	XL:U-Alkene@405	-1.78216	51.2	6.9e-09	SDASO-L	inter-subunit
RPN3	E433	RPN7	K405	715.134	4	0.0127376	906.461	1	DGVIEAK	XL:U-Sulfenic*@433	-1.32846	11.7	0.00018	651.359	3	NAQYHLLVKQGDGLLTK	XL:U-Alkene@405	-1.38389	23.9	0.00063	SDASO-L	inter-subunit
RPN3	E433	RPN7	K405	715.384	4	-1.24675	888.445	1	DGVIEAK	XL:U-Thiol@433	4.7564	15.7	0.0091	651.36	3	NAQYHLLVKQGDGLLTK	XL:U-Alkene@405	-2.91913	21	0.0013	SDASO-L	inter-subunit
RPN3	E433	RPN7	K405	715.137	4	4.62802	906.461	1	DGVIEAK	XL:U-Sulfenic*@433	-0.666543	15	1.9e-05	651.359	3	NAQYHLLVKQGDGLLTK	XL:U-Alkene@405	-1.23036	33	4.9e-06	SDASO-L	inter-subunit
RPN3	E433	RPN7	K405	715.386	4	1.99991	906.461	1	DGVIEAK	XL:U-Sulfenic*@433	-0.556224	11.6	0.0024	651.36	3	NAQYHLLVKQGDGLLTK	XL:U-Alkene@405	-2.61209	21.6	0.0016	SDASO-L	inter-subunit
RPN3	E433	RPN7	K405	715.387	4	3.02517	906.46	1	DGVIEAK	XL:U-Sulfenic*@433	-0.00462789	13	1.8e-05	651.358	3	NAQYHLLVKQGDGLLTK	XL:U-Alkene@405	-0.616261	31.2	3.3e-05	SDASO-L	inter-subunit
RPN3	E433	RPN7	K405	953.51	3	-0.17412	888.45	1	DGVIEAK	XL:U-Thiol@433	-0.983955	15.1	0.11	976.535	2	NAQYHLLVKQGDGLLTK	XL:U-Alkene@405	-1.37255	58.1	2.5e-10	SDASO-L	inter-subunit
RPN3	E433	RPN7	K405	715.132	4	-1.95303	906.461	1	DGVIEAK	XL:U-Sulfenic*@433	-0.666543	15.1	0.00013	651.359	3	NAQYHLLVKQGDGLLTK	XL:U-Alkene@405	-1.23036	31.3	2e-05	SDASO-L	inter-subunit
RPN3	E433	RPN7	K405	953.848	3	3.11489	888.45	1	DGVIEAK	XL:U-Thiol@433	-0.0835106	13.8	0.056	976.536	2	NAQYHLLVKQGDGLLTK	XL:U-Alkene@405	-2.60138	49.1	3.2e-09	SDASO-L	inter-subunit
RPN3	E433	RPN7	K405	953.178	3	2.30367	888.451	1	DGVIEAK	XL:U-Thiol@433	-1.54673	15.8	0.035	976.535	2	NAQYHLLVKQGDGLLTK	XL:U-Alkene@405	-1.78216	53.5	2.7e-08	SDASO-L	inter-subunit
RPN3	E433	RPN7	K405	715.134	4	1.12383	888.45	1	DGVIEAK	XL:U-Thiol@433	-0.308622	13.9	0.048	651.36	3	NAQYHLLVKQGDGLLTK	XL:U-Alkene@405	-3.37971	33.5	4.3e-06	SDASO-L	inter-subunit
RPN3	E433	RPN7	K405	953.51	3	0.274431	888.45	1	DGVIEAK	XL:U-Thiol@433	-0.646288	13.8	0.093	976.534	2	NAQYHLLVKQGDGLLTK	XL:U-Alkene@405	-1.06534	46.6	2.8e-08	SDASO-L	inter-subunit
RPN3	G430	RPN7	K405	715.386	4	2.25622	906.461	1	DGVIEAK	XL:U-Sulfenic*@430	-0.887181	7.9	0.06	651.361	3	NAQYHLLVKQGDGLLTK	XL:U-Alkene@405	-4.30085	26.6	0.00025	SDASO-L	inter-subunit
RPN3	I432|E433|A434	RPN7	K405	715.384	4	-0.904995	906.461	1	DGVIEAK	XL:U-Sulfenic*@432|XL:U-Sulfenic*@433|XL:U-Sulfenic*@434	-0.887181	11.2	0.00015	976.534	2	NAQYHLLVKQGDGLLTK	XL:U-Alkene@405	-0.450927	34.6	1.4e-05	SDASO-L	inter-subunit
RPN3	I432|E433	RPN7	K405	715.135	4	2.14944	906.461	1	DGVIEAK	XL:U-Sulfenic*@432|XL:U-Sulfenic*@433	-0.556224	8.9	0.0055	651.359	3	NAQYHLLVKQGDGLLTK	XL:U-Alkene@405	-1.23036	32.1	1.3e-05	SDASO-L	inter-subunit
RPN3	I432|E433	RPN7	K405	953.507	3	-2.9295	906.46	1	DGVIEAK	XL:U-Sulfenic*@432|XL:U-Sulfenic*@433	0.216011	13	0.00048	976.534	2	NAQYHLLVKQGDGLLTK	XL:U-Alkene@405	-1.06534	52.1	1e-08	SDASO-L	inter-subunit
RPN3	F467|A468|N469|Q470|L471|H472	RPT6	K54	720.86	4	2.24766	949.452	2	FANQLHDEYLVSMR	XL:U-Sulfenic*@467|XL:U-Sulfenic*@468|XL:U-Sulfenic*@469|XL:U-Sulfenic*@470|XL:U-Sulfenic*@471|XL:U-Sulfenic*@472	-1.16229	23	5.9e-05	492.267	2	NALNDKVR	XL:U-Alkene@54	0.407691	24.3	0.0033	SDASO-L	inter-subunit
RPN3	F467|A468|N469|Q470|L471|H472	RPT6	K54	720.861	4	2.84118	949.452	2	FANQLHDEYLVSMR	XL:U-Sulfenic*@467|XL:U-Sulfenic*@468|XL:U-Sulfenic*@469|XL:U-Sulfenic*@470|XL:U-Sulfenic*@471|XL:U-Sulfenic*@472	-1.16229	18.3	0.0018	492.266	2	NALNDKVR	XL:U-Alkene@54	1.82969	30.2	0.0011	SDASO-L	inter-subunit
RPN3	H472|D473|E474|Y475|L476	RPT6	K54	576.888	5	-0.660959	627.299	3	FANQLHDEYLVSMR	XL:U-Thiol@472|XL:U-Thiol@473|XL:U-Thiol@474|XL:U-Thiol@475|XL:U-Thiol@476	0.743612	15.3	0.22	492.263	2	NALNDKVR	XL:U-Alkene@54	6.90828	25.5	0.00088	SDASO-L	inter-subunit
RPN3	H472|D473|E474|Y475|L476	RPT6	K54	576.891	5	4.8503	627.303	3	FANQLHDEYLVSMR	XL:U-Thiol@472|XL:U-Thiol@473|XL:U-Thiol@474|XL:U-Thiol@475|XL:U-Thiol@476	-5.6329	13.8	0.09	492.264	2	NALNDKVR	XL:U-Alkene@54	5.48627	21.1	0.019	SDASO-L	inter-subunit
RPN3	H472|D473|E474|Y475	RPT6	K54	576.888	5	-0.131031	627.299	3	FANQLHDEYLVSMR	XL:U-Thiol@472|XL:U-Thiol@473|XL:U-Thiol@474|XL:U-Thiol@475	-0.372283	15.1	0.22	492.264	2	NALNDKVR	XL:U-Alkene@54	5.28312	23.6	0.0006	SDASO-L	inter-subunit
RPN3	H472|D473|E474|Y475	RPT6	K54	576.889	5	1.03481	627.299	3	FANQLHDEYLVSMR	XL:U-Thiol@472|XL:U-Thiol@473|XL:U-Thiol@474|XL:U-Thiol@475	-0.21287	15.7	0.074	492.264	2	NALNDKVR	XL:U-Alkene@54	6.50199	28.3	0.001	SDASO-L	inter-subunit
RPN3	H472	RPT6	K54	720.858	4	-0.719936	949.45	2	FANQLHDEYLVSMR	XL:U-Sulfenic*@472	0.31225	27.9	4.2e-05	492.265	2	NALNDKVR	XL:U-Alkene@54	2.8454	31	0.0014	SDASO-L	inter-subunit
RPN3	H472	RPT6	K54	960.807	3	-2.49588	949.451	2	FANQLHDEYLVSMR	XL:U-Sulfenic*@472	-0.951639	11.8	0.047	983.526	1	NALNDKVR	XL:U-Alkene@54	0.635383	5.7	0.6	SDASO-L	inter-subunit
RPN3	H472	RPT6	K54	720.859	4	0.382315	949.451	2	FANQLHDEYLVSMR	XL:U-Sulfenic*@472	-0.846315	27.6	3.6e-06	492.266	2	NALNDKVR	XL:U-Alkene@54	2.43912	28.4	0.00071	SDASO-L	inter-subunit
RPN3	H472	RPT6	K54	961.146	3	2.35817	949.451	2	FANQLHDEYLVSMR	XL:U-Sulfenic*@472	-0.319695	38.8	1.1e-07	983.527	1	NALNDKVR	XL:U-Alkene@54	-0.584716	16.4	0.0014	SDASO-L	inter-subunit
RPN3	H472	RPT6	K54	960.809	3	-0.524548	949.45	2	FANQLHDEYLVSMR	XL:U-Sulfenic*@472	0.101601	40.1	4.5e-08	983.528	1	NALNDKVR	XL:U-Alkene@54	-1.90649	17	0.00042	SDASO-L	inter-subunit
RPN3	H472	RPT6	K54	720.86	4	1.14541	949.451	2	FANQLHDEYLVSMR	XL:U-Sulfenic*@472	-0.319695	34.5	4.3e-07	492.266	2	NALNDKVR	XL:U-Alkene@54	2.03283	28.1	0.00053	SDASO-L	inter-subunit
RPN3	H472	RPT6	K54	961.145	3	1.27749	949.45	2	FANQLHDEYLVSMR	XL:U-Sulfenic*@472	0.101601	29.3	4.4e-07	983.528	1	NALNDKVR	XL:U-Alkene@54	-1.19477	12.8	0.044	SDASO-L	inter-subunit
RPN3	H472	RPT6	K54	720.859	4	0.551892	949.452	2	FANQLHDEYLVSMR	XL:U-Sulfenic*@472	-1.16229	34.7	6.1e-07	492.266	2	NALNDKVR	XL:U-Alkene@54	1.4234	26.9	0.00047	SDASO-L	inter-subunit
RPN3	H472	RPT6	K54	960.808	3	-1.28764	949.453	2	FANQLHDEYLVSMR	XL:U-Sulfenic*@472	-2.32085	35.8	3.9e-07	983.528	1	NALNDKVR	XL:U-Alkene@54	-1.80481	17.5	0.00054	SDASO-L	inter-subunit
RPN3	H472	RPT6	K54	720.862	4	3.94343	949.452	2	FANQLHDEYLVSMR	XL:U-Sulfenic*@472	-1.47826	36	4.4e-07	492.266	2	NALNDKVR	XL:U-Alkene@54	1.4234	24.3	0.00022	SDASO-L	inter-subunit
RPN3	H472	RPT6	K54	960.81	3	0.556506	940.447	2	FANQLHDEYLVSMR	XL:U-Thiol@472	-2.00812	31.8	1.6e-06	983.528	1	NALNDKVR	XL:U-Alkene@54	-1.80481	14.7	0.0026	SDASO-L	inter-subunit
RPN3	H472	RPT6	K54	720.859	4	0.297526	949.451	2	FANQLHDEYLVSMR	XL:U-Sulfenic*@472	-0.740991	39.8	1.2e-09	492.265	2	NALNDKVR	XL:U-Alkene@54	2.64226	26.4	0.0016	SDASO-L	inter-subunit
RPN3	H472	RPT6	K54	960.809	3	-0.524548	940.445	2	FANQLHDEYLVSMR	XL:U-Thiol@472	-0.306806	32.5	3e-06	983.527	1	NALNDKVR	XL:U-Alkene@54	-0.991416	19.9	0.00065	SDASO-L	inter-subunit
RPN3	H472	RPT6	K54	961.146	3	2.10389	940.445	2	FANQLHDEYLVSMR	XL:U-Thiol@472	0.331189	30.7	3.6e-07	983.527	1	NALNDKVR	XL:U-Alkene@54	-0.991416	16.6	0.0011	SDASO-L	inter-subunit
RPN3	H472	RPT6	K54	720.859	4	0.636681	949.452	2	FANQLHDEYLVSMR	XL:U-Sulfenic*@472	-1.16229	26.6	9.6e-05	492.266	2	NALNDKVR	XL:U-Alkene@54	1.82969	19.3	0.019	SDASO-L	inter-subunit
RPN3	L471|H472	RPT6	K54	721.354	4	-8.55546	949.447	2	FANQLHDEYLVSMR	XL:U-Sulfenic*@471|XL:U-Sulfenic*@472	3.15601	12	0.025	492.261	2	NALNDKVR	XL:U-Alkene@54	11.7838	17.5	0.015	SDASO-L	inter-subunit
α1	K107;Y108	α2	K91	783.623	4	3.50128	967.43	2	YKYGYDMPCDVLAK	XL:U-Alkene@107;XL:U-Thiol@108;Carbamidomethyl@114	-0.0942653	24	0.00045	494.267	2	KVAHTSYK	XL:U-Alkene@91	-0.871245	26.5	0.00018	SDASO-L	inter-subunit
α1	K107;Y108	α2	K91	783.621	4	0.771668	967.431	2	YKYGYDMPCDVLAK	XL:U-Alkene@107;XL:U-Thiol@108;Carbamidomethyl@114	-0.611098	30.8	6.1e-06	494.267	2	KVAHTSYK	XL:U-Alkene@91	-0.871245	25.8	0.00021	SDASO-L	inter-subunit
RPN2	G73|E74|Y75|E76|S77|A78|V79	RPT6	K33	724.127	4	4.97946	846.403	2	VYYNLGEYESAVK	XL:U-Thiol@73|XL:U-Thiol@74|XL:U-Thiol@75|XL:U-Thiol@76|XL:U-Thiol@77|XL:U-Thiol@78|XL:U-Thiol@79	0.477205	14.7	0.039	592.338	2	IQETELKIR	XL:U-Alkene@33	-0.636531	29	0.00044	SDASO-L	inter-subunit
RPN2	G73|E74|Y75	RPT6	K33	723.876	4	3.69283	846.404	2	VYYNLGEYESAVK	XL:U-Thiol@73|XL:U-Thiol@74|XL:U-Thiol@75	-1.41315	21.6	0.0016	592.339	2	IQETELKIR	XL:U-Alkene@33	-2.15593	31	0.00075	SDASO-L	inter-subunit
RPN2	G73|E74|Y75	RPT6	K33	723.875	4	3.10178	846.4	2	VYYNLGEYESAVK	XL:U-Thiol@73|XL:U-Thiol@74|XL:U-Thiol@75	3.66719	24.4	0.00016	592.339	2	IQETELKIR	XL:U-Alkene@33	-1.98711	28.4	0.003	SDASO-L	inter-subunit
RPN2	G73|E74|Y75	RPT6	K33	723.873	4	-0.528922	846.408	2	VYYNLGEYESAVK	XL:U-Thiol@73|XL:U-Thiol@74|XL:U-Thiol@75	-6.25714	23.2	0.00014	592.338	2	IQETELKIR	XL:U-Alkene@33	-1.143	32.6	0.00073	SDASO-L	inter-subunit
RPN3	F467|A468|N469|H472	RPT6	K54	724.858	4	0.703122	957.45	2	FANQLHDEYLVSMR	Oxidation@479;XL:U-Sulfenic*@467|XL:U-Sulfenic*@468|XL:U-Sulfenic*@469|XL:U-Sulfenic*@472	-1.82382	20.7	0.0022	492.268	2	NALNDKVR	XL:U-Alkene@54	-2.03001	24.8	0.0011	SDASO-L	inter-subunit
RPN3	F467|A468|N469|Q470|L471|H472	RPT6	K54	724.859	4	1.63064	957.447	2	FANQLHDEYLVSMR	Oxidation@479;XL:U-Sulfenic*@467|XL:U-Sulfenic*@468|XL:U-Sulfenic*@469|XL:U-Sulfenic*@470|XL:U-Sulfenic*@471|XL:U-Sulfenic*@472	0.891726	16.5	0.00053	492.268	2	NALNDKVR	XL:U-Alkene@54	-2.23315	24	0.00084	SDASO-L	inter-subunit
RPN3	H472|D473	RPT6	K54	724.858	4	0.703122	957.451	2	FANQLHDEYLVSMR	Oxidation@479;XL:U-Sulfenic*@472|XL:U-Sulfenic*@473	-2.97271	26.9	6.7e-06	983.53	1	NALNDKVR	XL:U-Alkene@54	-4.245	5.5	0.33	SDASO-L	inter-subunit
RPN3	H472	RPT6	K54	724.858	4	0.787442	957.447	2	FANQLHDEYLVSMR	XL:U-Sulfenic*@472;Oxidation@479	0.369504	24.7	0.00016	492.267	2	NALNDKVR	XL:U-Alkene@54	0.204549	27	0.00044	SDASO-L	inter-subunit
RPN3	H472	RPT6	K54	725.109	4	0.724675	957.449	2	FANQLHDEYLVSMR	XL:U-Sulfenic*@472;Oxidation@479	-1.19716	19.3	0.0021	492.268	2	NALNDKVR	XL:U-Alkene@54	-1.82687	26.7	0.0024	SDASO-L	inter-subunit
RPN3	H472	RPT6	K54	724.86	4	4.07593	957.449	2	FANQLHDEYLVSMR	XL:U-Sulfenic*@472;Oxidation@479	-1.51049	30.4	1.2e-06	492.268	2	NALNDKVR	XL:U-Alkene@54	-2.03001	33.4	0.00014	SDASO-L	inter-subunit
RPN3	H472	RPT6	K54	965.803	3	-3.2361	948.444	2	FANQLHDEYLVSMR	XL:U-Thiol@472;Oxidation@479	-1.50902	22.1	5.5e-05	983.529	1	NALNDKVR	XL:U-Alkene@54	-2.92323	12.2	0.0044	SDASO-L	inter-subunit
RPN3	H472	RPT6	K54	724.859	4	1.54632	948.447	2	FANQLHDEYLVSMR	XL:U-Thiol@472;Oxidation@479	-4.46121	13.6	0.011	492.267	2	NALNDKVR	XL:U-Alkene@54	-1.0143	22.3	0.0015	SDASO-L	inter-subunit
RPN3	L471|H472	RPT6	K54	965.804	3	-2.4137	948.443	2	FANQLHDEYLVSMR	Oxidation@479;XL:U-Thiol@471|XL:U-Thiol@472	-0.876404	25.8	1.8e-05	983.526	1	NALNDKVR	XL:U-Alkene@54	0.330358	11.8	0.034	SDASO-L	inter-subunit
RPN3	L471|H472	RPT6	K54	966.138	3	-2.58078	948.444	2	FANQLHDEYLVSMR	Oxidation@479;XL:U-Thiol@471|XL:U-Thiol@472	-1.93076	27.8	1.1e-06	983.529	1	NALNDKVR	XL:U-Alkene@54	-2.21151	12.8	0.013	SDASO-L	inter-subunit
RPN3	L471|H472	RPT6	K54	966.135	3	-5.99574	948.441	2	FANQLHDEYLVSMR	Oxidation@479;XL:U-Thiol@471|XL:U-Thiol@472	1.23232	8.9	0.47	983.528	1	NALNDKVR	XL:U-Alkene@54	-2.10984	9.4	0.013	SDASO-L	inter-subunit
RPN3	L471|H472	RPT6	K54	724.859	4	1.462	957.448	2	FANQLHDEYLVSMR	Oxidation@479;XL:U-Sulfenic*@471|XL:U-Sulfenic*@472	0.160615	17.9	0.001	492.267	2	NALNDKVR	XL:U-Alkene@54	-1.0143	29	0.00062	SDASO-L	inter-subunit
RPN3	N469|L471|H472	RPT6	K54	965.799	3	-7.28487	948.442	2	FANQLHDEYLVSMR	Oxidation@479;XL:U-Thiol@469|XL:U-Thiol@471|XL:U-Thiol@472	0.177955	11.3	0.047	983.526	1	NALNDKVR	XL:U-Alkene@54	0.533708	8.3	0.019	SDASO-L	inter-subunit
RPN3	Q470|L471|H472	RPT6	K54	966.138	3	-3.27642	948.441	2	FANQLHDEYLVSMR	Oxidation@479;XL:U-Thiol@470|XL:U-Thiol@471|XL:U-Thiol@472	1.86493	22.2	0.00015	983.527	1	NALNDKVR	XL:U-Alkene@54	-0.686391	11.8	0.0018	SDASO-L	inter-subunit
RPN12	E261	RPN3	K466	728.38	4	2.09581	874.471	1	TNIIEK	XL:U-Thiol@261	-0.959164	8.1	0.34	673.345	3	IKFANQLHDEYLVSMR	XL:U-Alkene@466	-2.7146	16.5	0.026	SDASO-L	inter-subunit
RPN1	K943	RPT2	Y50	583.519	5	1.06415	560.312	3	VGQAVETVGQAGRPKK	XL:U-Alkene@943	0.179825	16.7	0.022	609.32	2	LPNIYPSTR	XL:U-Thiol@50	1.45843	21	0.002	SDASO-L	inter-subunit
RPN1	K943	RPT2	Y50	729.145	4	-1.02688	839.964	2	VGQAVETVGQAGRPKK	XL:U-Alkene@943	0.848729	38.8	6.9e-07	609.321	2	LPNIYPSTR	XL:U-Thiol@50	0.145489	18.8	0.0018	SDASO-L	inter-subunit
RPN1	K943	RPT2	Y50	583.518	5	0.330693	560.313	3	VGQAVETVGQAGRPKK	XL:U-Alkene@943	-1.60489	22.3	0.0012	609.321	2	LPNIYPSTR	XL:U-Thiol@50	-0.346862	19.6	0.0015	SDASO-L	inter-subunit
RPN1	K943	RPT2	Y50	583.52	5	3.26452	560.313	3	VGQAVETVGQAGRPKK	XL:U-Alkene@943	-1.78336	19.5	0.002	609.322	2	LPNIYPSTR	XL:U-Thiol@50	-1.82391	24.4	0.0002	SDASO-L	inter-subunit
RPN1	K943	RPT2	Y50	583.52	5	2.95018	560.313	3	VGQAVETVGQAGRPKK	XL:U-Alkene@943	-1.24795	20.5	0.0025	609.321	2	LPNIYPSTR	XL:U-Thiol@50	0.473724	21.8	0.00095	SDASO-L	inter-subunit
RPN1	K943	RPT2	Y50	729.149	4	4.42165	839.966	2	VGQAVETVGQAGRPKK	XL:U-Alkene@943	-0.46085	37.5	1.5e-07	609.321	2	LPNIYPSTR	XL:U-Thiol@50	-0.510979	21.6	0.0014	SDASO-L	inter-subunit
RPN1	K943	RPT2	Y50	583.521	5	5.46489	560.312	3	VGQAVETVGQAGRPKK	XL:U-Alkene@943	0.00135264	14.7	0.028	609.32	2	LPNIYPSTR	XL:U-Thiol@50	1.45843	23.5	0.00012	SDASO-L	inter-subunit
RPN1	K943	RPT2	Y50	729.147	4	1.32018	839.966	2	VGQAVETVGQAGRPKK	XL:U-Alkene@943	-0.46085	33.6	4e-07	609.321	2	LPNIYPSTR	XL:U-Thiol@50	0.473724	14.6	0.018	SDASO-L	inter-subunit
RPN1	K943	RPT2	Y50	583.519	5	0.95937	560.313	3	VGQAVETVGQAGRPKK	XL:U-Alkene@943	-1.60489	24.1	9.7e-05	609.321	2	LPNIYPSTR	XL:U-Thiol@50	-0.0186279	19.5	0.00023	SDASO-L	inter-subunit
RPN1	K943	RPT2	Y50	729.146	4	0.398122	839.966	2	VGQAVETVGQAGRPKK	XL:U-Alkene@943	-0.579902	28.2	3e-06	609.321	2	LPNIYPSTR	XL:U-Thiol@50	-0.0186279	16.9	0.0025	SDASO-L	inter-subunit
RPN1	K943	RPT2	Y50	583.52	5	2.63584	560.313	3	VGQAVETVGQAGRPKK	XL:U-Alkene@943	-1.60489	14.2	0.022	609.321	2	LPNIYPSTR	XL:U-Thiol@50	0.145489	20.3	0.0028	SDASO-L	inter-subunit
RPN1	K943	RPT2	Y50|T53	729.146	4	0.230475	839.965	2	VGQAVETVGQAGRPKK	XL:U-Alkene@943	-0.222745	37.7	3.5e-07	609.321	2	LPNIYPSTR	XL:U-Thiol@50|XL:U-Thiol@53	0.145489	21.7	0.00015	SDASO-L	inter-subunit
RPN1	K943	RPT2	Y50|T53	583.522	5	6.09356	560.314	3	VGQAVETVGQAGRPKK	XL:U-Alkene@943	-2.85419	20.9	0.00071	609.321	2	LPNIYPSTR	XL:U-Thiol@50|XL:U-Thiol@53	0.473724	21.1	0.0015	SDASO-L	inter-subunit
α1	G161|Y162	α2	K50	976.806	3	-1.49269	1390.63	1	TDPAGYYVGYK	XL:U-Thiol@161|XL:U-Thiol@162	0.115372	20.1	0.00012	760.388	2	KSSSPLAMSETLSK	XL:U-Alkene@50	-1.20486	41.4	2.1e-06	SDASO-L	inter-subunit
α1	Y162	α2	K50	976.47	3	-3.14161	1390.63	1	TDPAGYYVGYK	XL:U-Thiol@162	0.259191	20.4	7.8e-05	760.388	2	KSSSPLAMSETLSK	XL:U-Alkene@50	-0.678812	41.9	7.9e-07	SDASO-L	inter-subunit
α1	Y162	α2	K50	976.471	3	-1.82763	1408.64	1	TDPAGYYVGYK	XL:U-Sulfenic*@162	0.305571	22.8	3.7e-07	760.387	2	KSSSPLAMSETLSK	XL:U-Alkene@50	-0.5473	43.5	5.6e-06	SDASO-L	inter-subunit
α1	Y162	α2	K50	976.475	3	1.48859	1390.63	1	TDPAGYYVGYK	XL:U-Thiol@162	0.259191	17.8	0.00017	760.388	2	KSSSPLAMSETLSK	XL:U-Alkene@50	-0.810324	44.5	5.4e-07	SDASO-L	inter-subunit
α1	Y162	α2	K50	976.473	3	-0.325944	1390.64	1	TDPAGYYVGYK	XL:U-Thiol@162	-1.179	23.2	2.7e-05	760.388	2	KSSSPLAMSETLSK	XL:U-Alkene@50	-1.33637	43.8	1.7e-07	SDASO-L	inter-subunit
α1	Y162	α2	K50	976.81	3	2.44788	1408.64	1	TDPAGYYVGYK	XL:U-Sulfenic*@162	0.376561	22.1	2.7e-07	760.388	2	KSSSPLAMSETLSK	XL:U-Alkene@50	-0.941835	41.8	3.5e-06	SDASO-L	inter-subunit
α1	Y162	α2	K50	976.475	3	1.61373	1408.65	1	TDPAGYYVGYK	XL:U-Sulfenic*@162	-0.546312	23.4	6.5e-07	760.388	2	KSSSPLAMSETLSK	XL:U-Alkene@50	-1.07335	40.8	8.9e-07	SDASO-L	inter-subunit
α1	Y162	α2	K50	976.477	3	3.30313	1390.63	1	TDPAGYYVGYK	XL:U-Thiol@162	0.978288	14.1	0.00068	760.387	2	KSSSPLAMSETLSK	XL:U-Alkene@50	0.241772	39	2.8e-06	SDASO-L	inter-subunit
α1	Y162	α2	K50	976.808	3	-0.0540719	1408.64	1	TDPAGYYVGYK	XL:U-Sulfenic*@162	1.86736	25.6	3.9e-07	760.388	2	KSSSPLAMSETLSK	XL:U-Alkene@50	-1.59939	39.8	3.8e-06	SDASO-L	inter-subunit
α1	Y162	α2	K50	976.476	3	2.99028	1408.65	1	TDPAGYYVGYK	XL:U-Sulfenic*@162	-0.617302	21.2	5.5e-08	760.389	2	KSSSPLAMSETLSK	XL:U-Alkene@50	-2.91451	38.2	2.3e-06	SDASO-L	inter-subunit
α1	Y162	α2	K50	976.809	3	1.13436	1408.64	1	TDPAGYYVGYK	XL:U-Sulfenic*@162	1.37043	16.3	4.7e-05	760.388	2	KSSSPLAMSETLSK	XL:U-Alkene@50	-0.678812	27.8	9.2e-05	SDASO-L	inter-subunit
α3	D60|T61|S62|E64	α2	K172	733.379	4	1.46478	854.919	2	VTSTLLEQDTSTEK	XL:U-Thiol@60|XL:U-Thiol@61|XL:U-Thiol@62|XL:U-Thiol@64	0.251599	15.2	0.021	602.831	2	GSVAAKTFLEK	XL:U-Alkene@172	1.4489	39.4	2.4e-05	SDASO-L	inter-subunit
α3	T61|T63|E64	α2	K172	733.381	4	3.79828	854.92	2	VTSTLLEQDTSTEK	XL:U-Thiol@61|XL:U-Thiol@63|XL:U-Thiol@64	-1.03507	25.9	1.8e-05	602.832	2	GSVAAKTFLEK	XL:U-Alkene@172	0.287709	38.8	1.3e-05	SDASO-L	inter-subunit
α1	G161|Y162|Y163|V164|G165|Y166	α2	K50	737.107	4	-0.672831	695.822	2	TDPAGYYVGYK	XL:U-Thiol@161|XL:U-Thiol@162|XL:U-Thiol@163|XL:U-Thiol@164|XL:U-Thiol@165|XL:U-Thiol@166	-0.979482	13	0.025	768.385	2	KSSSPLAMSETLSK	XL:U-Alkene@50;Oxidation@57	-1.11773	24.8	9.9e-05	SDASO-L	inter-subunit
α1	G161|Y162|Y163	α2	K50	736.606	4	1.19219	695.82	2	TDPAGYYVGYK	XL:U-Thiol@161|XL:U-Thiol@162|XL:U-Thiol@163	1.31996	18.8	0.0005	768.385	2	KSSSPLAMSETLSK	XL:U-Alkene@50;Oxidation@57	-1.37801	24.9	6.4e-05	SDASO-L	inter-subunit
α1	Y162|Y163|G165|Y166	α2	K50	982.14	3	0.533447	1408.64	1	TDPAGYYVGYK	XL:U-Sulfenic*@162|XL:U-Sulfenic*@163|XL:U-Sulfenic*@165|XL:U-Sulfenic*@166	0.376561	7.8	0.05	768.382	2	KSSSPLAMSETLSK	XL:U-Alkene@50;Oxidation@57	2.78658	28.1	3.1e-05	SDASO-L	inter-subunit
α1	Y162|Y163|G165	α2	K50	736.856	4	-0.113892	695.822	2	TDPAGYYVGYK	XL:U-Thiol@162|XL:U-Thiol@163|XL:U-Thiol@165	-1.26691	11.5	0.068	768.385	2	KSSSPLAMSETLSK	XL:U-Alkene@50;Oxidation@57	-0.467012	24.2	0.00016	SDASO-L	inter-subunit
α1	Y162	α2	K50	981.808	3	3.2503	1408.65	1	TDPAGYYVGYK	XL:U-Sulfenic*@162	-2.32106	13.1	0.0003	768.385	2	KSSSPLAMSETLSK	XL:U-Alkene@50;Oxidation@57	-1.24787	32.9	2.2e-05	SDASO-L	inter-subunit
α1	Y162	α2	K50	982.145	3	5.26132	1390.64	1	TDPAGYYVGYK	XL:U-Thiol@162	-0.531814	15.5	0.00012	768.386	2	KSSSPLAMSETLSK	XL:U-Alkene@50;Oxidation@57	-1.50816	32.8	4.9e-06	SDASO-L	inter-subunit
RPN3	D473|E474|Y475|L476	RPN7	K416	592.102	5	-0.085556	627.3	3	FANQLHDEYLVSMR	XL:U-Thiol@473|XL:U-Thiol@474|XL:U-Thiol@475|XL:U-Thiol@476	-1.64759	20.3	0.0025	530.301	2	LQKYGAAVR	XL:U-Alkene@416	-0.295104	31.8	7.2e-05	SDASO-L	inter-subunit
RPN3	D473|E474|Y475	RPN7	K416	592.103	5	1.2568	627.299	3	FANQLHDEYLVSMR	XL:U-Thiol@473|XL:U-Thiol@474|XL:U-Thiol@475	-0.372283	17.1	0.013	530.301	2	LQKYGAAVR	XL:U-Alkene@416	-0.106532	35.4	0.00013	SDASO-L	inter-subunit
RPN3	D473|Y475|L476|V477|S478|M479	RPN7	K416	592.102	5	0.843764	627.3	3	FANQLHDEYLVSMR	XL:U-Thiol@473|XL:U-Thiol@475|XL:U-Thiol@476|XL:U-Thiol@477|XL:U-Thiol@478|XL:U-Thiol@479	-1.32876	18.5	0.0031	530.301	2	LQKYGAAVR	XL:U-Alkene@416	-0.483676	34.6	0.00022	SDASO-L	inter-subunit
RPN3	E474|Y475|L476	RPN7	K416	739.874	4	-2.29078	940.446	2	FANQLHDEYLVSMR	XL:U-Thiol@474|XL:U-Thiol@475|XL:U-Thiol@476	-0.519471	29.9	5.4e-05	530.3	2	LQKYGAAVR	XL:U-Alkene@416	0.83633	37.3	8.4e-05	SDASO-L	inter-subunit
RPN3	E474|Y475|L476	RPN7	K416	986.168	3	3.08312	940.446	2	FANQLHDEYLVSMR	XL:U-Thiol@474|XL:U-Thiol@475|XL:U-Thiol@476	-0.625804	35.4	1e-05	1059.6	1	LQKYGAAVR	XL:U-Alkene@416	-0.933807	14.4	0.0017	SDASO-L	inter-subunit
RPN3	E474|Y475	RPN7	K416	986.499	3	-0.117119	940.445	2	FANQLHDEYLVSMR	XL:U-Thiol@474|XL:U-Thiol@475	-0.200474	30.1	1.6e-05	1059.59	1	LQKYGAAVR	XL:U-Alkene@416	0.481829	15.8	6.7e-05	SDASO-L	inter-subunit
RPN3	E474|Y475	RPN7	K416	739.875	4	-0.721259	940.447	2	FANQLHDEYLVSMR	XL:U-Thiol@474|XL:U-Thiol@475	-1.47646	29.9	6.6e-06	530.301	2	LQKYGAAVR	XL:U-Alkene@416	-0.106532	37	0.00016	SDASO-L	inter-subunit
RPN3	E474|Y475	RPN7	K416	739.875	4	-0.969078	940.446	2	FANQLHDEYLVSMR	XL:U-Thiol@474|XL:U-Thiol@475	-0.838469	24.5	0.00023	530.302	2	LQKYGAAVR	XL:U-Alkene@416	-1.80368	21.7	0.00047	SDASO-L	inter-subunit
RPN3	E474|Y475	RPN7	K416	739.872	4	-4.52115	940.446	2	FANQLHDEYLVSMR	XL:U-Thiol@474|XL:U-Thiol@475	-1.15747	23.2	3.4e-05	530.301	2	LQKYGAAVR	XL:U-Alkene@416	0.0820406	34.9	6.1e-05	SDASO-L	inter-subunit
RPN3	E474	RPN7	K416	739.877	4	2.00475	940.446	2	FANQLHDEYLVSMR	XL:U-Thiol@474	-1.05113	32.2	2.1e-05	530.301	2	LQKYGAAVR	XL:U-Alkene@416	0.0820406	34.3	6.4e-05	SDASO-L	inter-subunit
RPN3	E474	RPN7	K416	986.5	3	0.87382	940.446	2	FANQLHDEYLVSMR	XL:U-Thiol@474	-0.838469	32.3	2.7e-06	1059.59	1	LQKYGAAVR	XL:U-Alkene@416	-0.461929	13.4	0.031	SDASO-L	inter-subunit
RPN3	E474	RPN7	K416	986.162	3	-2.86453	940.446	2	FANQLHDEYLVSMR	XL:U-Thiol@474	-1.15747	38.6	8.4e-08	1059.59	1	LQKYGAAVR	XL:U-Alkene@416	-0.745056	13.4	0.003	SDASO-L	inter-subunit
RPN3	E474	RPN7	K416	739.875	4	-1.38211	940.446	2	FANQLHDEYLVSMR	XL:U-Thiol@474	-1.37013	34.3	2.3e-07	530.301	2	LQKYGAAVR	XL:U-Alkene@416	0.270613	34.3	0.00012	SDASO-L	inter-subunit
RPN3	E474	RPN7	K416	739.877	4	1.26129	940.446	2	FANQLHDEYLVSMR	XL:U-Thiol@474	-0.944801	34.9	1.3e-06	530.3	2	LQKYGAAVR	XL:U-Alkene@416	0.83633	34.7	7.6e-05	SDASO-L	inter-subunit
RPN3	E474	RPN7	K416	739.877	4	1.3439	940.447	2	FANQLHDEYLVSMR	XL:U-Thiol@474	-2.53979	30.3	5.8e-06	530.301	2	LQKYGAAVR	XL:U-Alkene@416	-0.86082	31.8	6.7e-05	SDASO-L	inter-subunit
RPN3	L476|S478|M479	RPN7	K416	592.103	5	1.66983	627.299	3	FANQLHDEYLVSMR	XL:U-Thiol@476|XL:U-Thiol@478|XL:U-Thiol@479	-0.372283	17.6	0.0036	530.301	2	LQKYGAAVR	XL:U-Alkene@416	-0.672248	34	0.00013	SDASO-L	inter-subunit
RPN3	L476|V477|S478|M479	RPN7	K416	592.102	5	0.224218	627.301	3	FANQLHDEYLVSMR	XL:U-Thiol@476|XL:U-Thiol@477|XL:U-Thiol@478|XL:U-Thiol@479	-3.0823	15	0.048	530.302	2	LQKYGAAVR	XL:U-Alkene@416	-1.99225	20.5	0.00087	SDASO-L	inter-subunit
RPN3	L476|V477|S478|M479	RPN7	K416	592.101	5	-1.63442	627.301	3	FANQLHDEYLVSMR	XL:U-Thiol@476|XL:U-Thiol@477|XL:U-Thiol@478|XL:U-Thiol@479	-3.0823	10.9	0.17	530.299	2	LQKYGAAVR	XL:U-Alkene@416	2.34491	25.4	0.00027	SDASO-L	inter-subunit
RPN3	Y475|L476|V477	RPN7	K416	592.103	5	1.87634	627.299	3	FANQLHDEYLVSMR	XL:U-Thiol@475|XL:U-Thiol@476|XL:U-Thiol@477	0.105957	19.5	0.0039	530.301	2	LQKYGAAVR	XL:U-Alkene@416	0.270613	35.5	7.4e-05	SDASO-L	inter-subunit
RPN3	Y475|L476	RPN7	K416	592.103	5	1.56657	627.3	3	FANQLHDEYLVSMR	XL:U-Thiol@475|XL:U-Thiol@476	-0.69111	15.2	0.075	530.301	2	LQKYGAAVR	XL:U-Alkene@416	-0.86082	31.9	0.00014	SDASO-L	inter-subunit
RPN3	E474|Y475|L476	RPN7	K416	743.874	4	-0.895694	948.443	2	FANQLHDEYLVSMR	Oxidation@479;XL:U-Thiol@474|XL:U-Thiol@475|XL:U-Thiol@476	-0.665532	27.1	7.5e-06	530.3	2	LQKYGAAVR	XL:U-Alkene@416	0.83633	29.3	0.00036	SDASO-L	inter-subunit
RPN3	E474|Y475	RPN7	K416	743.876	4	2.63726	948.443	2	FANQLHDEYLVSMR	Oxidation@479;XL:U-Thiol@474|XL:U-Thiol@475	-0.665532	33.3	6.1e-07	530.301	2	LQKYGAAVR	XL:U-Alkene@416	0.270613	31.3	0.00033	SDASO-L	inter-subunit
RPN3	E474	RPN7	K416	744.122	4	-4.32378	948.443	2	FANQLHDEYLVSMR	XL:U-Thiol@474;Oxidation@479	-0.560096	35	5.1e-07	530.301	2	LQKYGAAVR	XL:U-Alkene@416	0.270613	32	0.00017	SDASO-L	inter-subunit
RPN3	E474	RPN7	K416	743.876	4	2.30861	948.443	2	FANQLHDEYLVSMR	XL:U-Thiol@474;Oxidation@479	-0.665532	35.4	7.9e-08	530.3	2	LQKYGAAVR	XL:U-Alkene@416	0.647758	33.9	0.00021	SDASO-L	inter-subunit
RPN3	E474	RPN7	K416	743.876	4	2.63726	948.444	2	FANQLHDEYLVSMR	XL:U-Thiol@474;Oxidation@479	-1.50902	37.8	3e-07	530.301	2	LQKYGAAVR	XL:U-Alkene@416	-1.04939	37	0.00023	SDASO-L	inter-subunit
RPN3	E474	RPN7	K416	743.873	4	-1.22434	948.444	2	FANQLHDEYLVSMR	XL:U-Thiol@474;Oxidation@479	-2.0362	39.6	1.8e-08	530.301	2	LQKYGAAVR	XL:U-Alkene@416	-0.295104	31.9	9.3e-05	SDASO-L	inter-subunit
RPN3	E474	RPN7	K416	744.127	4	2.82187	948.443	2	FANQLHDEYLVSMR	XL:U-Thiol@474;Oxidation@479	-0.138353	28.3	2.4e-06	530.301	2	LQKYGAAVR	XL:U-Alkene@416	-0.295104	29.6	0.00089	SDASO-L	inter-subunit
RPN3	E474	RPN7	K416	744.125	4	-0.956287	948.443	2	FANQLHDEYLVSMR	XL:U-Thiol@474;Oxidation@479	-0.349225	34.4	4.5e-07	530.3	2	LQKYGAAVR	XL:U-Alkene@416	0.459185	30	6.2e-05	SDASO-L	inter-subunit
RPN3	L471|H472|D473|Y475|L476	RPN7	K416	595.302	5	0.927931	632.632	3	FANQLHDEYLVSMR	Oxidation@479;XL:U-Thiol@471|XL:U-Thiol@472|XL:U-Thiol@473|XL:U-Thiol@475|XL:U-Thiol@476	-1.25717	20.9	0.0035	530.301	2	LQKYGAAVR	XL:U-Alkene@416	-0.672248	28.4	0.00039	SDASO-L	inter-subunit
RPN3	N469|Q470|L471|H472|D473|E474	RPN7	K416	595.302	5	2.16035	632.63	3	FANQLHDEYLVSMR	Oxidation@479;XL:U-Thiol@469|XL:U-Thiol@470|XL:U-Thiol@471|XL:U-Thiol@472|XL:U-Thiol@473|XL:U-Thiol@474	1.43003	22	0.0015	530.3	2	LQKYGAAVR	XL:U-Alkene@416	1.40205	31	0.0001	SDASO-L	inter-subunit
RPN9	E378	RPN8	K205	746.13	4	-0.22394	844.409	2	DRLVEWNDQVEK	XL:U-Thiol@378	-0.41222	23.4	0.00013	638.345	2	LKDVVEYLDK	XL:U-Alkene@205	-0.761895	37.7	4.9e-06	SDASO-L	inter-subunit
RPN9	E378	RPN8	K205	745.881	4	1.31166	844.409	2	DRLVEWNDQVEK	XL:U-Thiol@378	0.0614839	29.3	2.2e-05	638.347	2	LKDVVEYLDK	XL:U-Alkene@205	-3.11171	33.8	6.1e-06	SDASO-L	inter-subunit
RPN9	N374|D375|E378	RPN8	K205	745.882	4	3.27823	844.407	2	DRLVEWNDQVEK	XL:U-Thiol@374|XL:U-Thiol@375|XL:U-Thiol@378	2.90372	14.4	0.16	638.344	2	LKDVVEYLDK	XL:U-Alkene@205	0.804656	29.9	7.1e-06	SDASO-L	inter-subunit
RPN9	N374|D375	RPN8	K205	746.131	4	0.267537	844.409	2	DRLVEWNDQVEK	XL:U-Thiol@374|XL:U-Thiol@375	-0.0569421	17.5	0.018	638.345	2	LKDVVEYLDK	XL:U-Alkene@205	-0.448585	28.2	8.5e-05	SDASO-L	inter-subunit
RPN9	N374	RPN8	K205	745.879	4	-0.900728	844.409	2	DRLVEWNDQVEK	XL:U-Thiol@374	0.535188	15.7	0.062	638.345	2	LKDVVEYLDK	XL:U-Alkene@205	-0.60524	23.9	3.1e-05	SDASO-L	inter-subunit
RPN9	Q376|E378	RPN8	K205	745.884	4	6.31003	844.406	2	DRLVEWNDQVEK	XL:U-Thiol@376|XL:U-Thiol@378	3.14057	15.3	0.07	638.344	2	LKDVVEYLDK	XL:U-Alkene@205	0.804656	26.4	1.7e-05	SDASO-L	inter-subunit
RPN9	V377|E378	RPN8	K205	745.882	4	2.95047	844.408	2	DRLVEWNDQVEK	XL:U-Thiol@377|XL:U-Thiol@378	1.71945	13.2	0.13	638.346	2	LKDVVEYLDK	XL:U-Alkene@205	-1.54517	29.5	2.8e-05	SDASO-L	inter-subunit
RPN9	W373|N374	RPN8	K205	746.131	4	0.840926	844.406	2	DRLVEWNDQVEK	XL:U-Thiol@373|XL:U-Thiol@374	4.08799	13	0.44	638.345	2	LKDVVEYLDK	XL:U-Alkene@205	-0.135275	29.9	1.9e-05	SDASO-L	inter-subunit
RPT1	K394	RPT6	E383|L384	747.878	4	-3.00893	614.311	2	IHSKSMSVER	XL:U-Alkene@394	-0.354462	12.9	0.11	871.942	2	IHVTQEDFELAVGK	XL:U-Thiol@383|XL:U-Thiol@384	0.719726	13.3	0.0082	SDASO-L	inter-subunit
RPT3	E57|Y58|E59|L60|L61	RPT6	K33	1005.86	3	2.79966	1831.9	1	EYELLTLQEDYIK	XL:U-Sulfenic*@57|XL:U-Sulfenic*@58|XL:U-Sulfenic*@59|XL:U-Sulfenic*@60|XL:U-Sulfenic*@61	2.61788	9.1	0.0068	592.337	2	IQETELKIR	XL:U-Alkene@33	0.714051	24.2	0.0093	SDASO-L	inter-subunit
RPN3	L257|E258	RPT6	K33	766.389	4	-5.99734	930.946	2	LEYPHTDVSSSLEAR	XL:U-Thiol@257|XL:U-Thiol@258	-2.94769	29.2	3.4e-05	592.339	2	IQETELKIR	XL:U-Alkene@33	-2.32475	26.5	0.00062	SDASO-L	inter-subunit
RPT1	K50;T52|E53|N54|D55	RPT2	K45	834.929	4	1.56521	650.338	2	LKQTENDLK	XL:U-Alkene@50;XL:U-Thiol@52|XL:U-Thiol@53|XL:U-Thiol@54|XL:U-Thiol@55	-6.73394	13.1	0.074	913.479	2	GGPATAEKLPNIYPSTR	XL:U-Alkene@45	-4.25798	33.5	1.6e-07	SDASO-L	inter-subunit
RPT1	K50;T52|E53|N54	RPT2	K45	834.678	4	1.47353	650.334	2	LKQTENDLK	XL:U-Alkene@50;XL:U-Thiol@52|XL:U-Thiol@53|XL:U-Thiol@54	0.493068	21	0.0031	913.477	2	GGPATAEKLPNIYPSTR	XL:U-Alkene@45	-1.19278	38.1	7.7e-08	SDASO-L	inter-subunit
RPT1	K50;T52|E53|N54	RPT2	K45	834.679	4	1.98602	650.337	2	LKQTENDLK	XL:U-Alkene@50;XL:U-Thiol@52|XL:U-Thiol@53|XL:U-Thiol@54	-4.11993	16.8	0.023	913.475	2	GGPATAEKLPNIYPSTR	XL:U-Alkene@45	0.668244	34.3	2.1e-06	SDASO-L	inter-subunit
RPT1	L49;K50;Q51	RPT2	K45	830.174	4	0.176647	737.867	2	LKQTENDLK	XL:U-Sulfenic@49;XL:U-Alkene@50;XL:U-Thiol@51	0.231287	8.3	0.5	913.475	2	GGPATAEKLPNIYPSTR	XL:U-Alkene@45	0.230356	26.3	1.7e-05	SDASO-L	inter-subunit
RPT1	K50	RPN1	E163	1058.54	3	3.77741	1142.61	1	LKQTENDLK	XL:U-Alkene@50	-0.757175	17.2	0.00074	1007.5	2	HLALEIGEVYNDQVEK	XL:U-Thiol@163	0.236144	53.3	8.8e-09	SDASO-L	inter-subunit
RPT1	K50	RPN1	E163	794.157	4	0.829775	571.806	2	LKQTENDLK	XL:U-Alkene@50	-0.602199	30.9	0.00054	1007.5	2	HLALEIGEVYNDQVEK	XL:U-Thiol@163	0.335399	52.2	2.7e-09	SDASO-L	inter-subunit
RPT1	K50	RPN1	E163	1058.54	3	1.35339	1142.61	1	LKQTENDLK	XL:U-Alkene@50	-1.89492	22.3	5.3e-05	1007.5	2	HLALEIGEVYNDQVEK	XL:U-Thiol@163	1.2287	39.6	5.6e-09	SDASO-L	inter-subunit
RPT1	K50	RPN1	E163	794.156	4	-0.170614	571.807	2	LKQTENDLK	XL:U-Alkene@50	-1.30174	31.2	4.2e-05	1007.5	2	HLALEIGEVYNDQVEK	XL:U-Thiol@163	-0.657155	46.2	6.1e-09	SDASO-L	inter-subunit
RPT1	K50	RPN1	G162|E163	794.157	4	0.906728	571.807	2	LKQTENDLK	XL:U-Alkene@50	-1.47662	26.7	0.00043	1007.5	2	HLALEIGEVYNDQVEK	XL:U-Thiol@162|XL:U-Thiol@163	-0.954921	53.4	2.2e-09	SDASO-L	inter-subunit
RPT1	K50	RPN1	G162|E163	794.158	4	2.21493	571.807	2	LKQTENDLK	XL:U-Alkene@50	-1.6515	35	0.00091	1007.5	2	HLALEIGEVYNDQVEK	XL:U-Thiol@162|XL:U-Thiol@163	-1.05418	50.3	1.4e-08	SDASO-L	inter-subunit
RPT1	K50	RPN1	G162|E163	794.158	4	2.59969	571.807	2	LKQTENDLK	XL:U-Alkene@50	-2.17616	34.3	9.4e-05	1007.5	2	HLALEIGEVYNDQVEK	XL:U-Thiol@162|XL:U-Thiol@163	-1.74896	51.5	1.5e-07	SDASO-L	inter-subunit
RPT1	K50	RPN1	G162|E163	1058.54	3	2.50769	1142.6	1	LKQTENDLK	XL:U-Alkene@50	0.468095	22.5	0.0006	1007.5	2	HLALEIGEVYNDQVEK	XL:U-Thiol@162|XL:U-Thiol@163	0.236144	48.4	1.2e-07	SDASO-L	inter-subunit
RPT1	K50	RPN1	G162|E163	1058.87	3	-0.0118556	1142.61	1	LKQTENDLK	XL:U-Alkene@50	-0.494617	19.4	0.0015	1007.5	2	HLALEIGEVYNDQVEK	XL:U-Thiol@162|XL:U-Thiol@163	-0.657155	48.5	4e-08	SDASO-L	inter-subunit
RPT1	K50	RPN1	G162|E163	794.158	4	2.59969	571.807	2	LKQTENDLK	XL:U-Alkene@50	-1.47662	28.8	0.00023	1007.5	2	HLALEIGEVYNDQVEK	XL:U-Thiol@162|XL:U-Thiol@163	-0.359389	46.7	2.4e-08	SDASO-L	inter-subunit
RPT1	K50	RPN1	G162|E163	794.158	4	1.5993	571.807	2	LKQTENDLK	XL:U-Alkene@50	-1.6515	34.9	8.2e-05	1007.5	2	HLALEIGEVYNDQVEK	XL:U-Thiol@162|XL:U-Thiol@163	-0.954921	52.4	2.6e-08	SDASO-L	inter-subunit
RPT1	K50	RPN1	G162|E163	794.157	4	0.521963	571.807	2	LKQTENDLK	XL:U-Alkene@50	-1.6515	30.6	0.00028	1007.5	2	HLALEIGEVYNDQVEK	XL:U-Thiol@162|XL:U-Thiol@163	-0.5579	46.3	5.1e-08	SDASO-L	inter-subunit
RPT1	K50	RPN1	G162|E163	794.157	4	1.29149	571.807	2	LKQTENDLK	XL:U-Alkene@50	-1.6515	31.3	0.00083	1007.5	2	HLALEIGEVYNDQVEK	XL:U-Thiol@162|XL:U-Thiol@163	-0.5579	44.9	1.1e-08	SDASO-L	inter-subunit
RPT1	K50	RPN1	G162|E163	794.159	4	2.98446	571.807	2	LKQTENDLK	XL:U-Alkene@50	-1.12685	30.2	0.00043	1007.5	2	HLALEIGEVYNDQVEK	XL:U-Thiol@162|XL:U-Thiol@163	-0.657155	46.2	1.7e-08	SDASO-L	inter-subunit
RPT1	K50	RPN1	G162|E163	794.158	4	2.59969	571.808	2	LKQTENDLK	XL:U-Alkene@50	-3.22546	28.9	9e-05	1007.5	2	HLALEIGEVYNDQVEK	XL:U-Thiol@162|XL:U-Thiol@163	-1.64971	44	2e-07	SDASO-L	inter-subunit
RPT1	K50	RPN1	G162|E163	1058.87	3	-0.704213	1142.61	1	LKQTENDLK	XL:U-Alkene@50	-1.71989	19	0.0023	1007.5	2	HLALEIGEVYNDQVEK	XL:U-Thiol@162|XL:U-Thiol@163	-0.260134	51.3	2.2e-08	SDASO-L	inter-subunit
RPT1	K50	RPN1	G162|E163	794.159	4	2.83055	571.806	2	LKQTENDLK	XL:U-Alkene@50	-0.0775458	32.1	0.00011	1007.5	2	HLALEIGEVYNDQVEK	XL:U-Thiol@162|XL:U-Thiol@163	1.32796	51.6	8.3e-08	SDASO-L	inter-subunit
RPT1	K50	RPN1	G162|E163|V164	794.159	4	3.52313	571.807	2	LKQTENDLK	XL:U-Alkene@50	-1.30174	26.2	8.7e-05	1007.5	2	HLALEIGEVYNDQVEK	XL:U-Thiol@162|XL:U-Thiol@163|XL:U-Thiol@164	-1.84822	44.8	2.8e-08	SDASO-L	inter-subunit
RPT1	K50	RPN1	G162|E163|V164	794.158	4	2.67665	571.807	2	LKQTENDLK	XL:U-Alkene@50	-2.00127	30.1	7.5e-05	1007.5	2	HLALEIGEVYNDQVEK	XL:U-Thiol@162|XL:U-Thiol@163|XL:U-Thiol@164	-0.954921	51.8	2.2e-08	SDASO-L	inter-subunit
RPT1	K50	RPN1	G162|E163|V164	1059.2	3	-6.10586	1142.61	1	LKQTENDLK	XL:U-Alkene@50	-1.19477	15	0.0033	1007.5	2	HLALEIGEVYNDQVEK	XL:U-Thiol@162|XL:U-Thiol@163|XL:U-Thiol@164	-0.160878	42.2	6e-07	SDASO-L	inter-subunit
RPT1	K50	RPN1	G162|E163|V164	794.157	4	0.906728	571.807	2	LKQTENDLK	XL:U-Alkene@50	-2.52592	25.6	0.00015	1007.5	2	HLALEIGEVYNDQVEK	XL:U-Thiol@162|XL:U-Thiol@163|XL:U-Thiol@164	0.732422	36.2	2.3e-07	SDASO-L	inter-subunit
RPN3	A434	RPN7	K405	533.796	6	0.881729	623.845	2	AIRDGVIEAK	XL:U-Sulfenic*@434	0.209263	11.4	0.052	488.771	4	NAQYHLLVKQGDGLLTK	XL:U-Alkene@405	-1.39521	23.4	0.049	SDASO-L	inter-subunit
RPN3	E433|A434	RPN7	K405	640.354	5	1.91691	614.84	2	AIRDGVIEAK	XL:U-Thiol@433|XL:U-Thiol@434	-0.251208	16.5	0.016	651.359	3	NAQYHLLVKQGDGLLTK	XL:U-Alkene@405	-1.38389	35.9	8e-06	SDASO-L	inter-subunit
RPN3	E433|A434	RPN7	K405	533.796	6	0.996287	614.841	2	AIRDGVIEAK	XL:U-Thiol@433|XL:U-Thiol@434	-2.20293	13.2	0.036	488.771	4	NAQYHLLVKQGDGLLTK	XL:U-Alkene@405	-0.98602	25	0.016	SDASO-L	inter-subunit
RPN3	E433|A434	RPN7	K405	640.549	5	-6.46224	614.84	2	AIRDGVIEAK	XL:U-Thiol@433|XL:U-Thiol@434	-0.576496	20.1	0.0022	651.359	3	NAQYHLLVKQGDGLLTK	XL:U-Alkene@405	-1.99799	36.6	1.3e-05	SDASO-L	inter-subunit
RPN3	E433|A434	RPN7	K405	533.964	6	3.07712	614.84	2	AIRDGVIEAK	XL:U-Thiol@433|XL:U-Thiol@434	-1.06443	15.1	0.018	488.771	4	NAQYHLLVKQGDGLLTK	XL:U-Alkene@405	-0.576831	19.2	0.018	SDASO-L	inter-subunit
RPN3	E433|A434	RPN7	K405	640.354	5	1.05772	614.839	2	AIRDGVIEAK	XL:U-Thiol@433|XL:U-Thiol@434	0.236724	16.8	0.013	651.358	3	NAQYHLLVKQGDGLLTK	XL:U-Alkene@405	-0.155686	32.8	2.6e-05	SDASO-L	inter-subunit
RPN3	E433|A434	RPN7	K405	533.797	6	4.20391	614.84	2	AIRDGVIEAK	XL:U-Thiol@433|XL:U-Thiol@434	-0.251208	14	0.069	488.771	4	NAQYHLLVKQGDGLLTK	XL:U-Alkene@405	-0.98602	30.1	0.0028	SDASO-L	inter-subunit
RPN3	E433	RPN7	K405	533.796	6	0.881729	614.839	2	AIRDGVIEAK	XL:U-Thiol@433	0.236724	12.8	0.039	488.771	4	NAQYHLLVKQGDGLLTK	XL:U-Alkene@405	-1.39521	23.4	0.049	SDASO-L	inter-subunit
RPN3	E433	RPN7	K405	640.554	5	0.122782	614.839	2	AIRDGVIEAK	XL:U-Thiol@433	1.37523	14.7	0.072	651.357	3	NAQYHLLVKQGDGLLTK	XL:U-Alkene@405	0.765467	32.9	2e-05	SDASO-L	inter-subunit
RPN3	E433	RPN7	K405	640.352	5	-0.851578	623.845	2	AIRDGVIEAK	XL:U-Sulfenic*@433	0.0489665	14.5	0.0031	651.359	3	NAQYHLLVKQGDGLLTK	XL:U-Alkene@405	-1.38389	29.7	6e-05	SDASO-L	inter-subunit
RPN3	E433	RPN7	K405	800.191	4	1.88288	614.84	2	AIRDGVIEAK	XL:U-Thiol@433	-0.413852	20.8	0.0048	976.535	2	NAQYHLLVKQGDGLLTK	XL:U-Alkene@405	-1.88457	49.4	3.6e-10	SDASO-L	inter-subunit
RPN3	E433	RPN7	K405	640.355	5	2.77609	614.84	2	AIRDGVIEAK	XL:U-Thiol@433	-0.739139	17.6	0.0051	651.359	3	NAQYHLLVKQGDGLLTK	XL:U-Alkene@405	-0.923312	30.3	1.9e-05	SDASO-L	inter-subunit
RPN3	E433	RPN7	K405	800.194	4	5.54874	614.84	2	AIRDGVIEAK	XL:U-Thiol@433	-0.251208	24.1	0.00085	976.536	2	NAQYHLLVKQGDGLLTK	XL:U-Alkene@405	-2.39658	53.1	7.6e-10	SDASO-L	inter-subunit
RPN3	E433	RPN7	K405	533.795	6	0.194381	623.845	2	AIRDGVIEAK	XL:U-Sulfenic*@433	-0.271626	12.1	0.006	488.771	4	NAQYHLLVKQGDGLLTK	XL:U-Alkene@405	-2.00899	26	0.0077	SDASO-L	inter-subunit
RPN3	E433	RPN7	K405	800.438	4	-2.67885	614.84	2	AIRDGVIEAK	XL:U-Thiol@433	-0.413852	18.1	0.0079	976.534	2	NAQYHLLVKQGDGLLTK	XL:U-Alkene@405	-1.16775	53.8	1.5e-08	SDASO-L	inter-subunit
RPN3	E433	RPN7	K405	640.353	5	0.580397	614.839	2	AIRDGVIEAK	XL:U-Thiol@433	0.887301	15.1	0.028	651.358	3	NAQYHLLVKQGDGLLTK	XL:U-Alkene@405	-0.0021602	35.6	7.2e-06	SDASO-L	inter-subunit
RPN3	E433	RPN7	K405	800.19	4	0.81367	614.84	2	AIRDGVIEAK	XL:U-Thiol@433	-0.413852	19.7	0.0041	976.535	2	NAQYHLLVKQGDGLLTK	XL:U-Alkene@405	-1.57736	49.8	8.3e-09	SDASO-L	inter-subunit
RPN3	E433	RPN7	K405	640.354	5	1.91691	614.84	2	AIRDGVIEAK	XL:U-Thiol@433	-0.251208	16	0.012	651.359	3	NAQYHLLVKQGDGLLTK	XL:U-Alkene@405	-0.769787	34.3	3.9e-05	SDASO-L	inter-subunit
RPN3	E433	RPN7	K405	800.44	4	-0.388412	614.839	2	AIRDGVIEAK	XL:U-Thiol@433	1.04995	20	0.0032	976.533	2	NAQYHLLVKQGDGLLTK	XL:U-Alkene@405	0.163491	38.4	1.4e-07	SDASO-L	inter-subunit
RPN3	E433	RPN7	K405	800.189	4	0.279065	614.84	2	AIRDGVIEAK	XL:U-Thiol@433	0.0740803	19.9	0.0021	976.535	2	NAQYHLLVKQGDGLLTK	XL:U-Alkene@405	-1.47496	51.8	2.6e-10	SDASO-L	inter-subunit
RPN3	E433	RPN7	K405	533.965	6	4.45138	614.839	2	AIRDGVIEAK	XL:U-Thiol@433	1.04995	19	0.0035	488.771	4	NAQYHLLVKQGDGLLTK	XL:U-Alkene@405	-1.5998	22.9	0.017	SDASO-L	inter-subunit
RPN3	E433	RPN7	K405	640.354	5	1.72598	614.839	2	AIRDGVIEAK	XL:U-Thiol@433	0.724657	17.3	0.018	651.358	3	NAQYHLLVKQGDGLLTK	XL:U-Alkene@405	-0.155686	29.6	7.9e-05	SDASO-L	inter-subunit
RPN3	E433	RPN7	K405	640.553	5	-1.49961	614.839	2	AIRDGVIEAK	XL:U-Thiol@433	0.399369	17.3	0.019	651.358	3	NAQYHLLVKQGDGLLTK	XL:U-Alkene@405	-0.616261	33.1	6.1e-06	SDASO-L	inter-subunit
RPN3	E433	RPN7	K405	800.189	4	-0.561027	614.84	2	AIRDGVIEAK	XL:U-Thiol@433	0.0740803	18.1	0.0026	976.534	2	NAQYHLLVKQGDGLLTK	XL:U-Alkene@405	-0.758136	52.3	3.3e-09	SDASO-L	inter-subunit
RPN3	E433	RPN7	K405	640.352	5	-0.565183	623.844	2	AIRDGVIEAK	XL:U-Sulfenic*@433	0.690152	14.4	0.0023	651.358	3	NAQYHLLVKQGDGLLTK	XL:U-Alkene@405	-0.309211	31.3	1.7e-05	SDASO-L	inter-subunit
RPN3	E433	RPN7	K405	800.443	4	3.88708	614.84	2	AIRDGVIEAK	XL:U-Thiol@433	-0.251208	19.5	0.015	976.535	2	NAQYHLLVKQGDGLLTK	XL:U-Alkene@405	-1.37255	47.7	6.6e-09	SDASO-L	inter-subunit
RPN3	E433	RPN7	K405	640.354	5	1.72598	614.84	2	AIRDGVIEAK	XL:U-Thiol@433	-0.576496	16.7	0.0093	651.359	3	NAQYHLLVKQGDGLLTK	XL:U-Alkene@405	-0.923312	30.4	6e-05	SDASO-L	inter-subunit
RPN3	E433	RPN7	K405	640.552	5	-2.35853	623.844	2	AIRDGVIEAK	XL:U-Sulfenic*@433	1.65193	11.1	0.03	651.357	3	NAQYHLLVKQGDGLLTK	XL:U-Alkene@405	1.22604	28.7	5.3e-05	SDASO-L	inter-subunit
RPN3	E433	RPN7	K405	800.189	4	-0.866515	614.84	2	AIRDGVIEAK	XL:U-Thiol@433	-0.413852	19.6	0.0071	976.535	2	NAQYHLLVKQGDGLLTK	XL:U-Alkene@405	-1.88457	53.7	5e-09	SDASO-L	inter-subunit
RPN3	G430|E433|A434	RPN7	K405	800.188	4	-1.01926	614.839	2	AIRDGVIEAK	XL:U-Thiol@430|XL:U-Thiol@433|XL:U-Thiol@434	0.724657	17.7	0.032	976.533	2	NAQYHLLVKQGDGLLTK	XL:U-Alkene@405	0.265894	48	5.2e-09	SDASO-L	inter-subunit
RPT5	S420|E421|V422|Q423|A424	RPT1	K374	809.401	4	0.608887	886.917	2	HEDFVEGISEVQAR	XL:U-Thiol@420|XL:U-Thiol@421|XL:U-Thiol@422|XL:U-Thiol@423|XL:U-Thiol@424	-0.179162	22.3	0.00035	722.378	2	KVEFSLPDLEGR	XL:U-Alkene@374	-1.00167	23.9	0.00024	SDASO-L	inter-subunit
RPT5	S420|E421|V422	RPT1	K374	809.15	4	0.136395	886.919	2	HEDFVEGISEVQAR	XL:U-Thiol@420|XL:U-Thiol@421|XL:U-Thiol@422	-1.53216	31.9	9.4e-06	722.381	2	KVEFSLPDLEGR	XL:U-Alkene@374	-5.56989	19.7	0.0019	SDASO-L	inter-subunit
RPN13	P110|N112	RPN2	K911	835.196	4	3.58834	757.389	2	NSGNLPLNELSAK	XL:U-Thiol@110|XL:U-Thiol@112	-1.86405	16.7	0.0079	903.493	2	DREPKEPVALIETVR	XL:U-Alkene@911	-1.70396	33.4	3.7e-05	SDASO-L	inter-subunit
RPT1	K50	RPN1	D145|F146|E147|G148|W149|G150|H151|E152|Y153|I154	668.927	5	-5.27947	571.807	2	LKQTENDLK	XL:U-Alkene@50	-1.6515	24.1	4.7e-05	727.34	3	LLSDVSDFEGWGHEYIR	XL:U-Thiol@145|XL:U-Thiol@146|XL:U-Thiol@147|XL:U-Thiol@148|XL:U-Thiol@149|XL:U-Thiol@150|XL:U-Thiol@151|XL:U-Thiol@152|XL:U-Thiol@153|XL:U-Thiol@154	2.45873	11.2	0.087	SDASO-L	inter-subunit
RPT1	K50	RPN1	E147|G148|W149|G150|H151|E152	668.731	5	2.2869	571.808	2	LKQTENDLK	XL:U-Alkene@50	-3.05057	25.9	0.00059	727.346	3	LLSDVSDFEGWGHEYIR	XL:U-Thiol@147|XL:U-Thiol@148|XL:U-Thiol@149|XL:U-Thiol@150|XL:U-Thiol@151|XL:U-Thiol@152	-4.69057	10.3	0.19	SDASO-L	inter-subunit
RPT1	K50	RPN1	E152	835.663	4	3.16839	571.808	2	LKQTENDLK	XL:U-Alkene@50	-2.87569	24.3	0.00042	1090.51	2	LLSDVSDFEGWGHEYIR	XL:U-Thiol@152	1.00345	37	2.1e-08	SDASO-L	inter-subunit
RPT1	K50	RPN1	G148|E152	835.915	4	4.28291	571.809	2	LKQTENDLK	XL:U-Alkene@50	-4.97429	22.5	0.0009	1090.51	2	LLSDVSDFEGWGHEYIR	XL:U-Thiol@148|XL:U-Thiol@152	-1.28906	27.8	1e-05	SDASO-L	inter-subunit
RPT1	K50	RPN1	G148|W149|G150|H151	835.409	4	-0.726432	571.807	2	LKQTENDLK	XL:U-Alkene@50	-1.12685	24	0.00012	1090.51	2	LLSDVSDFEGWGHEYIR	XL:U-Thiol@148|XL:U-Thiol@149|XL:U-Thiol@150|XL:U-Thiol@151	0.544945	35.8	1.5e-07	SDASO-L	inter-subunit
RPT1	K50	RPN1	G150|E152	835.66	4	-0.414799	571.807	2	LKQTENDLK	XL:U-Alkene@50	-1.12685	22.3	0.00059	1090.51	2	LLSDVSDFEGWGHEYIR	XL:U-Thiol@150|XL:U-Thiol@152	-0.00525685	32.2	8e-07	SDASO-L	inter-subunit
RPT1	K50	RPN1	G150|H151	836.161	4	-1.10758	571.807	2	LKQTENDLK	XL:U-Alkene@50	-1.12685	22.2	0.00039	1090.51	2	LLSDVSDFEGWGHEYIR	XL:U-Thiol@150|XL:U-Thiol@151	-0.372058	37.4	2.1e-08	SDASO-L	inter-subunit
RPT1	K50	RPN1	W149|E152	835.912	4	0.335273	571.808	2	LKQTENDLK	XL:U-Alkene@50	-3.05057	22.6	0.0014	1090.51	2	LLSDVSDFEGWGHEYIR	XL:U-Thiol@149|XL:U-Thiol@152	-1.47246	35.9	2.5e-07	SDASO-L	inter-subunit
RPT1	K50	RPN1	W149|G150|H151|E152	835.913	4	2.52841	571.807	2	LKQTENDLK	XL:U-Alkene@50	-2.35104	21.1	0.0017	1090.51	2	LLSDVSDFEGWGHEYIR	XL:U-Thiol@149|XL:U-Thiol@150|XL:U-Thiol@151|XL:U-Thiol@152	-1.74756	29.7	6.2e-06	SDASO-L	inter-subunit
RPT1	K50	RPN1	W149|G150|H151|E152|Y153|I154	668.729	5	-1.18661	571.808	2	LKQTENDLK	XL:U-Alkene@50	-3.92499	27.7	9.6e-05	727.343	3	LLSDVSDFEGWGHEYIR	XL:U-Thiol@149|XL:U-Thiol@150|XL:U-Thiol@151|XL:U-Thiol@152|XL:U-Thiol@153|XL:U-Thiol@154	-1.80336	15.2	0.041	SDASO-L	inter-subunit
α1	K167	α2	E59	857.168	4	-0.00826816	957.473	2	TDPAGYYVGYKATATGPK	XL:U-Alkene@167	-6.42206	35.8	2.8e-08	747.861	2	SSSPLAMSETLSK	XL:U-Thiol@59	2.61724	14	0.022	SDASO-L	inter-subunit
RPN3	A289|N290|E291|Y292	RPN7	K416	872.475	4	7.72011	1205.13	2	INAIQLDYSTANEYIIAAIR	XL:U-Thiol@289|XL:U-Thiol@290|XL:U-Thiol@291|XL:U-Thiol@292	-2.76715	41.8	1.4e-07	530.301	2	LQKYGAAVR	XL:U-Alkene@416	0.270613	33.4	0.00049	SDASO-L	inter-subunit
RPN3	A289|N290|E291	RPN7	K416	872.219	4	2.37981	1205.13	2	INAIQLDYSTANEYIIAAIR	XL:U-Thiol@289|XL:U-Thiol@290|XL:U-Thiol@291	-0.277798	42.3	7.5e-08	530.3	2	LQKYGAAVR	XL:U-Alkene@416	1.0249	35.2	0.00024	SDASO-L	inter-subunit
RPN3	A289|N290|E291	RPN7	K416	1162.95	3	-1.22341	1205.14	2	INAIQLDYSTANEYIIAAIR	XL:U-Thiol@289|XL:U-Thiol@290|XL:U-Thiol@291	-6.83307	34.9	9.9e-08	1059.6	1	LQKYGAAVR	XL:U-Alkene@416	-1.40569	12.5	0.0032	SDASO-L	inter-subunit
RPN3	A289|N290|E291	RPN7	K416	872.219	4	2.30975	1205.13	2	INAIQLDYSTANEYIIAAIR	XL:U-Thiol@289|XL:U-Thiol@290|XL:U-Thiol@291	-5.42245	31	2.6e-06	530.301	2	LQKYGAAVR	XL:U-Alkene@416	-1.23796	29.9	0.00058	SDASO-L	inter-subunit
RPN3	E291	RPN7	K416	872.218	4	1.53912	1205.13	2	INAIQLDYSTANEYIIAAIR	XL:U-Thiol@291	0.137096	39.1	2.5e-07	530.3	2	LQKYGAAVR	XL:U-Alkene@416	0.459185	33.4	0.00022	SDASO-L	inter-subunit
RPN3	N290|E291|Y292|I293	RPN7	K416	872.472	4	4.77852	1205.12	2	INAIQLDYSTANEYIIAAIR	XL:U-Thiol@290|XL:U-Thiol@291|XL:U-Thiol@292|XL:U-Thiol@293	4.94989	20.2	0.00095	530.301	2	LQKYGAAVR	XL:U-Alkene@416	0.270613	28.9	0.00015	SDASO-L	inter-subunit
RPN3	N290|E291	RPN7	K416	1163.29	3	0.370447	1205.13	2	INAIQLDYSTANEYIIAAIR	XL:U-Thiol@290|XL:U-Thiol@291	-1.19056	33.4	1.5e-06	1059.59	1	LQKYGAAVR	XL:U-Alkene@416	-0.461929	13	0.053	SDASO-L	inter-subunit
RPN3	N290|E291	RPN7	K416	1162.95	3	-2.90431	1205.13	2	INAIQLDYSTANEYIIAAIR	XL:U-Thiol@290|XL:U-Thiol@291	-3.59694	25.2	4.7e-05	1059.59	1	LQKYGAAVR	XL:U-Alkene@416	-0.745056	17.7	0.0018	SDASO-L	inter-subunit
RPN3	N290|E291	RPN7	K416	872.217	4	-0.282391	1205.13	2	INAIQLDYSTANEYIIAAIR	XL:U-Thiol@290|XL:U-Thiol@291	-0.609713	25.8	2.6e-05	530.3	2	LQKYGAAVR	XL:U-Alkene@416	0.459185	30.8	0.00058	SDASO-L	inter-subunit
RPN3	N290|E291	RPN7	K416	872.218	4	1.46906	1205.13	2	INAIQLDYSTANEYIIAAIR	XL:U-Thiol@290|XL:U-Thiol@291	-1.52248	32.3	2.9e-06	530.301	2	LQKYGAAVR	XL:U-Alkene@416	-0.86082	31.8	0.00041	SDASO-L	inter-subunit
RPN3	N290|E291	RPN7	K416	872.215	4	-1.89372	1205.13	2	INAIQLDYSTANEYIIAAIR	XL:U-Thiol@290|XL:U-Thiol@291	-1.19056	30.8	8.4e-06	530.301	2	LQKYGAAVR	XL:U-Alkene@416	-0.295104	32.2	3.3e-05	SDASO-L	inter-subunit
RPN3	N290|E291	RPN7	K416	872.219	4	2.02952	1205.13	2	INAIQLDYSTANEYIIAAIR	XL:U-Thiol@290|XL:U-Thiol@291	-4.75863	35.3	2.4e-07	530.301	2	LQKYGAAVR	XL:U-Alkene@416	-0.672248	31.8	0.0016	SDASO-L	inter-subunit
RPN3	N290|E291	RPN7	K416	872.221	4	4.76178	1205.13	2	INAIQLDYSTANEYIIAAIR	XL:U-Thiol@290|XL:U-Thiol@291	-0.858649	31.5	2.5e-06	530.301	2	LQKYGAAVR	XL:U-Alkene@416	-0.106532	31.2	0.00011	SDASO-L	inter-subunit
RPN3	N290|E291	RPN7	K416	1162.95	3	-0.803181	1205.13	2	INAIQLDYSTANEYIIAAIR	XL:U-Thiol@290|XL:U-Thiol@291	-0.111841	43.5	3e-08	1059.59	1	LQKYGAAVR	XL:U-Alkene@416	0.67058	15.9	0.013	SDASO-L	inter-subunit
RPN3	N290|E291	RPN7	K416	872.218	4	1.04871	1205.12	2	INAIQLDYSTANEYIIAAIR	XL:U-Thiol@290|XL:U-Thiol@291	5.11585	37.9	4.8e-08	530.3	2	LQKYGAAVR	XL:U-Alkene@416	1.21348	35.7	0.00065	SDASO-L	inter-subunit
RPN3	T288|A289|N290|E291|Y292|I293|I294	RPN7	K416	1162.95	3	-2.6942	1205.12	2	INAIQLDYSTANEYIIAAIR	XL:U-Thiol@288|XL:U-Thiol@289|XL:U-Thiol@290|XL:U-Thiol@291|XL:U-Thiol@292|XL:U-Thiol@293|XL:U-Thiol@294	2.29455	8.3	0.31	1059.59	1	LQKYGAAVR	XL:U-Alkene@416	-0.0844263	6.4	0.62	SDASO-L	inter-subunit
RPN3	T288|A289|N290|E291|Y292	RPN7	K416	872.217	4	0.208014	1205.13	2	INAIQLDYSTANEYIIAAIR	XL:U-Thiol@288|XL:U-Thiol@289|XL:U-Thiol@290|XL:U-Thiol@291|XL:U-Thiol@292	1.2988	39.1	6.2e-07	530.3	2	LQKYGAAVR	XL:U-Alkene@416	0.83633	34.8	0.00012	SDASO-L	inter-subunit
RPN3	T288|A289|N290|E291	RPN7	K416	872.212	4	-5.95708	1205.13	2	INAIQLDYSTANEYIIAAIR	XL:U-Thiol@288|XL:U-Thiol@289|XL:U-Thiol@290|XL:U-Thiol@291	-4.26076	37.6	7.3e-07	530.301	2	LQKYGAAVR	XL:U-Alkene@416	-1.04939	31.5	0.00052	SDASO-L	inter-subunit
RPT3	E57|Y58|E59	RPT6	K33	886.704	4	-0.492018	1171.57	2	EYELLTLQEDYIKDEQR	XL:U-Thiol@57|XL:U-Thiol@58|XL:U-Thiol@59	-0.628692	35.2	1.4e-06	592.34	2	IQETELKIR	XL:U-Alkene@33	-4.35061	12.9	0.013	SDASO-L	inter-subunit
RPN3	K43;D49|P50	RPN6	K300;G295|I296|D297|A298|M299	1260.98	3	5.1056	1929.03	1	VLNEISKTTLTLDPR	XL:U-Alkene@43;XL:U-Sulfenic*@49|XL:U-Sulfenic*@50	2.59016	8.6	0.076	926.44	2	GIDAMKAVAEAYNNR	XL:U-Alkene@300;XL:U-Sulfenic*@295|XL:U-Sulfenic*@296|XL:U-Sulfenic*@297|XL:U-Sulfenic*@298|XL:U-Sulfenic*@299	0.16882	41.4	3.1e-07	SDASO-L	inter-subunit
RPN7	K200;E199|G201	RPN6	K300;G295|I296|D297|A298|M299|A301|V302	1305.63	3	9.62078	1031.98	2	LEAVNSMIEKGGDWER	XL:U-Alkene@200;XL:U-Sulfenic*@199|XL:U-Sulfenic*@201	-0.69248	29.7	1.8e-06	926.442	2	GIDAMKAVAEAYNNR	XL:U-Alkene@300;XL:U-Sulfenic*@295|XL:U-Sulfenic*@296|XL:U-Sulfenic*@297|XL:U-Sulfenic*@298|XL:U-Sulfenic*@299|XL:U-Sulfenic*@301|XL:U-Sulfenic*@302	-2.52968	26.7	1.4e-05	SDASO-L	inter-subunit
α3	L128|R129|P130|F131|G132	α4	K88	944.487	4	5.64848	960.458	3	QGYTQHGGLRPFGVSFIYAGYDDR	XL:U-Sulfenic@128|XL:U-Sulfenic@129|XL:U-Sulfenic@130|XL:U-Sulfenic@131|XL:U-Sulfenic@132	-1.27444	17.6	0.016	896.557	1	ILIEKAR	XL:U-Alkene@88	-1.41195	6.8	0.18	SDASO-L	inter-subunit
α3	Q120|G121|Y122|Q124|H125|R129	α4	K88	944.735	4	2.17127	960.457	3	QGYTQHGGLRPFGVSFIYAGYDDR	XL:U-Sulfenic@120|XL:U-Sulfenic@121|XL:U-Sulfenic@122|XL:U-Sulfenic@124|XL:U-Sulfenic@125|XL:U-Sulfenic@129	0.703781	13.7	0.19	896.556	1	ILIEKAR	XL:U-Alkene@88	-0.519648	9.8	0.0094	SDASO-L	inter-subunit
α3	T123|Q124|H125	α4	K88	944.734	4	1.39517	954.452	3	QGYTQHGGLRPFGVSFIYAGYDDR	XL:U-Thiol@123|XL:U-Thiol@124|XL:U-Thiol@125	1.73148	13.2	0.17	896.558	1	ILIEKAR	XL:U-Alkene@88	-2.97347	5.5	0.15	SDASO-L	inter-subunit
α7	K66	α6	E146	973.016	4	5.64985	562.826	2	NVKIQVVDR	XL:U-Alkene@66	-2.87344	26.7	1.2e-05	1373.18	2	SGAHLLEFQPSGNVTELYGTAIGAR	XL:U-Thiol@146	3.0397	27.6	5.5e-06	SDASO-L	inter-subunit
α7	K66	α6	H143|L144|L145|E146|F147|Q148	972.756	4	-3.09544	562.826	2	NVKIQVVDR	XL:U-Alkene@66	-3.40647	22.7	1.8e-05	1373.19	2	SGAHLLEFQPSGNVTELYGTAIGAR	XL:U-Thiol@143|XL:U-Thiol@144|XL:U-Thiol@145|XL:U-Thiol@146|XL:U-Thiol@147|XL:U-Thiol@148	0.78217	18.5	0.00088	SDASO-L	inter-subunit
α7	K66	α6	L145|E146	972.509	4	0.154451	562.825	2	NVKIQVVDR	XL:U-Alkene@66	-1.0967	27.2	3.5e-06	1373.18	2	SGAHLLEFQPSGNVTELYGTAIGAR	XL:U-Thiol@145|XL:U-Thiol@146	5.51571	41	1.8e-08	SDASO-L	inter-subunit
α7	K66	α6	L145|E146	972.513	4	4.17529	562.825	2	NVKIQVVDR	XL:U-Alkene@66	-1.27437	31.3	6.6e-06	1373.19	2	SGAHLLEFQPSGNVTELYGTAIGAR	XL:U-Thiol@145|XL:U-Thiol@146	-0.819942	42.4	3.4e-08	SDASO-L	inter-subunit
α7	K66	α6	L145|E146|F147	1296.68	3	4.05255	1124.64	1	NVKIQVVDR	XL:U-Alkene@66	-1.43243	22.1	7e-05	1373.19	2	SGAHLLEFQPSGNVTELYGTAIGAR	XL:U-Thiol@145|XL:U-Thiol@146|XL:U-Thiol@147	-0.0917099	47.5	2.2e-09	SDASO-L	inter-subunit
α7	K66	α6	L145|E146|F147	972.757	4	-2.71858	562.824	2	NVKIQVVDR	XL:U-Alkene@66	1.21308	25.9	1.9e-06	1373.18	2	SGAHLLEFQPSGNVTELYGTAIGAR	XL:U-Thiol@145|XL:U-Thiol@146|XL:U-Thiol@147	3.331	31.4	2.1e-06	SDASO-L	inter-subunit
α7	K66	α6	L145|E146|F147	972.51	4	1.34814	562.826	2	NVKIQVVDR	XL:U-Alkene@66	-3.22879	30.6	3.6e-06	1373.19	2	SGAHLLEFQPSGNVTELYGTAIGAR	XL:U-Thiol@145|XL:U-Thiol@146|XL:U-Thiol@147	-0.819942	30.2	8.7e-06	SDASO-L	inter-subunit
α7	K66	α6	L145|E146|F147|P149|S150	972.509	4	0.719881	562.825	2	NVKIQVVDR	XL:U-Alkene@66	-0.741348	28.5	7.5e-06	1373.19	2	SGAHLLEFQPSGNVTELYGTAIGAR	XL:U-Thiol@145|XL:U-Thiol@146|XL:U-Thiol@147|XL:U-Thiol@149|XL:U-Thiol@150	-0.819942	23.3	0.00013	SDASO-L	inter-subunit
α7	K66	α6	L145|E146|F147|Q148|P149|S150	973.009	4	-1.32019	562.824	2	NVKIQVVDR	XL:U-Alkene@66	-0.0306469	28.1	8.7e-06	1373.18	2	SGAHLLEFQPSGNVTELYGTAIGAR	XL:U-Thiol@145|XL:U-Thiol@146|XL:U-Thiol@147|XL:U-Thiol@148|XL:U-Thiol@149|XL:U-Thiol@150	4.35053	28.7	3.5e-05	SDASO-L	inter-subunit
α7	K66	α6	Q148|P149|S150|G151|N152	972.517	4	8.44743	562.824	2	NVKIQVVDR	XL:U-Alkene@66	-0.0306469	21.1	0.0001	1373.19	2	SGAHLLEFQPSGNVTELYGTAIGAR	XL:U-Thiol@148|XL:U-Thiol@149|XL:U-Thiol@150|XL:U-Thiol@151|XL:U-Thiol@152	0.418053	30.4	4.2e-07	SDASO-L	inter-subunit
α7	K66	α6	S140|G141|A142|H143|L144|L145|E146	972.509	4	0.59423	562.825	2	NVKIQVVDR	XL:U-Alkene@66	-0.919023	26.9	2.9e-06	1373.18	2	SGAHLLEFQPSGNVTELYGTAIGAR	XL:U-Thiol@140|XL:U-Thiol@141|XL:U-Thiol@142|XL:U-Thiol@143|XL:U-Thiol@144|XL:U-Thiol@145|XL:U-Thiol@146	1.43758	24.6	0.0001	SDASO-L	inter-subunit
α7	K66	α6	S140|G141|A142|H143|L144|L145|E146	1297.01	3	0.86529	1124.64	1	NVKIQVVDR	XL:U-Alkene@66	-0.721089	23.4	0.0002	1373.19	2	SGAHLLEFQPSGNVTELYGTAIGAR	XL:U-Thiol@140|XL:U-Thiol@141|XL:U-Thiol@142|XL:U-Thiol@143|XL:U-Thiol@144|XL:U-Thiol@145|XL:U-Thiol@146	-0.0188866	41.1	6.2e-09	SDASO-L	inter-subunit
α7	K66	α6	S140|G141|A142|H143|L145|E146	972.759	4	-0.206204	562.826	2	NVKIQVVDR	XL:U-Alkene@66	-2.16275	20.3	0.00044	1373.19	2	SGAHLLEFQPSGNVTELYGTAIGAR	XL:U-Thiol@140|XL:U-Thiol@141|XL:U-Thiol@142|XL:U-Thiol@143|XL:U-Thiol@145|XL:U-Thiol@146	-1.25688	35.7	2.1e-07	SDASO-L	inter-subunit
α7	K66	α6	S140|G141|A142|H143|L145|E146|F147	972.507	4	-1.22771	562.826	2	NVKIQVVDR	XL:U-Alkene@66	-3.05112	27.8	6.4e-06	1373.18	2	SGAHLLEFQPSGNVTELYGTAIGAR	XL:U-Thiol@140|XL:U-Thiol@141|XL:U-Thiol@142|XL:U-Thiol@143|XL:U-Thiol@145|XL:U-Thiol@146|XL:U-Thiol@147	8.42869	31.2	1.7e-06	SDASO-L	inter-subunit
RPN12	P145;K147	RPT4	K202;P200|L201|N203	1392.05	3	-2.4504	1060.53	2	NLEDDSLLSYPIKLDR	XL:U-Sulfenic*@145;XL:U-Alkene@147	-0.975616	31.2	1.1e-05	1027.55	2	EVIELPLKNPEIFQR	XL:U-Alkene@202;XL:U-Sulfenic*@200|XL:U-Sulfenic*@201|XL:U-Sulfenic*@203	-1.16414	33.1	1.1e-06	SDASO-L	inter-subunit
RPN2	S95|F97|V98|E99	RPT6	K20	1040.29	4	4.45133	1312.69	1	SQFVETIVSK	XL:U-Sulfenic*@95|XL:U-Sulfenic*@97|XL:U-Sulfenic*@98|XL:U-Sulfenic*@99	-2.88269	10	0.00071	1423.21	2	MTAAVTSSNIVLETHESGIKPYFEQK	Acetyl+Met-loss@1;XL:U-Alkene@20	5.25672	15.4	0.002	SDASO-L	inter-subunit
α5	K66	α4	E151|P152|S153|G154|I155|Y156|S157|S158|W159|S160|A161	1147.57	4	-4.6157	1085.07	2	ATSPLLESDSIEKIVEIDR	XL:U-Alkene@66	0.577133	30.8	5.7e-06	1201.08	2	LYQTEPSGIYSSWSAQTIGR	XL:U-Thiol@151|XL:U-Thiol@152|XL:U-Thiol@153|XL:U-Thiol@154|XL:U-Thiol@155|XL:U-Thiol@156|XL:U-Thiol@157|XL:U-Thiol@158|XL:U-Thiol@159|XL:U-Thiol@160|XL:U-Thiol@161	2.47473	15	0.031	SDASO-L	inter-subunit
α5	K66	α4	P152|S153|G154|I155|Y156|S157|S158|W159|S160	1147.83	4	-0.0238986	1085.07	2	ATSPLLESDSIEKIVEIDR	XL:U-Alkene@66	-2.83279	31.2	2e-06	1201.08	2	LYQTEPSGIYSSWSAQTIGR	XL:U-Thiol@152|XL:U-Thiol@153|XL:U-Thiol@154|XL:U-Thiol@155|XL:U-Thiol@156|XL:U-Thiol@157|XL:U-Thiol@158|XL:U-Thiol@159|XL:U-Thiol@160	-0.272805	16.1	0.018	SDASO-L	inter-subunit
α5	K66	α4	S157|S158|W159|S160	1147.83	4	0.508314	1085.07	2	ATSPLLESDSIEKIVEIDR	XL:U-Alkene@66	-2.09551	36.7	1.9e-07	1201.08	2	LYQTEPSGIYSSWSAQTIGR	XL:U-Thiol@157|XL:U-Thiol@158|XL:U-Thiol@159|XL:U-Thiol@160	1.14259	23.4	0.00011	SDASO-L	inter-subunit
α5	K66	α4	S157|S158|W159|S160|A161	1147.83	4	1.25341	1085.07	2	ATSPLLESDSIEKIVEIDR	XL:U-Alkene@66	-2.09551	33.2	2e-07	1201.08	2	LYQTEPSGIYSSWSAQTIGR	XL:U-Thiol@157|XL:U-Thiol@158|XL:U-Thiol@159|XL:U-Thiol@160|XL:U-Thiol@161	0.226746	26.3	4.5e-06	SDASO-L	inter-subunit
α5	K66	α4	S157|S158|W159|S160|A161|Q162	1148.08	4	4.0338	1085.07	2	ATSPLLESDSIEKIVEIDR	XL:U-Alkene@66	-2.55631	37.2	7.4e-08	1201.08	2	LYQTEPSGIYSSWSAQTIGR	XL:U-Thiol@157|XL:U-Thiol@158|XL:U-Thiol@159|XL:U-Thiol@160|XL:U-Thiol@161|XL:U-Thiol@162	-0.356063	24.7	0.0001	SDASO-L	inter-subunit
α5	K66	α4	W159|S160	1147.83	4	2.95649	1085.07	2	ATSPLLESDSIEKIVEIDR	XL:U-Alkene@66	0.484972	33.4	7.7e-08	1201.08	2	LYQTEPSGIYSSWSAQTIGR	XL:U-Thiol@159|XL:U-Thiol@160	-0.855614	26.9	1.3e-05	SDASO-L	inter-subunit
α5	K66	α4	Y156|S157|S158|W159|S160	1148.08	4	3.18244	1085.06	2	ATSPLLESDSIEKIVEIDR	XL:U-Alkene@66	6.65975	20.1	0.00086	1201.08	2	LYQTEPSGIYSSWSAQTIGR	XL:U-Thiol@156|XL:U-Thiol@157|XL:U-Thiol@158|XL:U-Thiol@159|XL:U-Thiol@160	-1.52168	30.5	1.4e-05	SDASO-L	inter-subunit
α5	K66	α4	Y156|S157|S158|W159|S160	1147.82	4	-3.21717	1085.07	2	ATSPLLESDSIEKIVEIDR	XL:U-Alkene@66	-2.00335	29.3	1.3e-05	1201.08	2	LYQTEPSGIYSSWSAQTIGR	XL:U-Thiol@156|XL:U-Thiol@157|XL:U-Thiol@158|XL:U-Thiol@159|XL:U-Thiol@160	-5.18503	21.8	0.00075	SDASO-L	inter-subunit
α5	S128|G129|E130|E131	α6	K115;K118	1002.49	5	-4.10767	1213.52	1	FGEGASGEER	XL:U-Sulfenic@128|XL:U-Sulfenic@129|XL:U-Sulfenic@130|XL:U-Sulfenic@131	-0.429413	6.1	0.017	900.96	4	AGHLLCDKAQKNTQSYGGRPYGVGLLIIGYDK	Carbamidomethyl@113;XL:U-Alkene@115;XL:U-Alkene@118	1.63816	20	0.15	SDASO-L	inter-subunit
α3	K100	β3	Y96|E97	966.297	5	-1.6786	861.461	3	IHAQNYLKTYNEDIPVEILVR	XL:U-Alkene@100	-2.50628	17.1	0.0093	1114.05	2	AIEPETFTQLVSSSLYER	XL:U-Thiol@96|XL:U-Thiol@97	5.199	22.7	0.00013	SDASO-L	inter-subunit
α3	K100	β3	Y96|E97	966.105	5	7.41495	861.459	3	IHAQNYLKTYNEDIPVEILVR	XL:U-Alkene@100	-0.88113	20	0.0043	1114.05	2	AIEPETFTQLVSSSLYER	XL:U-Thiol@96|XL:U-Thiol@97	-2.34107	29.7	3.2e-06	SDASO-L	inter-subunit
RPN3	D456|Q458|Q459	RPN8	K263	1313.9	4	0.682532	1812.32	2	INHEDGFIETTELLNIYDSEDPQQVFDER	XL:U-Thiol@456|XL:U-Thiol@458|XL:U-Thiol@459	5.38581	31.6	1.7e-07	805.465	2	INISNNLQKALTVK	XL:U-Alkene@263	2.30562	41.5	9.5e-06	SDASO-L	inter-subunit
RPN3	S454|E455|D456	RPN8	K263	1050.93	5	8.08567	1208.56	3	INHEDGFIETTELLNIYDSEDPQQVFDER	XL:U-Thiol@454|XL:U-Thiol@455|XL:U-Thiol@456	-5.40641	34.4	1.1e-06	805.468	2	INISNNLQKALTVK	XL:U-Alkene@263	-1.66723	51.9	4.7e-08	SDASO-L	inter-subunit
RPN13	K117	RPN2	E918	465.25	3	0.526513	602.314	1	SAKDK	XL:U-Alkene@117	-0.377722	9.8	0.28	387.712	2	IETVR	XL:U-Thiol@918	0.913297	13	0.45	SDASO-Lc	inter-subunit
RPT5	E258|G259	RPT1	K154	470.256	3	2.73304	749.386	1	IGEGAK	XL:U-Sulfenic*@258|XL:U-Sulfenic*@259	-0.396916	5.9	0.0083	330.689	2	QIAKF	XL:U-Alkene@154	-0.801515	9	0.75	SDASO-Lc	inter-subunit
RPT5	E258	RPT1	K154	470.256	3	2.73304	749.386	1	IGEGAK	XL:U-Sulfenic*@258	-0.396916	9.3	0.0022	330.69	2	QIAKF	XL:U-Alkene@154	-1.10391	9.6	0.42	SDASO-Lc	inter-subunit
RPT5	E258	RPT1	K154	470.257	3	5.0743	749.386	1	IGEGAK	XL:U-Sulfenic*@258	-0.130031	7.6	0.0011	330.689	2	QIAKF	XL:U-Alkene@154	-0.196718	6.9	0.71	SDASO-Lc	inter-subunit
RPT5	E258	RPT1	K154	470.255	3	0.716947	749.387	1	IGEGAK	XL:U-Sulfenic*@258	-0.663801	8.3	0.024	330.689	2	QIAKF	XL:U-Alkene@154	-0.801515	10.6	0.071	SDASO-Lc	inter-subunit
RPT5	G257|E258	RPT1	K154	470.255	3	-0.323615	749.386	1	IGEGAK	XL:U-Sulfenic*@257|XL:U-Sulfenic*@258	-0.130031	10.3	0.006	330.69	2	QIAKF	XL:U-Alkene@154	-1.10391	7.1	0.82	SDASO-Lc	inter-subunit
RPT1	D58|I59|E60	RPT2	K58	491.954	3	1.54092	778.377	1	DIEAR	XL:U-Sulfenic*@58|XL:U-Sulfenic*@59|XL:U-Sulfenic*@60	-0.30042	11	0.036	348.742	2	LKLLR	XL:U-Alkene@58	-1.14173	16.4	0.0077	SDASO-Lc	inter-subunit
RPT1	E60	RPT2	K58	491.955	3	2.41117	778.378	1	DIEAR	XL:U-Sulfenic*@60	-1.58514	11.9	0.00039	348.742	2	LKLLR	XL:U-Alkene@58	-1.71522	17.9	0.013	SDASO-Lc	inter-subunit
RPT1	E60	RPT2	K58	491.955	3	2.72197	778.377	1	DIEAR	XL:U-Sulfenic*@60	-1.19973	11.9	0.0041	348.742	2	LKLLR	XL:U-Alkene@58	-1.42848	14.9	0.0076	SDASO-Lc	inter-subunit
RPT1	I59|E60|A61	RPT2	K58	491.955	3	2.84629	778.377	1	DIEAR	XL:U-Sulfenic*@59|XL:U-Sulfenic*@60|XL:U-Sulfenic*@61	-0.557365	11	0.021	348.742	2	LKLLR	XL:U-Alkene@58	-0.854986	15.8	0.015	SDASO-Lc	inter-subunit
RPT1	I59|E60	RPT2	K58	491.954	3	1.7274	778.376	1	DIEAR	XL:U-Sulfenic*@59|XL:U-Sulfenic*@60	0.470415	8.8	0.0076	348.742	2	LKLLR	XL:U-Alkene@58	0.00524844	15.9	0.0048	SDASO-Lc	inter-subunit
RPN3	D462	RPN9	K383	381.447	4	-2.95359	409.216	2	DERIK	XL:U-Thiol@462	-1.07295	12.5	0.65	344.676	2	KMEAR	XL:U-Alkene@383	-1.73607	14.3	0.9	SDASO-Lc	inter-subunit
RPT5	Y255|I256	RPT1	K154	524.61	3	0.79503	447.723	2	YIGEGAK	XL:U-Thiol@255|XL:U-Thiol@256	0.488674	12.1	0.8	330.689	2	QIAKF	XL:U-Alkene@154	-0.499116	11.1	0.076	SDASO-Lc	inter-subunit
RPT5	Y255|I256	RPT1	K154	524.609	3	-0.487216	447.723	2	YIGEGAK	XL:U-Thiol@255|XL:U-Thiol@256	0.935379	13.2	0.32	330.689	2	QIAKF	XL:U-Alkene@154	-0.499116	9.8	0.12	SDASO-Lc	inter-subunit
RPT5	K66	RPT4	D94	395.943	4	1.15204	344.169	2	DNKEK	XL:U-Alkene@66	-0.686692	18	0.049	438.71	2	TENDIK	XL:U-Thiol@94	0.702944	23.2	0.025	SDASO-Lc	inter-subunit
RPT5	K66	RPT4	D94	527.587	3	-0.0759085	687.33	1	DNKEK	XL:U-Alkene@66	0.364969	11.1	0.025	438.709	2	TENDIK	XL:U-Thiol@94	2.07059	14.2	0.093	SDASO-Lc	inter-subunit
RPT5	K66	RPT4	D94	395.943	4	1.38386	344.169	2	DNKEK	XL:U-Alkene@66	-1.55836	14.8	0.23	438.71	2	TENDIK	XL:U-Thiol@94	0.475002	18.9	0.096	SDASO-Lc	inter-subunit
RPT5	K66	RPT4	D94	527.587	3	-1.23499	687.33	1	DNKEK	XL:U-Alkene@66	-0.0715027	13.2	0.091	438.71	2	TENDIK	XL:U-Thiol@94	-0.436761	18.5	0.032	SDASO-Lc	inter-subunit
RPT5	K66	RPT4	D94	395.942	4	-0.161591	344.169	2	DNKEK	XL:U-Alkene@66	-1.2678	16.1	0.22	438.71	2	TENDIK	XL:U-Thiol@94	0.247061	18.4	0.058	SDASO-Lc	inter-subunit
RPT5	K66	RPT4	D94	527.586	3	-2.85772	687.331	1	DNKEK	XL:U-Alkene@66	-0.507974	10.8	0.036	438.71	2	TENDIK	XL:U-Thiol@94	0.475002	14.8	0.094	SDASO-Lc	inter-subunit
RPT5	K66	RPT4	D94	395.942	4	0.53386	344.169	2	DNKEK	XL:U-Alkene@66	-0.977246	17.5	0.046	438.71	2	TENDIK	XL:U-Thiol@94	0.475002	17	0.072	SDASO-Lc	inter-subunit
RPT5	K66	RPT4	D94|I95	395.943	4	1.77022	344.169	2	DNKEK	XL:U-Alkene@66	-1.2678	16.1	0.097	438.71	2	TENDIK	XL:U-Thiol@94|XL:U-Thiol@95	0.247061	20.9	0.048	SDASO-Lc	inter-subunit
RPN12	I260	RPN9	K383	399.709	4	-0.00290769	437.739	2	TNIIEK	XL:U-Thiol@260	0.157296	14.5	0.58	352.674	2	KMEAR	XL:U-Alkene@383;Oxidation@384	-1.25064	15.9	0.26	SDASO-Lc	inter-subunit
FZO1	S2|E3	RPN5	K147	512.273	3	0.0627241	619.276	1	MSEGK	Acetyl+Met-loss@1;XL:U-Thiol@2|XL:U-Thiol@3	-0.348534	9.1	0.68	449.765	2	DLVEIKK	XL:U-Alkene@147	0.157595	21.8	0.011	SDASO-Lc	inter-subunit
FZO1	S2|E3	RPN5	K147	512.271	3	-2.56365	619.275	1	MSEGK	Acetyl+Met-loss@1;XL:U-Thiol@2|XL:U-Thiol@3	0.135903	9.9	0.93	449.766	2	DLVEIKK	XL:U-Alkene@147	-0.0647429	19.5	0.014	SDASO-Lc	inter-subunit
FZO1	S2	RPN5	K147	512.273	3	1.13715	619.275	1	MSEGK	Acetyl+Met-loss@1;XL:U-Thiol@2	1.10478	7.2	0.68	449.765	2	DLVEIKK	XL:U-Alkene@147	0.602272	23.3	0.011	SDASO-Lc	inter-subunit
RPN2	K316	RPT5	A380|T383	548.28	3	9.49604	322.198	2	LNKSK	XL:U-Alkene@316	-19.4235	13.4	0.085	1000.44	1	ARSTDEF	XL:U-Sulfenic*@380|XL:U-Sulfenic*@383	0.522781	8.1	0.28	SDASO-Lc	inter-subunit
RPN2	K316	RPT5	D384|E385	548.28	3	8.93841	322.198	2	LNKSK	XL:U-Alkene@316	-19.1131	14.2	0.092	1000.44	1	ARSTDEF	XL:U-Sulfenic*@384|XL:U-Sulfenic*@385	-1.97611	7.7	0.35	SDASO-Lc	inter-subunit
RPN2	K316	RPT5	E385	548.28	3	9.49604	322.198	2	LNKSK	XL:U-Alkene@316	-18.8028	13.7	0.11	1000.44	1	ARSTDEF	XL:U-Sulfenic*@385	-0.67669	10.2	0.035	SDASO-Lc	inter-subunit
RPN2	K316	RPT5	E385	548.279	3	8.15772	322.198	2	LNKSK	XL:U-Alkene@316	-18.4924	14.3	0.11	1000.44	1	ARSTDEF	XL:U-Sulfenic*@385	0.0230011	12.8	0.0042	SDASO-Lc	inter-subunit
RPN2	K316	RPT5	E385	548.281	3	10.7228	322.198	2	LNKSK	XL:U-Alkene@316	-18.8028	14.2	0.069	1000.44	1	ARSTDEF	XL:U-Sulfenic*@385	-0.876602	9.7	0.19	SDASO-Lc	inter-subunit
α2	K98	β2	L63	415.245	4	1.77643	633.372	1	KRIY	XL:U-Alkene@98	-1.53501	7.5	0.41	336.532	3	LHRISPK	XL:U-Thiol@63	-0.168089	12.1	0.45	SDASO-Lc	inter-subunit
α2	K98	β2	L63|H64	415.245	4	1.70276	633.372	1	KRIY	XL:U-Alkene@98	-1.69289	10.7	0.99	336.532	3	LHRISPK	XL:U-Thiol@63|XL:U-Thiol@64	0.12906	11.4	0.91	SDASO-Lc	inter-subunit
α2	K98	β2	L63|H64	415.246	4	2.88151	317.19	2	KRIY	XL:U-Alkene@98	-0.623857	7.8	0.42	504.294	2	LHRISPK	XL:U-Thiol@63|XL:U-Thiol@64	0.350815	16.4	0.068	SDASO-Lc	inter-subunit
α2	K98	β2	L63|H64|R65	553.324	3	0.863553	633.373	1	KRIY	XL:U-Alkene@98	-2.00866	7.2	0.96	504.295	2	LHRISPK	XL:U-Thiol@63|XL:U-Thiol@64|XL:U-Thiol@65	-0.244075	10	0.26	SDASO-Lc	inter-subunit
α2	K98	β2	L63|H64|R65	553.324	3	0.200508	633.373	1	KRIY	XL:U-Alkene@98	-2.32443	9.2	0.76	504.295	2	LHRISPK	XL:U-Thiol@63|XL:U-Thiol@64|XL:U-Thiol@65	-0.838965	9.1	0.63	SDASO-Lc	inter-subunit
α2	K98	β2	L63|H64|R65	415.246	4	2.95518	317.19	2	KRIY	XL:U-Alkene@98	-0.939126	7.3	0.56	336.532	3	LHRISPK	XL:U-Thiol@63|XL:U-Thiol@64|XL:U-Thiol@65	-0.168089	13.9	0.33	SDASO-Lc	inter-subunit
α2	K98	β2	L63|H64|R65|I66	415.245	4	0.00831011	317.19	2	KRIY	XL:U-Alkene@98	-1.25439	6.9	0.42	504.295	2	LHRISPK	XL:U-Thiol@63|XL:U-Thiol@64|XL:U-Thiol@65|XL:U-Thiol@66	-0.640668	9.3	0.71	SDASO-Lc	inter-subunit
RPN11	E258	RPN8	K300	559.623	3	0.783904	804.381	1	IEEEK	XL:U-Thiol@258	-0.152244	11.2	0.92	428.238	2	KIQEQR	XL:U-Alkene@300	-0.906204	14.6	0.11	SDASO-Lc	inter-subunit
RPN2	H690	RPT6	K82	426.482	4	-5.7244	479.245	2	HQEGLAK	XL:U-Sulfenic*@690	-1.56006	18.6	0.004	372.219	2	IVSDKK	XL:U-Alkene@82	-1.99737	10	0.044	SDASO-Lc	inter-subunit
RPN2	H690	RPT6	K82	568.307	3	-5.21452	479.244	2	HQEGLAK	XL:U-Sulfenic*@690	1.77852	10.3	0.39	743.433	1	IVSDKK	XL:U-Alkene@82	-4.65865	10.8	0.2	SDASO-Lc	inter-subunit
RPN1	K72	RPN8	E6	539.28	3	-6.80844	658.377	1	KESIK	XL:U-Alkene@72	-0.952723	7.8	0.2	470.732	2	MSLQHEK	Acetyl+Met-loss@1;XL:U-Thiol@6	-0.690111	19.3	0.24	SDASO-Lc	inter-subunit
RPN9	K159	RPN8	E6	404.714	4	-0.240044	329.692	2	TLDKK	XL:U-Alkene@159	-0.986952	10.9	0.66	470.732	2	MSLQHEK	Acetyl+Met-loss@1;XL:U-Thiol@6	-0.690111	17.8	0.19	SDASO-Lc	inter-subunit
RPN9	K159	RPN8	E6	539.285	3	2.37615	658.377	1	TLDKK	XL:U-Alkene@159	-1.40839	8.3	0.57	470.732	2	MSLQHEK	Acetyl+Met-loss@1;XL:U-Thiol@6	-0.690111	16.4	0.57	SDASO-Lc	inter-subunit
RPN9	K159	RPN8	H5	539.285	3	2.03598	658.379	1	TLDKK	XL:U-Alkene@159	-3.38293	7	0.86	470.732	2	MSLQHEK	Acetyl+Met-loss@1;XL:U-Thiol@5	-0.902546	9.1	0.95	SDASO-Lc	inter-subunit
RPN9	K159	RPN8	H5|E6	539.284	3	0.902084	658.378	1	TLDKK	XL:U-Alkene@159	-1.71216	6.5	0.63	470.732	2	MSLQHEK	Acetyl+Met-loss@1;XL:U-Thiol@5|XL:U-Thiol@6	-1.11498	16.6	0.9	SDASO-Lc	inter-subunit
RPN9	K159	RPN8	H5|E6	404.714	4	-0.0132639	329.692	2	TLDKK	XL:U-Alkene@159	-0.380326	13.3	0.25	470.731	2	MSLQHEK	Acetyl+Met-loss@1;XL:U-Thiol@5|XL:U-Thiol@6	0.15963	19.1	0.29	SDASO-Lc	inter-subunit
RPN9	K159	RPN8	H5|E6	404.714	4	-0.844791	329.692	2	TLDKK	XL:U-Alkene@159	-0.683639	9.9	0.93	470.732	2	MSLQHEK	Acetyl+Met-loss@1;XL:U-Thiol@5|XL:U-Thiol@6	-0.477676	21	0.29	SDASO-Lc	inter-subunit
RPN9	K159	RPN8	H5|E6	404.714	4	-0.618011	329.692	2	TLDKK	XL:U-Alkene@159	-0.0770124	9.7	0.77	470.731	2	MSLQHEK	Acetyl+Met-loss@1;XL:U-Thiol@5|XL:U-Thiol@6	0.15963	17.8	0.18	SDASO-Lc	inter-subunit
RPN9	K159	RPN8	H5|E6	539.285	3	2.71632	658.377	1	TLDKK	XL:U-Alkene@159	-0.952723	9.1	0.53	470.731	2	MSLQHEK	Acetyl+Met-loss@1;XL:U-Thiol@5|XL:U-Thiol@6	-0.0528056	19.2	0.32	SDASO-Lc	inter-subunit
RPN9	K159	RPN8	H5|E6	404.715	4	0.364703	329.692	2	TLDKK	XL:U-Alkene@159	-0.683639	11.5	0.58	470.731	2	MSLQHEK	Acetyl+Met-loss@1;XL:U-Thiol@5|XL:U-Thiol@6	0.15963	18.4	0.39	SDASO-Lc	inter-subunit
RPN9	K159	RPN8	Q4|H5|E6	404.715	4	2.33013	329.692	2	TLDKK	XL:U-Alkene@159	-1.59358	13.8	0.24	470.732	2	MSLQHEK	Acetyl+Met-loss@1;XL:U-Thiol@4|XL:U-Thiol@5|XL:U-Thiol@6	-1.11498	18.2	0.28	SDASO-Lc	inter-subunit
RPN9	K159	RPN8	Q4|H5|E6	404.715	4	1.19623	329.692	2	TLDKK	XL:U-Alkene@159	-1.29026	8.6	0.86	470.731	2	MSLQHEK	Acetyl+Met-loss@1;XL:U-Thiol@4|XL:U-Thiol@5|XL:U-Thiol@6	0.15963	14.9	0.93	SDASO-Lc	inter-subunit
RPN9	K159	RPN8	Q4|H5|E6	539.284	3	1.01547	658.378	1	TLDKK	XL:U-Alkene@159	-2.16783	8.2	0.93	470.731	2	MSLQHEK	Acetyl+Met-loss@1;XL:U-Thiol@4|XL:U-Thiol@5|XL:U-Thiol@6	-0.0528056	15.9	0.5	SDASO-Lc	inter-subunit
RPN9	K159	RPN8	Q4|H5|E6	404.714	4	-0.0888572	329.692	2	TLDKK	XL:U-Alkene@159	-0.986952	11.6	0.26	470.732	2	MSLQHEK	Acetyl+Met-loss@1;XL:U-Thiol@4|XL:U-Thiol@5|XL:U-Thiol@6	-0.477676	18.2	0.67	SDASO-Lc	inter-subunit
RPT2	E90|E91	RPT6	K82	427.727	4	2.78782	474.228	2	KQEEEK	XL:U-Thiol@90|XL:U-Thiol@91	0.559406	14.2	0.8	372.218	2	IVSDKK	XL:U-Alkene@82	-0.116761	10.6	0.12	SDASO-Lc	inter-subunit
RPT2	E90|E91	RPT6	K82	569.968	3	3.61804	474.228	2	KQEEEK	XL:U-Thiol@90|XL:U-Thiol@91	0.559406	14.2	0.52	743.431	1	IVSDKK	XL:U-Alkene@82	-2.50647	13.4	0.028	SDASO-Lc	inter-subunit
RPT2	E90	RPT6	K82	569.967	3	2.54529	474.229	2	KQEEEK	XL:U-Thiol@90	-1.12754	13.8	0.55	743.43	1	IVSDKK	XL:U-Alkene@82	-0.892338	13.7	0.051	SDASO-Lc	inter-subunit
RPT2	E90	RPT6	K82	427.727	4	1.8581	474.229	2	KQEEEK	XL:U-Thiol@90	-1.33841	18.6	0.21	372.219	2	IVSDKK	XL:U-Alkene@82	-1.99737	10.1	0.24	SDASO-Lc	inter-subunit
RPT2	E91|E92	RPT6	K82	427.727	4	1.07141	474.229	2	KQEEEK	XL:U-Thiol@91|XL:U-Thiol@92	-0.0732006	12.1	0.3	372.219	2	IVSDKK	XL:U-Alkene@82	-1.72872	13	0.15	SDASO-Lc	inter-subunit
RPT1	K50	RPN1	G150|H151|E152|Y153	570.267	3	1.19674	515.264	2	KQTENDLK	XL:U-Alkene@50	0.434078	24.7	0.0039	662.26	1	GHEY	XL:U-Thiol@150|XL:U-Thiol@151|XL:U-Thiol@152|XL:U-Thiol@153	0.707336	5.5	0.092	SDASO-Lc	inter-subunit
RPT1	E53	RPT2	K58	430.243	4	-0.638259	502.74	2	QTENDLK	XL:U-Thiol@53	-0.204575	11.9	0.091	348.742	2	LKLLR	XL:U-Alkene@58	-0.568242	15.3	0.013	SDASO-Lc	inter-subunit
RPT1	E53	RPT2	K58	430.244	4	1.13918	502.739	2	QTENDLK	XL:U-Thiol@53	0.392155	10.6	0.74	348.742	2	LKLLR	XL:U-Alkene@58	-0.854986	17.4	0.0082	SDASO-Lc	inter-subunit
β1	V191	RPT2	K58	430.244	4	-5.26125	502.74	2	DGSSGGVIR	XL:U-Thiol@191	9.57521	14	0.047	348.742	2	LKLLR	XL:U-Alkene@58	-1.42848	15.8	0.021	SDASO-Lc	inter-subunit
RPT1	E93	RPT2	K152	447.975	4	0.730333	476.234	2	LGEEHPL	XL:U-Thiol@93	-0.523574	15.1	0.041	410.711	2	LHHKTM	XL:U-Alkene@152	-2.00688	14.6	0.12	SDASO-Lc	inter-subunit
RPT1	H95|L97	RPT2	K152	447.975	4	0.457225	476.234	2	LGEEHPL	XL:U-Thiol@95|XL:U-Thiol@97	-0.313593	16.8	0.062	410.71	2	LHHKTM	XL:U-Alkene@152	-0.789482	12	0.34	SDASO-Lc	inter-subunit
RPT1	H95	RPT2	K152	447.976	4	3.73452	476.234	2	LGEEHPL	XL:U-Thiol@95	0.52633	18.4	0.035	410.71	2	LHHKTM	XL:U-Alkene@152	-0.546002	12.7	0.32	SDASO-Lc	inter-subunit
RPT1	H95	RPT2	K152	447.976	4	1.95932	476.235	2	LGEEHPL	XL:U-Thiol@95	-1.57348	16.8	0.073	410.711	2	LHHKTM	XL:U-Alkene@152	-1.27644	11.3	0.66	SDASO-Lc	inter-subunit
RPN12	E261	RPN9	K379	597.645	3	-0.576015	874.469	1	TNIIEK	XL:U-Thiol@261	1.21358	9.2	0.99	450.228	2	NDQVEKL	XL:U-Alkene@379	-2.19918	12.6	0.3	SDASO-Lc	inter-subunit
RPN12	E261	RPN9	K379	597.647	3	3.10673	874.47	1	TNIIEK	XL:U-Thiol@261	0.870515	11.6	0.78	450.227	2	NDQVEKL	XL:U-Alkene@379	0.24403	14.7	0.061	SDASO-Lc	inter-subunit
RPT1	E93|H95	RPT2	K152	451.973	4	-0.111254	476.234	2	LGEEHPL	XL:U-Thiol@93|XL:U-Thiol@95	-0.103613	16.4	0.28	418.708	2	LHHKTM	XL:U-Alkene@152;Oxidation@154	-1.11518	17.6	0.057	SDASO-Lc	inter-subunit
RPT1	G92|E93	RPT2	K152	451.974	4	1.78355	476.234	2	LGEEHPL	XL:U-Thiol@92|XL:U-Thiol@93	-0.103613	15.7	0.31	418.708	2	LHHKTM	XL:U-Alkene@152;Oxidation@154	-0.876348	18.4	0.07	SDASO-Lc	inter-subunit
RPT1	H95	RPT2	K152	451.978	4	9.63345	476.235	2	LGEEHPL	XL:U-Thiol@95	-2.4134	13.5	0.098	418.707	2	LHHKTM	XL:U-Alkene@152;Oxidation@154	0.0789724	15	0.03	SDASO-Lc	inter-subunit
RPT1	H95	RPT2	K152	451.974	4	1.37752	476.235	2	LGEEHPL	XL:U-Thiol@95	-1.78346	15.9	0.071	418.709	2	LHHKTM	XL:U-Alkene@152;Oxidation@154	-2.30932	18.4	0.038	SDASO-Lc	inter-subunit
RPT1	H95	RPT2	K152	451.974	4	0.227104	476.235	2	LGEEHPL	XL:U-Thiol@95	-2.20342	14.9	0.08	418.708	2	LHHKTM	XL:U-Alkene@152;Oxidation@154	-2.0705	15.8	0.2	SDASO-Lc	inter-subunit
RPT1	H95	RPT2	K152	451.974	4	1.85122	476.234	2	LGEEHPL	XL:U-Thiol@95	-0.943535	18.8	0.038	418.708	2	LHHKTM	XL:U-Alkene@152;Oxidation@154	-1.59284	20.3	0.026	SDASO-Lc	inter-subunit
RPT1	H95	RPT2	K152	451.974	4	1.10683	476.234	2	LGEEHPL	XL:U-Thiol@95	-0.733555	19.8	0.015	418.708	2	LHHKTM	XL:U-Alkene@152;Oxidation@154	-1.35401	17.9	0.036	SDASO-Lc	inter-subunit
RPT1	H95	RPT2	K152	451.974	4	0.836148	476.235	2	LGEEHPL	XL:U-Thiol@95	-1.78346	16.3	0.031	418.708	2	LHHKTM	XL:U-Alkene@152;Oxidation@154	-1.11518	16.6	0.044	SDASO-Lc	inter-subunit
β4	K90	α3	K231;Q233;I235	509.288	4	8.56693	314.693	2	AKSIR	XL:U-Alkene@90	-1.24263	16.7	0.11	703.882	2	IFKPQEIK	XL:U-Alkene@231;XL:U-Sulfenic*@233;XL:U-Sulfenic*@235	-11.124	12.6	0.04	SDASO-Lc	inter-subunit
RPN1	E170	RPN8	K198	607.653	3	1.34041	889.415	1	NDQVEK	XL:U-Thiol@170	-7.88239	10.7	0.22	457.769	2	SLKGLQSK	XL:U-Alkene@198	-0.338848	22.8	0.00083	SDASO-Lc	inter-subunit
RPN1	E170	RPN8	K198	607.655	3	4.66058	889.409	1	NDQVEK	XL:U-Thiol@170	-1.13639	13.9	0.11	457.769	2	SLKGLQSK	XL:U-Alkene@198	-1.64955	31.9	0.00017	SDASO-Lc	inter-subunit
RPN1	E170	RPN8	K198	607.653	3	1.94408	907.419	1	NDQVEK	XL:U-Sulfenic*@170	-0.375483	8.2	0.0042	457.769	2	SLKGLQSK	XL:U-Alkene@198	0.098054	28.4	0.00084	SDASO-Lc	inter-subunit
RPN9	E378	RPN8	K198	607.653	3	1.34041	889.415	1	NDQVEK	XL:U-Thiol@378	-7.88239	10.7	0.22	457.769	2	SLKGLQSK	XL:U-Alkene@198	-0.338848	22.8	0.00083	SDASO-Lc	inter-subunit
RPN9	E378	RPN8	K198	607.655	3	4.66058	889.409	1	NDQVEK	XL:U-Thiol@378	-1.13639	13.9	0.11	457.769	2	SLKGLQSK	XL:U-Alkene@198	-1.64955	31.9	0.00017	SDASO-Lc	inter-subunit
RPN9	E378	RPN8	K198	607.653	3	1.94408	907.419	1	NDQVEK	XL:U-Sulfenic*@378	-0.375483	8.2	0.0042	457.769	2	SLKGLQSK	XL:U-Alkene@198	0.098054	28.4	0.00084	SDASO-Lc	inter-subunit
RPT1	K50	RPN1	E152|Y153	607.963	3	2.45301	571.807	2	LKQTENDLK	XL:U-Alkene@50	-1.47662	27.4	4.6e-05	662.26	1	GHEY	XL:U-Thiol@152|XL:U-Thiol@153	0.405339	5.5	0.2	SDASO-Lc	inter-subunit
RPT1	K50	RPN1	E152|Y153	607.961	3	-0.563785	571.806	2	LKQTENDLK	XL:U-Alkene@50	-0.602199	29.7	0.00075	662.26	1	GHEY	XL:U-Thiol@152|XL:U-Thiol@153	1.16033	6.2	0.36	SDASO-Lc	inter-subunit
RPT1	K50	RPN1	H151|E152	607.961	3	-0.563785	571.806	2	LKQTENDLK	XL:U-Alkene@50	-0.602199	29.9	4.3e-05	662.26	1	GHEY	XL:U-Thiol@151|XL:U-Thiol@152	0.556337	6.8	0.086	SDASO-Lc	inter-subunit
RPT1	K50	RPN1	H151|E152|Y153	607.964	3	4.86644	571.807	2	LKQTENDLK	XL:U-Alkene@50	-2.00127	30.4	0.00015	662.261	1	GHEY	XL:U-Thiol@151|XL:U-Thiol@152|XL:U-Thiol@153	-0.651647	5.3	0.12	SDASO-Lc	inter-subunit
RPT1	K50	RPN1	H151|E152|Y153	607.963	3	3.35805	571.806	2	LKQTENDLK	XL:U-Alkene@50	-0.0775458	32.6	5.9e-05	662.259	1	GHEY	XL:U-Thiol@151|XL:U-Thiol@152|XL:U-Thiol@153	1.31133	6.9	0.11	SDASO-Lc	inter-subunit
RPT5	I62;K63;K66	RPT4	D94	684.342	3	4.19889	579.298	2	IKDNKEK	XL:U-Sulfenic*@62;XL:U-Alkene@63;XL:U-Alkene@66	-2.00731	10.7	0.37	876.413	1	TENDIK	XL:U-Thiol@94	0.160092	8.5	0.82	SDASO-Lc	inter-subunit
RPT5	I62;K63;K66	RPT4	N93|D94	684.34	3	0.715419	579.298	2	IKDNKEK	XL:U-Sulfenic*@62;XL:U-Alkene@63;XL:U-Alkene@66	-1.83469	12.3	0.49	894.426	1	TENDIK	XL:U-Sulfenic*@93|XL:U-Sulfenic*@94	-2.11275	6	0.38	SDASO-Lc	inter-subunit
RPT5	K63;K66;I62|D64	RPT4	D94|I95	684.676	3	2.53137	579.298	2	IKDNKEK	XL:U-Alkene@63;XL:U-Alkene@66;XL:U-Sulfenic*@62|XL:U-Sulfenic*@64	-1.48944	8.4	0.61	894.425	1	TENDIK	XL:U-Sulfenic*@94|XL:U-Sulfenic*@95	-1.88914	12.1	0.01	SDASO-Lc	inter-subunit
RPT5	K63;K66	RPT4	D94	690.343	3	0.647446	491.765	2	IKDNKEK	XL:U-Alkene@63;XL:U-Alkene@66	-2.66963	20.6	0.0025	894.425	1	TENDIK	XL:U-Sulfenic*@94	-1.33012	7	0.046	SDASO-Lc	inter-subunit
RPT5	K63;K66	RPT4	N93|D94	690.344	3	1.88703	491.765	2	IKDNKEK	XL:U-Alkene@63;XL:U-Alkene@66	-2.66963	24.9	0.008	894.424	1	TENDIK	XL:U-Sulfenic*@93|XL:U-Sulfenic*@94	-0.435692	5.6	0.17	SDASO-Lc	inter-subunit
RPT5	K63;K66	RPT4	N93|D94	690.344	3	1.1787	491.764	2	IKDNKEK	XL:U-Alkene@63;XL:U-Alkene@66	-2.46628	19.1	0.0026	894.425	1	TENDIK	XL:U-Sulfenic*@93|XL:U-Sulfenic*@94	-1.55373	6.7	0.24	SDASO-Lc	inter-subunit
RPT5	K63;K66	RPT4	N93|D94	690.344	3	1.09016	491.764	2	IKDNKEK	XL:U-Alkene@63;XL:U-Alkene@66	-2.05959	20.8	0.0041	894.425	1	TENDIK	XL:U-Sulfenic*@93|XL:U-Sulfenic*@94	-0.99471	6.1	0.083	SDASO-Lc	inter-subunit
RPN11	E257|E258	RPN8	K300	458.995	4	1.88917	480.745	2	RIEEEK	XL:U-Thiol@257|XL:U-Thiol@258	-1.07641	16.7	0.8	428.238	2	KIQEQR	XL:U-Alkene@300	-0.439174	16.1	0.14	SDASO-Lc	inter-subunit
RPN2	K358	RPT2	E91	612.305	3	-0.469891	870.446	1	LGKAQNW	XL:U-Alkene@358	0.210992	6.1	0.35	474.229	2	KQEEEK	XL:U-Thiol@91	0.348537	14.9	0.46	SDASO-Lc	inter-subunit
β1	K175	RPN6	F165	462.005	4	2.40483	326.195	2	IKHSL	XL:U-Alkene@175	-1.88701	14.2	0.032	588.808	2	INDLLREF	XL:U-Thiol@165	-1.33473	18.3	0.01	SDASO-Lc	inter-subunit
β1	K175	RPN6	L162|R163|E164|F165	462.005	4	2.66962	326.195	2	IKHSL	XL:U-Alkene@175	-1.88701	14.7	0.054	588.808	2	INDLLREF	XL:U-Thiol@162|XL:U-Thiol@163|XL:U-Thiol@164|XL:U-Thiol@165	-1.33473	22.6	0.018	SDASO-Lc	inter-subunit
RPN3	E433	RPT2	K255	463.507	4	-0.146404	614.84	2	AIRDGVIEAK	XL:U-Thiol@433	0.0740803	16.5	0.26	303.168	2	IQKY	XL:U-Alkene@255	-1.5326	8.1	0.45	SDASO-Lc	inter-subunit
RPN3	E433	RPN7	K416	463.507	4	-0.146404	614.84	2	AIRDGVIEAK	XL:U-Thiol@433	0.0740803	16.5	0.26	303.168	2	LQKY	XL:U-Alkene@416	-1.5326	8.1	0.45	SDASO-Lc	inter-subunit
RPT1	K50	RPN1	L157	464.509	4	2.92446	571.807	2	LKQTENDLK	XL:U-Alkene@50	-1.47662	24.3	0.00018	357.21	2	IRHL	XL:U-Sulfenic*@157	-1.16386	6.6	0.85	SDASO-Lc	inter-subunit
β6	D81|A82|L83	RPT6	K59	466.002	4	5.77315	517.769	2	AADGDALVK	XL:U-Sulfenic*@81|XL:U-Sulfenic*@82|XL:U-Sulfenic*@83	-12.0229	11.7	0.27	414.235	2	IKDELR	XL:U-Alkene@59	-1.59831	17.4	0.45	SDASO-Lc	inter-subunit
RPT3	E84|E85	RPT6	K59	466.002	4	1.76812	508.763	2	RAQEEVK	XL:U-Thiol@84|XL:U-Thiol@85	0.209511	13.9	0.43	414.235	2	IKDELR	XL:U-Alkene@59	-1.3569	16.6	0.23	SDASO-Lc	inter-subunit
RPT3	E85|V86	RPT6	K59	466.002	4	1.57123	508.763	2	RAQEEVK	XL:U-Thiol@85|XL:U-Thiol@86	0.209511	15.9	0.4	414.235	2	IKDELR	XL:U-Alkene@59	-1.11549	16.3	0.45	SDASO-Lc	inter-subunit
RPT1	R178|S179	RPT2	K152	383.007	5	1.09013	364.538	3	RVGVDRSK	XL:U-Sulfenic*@178|XL:U-Sulfenic*@179	-0.144235	17.9	0.039	410.711	2	LHHKTM	XL:U-Alkene@152	-1.27644	15	0.17	SDASO-Lc	inter-subunit
RPT1	R178|S179	RPT2	K152	478.509	4	3.84527	364.538	3	RVGVDRSK	XL:U-Sulfenic*@178|XL:U-Sulfenic*@179	-0.418555	16.4	0.042	410.711	2	LHHKTM	XL:U-Alkene@152	-2.00688	13.6	0.11	SDASO-Lc	inter-subunit
RPT1	R178|S179	RPT2	K152	383.006	5	-1.38643	364.538	3	RVGVDRSK	XL:U-Sulfenic*@178|XL:U-Sulfenic*@179	0.678726	16.1	0.12	410.71	2	LHHKTM	XL:U-Alkene@152	-0.0590408	12.8	0.14	SDASO-Lc	inter-subunit
RPT1	R178|S179	RPT2	K152	383.006	5	-1.06687	364.537	3	RVGVDRSK	XL:U-Sulfenic*@178|XL:U-Sulfenic*@179	1.22737	19	0.0074	410.71	2	LHHKTM	XL:U-Alkene@152	0.427921	14.4	0.068	SDASO-Lc	inter-subunit
RPT1	R178|S179	RPT2	K152	383.007	5	0.850466	364.538	3	RVGVDRSK	XL:U-Sulfenic*@178|XL:U-Sulfenic*@179	0.953046	17.5	0.015	410.71	2	LHHKTM	XL:U-Alkene@152	-0.789482	11.6	0.61	SDASO-Lc	inter-subunit
RPT1	R178	RPT2	K152	478.509	4	3.84527	364.538	3	RVGVDRSK	XL:U-Sulfenic*@178	0.953046	17.4	0.0083	410.711	2	LHHKTM	XL:U-Alkene@152	-1.03296	16.3	0.22	SDASO-Lc	inter-subunit
RPT1	R178	RPT2	K152	383.007	5	1.40969	364.538	3	RVGVDRSK	XL:U-Sulfenic*@178	-0.692874	23.9	0.00097	410.711	2	LHHKTM	XL:U-Alkene@152	-2.00688	14.9	0.13	SDASO-Lc	inter-subunit
RPN1	K131	RPN9	D375	649.297	3	1.94668	520.736	2	SENGKHDSL	XL:U-Alkene@131	0.0583213	21.4	0.0021	907.42	1	NDQVEK	XL:U-Sulfenic*@375	-1.2571	10.5	0.031	SDASO-Lc	inter-subunit
RPN3	D462|E463	RPN7	K405	649.694	3	4.65325	817.423	1	DERIK	XL:U-Thiol@462|XL:U-Thiol@463	1.40122	10.5	0.52	556.819	2	VKQGDGLLTK	XL:U-Alkene@405	-0.0609517	31.4	5.9e-06	SDASO-Lc	inter-subunit
RPN3	D462	RPN7	K405	487.521	4	2.48233	409.216	2	DERIK	XL:U-Thiol@462	-1.07295	13	0.8	556.82	2	VKQGDGLLTK	XL:U-Alkene@405	-1.49768	31.9	6.8e-06	SDASO-Lc	inter-subunit
RPN3	D462	RPN7	K405	487.519	4	-1.9713	409.216	2	DERIK	XL:U-Thiol@462	-0.584215	13.7	0.39	556.819	2	VKQGDGLLTK	XL:U-Alkene@405	-1.1385	34.2	1.8e-06	SDASO-Lc	inter-subunit
RPN3	D462	RPN7	K405	487.521	4	1.60415	409.216	2	DERIK	XL:U-Thiol@462	-1.07295	14.2	0.77	556.819	2	VKQGDGLLTK	XL:U-Alkene@405	-0.779318	30	5.5e-05	SDASO-Lc	inter-subunit
RPN3	D462	RPN7	K405	487.521	4	2.79597	409.216	2	DERIK	XL:U-Thiol@462	-1.07295	14.1	0.91	556.82	2	VKQGDGLLTK	XL:U-Alkene@405	-1.67727	32.8	1.4e-05	SDASO-Lc	inter-subunit
RPN3	D462	RPN7	K405	649.692	3	2.20689	409.215	2	DERIK	XL:U-Thiol@462	0.148894	13.9	0.51	556.819	2	VKQGDGLLTK	XL:U-Alkene@405	-0.420135	33.6	1e-05	SDASO-Lc	inter-subunit
RPN3	D462	RPN7	K405	487.521	4	2.8587	409.216	2	DERIK	XL:U-Thiol@462	-1.07295	14.2	0.51	556.82	2	VKQGDGLLTK	XL:U-Alkene@405	-1.49768	24.6	5.6e-07	SDASO-Lc	inter-subunit
RPN3	D462	RPN7	K405	487.52	4	0.600517	409.215	2	DERIK	XL:U-Thiol@462	0.148894	13.1	0.92	556.819	2	VKQGDGLLTK	XL:U-Alkene@405	-0.240543	31.7	1.2e-05	SDASO-Lc	inter-subunit
RPN3	D462	RPN7	K405	487.521	4	3.1096	409.215	2	DERIK	XL:U-Thiol@462	1.12638	13.7	1	556.819	2	VKQGDGLLTK	XL:U-Alkene@405	0.477823	29	1.7e-05	SDASO-Lc	inter-subunit
RPT1	D87	RPN9	K87	649.693	3	-2.15414	919.466	1	GDRQRL	XL:U-Sulfenic*@87	12.9548	6.9	0.016	1028.6	1	LLASLKDSK	XL:U-Alkene@87	0.18752	10.7	0.023	SDASO-Lc	inter-subunit
β5	H263|G264|N265|H266	ACC1	K354	489.502	4	9.56753	567.753	2	HGNHDVGEL	XL:U-Thiol@263|XL:U-Thiol@264|XL:U-Thiol@265|XL:U-Thiol@266	1.35657	18.5	0.093	402.242	2	LGKLVGY	XL:U-Alkene@354	-14.7938	12.9	0.23	SDASO-Lc	inter-subunit
α1	A101|A102|E103	α2	K91	652.329	3	1.57776	968.451	1	AEAAEFR	XL:U-Sulfenic*@101|XL:U-Sulfenic*@102|XL:U-Sulfenic*@103	-0.419483	8.2	0.049	494.267	2	KVAHTSYK	XL:U-Alkene@91	-1.27588	26.4	0.00063	SDASO-Lc	inter-subunit
α1	A102|E103	α2	K91	652.663	3	0.859945	968.448	1	AEAAEFR	XL:U-Sulfenic*@102|XL:U-Sulfenic*@103	2.16196	12.6	0.00042	494.266	2	KVAHTSYK	XL:U-Alkene@91	-0.0619654	26	0.00087	SDASO-Lc	inter-subunit
α1	A102	α2	K91	652.328	3	0.546947	968.45	1	AEAAEFR	XL:U-Sulfenic*@102	0.200063	10.1	0.0079	494.267	2	KVAHTSYK	XL:U-Alkene@91	-1.07356	26.2	0.0013	SDASO-Lc	inter-subunit
α1	E103	α2	K91	652.328	3	-0.0153116	968.45	1	AEAAEFR	XL:U-Sulfenic*@103	0.303321	13.4	0.0031	494.267	2	KVAHTSYK	XL:U-Alkene@91	-1.88284	26.8	0.0011	SDASO-Lc	inter-subunit
RPT1	K50;E53;L49|Q51|T52	RPT2	K58	547.808	4	0.754542	737.868	2	LKQTENDLK	XL:U-Alkene@50;XL:U-Thiol@53;XL:U-Sulfenic*@49|XL:U-Sulfenic*@51|XL:U-Sulfenic*@52	-1.12397	13.3	0.11	348.742	2	LKLLR	XL:U-Alkene@58	-1.71522	15.6	0.0089	SDASO-Lc	inter-subunit
RPT1	K50;E53;Q51|T52	RPT2	K58	547.808	4	0.977787	737.867	2	LKQTENDLK	XL:U-Alkene@50;XL:U-Thiol@53;XL:U-Sulfenic*@51|XL:U-Sulfenic*@52	0.231287	16	0.011	348.742	2	LKLLR	XL:U-Alkene@58	-0.568242	15.5	0.021	SDASO-Lc	inter-subunit
RPT1	K50;T52;E53	RPT2	K58	547.81	4	4.21484	737.868	2	LKQTENDLK	XL:U-Alkene@50;XL:U-Sulfenic*@52;XL:U-Thiol@53	-0.852918	12.4	0.25	348.742	2	LKLLR	XL:U-Alkene@58	-1.14173	15.9	0.0057	SDASO-Lc	inter-subunit
STI1	K353	RPN3	C408	491.286	4	4.39769	364.221	2	LGDLKK	XL:U-Alkene@353	-1.10036	21.8	0.0037	609.341	2	ISLRDICLK	XL:U-Thiol@408	-0.382687	18.5	0.018	SDASO-Lc	inter-subunit
STI1	K353	RPN3	C408	491.284	4	0.600703	364.221	2	LGDLKK	XL:U-Alkene@353	0.821548	19.4	0.00061	609.34	2	ISLRDICLK	XL:U-Thiol@408	1.42254	20.8	0.0035	SDASO-Lc	inter-subunit
STI1	K353	RPN3	C408	491.286	4	3.89972	364.221	2	LGDLKK	XL:U-Alkene@353	-1.64948	24	0.026	609.342	2	ISLRDICLK	XL:U-Thiol@408	-1.20324	21.7	0.021	SDASO-Lc	inter-subunit
STI1	K353	RPN3	C408	491.534	4	-0.922775	364.221	2	LGDLKK	XL:U-Alkene@353	-1.37492	23.7	0.0031	609.341	2	ISLRDICLK	XL:U-Thiol@408	-0.71091	20.4	0.057	SDASO-Lc	inter-subunit
STI1	K353	RPN3	C408	491.285	4	2.03235	364.221	2	LGDLKK	XL:U-Alkene@353	-0.825804	20.6	0.0071	609.341	2	ISLRDICLK	XL:U-Thiol@408	-0.218575	19.7	0.0048	SDASO-Lc	inter-subunit
STI1	K353	RPN3	C408|L409	393.229	5	1.68323	364.221	2	LGDLKK	XL:U-Alkene@353	-0.276688	19.1	0.013	406.563	3	ISLRDICLK	XL:U-Thiol@408|XL:U-Thiol@409	0.500207	14.8	0.34	SDASO-Lc	inter-subunit
RPN2	Y75|E76	RPT6	K33	493.017	4	1.59897	633.805	2	NLGEYESAVK	XL:U-Thiol@75|XL:U-Thiol@76	0.581237	15.6	0.067	343.221	2	KIRSK	XL:U-Alkene@33	-0.484913	13.6	0.068	SDASO-Lc	inter-subunit
RPN12	E261	RPN9	K379	659.352	3	2.1191	874.473	1	TNIIEK	XL:U-Thiol@261	-3.24625	11.9	0.62	542.785	2	NDQVEKLGK	XL:U-Alkene@379	-0.509875	31	0.00013	SDASO-Lc	inter-subunit
RPN12	E261	RPN9	K379	659.348	3	-3.62893	892.481	1	TNIIEK	XL:U-Sulfenic*@261	0.371144	9.7	0.08	542.784	2	NDQVEKLGK	XL:U-Alkene@379	1.14824	31.7	1.5e-05	SDASO-Lc	inter-subunit
RPN12	E261	RPN9	K379	659.352	3	1.93368	874.473	1	TNIIEK	XL:U-Thiol@261	-3.01754	10.9	0.41	542.785	2	NDQVEKLGK	XL:U-Alkene@379	-0.32564	30.9	2e-05	SDASO-Lc	inter-subunit
RPN12	E261	RPN9	K379	659.35	3	-1.31117	874.472	1	TNIIEK	XL:U-Thiol@261	-2.56013	8.3	0.9	542.785	2	NDQVEKLGK	XL:U-Alkene@379	-0.141405	26.2	9e-05	SDASO-Lc	inter-subunit
RPN12	E261	RPN9	K379	659.352	3	2.02639	892.481	1	TNIIEK	XL:U-Sulfenic*@261	-0.525233	6.3	0.65	542.785	2	NDQVEKLGK	XL:U-Alkene@379	-0.32564	33.2	0.00027	SDASO-Lc	inter-subunit
RPN12	E261	RPN9	K379	659.352	3	1.93368	892.482	1	TNIIEK	XL:U-Sulfenic*@261	-1.19752	7.1	0.45	542.785	2	NDQVEKLGK	XL:U-Alkene@379	-0.141405	33.1	5.9e-05	SDASO-Lc	inter-subunit
RPN3	G355	RPT4	K427	661.356	3	1.68133	720.395	1	LGDLK	XL:U-Sulfenic*@355	1.71983	5.6	0.095	631.835	2	KLEGTIEYQK	XL:U-Alkene@427	-0.928878	24.4	1.6e-05	SDASO-Lc	inter-subunit
β2	E178|E179	β7	K251	665.662	3	7.82545	764.386	1	EEAIK	XL:U-Sulfenic*@178|XL:U-Sulfenic*@179	-0.303232	7.1	0.3	616.294	2	NLQVENMKW	Oxidation@250;XL:U-Alkene@251	-2.3395	16.9	0.0085	SDASO-Lc	inter-subunit
RPN11	E260|L261|T262|E263	RPN8	K300	674.015	3	1.69921	1147.56	1	ELTEEELK	XL:U-Thiol@260|XL:U-Thiol@261|XL:U-Thiol@262|XL:U-Thiol@263	-2.07995	11.7	0.52	428.238	2	KIQEQR	XL:U-Alkene@300	-0.205659	15.2	0.2	SDASO-Lc	inter-subunit
RPT3	K76	RPN3	H472|D473	510.259	4	4.561	364.227	2	KRELK	XL:U-Alkene@76	-1.60363	16.2	0.51	647.283	2	FANQLHDEY	XL:U-Thiol@472|XL:U-Thiol@473	-0.988028	22.3	0.00096	SDASO-Lc	inter-subunit
RPN9	K226	RPN5	H282	696.698	3	0.546953	762.403	1	LGDKIY	XL:U-Alkene@226	0.114779	8.4	0.98	654.841	2	GNLQNDLIHK	XL:U-Thiol@282	-0.951578	20.2	0.0012	SDASO-Lc	inter-subunit
RPN9	K226	RPN5	H282	696.7	3	3.52988	762.405	1	LGDKIY	XL:U-Alkene@226	-2.63966	8.4	0.71	654.842	2	GNLQNDLIHK	XL:U-Thiol@282	-3.2422	14.6	0.054	SDASO-Lc	inter-subunit
RPN9	K226	RPN5	H282	522.775	4	0.16041	381.705	2	LGDKIY	XL:U-Alkene@226	-0.571151	11.4	0.59	663.846	2	GNLQNDLIHK	XL:U-Sulfenic*@282	-0.509354	23.1	0.00027	SDASO-Lc	inter-subunit
RPN9	K226	RPN5	H282	522.776	4	1.7981	381.705	2	LGDKIY	XL:U-Alkene@226	-0.309168	8.6	0.76	663.846	2	GNLQNDLIHK	XL:U-Sulfenic*@282	-0.659991	27	0.00018	SDASO-Lc	inter-subunit
RPT5	K66	RPT4	K90;N93;D94	583.028	4	-1.52579	344.169	2	DNKEK	XL:U-Alkene@66	-1.2678	12.2	0.028	812.883	2	LYDKTENDIK	XL:U-Alkene@90;XL:U-Sulfenic*@93&XL:U-Thiol@94|XL:U-Thiol@93&XL:U-Sulfenic*@94	0.636869	12.9	0.082	SDASO-Lc	inter-subunit
RPT5	K66	RPT4	K90;N93;D94	583.031	4	2.77378	344.169	2	DNKEK	XL:U-Alkene@66	-1.2678	11.9	0.083	812.882	2	LYDKTENDIK	XL:U-Alkene@90;XL:U-Sulfenic*@93&XL:U-Thiol@94|XL:U-Thiol@93&XL:U-Sulfenic*@94	1.498	11.5	0.044	SDASO-Lc	inter-subunit
β5	H263|G264|N265|H266|D267	ACC1	K354	526.011	4	-5.51158	641.287	2	HGNHDVGELF	XL:U-Thiol@263|XL:U-Thiol@264|XL:U-Thiol@265|XL:U-Thiol@266|XL:U-Thiol@267	0.74406	12.6	0.25	402.243	2	LGKLVGY	XL:U-Alkene@354	-15.291	12.5	0.31	SDASO-Lc	inter-subunit
β5	H263|G264|N265|H266|D267	ACC1	K354	526.261	4	-7.1057	641.288	2	HGNHDVGELF	XL:U-Thiol@263|XL:U-Thiol@264|XL:U-Thiol@265|XL:U-Thiol@266|XL:U-Thiol@267	-0.659366	10.4	0.32	402.242	2	LGKLVGY	XL:U-Alkene@354	-13.5508	13	0.14	SDASO-Lc	inter-subunit
β5	H263|G264|N265	ACC1	K354	526.269	4	7.41935	650.293	2	HGNHDVGELF	XL:U-Sulfenic*@263|XL:U-Sulfenic*@264|XL:U-Sulfenic*@265	0.249359	12	0.048	402.242	2	LGKLVGY	XL:U-Alkene@354	-14.048	13.7	0.065	SDASO-Lc	inter-subunit
α5	S128|G129|E130	α4	K88	528.023	4	1.90986	598.256	2	FGEGASGEER	XL:U-Thiol@128|XL:U-Thiol@129|XL:U-Thiol@130	0.071349	12.7	0.073	448.782	2	ILIEKAR	XL:U-Alkene@88	-0.990931	18.2	0.0073	SDASO-Lc	inter-subunit
RPN9	E154	RPN8	K86	530.284	4	0.640284	672.845	2	ARDLLDDLEK	XL:U-Thiol@154	-0.408903	20.8	0.0047	378.716	2	INAKEK	XL:U-Alkene@86	-1.1063	21.1	0.0042	SDASO-Lc	inter-subunit
RPN2	K794	RPT2	E90|E91	708.673	3	1.63305	1159.55	1	EEASGKEVEK	XL:U-Alkene@794	-4.67459	13.6	0.033	474.229	2	KQEEEK	XL:U-Thiol@90|XL:U-Thiol@91	0.137668	16.5	0.65	SDASO-Lc	inter-subunit
RPN3	E433|A434	RPN7	K405	710.727	3	0.069739	614.839	2	AIRDGVIEAK	XL:U-Thiol@433|XL:U-Thiol@434	0.887301	18.3	0.026	883.49	1	VKQGDGLL	XL:U-Alkene@405	-2.47412	16.3	0.0048	SDASO-Lc	inter-subunit
RPN3	E433	RPN7	K405	710.393	3	0.298226	623.845	2	AIRDGVIEAK	XL:U-Sulfenic*@433	-0.11133	18.3	0.00085	883.489	1	VKQGDGLL	XL:U-Alkene@405	-1.795	13.2	0.12	SDASO-Lc	inter-subunit
RPN3	E433	RPN7	K405	710.395	3	2.70733	614.84	2	AIRDGVIEAK	XL:U-Thiol@433	-0.739139	17.3	0.017	883.491	1	VKQGDGLL	XL:U-Alkene@405	-3.94556	9.6	0.022	SDASO-Lc	inter-subunit
RPN3	E433	RPN7	K405	710.729	3	2.30571	614.84	2	AIRDGVIEAK	XL:U-Thiol@433	-0.0885637	24.5	0.0029	883.488	1	VKQGDGLL	XL:U-Alkene@405	-0.323562	12.6	0.038	SDASO-Lc	inter-subunit
RPN3	E433	RPN7	K405	710.394	3	1.3307	614.84	2	AIRDGVIEAK	XL:U-Thiol@433	-0.413852	21.8	0.0037	883.487	1	VKQGDGLL	XL:U-Alkene@405	0.808316	13.4	0.05	SDASO-Lc	inter-subunit
RPN3	E433	RPN7	K405	710.725	3	-3.02622	614.838	2	AIRDGVIEAK	XL:U-Thiol@433	1.70052	17.5	0.02	883.487	1	VKQGDGLL	XL:U-Alkene@405	1.03469	9.1	0.4	SDASO-Lc	inter-subunit
RPN3	E433	RPN7	K405	710.394	3	1.58882	614.839	2	AIRDGVIEAK	XL:U-Thiol@433	1.37523	20.7	0.0061	883.488	1	VKQGDGLL	XL:U-Alkene@405	-0.0971871	15.2	0.0068	SDASO-Lc	inter-subunit
RPN3	E433	RPN7	K405	710.393	3	1.15862	614.84	2	AIRDGVIEAK	XL:U-Thiol@433	0.0740803	17.6	0.021	883.489	1	VKQGDGLL	XL:U-Alkene@405	-0.889501	13.3	0.031	SDASO-Lc	inter-subunit
RPN3	E433	RPN7	K405	710.727	3	-0.532254	614.839	2	AIRDGVIEAK	XL:U-Thiol@433	1.04995	15.7	0.12	883.486	1	VKQGDGLL	XL:U-Alkene@405	2.27976	9.4	0.37	SDASO-Lc	inter-subunit
RPN3	E433	RPN7	K405	710.396	3	5.11644	623.845	2	AIRDGVIEAK	XL:U-Sulfenic*@433	0.209263	15.5	0.0031	883.489	1	VKQGDGLL	XL:U-Alkene@405	-1.11588	14.5	0.0026	SDASO-Lc	inter-subunit
RPN3	E433	RPN7	K405	710.395	3	3.65377	614.84	2	AIRDGVIEAK	XL:U-Thiol@433	0.0740803	20.5	0.0097	883.49	1	VKQGDGLL	XL:U-Alkene@405	-1.90819	13.5	0.0094	SDASO-Lc	inter-subunit
RPN3	G430|V431|E433	RPN7	K405	710.394	3	1.3307	614.839	2	AIRDGVIEAK	XL:U-Thiol@430|XL:U-Thiol@431|XL:U-Thiol@433	1.53788	18.8	0.042	883.489	1	VKQGDGLL	XL:U-Alkene@405	-1.11588	14.5	0.0026	SDASO-Lc	inter-subunit
RPN3	G430|V431|I432|E433	RPN7	K405	710.391	3	-3.05731	614.839	2	AIRDGVIEAK	XL:U-Thiol@430|XL:U-Thiol@431|XL:U-Thiol@432|XL:U-Thiol@433	1.04995	20.2	0.0051	883.489	1	VKQGDGLL	XL:U-Alkene@405	-1.34225	9.2	0.75	SDASO-Lc	inter-subunit
RPN3	G430|V431|I432|E433	RPN7	K405	710.394	3	1.3307	614.84	2	AIRDGVIEAK	XL:U-Thiol@430|XL:U-Thiol@431|XL:U-Thiol@432|XL:U-Thiol@433	-0.739139	12.9	0.21	883.489	1	VKQGDGLL	XL:U-Alkene@405	-0.889501	12.4	0.029	SDASO-Lc	inter-subunit
RPN3	I432|E433	RPN7	K405	710.394	3	1.93298	623.845	2	AIRDGVIEAK	XL:U-Sulfenic*@432|XL:U-Sulfenic*@433	-0.592218	17.8	0.0006	883.49	1	VKQGDGLL	XL:U-Alkene@405	-1.90819	12.3	0.052	SDASO-Lc	inter-subunit
RPN12	K240	RPN3	E433	537.535	4	2.36965	451.223	2	NNQSKEK	XL:U-Alkene@240	-1.19931	15.6	0.21	614.839	2	AIRDGVIEAK	XL:U-Thiol@433	0.236724	14.8	0.047	SDASO-Lc	inter-subunit
RPN12	K240	RPN3	E433	537.534	4	0.0944526	451.222	2	NNQSKEK	XL:U-Alkene@240	-0.0912143	21.2	0.025	614.839	2	AIRDGVIEAK	XL:U-Thiol@433	0.236724	19.6	0.0067	SDASO-Lc	inter-subunit
RPN12	K240	RPN3	G430|V431|E433|A434	537.535	4	2.14213	451.223	2	NNQSKEK	XL:U-Alkene@240	-1.64255	14.2	0.59	614.839	2	AIRDGVIEAK	XL:U-Thiol@430|XL:U-Thiol@431|XL:U-Thiol@433|XL:U-Thiol@434	1.37523	13.2	0.33	SDASO-Lc	inter-subunit
RPN12	K240	RPN3	G430|V431|I432|E433	537.535	4	1.80085	451.221	2	NNQSKEK	XL:U-Alkene@240	1.46013	18	0.048	614.84	2	AIRDGVIEAK	XL:U-Thiol@430|XL:U-Thiol@431|XL:U-Thiol@432|XL:U-Thiol@433	-0.251208	15.4	0.11	SDASO-Lc	inter-subunit
RPN3	E433	RPN7	K375	540.553	4	0.0320339	623.845	2	AIRDGVIEAK	XL:U-Sulfenic*@433	-0.592218	15.2	0.0004	457.261	2	FIPNKQL	XL:U-Alkene@375	-0.971644	17.5	0.037	SDASO-Lc	inter-subunit
RPN3	E433	RPN7	K375	540.553	4	0.0320339	623.845	2	AIRDGVIEAK	XL:U-Sulfenic@433	-0.592218	9.1	0.13	457.261	2	FIPNKQL	XL:U-Alkene@375	-0.971644	17.5	0.037	SDASO-Lc	inter-subunit
RPN3	E433	RPN7	K375	540.556	4	5.46195	614.839	2	AIRDGVIEAK	XL:U-Thiol@433	0.399369	17.2	0.074	457.261	2	FIPNKQL	XL:U-Alkene@375	-1.19034	12.7	0.67	SDASO-Lc	inter-subunit
RPN3	E433	RPN7	K375	540.553	4	0.371404	623.845	2	AIRDGVIEAK	XL:U-Sulfenic*@433	0.0489665	12.1	0.035	457.261	2	FIPNKQL	XL:U-Alkene@375	-1.40903	11.9	0.36	SDASO-Lc	inter-subunit
RPN3	E433	RPN7	K375	540.804	4	0.287399	614.839	2	AIRDGVIEAK	XL:U-Thiol@433	1.21259	12.7	0.069	457.26	2	FIPNKQL	XL:U-Alkene@375	0.121824	14.6	0.11	SDASO-Lc	inter-subunit
RPN3	E433	RPN7	K375	540.801	4	-4.3485	614.839	2	AIRDGVIEAK	XL:U-Thiol@433	0.399369	15.1	0.08	457.261	2	FIPNKQL	XL:U-Alkene@375	-1.40903	14.4	0.4	SDASO-Lc	inter-subunit
RPN3	E433	RPN7	K375	540.552	4	-1.66482	614.84	2	AIRDGVIEAK	XL:U-Thiol@433	-0.413852	20.1	0.0036	457.261	2	FIPNKQL	XL:U-Alkene@375	-1.40903	15	0.22	SDASO-Lc	inter-subunit
RPN3	E433	RPN7	K375	540.553	4	1.05014	614.84	2	AIRDGVIEAK	XL:U-Thiol@433	-0.739139	13.7	0.083	457.261	2	FIPNKQL	XL:U-Alkene@375	-0.315563	15.4	0.65	SDASO-Lc	inter-subunit
RPN3	E433	RPN7	K375	540.554	4	1.84201	614.84	2	AIRDGVIEAK	XL:U-Thiol@433	-0.251208	20.1	0.022	457.261	2	FIPNKQL	XL:U-Alkene@375	-0.315563	12.1	0.81	SDASO-Lc	inter-subunit
RPN3	E433	RPN7	K375	540.554	4	2.52075	623.845	2	AIRDGVIEAK	XL:U-Sulfenic*@433	0.209263	20.8	0.00023	457.261	2	FIPNKQL	XL:U-Alkene@375	-0.534257	16.1	0.32	SDASO-Lc	inter-subunit
RPN3	G430|V431|E433|A434	RPN7	K375	540.553	4	-0.194213	614.84	2	AIRDGVIEAK	XL:U-Thiol@430|XL:U-Thiol@431|XL:U-Thiol@433|XL:U-Thiol@434	-0.739139	13.1	0.024	457.26	2	FIPNKQL	XL:U-Alkene@375	0.340518	15.4	0.48	SDASO-Lc	inter-subunit
RPN3	I432|E433	RPN7	K375	540.805	4	2.09653	614.84	2	AIRDGVIEAK	XL:U-Thiol@432|XL:U-Thiol@433	-0.0885637	13.5	0.041	457.26	2	FIPNKQL	XL:U-Alkene@375	0.121824	13	1	SDASO-Lc	inter-subunit
SEM1	K78	RPN7	F305|P306	723.028	3	5.5918	474.743	2	KAELDRY	XL:U-Alkene@78	0.0570936	19.1	0.0019	1202.58	1	FPYLLETY	XL:U-Thiol@305|XL:U-Thiol@306	1.00255	10.7	0.26	SDASO-Lc	inter-subunit
SEM1	K78	RPN7	F305|P306|Y307	723.356	3	-3.42263	474.744	2	KAELDRY	XL:U-Alkene@78	-2.25995	19.1	0.002	1202.58	1	FPYLLETY	XL:U-Thiol@305|XL:U-Thiol@306|XL:U-Thiol@307	-2.32363	10.2	0.25	SDASO-Lc	inter-subunit
SEM1	K78	RPN7	F305|P306|Y307	723.357	3	-2.40869	474.743	2	KAELDRY	XL:U-Alkene@78	-0.364187	19.2	0.0011	1202.58	1	FPYLLETY	XL:U-Thiol@305|XL:U-Thiol@306|XL:U-Thiol@307	1.50148	10.5	0.055	SDASO-Lc	inter-subunit
SEM1	K78	RPN7	P306|Y307	723.362	3	3.92845	474.743	2	KAELDRY	XL:U-Alkene@78	-1.20675	19.5	0.0014	1202.58	1	FPYLLETY	XL:U-Thiol@306|XL:U-Thiol@307	0.836238	16	0.0047	SDASO-Lc	inter-subunit
SEM1	K78	RPN7	P306|Y307	723.694	3	0.324139	474.743	2	KAELDRY	XL:U-Alkene@78	-0.785468	17	0.0018	1202.58	1	FPYLLETY	XL:U-Thiol@306|XL:U-Thiol@307	-1.32578	13.6	0.012	SDASO-Lc	inter-subunit
SEM1	K78	RPN7	P306|Y307	723.361	3	3.42147	474.743	2	KAELDRY	XL:U-Alkene@78	-0.785468	20.6	0.0046	1202.58	1	FPYLLETY	XL:U-Thiol@306|XL:U-Thiol@307	0.586774	13.5	0.042	SDASO-Lc	inter-subunit
SEM1	K78	RPN7	Y307	723.36	3	1.73157	474.744	2	KAELDRY	XL:U-Alkene@78	-2.04931	20.4	0.0051	1202.58	1	FPYLLETY	XL:U-Thiol@307	2.58249	12.2	0.091	SDASO-Lc	inter-subunit
SEM1	K78	RPN7	Y307	723.355	3	-4.94354	474.743	2	KAELDRY	XL:U-Alkene@78	-0.996108	20.6	0.00022	1202.58	1	FPYLLETY	XL:U-Thiol@307	-3.8204	14.4	0.018	SDASO-Lc	inter-subunit
SEM1	K78	RPN7	Y307	723.361	3	2.74551	474.743	2	KAELDRY	XL:U-Alkene@78	-0.785468	19.6	0.0021	1202.58	1	FPYLLETY	XL:U-Thiol@307	-0.0784623	13.9	0.0049	SDASO-Lc	inter-subunit
α5	E131	α6	K115	543.75	4	-0.659609	685.312	2	RFGEGASGEER	XL:U-Sulfenic*@131	-0.316348	22.5	0.00079	402.19	2	CDKAQK	Carbamidomethyl@113;XL:U-Alkene@115	-1.30996	20.1	0.29	SDASO-Lc	inter-subunit
α5	R122|F123|E131	α6	K115	543.752	4	2.15181	685.312	2	RFGEGASGEER	XL:U-Sulfenic*@122|XL:U-Sulfenic*@123|XL:U-Sulfenic*@131	-0.0245101	17.1	0.0017	402.19	2	CDKAQK	Carbamidomethyl@113;XL:U-Alkene@115	-1.5586	19.6	0.23	SDASO-Lc	inter-subunit
RPN2	E507|T508	RPN11	K208	544.773	4	1.25212	714.338	2	SQETQHGNITR	XL:U-Thiol@507|XL:U-Thiol@508	-0.0984806	25.5	0.00029	366.2	2	TAKETK	XL:U-Alkene@208	-1.19118	23.6	0.01	SDASO-Lc	inter-subunit
RPN2	S505|Q506|E507	RPN11	K208	544.774	4	3.49703	714.338	2	SQETQHGNITR	XL:U-Thiol@505|XL:U-Thiol@506|XL:U-Thiol@507	0.0415091	26.4	0.00032	366.2	2	TAKETK	XL:U-Alkene@208	-0.918103	20.3	0.011	SDASO-Lc	inter-subunit
RPN2	S505|Q506|E507	RPN11	K208	544.774	4	3.04805	714.339	2	SQETQHGNITR	XL:U-Thiol@505|XL:U-Thiol@506|XL:U-Thiol@507	-0.37846	23.3	0.0052	366.201	2	TAKETK	XL:U-Alkene@208	-1.73732	21	0.0059	SDASO-Lc	inter-subunit
RPN2	S505|Q506|E507	RPN11	K208	544.773	4	2.59906	714.338	2	SQETQHGNITR	XL:U-Thiol@505|XL:U-Thiol@506|XL:U-Thiol@507	0.0415091	23.6	0.012	366.2	2	TAKETK	XL:U-Alkene@208	-0.371954	20.7	0.00091	SDASO-Lc	inter-subunit
RPN2	S505|Q506|E507	RPN11	K208	544.774	4	2.82355	714.337	2	SQETQHGNITR	XL:U-Thiol@505|XL:U-Thiol@506|XL:U-Thiol@507	1.72139	26.9	0.0005	366.2	2	TAKETK	XL:U-Alkene@208	-0.645028	16.5	0.0096	SDASO-Lc	inter-subunit
RPT2	K94	TY1BMR1	P364|S365|D366	730.04	3	2.7611	675.873	2	KQLEEIRGNPL	XL:U-Alkene@94	-1.09304	27.6	0.00033	837.368	1	SPSDEK	XL:U-Sulfenic*@364|XL:U-Sulfenic*@365|XL:U-Sulfenic*@366	-2.79318	6.1	0.9	SDASO-Lc	inter-subunit
RPN3	K125	RPT6	E13|T14	549.273	4	1.04834	430.23	2	SVNTEKK	XL:U-Alkene@125	-0.807583	16	0.057	659.311	2	ETHESGIKPY	XL:U-Thiol@13|XL:U-Thiol@14	0.482185	16.7	0.016	SDASO-Lc	inter-subunit
RPN3	K125	RPT6	E13|T14	549.271	4	-3.96124	430.229	2	SVNTEKK	XL:U-Alkene@125	0.354588	19.5	0.081	659.31	2	ETHESGIKPY	XL:U-Thiol@13|XL:U-Thiol@14	1.24055	16.2	0.0092	SDASO-Lc	inter-subunit
RPS4A	K6	RPN1	E991|E992|E993	516.761	4	2.41765	355.719	2	MARGPKK	Met-loss@1;XL:U-Alkene@6	0.163203	17	0.002	668.795	2	KNPDYREEE	XL:U-Thiol@991|XL:U-Thiol@992|XL:U-Thiol@993	1.0945	11.9	0.3	SDASO-Lc	inter-subunit
RPS4A	K6	RPN1	E992|E993	516.761	4	1.82594	355.719	2	MARGPKK	Met-loss@1;XL:U-Alkene@6	-0.117918	16.1	0.033	668.795	2	KNPDYREEE	XL:U-Thiol@992|XL:U-Thiol@993	0.795452	18.8	0.0053	SDASO-Lc	inter-subunit
RPS4A	K6	RPN1	E992|E993	516.76	4	0.997547	355.719	2	MARGPKK	Met-loss@1;XL:U-Alkene@6	-1.80464	16.5	0.012	668.796	2	KNPDYREEE	XL:U-Thiol@992|XL:U-Thiol@993	-0.849296	24.9	0.00043	SDASO-Lc	inter-subunit
RPS4A	K6	RPN1	E992|E993	516.762	4	3.24604	355.72	2	MARGPKK	Met-loss@1;XL:U-Alkene@6	-2.36688	16.9	0.012	668.796	2	KNPDYREEE	XL:U-Thiol@992|XL:U-Thiol@993	-0.550251	12.6	0.33	SDASO-Lc	inter-subunit
RPS4A	K6	RPN1	E992|E993	516.76	4	0.997547	355.719	2	MARGPKK	Met-loss@1;XL:U-Alkene@6	-1.2424	11.7	0.21	668.796	2	KNPDYREEE	XL:U-Thiol@992|XL:U-Thiol@993	-0.699774	22.2	0.0014	SDASO-Lc	inter-subunit
RPS4A	K6	RPN1	E992|E993	516.76	4	0.760863	355.719	2	MARGPKK	Met-loss@1;XL:U-Alkene@6	-1.80464	18.6	0.012	668.796	2	KNPDYREEE	XL:U-Thiol@992|XL:U-Thiol@993	-1.14834	20.3	0.0018	SDASO-Lc	inter-subunit
RPS4A	K6	RPN1	R990|E991|E992	516.761	4	1.58926	355.719	2	MARGPKK	Met-loss@1;XL:U-Alkene@6	-0.96128	10.9	0.24	668.795	2	KNPDYREEE	XL:U-Thiol@990|XL:U-Thiol@991|XL:U-Thiol@992	0.795452	19	0.0089	SDASO-Lc	inter-subunit
RPN11	E260|L261|T262	RPN8	K300	749.736	3	2.1043	1147.56	1	ELTEEELK	XL:U-Thiol@260|XL:U-Thiol@261|XL:U-Thiol@262	-0.33712	11.1	0.62	541.82	2	KIQEQRVK	XL:U-Alkene@300	-1.66032	24.1	0.00013	SDASO-Lc	inter-subunit
RPN2	H573|V574	VPS13	K422	565.292	4	6.34417	548.931	3	HVAVSDSNDDVRR	XL:U-Sulfenic*@573|XL:U-Sulfenic*@574	-1.03407	30.1	0.00052	614.362	1	SVAKR	XL:U-Alkene@422	-1.47898	6.2	0.47	SDASO-Lc	inter-subunit
RPN2	H573|V574	VPS13	K422	452.433	5	1.90354	548.93	3	HVAVSDSNDDVRR	XL:U-Sulfenic*@573|XL:U-Sulfenic*@574	0.0589608	28.7	0.00013	307.684	2	SVAKR	XL:U-Alkene@422	-0.0522592	11.2	0.58	SDASO-Lc	inter-subunit
RPN2	H573|V574	VPS13	K422	452.431	5	-1.34139	548.93	3	HVAVSDSNDDVRR	XL:U-Sulfenic*@573|XL:U-Sulfenic*@574	0.423306	21.6	0.0039	307.685	2	SVAKR	XL:U-Alkene@422	-1.02728	11.5	0.02	SDASO-Lc	inter-subunit
RPN2	H573|V574	VPS13	K422	452.433	5	1.90354	548.931	3	HVAVSDSNDDVRR	XL:U-Sulfenic*@573|XL:U-Sulfenic*@574	-0.851901	30.4	9.2e-05	307.685	2	SVAKR	XL:U-Alkene@422	-1.35229	14.7	0.075	SDASO-Lc	inter-subunit
RPT1	P96|Q98	RPT2	K152	452.635	5	3.43785	469.247	3	LGEEHPLQVAR	XL:U-Thiol@96|XL:U-Thiol@98	-0.785609	16.9	0.12	418.708	2	LHHKTM	XL:U-Alkene@152;Oxidation@154	-1.59284	13.8	0.23	SDASO-Lc	inter-subunit
RPN9	K182	RPN5	L293|E294	760.368	3	-0.277724	1072.47	1	FKNDFNSF	XL:U-Alkene@182	1.48477	11.9	0.048	595.31	2	LESQESLVK	XL:U-Thiol@293|XL:U-Thiol@294	0.817372	12.3	0.29	SDASO-Lc	inter-subunit
RPN9	K182	RPN5	L293|E294	760.369	3	0.445669	1072.47	1	FKNDFNSF	XL:U-Alkene@182	0.17937	14.5	0.02	595.313	2	LESQESLVK	XL:U-Thiol@293|XL:U-Thiol@294	-4.222	12.8	0.18	SDASO-Lc	inter-subunit
RPN9	K182	RPN5	L293|E294	760.366	3	-2.84979	1072.47	1	FKNDFNSF	XL:U-Alkene@182	1.57801	11.6	0.053	595.309	2	LESQESLVK	XL:U-Thiol@293|XL:U-Thiol@294	1.48929	13.3	0.069	SDASO-Lc	inter-subunit
RPN9	K182	RPN5	L293|E294	760.371	3	3.17849	1072.48	1	FKNDFNSF	XL:U-Alkene@182	-4.66922	12.9	0.017	595.311	2	LESQESLVK	XL:U-Thiol@293|XL:U-Thiol@294	-1.70232	10.9	0.23	SDASO-Lc	inter-subunit
RPN9	K182	RPN5	L293|E294	760.367	3	-1.403	1072.48	1	FKNDFNSF	XL:U-Alkene@182	-2.52465	11.2	0.099	595.311	2	LESQESLVK	XL:U-Thiol@293|XL:U-Thiol@294	-1.19838	10.2	0.61	SDASO-Lc	inter-subunit
RPN9	K182	RPN5	L293|E294	760.362	3	-8.47618	1072.47	1	FKNDFNSF	XL:U-Alkene@182	2.97665	9.3	0.81	595.311	2	LESQESLVK	XL:U-Thiol@293|XL:U-Thiol@294	-1.0304	8.9	0.87	SDASO-Lc	inter-subunit
RPN9	K182	RPN5	L293|E294	760.372	3	5.42904	1072.47	1	FKNDFNSF	XL:U-Alkene@182	1.01855	17.9	0.0017	595.311	2	LESQESLVK	XL:U-Thiol@293|XL:U-Thiol@294	-0.358486	20	0.012	SDASO-Lc	inter-subunit
RPN9	K182	RPN5	L293|E294|S295	760.372	3	4.46452	1072.47	1	FKNDFNSF	XL:U-Alkene@182	2.13747	18.2	0.0016	595.311	2	LESQESLVK	XL:U-Thiol@293|XL:U-Thiol@294|XL:U-Thiol@295	-1.36636	18.9	0.079	SDASO-Lc	inter-subunit
RPN9	K182	RPN5	L293|E294|S295	760.702	3	-1.13366	1072.47	1	FKNDFNSF	XL:U-Alkene@182	-0.659812	13.2	0.022	595.311	2	LESQESLVK	XL:U-Thiol@293|XL:U-Thiol@294|XL:U-Thiol@295	-1.70232	15.5	0.22	SDASO-Lc	inter-subunit
RPN9	K182	RPN5	L293|E294|S295|Q296	760.371	3	4.30377	1072.47	1	FKNDFNSF	XL:U-Alkene@182	2.97665	13.5	0.0074	595.31	2	LESQESLVK	XL:U-Thiol@293|XL:U-Thiol@294|XL:U-Thiol@295|XL:U-Thiol@296	0.985352	17.3	0.06	SDASO-Lc	inter-subunit
α5	E131	α6	K115	572.024	4	3.93442	685.312	2	RFGEGASGEER	XL:U-Sulfenic*@131	0.121409	23.7	7.4e-05	458.731	2	LCDKAQK	Carbamidomethyl@113;XL:U-Alkene@115	-0.206788	25.1	0.011	SDASO-Lc	inter-subunit
α5	E131	α6	K115	572.021	4	-0.875586	685.312	2	RFGEGASGEER	XL:U-Sulfenic*@131	-0.462267	30.7	2.4e-06	458.732	2	LCDKAQK	Carbamidomethyl@113;XL:U-Alkene@115	-0.860765	24.3	0.0086	SDASO-Lc	inter-subunit
α5	F123|E131	α6	K115	572.023	4	2.54486	685.312	2	RFGEGASGEER	XL:U-Sulfenic*@123|XL:U-Sulfenic*@131	0.413247	25.6	0.0002	458.731	2	LCDKAQK	Carbamidomethyl@113;XL:U-Alkene@115	-0.424781	25.6	0.0099	SDASO-Lc	inter-subunit
α5	F123|E131	α6	K115	572.022	4	0.513971	676.308	2	RFGEGASGEER	XL:U-Thiol@123|XL:U-Thiol@131	-1.777	20.6	0.0091	458.731	2	LCDKAQK	Carbamidomethyl@113;XL:U-Alkene@115	-0.206788	23.9	0.0099	SDASO-Lc	inter-subunit
α5	R122|F123	α6	K115	572.022	4	1.26219	685.312	2	RFGEGASGEER	XL:U-Sulfenic*@122|XL:U-Sulfenic*@123	0.267328	17.3	0.0035	458.732	2	LCDKAQK	Carbamidomethyl@113;XL:U-Alkene@115	-0.860765	22.4	0.015	SDASO-Lc	inter-subunit
NCP1	K1443	RPN3	E433	573.314	4	-0.357137	522.78	2	KNILVCIM	XL:U-Alkene@1443;Carbamidomethyl@1448	3.98529	11.4	0.85	614.839	2	AIRDGVIEAK	XL:U-Thiol@433	1.37523	18	0.024	SDASO-Lc	inter-subunit
NCP1	K1443	RPN3	E433	573.315	4	1.34923	522.781	2	KNILVCIM	XL:U-Alkene@1443;Carbamidomethyl@1448	3.41143	11.4	0.45	614.84	2	AIRDGVIEAK	XL:U-Thiol@433	-0.0885637	10.2	0.36	SDASO-Lc	inter-subunit
RPN12	K240	RPN3	E433	574.302	4	2.83267	524.756	2	FNNQSKEK	XL:U-Alkene@240	1.07822	23.8	0.0013	614.839	2	AIRDGVIEAK	XL:U-Thiol@433	1.21259	19.2	0.013	SDASO-Lc	inter-subunit
RPN12	K240	RPN3	E433	574.305	4	7.41063	524.757	2	FNNQSKEK	XL:U-Alkene@240	-0.636859	20.6	0.0051	614.84	2	AIRDGVIEAK	XL:U-Thiol@433	-0.251208	13.1	0.1	SDASO-Lc	inter-subunit
RPN12	K240	RPN3	E433	574.304	4	5.81367	524.756	2	FNNQSKEK	XL:U-Alkene@240	0.125399	22.3	0.0043	614.839	2	AIRDGVIEAK	XL:U-Thiol@433	0.236724	20.8	0.0023	SDASO-Lc	inter-subunit
RPN12	K240	RPN3	E433	574.301	4	0.0646074	524.756	2	FNNQSKEK	XL:U-Alkene@240	0.125399	22.9	0.014	614.839	2	AIRDGVIEAK	XL:U-Thiol@433	0.724657	17.6	0.016	SDASO-Lc	inter-subunit
RPN12	K240	RPT5	E40	574.302	4	2.83267	524.756	2	FNNQSKEK	XL:U-Alkene@240	1.07822	23.8	0.0013	623.845	2	AKLLDNEIR	XL:U-Sulfenic*@40	0.529856	13.2	0.0095	SDASO-Lc	inter-subunit
β2	H170	β7	K190	586.053	4	-2.6984	733.298	1	ESHW	XL:U-Sulfenic*@170	-0.4261	10	0.0013	536.974	3	LRKVVDRESDIPK	XL:U-Alkene@190	-0.378933	14.2	0.062	SDASO-Lc	inter-subunit
β2	H170	β7	K190	586.058	4	5.64761	733.297	1	ESHW	XL:U-Sulfenic@170	1.07397	5	0.28	536.973	3	LRKVVDRESDIPK	XL:U-Alkene@190	0.365983	12.3	0.49	SDASO-Lc	inter-subunit
RPT1	G92|E93|E94	RPN11	K127	783.393	3	5.17309	951.461	1	LGEEHPL	XL:U-Thiol@92|XL:U-Thiol@93|XL:U-Thiol@94	-1.02491	8.6	0.49	1378.68	1	LSSVDVNTQKSF	XL:U-Alkene@127	1.62602	7.7	0.48	SDASO-Lc	inter-subunit
RPN1	S703;K707;E697|G698|E699|E700	RPN9	K303	516.277	5	10.7548	632.315	3	EGEEIKSEEKKGK	XL:U-Sulfenic@703;XL:U-Alkene@707;XL:U-Sulfenic@697|XL:U-Sulfenic@698|XL:U-Sulfenic@699|XL:U-Sulfenic@700	-8.8291	9.8	0.88	342.214	2	VKNIR	XL:U-Alkene@303	-1.14392	18.3	0.016	SDASO-Lc	inter-subunit
RPN9	A146|R147|D148|L149	RPN5	K292	783.734	3	0.579776	672.846	2	ARDLLDDLEK	XL:U-Thiol@146|XL:U-Thiol@147|XL:U-Thiol@148|XL:U-Thiol@149	-1.15201	24	0.0054	987.5	1	KLESQESL	XL:U-Alkene@292	-0.837687	13.9	0.022	SDASO-Lc	inter-subunit
RPN9	D148|L149	RPN5	K292	783.418	3	14.0205	1135.55	1	DLLDDLEK	XL:U-Sulfenic*@148|XL:U-Sulfenic*@149	0.192366	9.7	0.015	607.836	2	KLESQESLVK	XL:U-Alkene@292	-1.29459	27.8	8.6e-05	SDASO-Lc	inter-subunit
RPT3	K80	RPN3	D473|E474	588.786	4	-2.62253	521.288	2	KRAQEEVK	XL:U-Alkene@80	0.0635045	25.2	0.033	647.281	2	FANQLHDEY	XL:U-Thiol@473|XL:U-Thiol@474	1.02037	15.2	0.0082	SDASO-Lc	inter-subunit
RPT3	K80	RPN3	H472	588.787	4	-0.85725	521.287	2	KRAQEEVK	XL:U-Alkene@80	1.40633	17.2	0.22	647.283	2	FANQLHDEY	XL:U-Thiol@472	-1.606	16.7	0.0078	SDASO-Lc	inter-subunit
RPT3	K80	RPN3	H472|D473|E474	588.786	4	-3.55709	521.288	2	KRAQEEVK	XL:U-Alkene@80	-0.128328	18	0.084	647.282	2	FANQLHDEY	XL:U-Thiol@472|XL:U-Thiol@473|XL:U-Thiol@474	-0.215569	12.8	0.072	SDASO-Lc	inter-subunit
RPT3	K80	RPN3	H472|D473|E474	471.233	5	3.12196	347.861	3	KRAQEEVK	XL:U-Alkene@80	0.615839	21.6	0.0062	647.282	2	FANQLHDEY	XL:U-Thiol@472|XL:U-Thiol@473|XL:U-Thiol@474	0.0934156	14.2	0.022	SDASO-Lc	inter-subunit
RPT3	K80	RPN3	H472|D473|E474	588.788	4	1.32339	521.288	2	KRAQEEVK	XL:U-Alkene@80	-1.08749	21.7	0.024	647.284	2	FANQLHDEY	XL:U-Thiol@472|XL:U-Thiol@473|XL:U-Thiol@474	-2.37845	14.9	0.019	SDASO-Lc	inter-subunit
RPT3	K80	RPN3	H472|E474|Y475	471.232	5	0.136559	347.861	3	KRAQEEVK	XL:U-Alkene@80	-1.39646	23.6	0.0055	647.284	2	FANQLHDEY	XL:U-Thiol@472|XL:U-Thiol@474|XL:U-Thiol@475	-3.76887	21.4	0.00088	SDASO-Lc	inter-subunit
RPT3	K80	RPN3	L471|H472	588.787	4	-0.961091	521.287	2	KRAQEEVK	XL:U-Alkene@80	1.79	17.6	0.022	647.28	2	FANQLHDEY	XL:U-Thiol@471|XL:U-Thiol@472	2.4108	12.7	0.28	SDASO-Lc	inter-subunit
RPT3	K80	RPN3	L471|H472|D473|E474|Y475	588.789	4	2.05027	521.288	2	KRAQEEVK	XL:U-Alkene@80	-0.511993	18.7	0.15	647.284	2	FANQLHDEY	XL:U-Thiol@471|XL:U-Thiol@472|XL:U-Thiol@473|XL:U-Thiol@474|XL:U-Thiol@475	-2.84193	13.2	0.42	SDASO-Lc	inter-subunit
RPN3	E433|A434	RPN7	K405	786.774	3	0.00931746	614.84	2	AIRDGVIEAK	XL:U-Thiol@433|XL:U-Thiol@434	-0.251208	15.5	0.096	1112.63	1	VKQGDGLLTK	XL:U-Alkene@405	-0.219613	14	0.00042	SDASO-Lc	inter-subunit
RPN3	E433|A434	RPN7	K405	786.775	3	1.25213	614.84	2	AIRDGVIEAK	XL:U-Thiol@433|XL:U-Thiol@434	-0.739139	17	0.071	1112.63	1	VKQGDGLLTK	XL:U-Alkene@405	-1.56777	16.3	0.001	SDASO-Lc	inter-subunit
RPN3	E433|A434	RPN7	K405	787.107	3	-1.36149	614.839	2	AIRDGVIEAK	XL:U-Thiol@433|XL:U-Thiol@434	0.236724	16.9	0.081	1112.63	1	VKQGDGLLTK	XL:U-Alkene@405	-0.579121	17.8	0.0017	SDASO-Lc	inter-subunit
RPN3	E433|A434	RPN7	K405	786.774	3	1.17446	614.84	2	AIRDGVIEAK	XL:U-Thiol@433|XL:U-Thiol@434	0.0740803	20.6	0.031	1112.63	1	VKQGDGLLTK	XL:U-Alkene@405	-0.938629	16.9	0.0051	SDASO-Lc	inter-subunit
RPN3	E433|A434	RPN7	K405	590.332	4	0.184925	614.84	2	AIRDGVIEAK	XL:U-Thiol@433|XL:U-Thiol@434	0.0740803	15.3	0.086	556.819	2	VKQGDGLLTK	XL:U-Alkene@405	-0.599726	27.6	8.1e-07	SDASO-Lc	inter-subunit
RPN3	E433|A434	RPN7	K405	786.775	3	2.10657	623.844	2	AIRDGVIEAK	XL:U-Sulfenic*@433|XL:U-Sulfenic*@434	1.01075	7.7	0.9	1112.63	1	VKQGDGLLTK	XL:U-Alkene@405	0.229773	17.9	0.0067	SDASO-Lc	inter-subunit
RPN3	E433	RPN7	K405	590.334	4	2.67056	614.84	2	AIRDGVIEAK	XL:U-Thiol@433	-0.413852	19.8	0.0067	556.82	2	VKQGDGLLTK	XL:U-Alkene@405	-1.31809	37.5	9.2e-07	SDASO-Lc	inter-subunit
RPN3	E433	RPN7	K405	786.774	3	1.01911	623.846	2	AIRDGVIEAK	XL:U-Sulfenic*@433	-1.3937	11	0.019	1112.63	1	VKQGDGLLTK	XL:U-Alkene@405	-1.20826	17.6	0.0023	SDASO-Lc	inter-subunit
RPN3	E433	RPN7	K405	590.333	4	2.56699	614.84	2	AIRDGVIEAK	XL:U-Thiol@433	-0.739139	17.3	0.053	556.82	2	VKQGDGLLTK	XL:U-Alkene@405	-1.67727	37.9	2e-06	SDASO-Lc	inter-subunit
RPN3	E433	RPN7	K405	786.775	3	1.95122	623.845	2	AIRDGVIEAK	XL:U-Sulfenic*@433	-0.752514	16.6	0.0021	1112.63	1	VKQGDGLLTK	XL:U-Alkene@405	-1.38801	16.7	0.0013	SDASO-Lc	inter-subunit
RPN3	E433	RPN7	K405	590.332	4	0.702765	614.841	2	AIRDGVIEAK	XL:U-Thiol@433	-1.715	17	0.011	556.819	2	VKQGDGLLTK	XL:U-Alkene@405	-0.240543	27.6	2.7e-05	SDASO-Lc	inter-subunit
RPN3	E433	RPN7	K405	590.334	4	2.77412	614.84	2	AIRDGVIEAK	XL:U-Thiol@433	-0.251208	17.5	0.057	556.82	2	VKQGDGLLTK	XL:U-Alkene@405	-1.49768	29.6	3e-06	SDASO-Lc	inter-subunit
RPN3	E433	RPN7	K405	590.334	4	3.08483	614.84	2	AIRDGVIEAK	XL:U-Thiol@433	-0.739139	14.4	0.21	556.82	2	VKQGDGLLTK	XL:U-Alkene@405	-1.31809	29.4	3.8e-05	SDASO-Lc	inter-subunit
RPN3	E433	RPN7	K405	590.333	4	1.94558	614.84	2	AIRDGVIEAK	XL:U-Thiol@433	-0.413852	18.8	0.058	556.82	2	VKQGDGLLTK	XL:U-Alkene@405	-1.49768	30.5	6.4e-07	SDASO-Lc	inter-subunit
RPN3	E433	RPN7	K405	590.333	4	1.42774	614.84	2	AIRDGVIEAK	XL:U-Thiol@433	-0.413852	25	0.015	556.82	2	VKQGDGLLTK	XL:U-Alkene@405	-1.67727	33.3	3.2e-06	SDASO-Lc	inter-subunit
RPN3	E433	RPN7	K405	590.33	4	-2.71498	623.845	2	AIRDGVIEAK	XL:U-Sulfenic*@433	-0.592218	11.1	0.027	556.82	2	VKQGDGLLTK	XL:U-Alkene@405	-1.31809	20.8	8.8e-05	SDASO-Lc	inter-subunit
RPN3	E433	RPN7	K405	590.33	4	-2.81855	614.84	2	AIRDGVIEAK	XL:U-Thiol@433	-0.0885637	17.3	0.015	556.82	2	VKQGDGLLTK	XL:U-Alkene@405	-1.67727	26	1e-05	SDASO-Lc	inter-subunit
RPN3	E433	RPN7	K405	590.332	4	-0.436483	614.839	2	AIRDGVIEAK	XL:U-Thiol@433	0.724657	21.1	0.01	556.819	2	VKQGDGLLTK	XL:U-Alkene@405	-0.240543	36.9	7.8e-06	SDASO-Lc	inter-subunit
RPN3	E433	RPN7	K405	787.115	3	8.65445	614.84	2	AIRDGVIEAK	XL:U-Thiol@433	0.0740803	22	0.061	1112.63	1	VKQGDGLLTK	XL:U-Alkene@405	-0.129736	17.7	0.0028	SDASO-Lc	inter-subunit
RPN3	E433	RPN7	K405	590.334	4	2.67056	614.84	2	AIRDGVIEAK	XL:U-Thiol@433	-0.576496	16.7	0.036	556.82	2	VKQGDGLLTK	XL:U-Alkene@405	-1.31809	21.8	3.8e-05	SDASO-Lc	inter-subunit
RPN3	E433	RPN7	K405	590.583	4	0.936283	614.839	2	AIRDGVIEAK	XL:U-Thiol@433	1.53788	15.9	0.19	556.818	2	VKQGDGLLTK	XL:U-Alkene@405	0.657415	34.7	1.5e-06	SDASO-Lc	inter-subunit
RPN3	E433	RPN7	K405	590.333	4	2.04915	614.839	2	AIRDGVIEAK	XL:U-Thiol@433	1.21259	19.7	0.0034	556.819	2	VKQGDGLLTK	XL:U-Alkene@405	0.298232	30.8	4.3e-06	SDASO-Lc	inter-subunit
RPN3	E433	RPN7	K405	786.773	3	-0.845118	614.839	2	AIRDGVIEAK	XL:U-Thiol@433	0.399369	18.8	0.016	1112.63	1	VKQGDGLLTK	XL:U-Alkene@405	0.499404	18.6	0.00082	SDASO-Lc	inter-subunit
RPN3	G430|V431|E433	RPN7	K405	590.332	4	0.599197	614.84	2	AIRDGVIEAK	XL:U-Thiol@430|XL:U-Thiol@431|XL:U-Thiol@433	-0.739139	18.6	0.016	556.82	2	VKQGDGLLTK	XL:U-Alkene@405	-1.31809	29	6.1e-06	SDASO-Lc	inter-subunit
RPN3	G430|V431|I432|E433|A434	RPN7	K405	590.333	4	2.56699	614.839	2	AIRDGVIEAK	XL:U-Thiol@430|XL:U-Thiol@431|XL:U-Thiol@432|XL:U-Thiol@433|XL:U-Thiol@434	1.53788	19.3	0.0051	556.819	2	VKQGDGLLTK	XL:U-Alkene@405	-0.240543	25.6	3.1e-06	SDASO-Lc	inter-subunit
RPN3	I432|E433	RPN7	K405	590.331	4	-1.88643	623.845	2	AIRDGVIEAK	XL:U-Sulfenic*@432|XL:U-Sulfenic*@433	-0.431922	14.6	0.024	556.82	2	VKQGDGLLTK	XL:U-Alkene@405	-1.31809	38.5	5.1e-07	SDASO-Lc	inter-subunit
RPN3	V431|E433	RPN7	K405	786.775	3	1.40748	614.84	2	AIRDGVIEAK	XL:U-Thiol@431|XL:U-Thiol@433	-0.251208	19	0.022	1112.63	1	VKQGDGLLTK	XL:U-Alkene@405	-0.758875	16.1	0.0058	SDASO-Lc	inter-subunit
RPN9	K182	RPN5	E297	803.062	3	-5.61198	1072.47	1	FKNDFNSF	XL:U-Alkene@182	2.60368	12.7	0.01	659.356	2	KLESQESLVK	XL:U-Thiol@297	2.5299	20.7	0.007	SDASO-Lc	inter-subunit
RPN9	K182	RPN5	E297|S298|L299	803.066	3	-0.285114	1072.48	1	FKNDFNSF	XL:U-Alkene@182	-2.15169	9.3	0.091	659.358	2	KLESQESLVK	XL:U-Thiol@297|XL:U-Thiol@298|XL:U-Thiol@299	-0.20004	13.4	0.29	SDASO-Lc	inter-subunit
RPN9	K182	RPN5	S295|Q296|E297|S298	803.399	3	-2.76896	1072.48	1	FKNDFNSF	XL:U-Alkene@182	-4.57597	12.6	0.012	659.357	2	KLESQESLVK	XL:U-Thiol@295|XL:U-Thiol@296|XL:U-Thiol@297|XL:U-Thiol@298	0.558274	16.8	0.044	SDASO-Lc	inter-subunit
RPN3	G325|D326	RPN7	K405	814.749	3	1.01386	1312.59	1	MGDIPELSFF	XL:U-Thiol@325|XL:U-Thiol@326	5.86918	9.4	0.19	556.819	2	VKQGDGLLTK	XL:U-Alkene@405	-0.779318	25.5	1.3e-06	SDASO-Lc	inter-subunit
RPN3	M324|G325|D326|I327	RPN7	K405	814.405	3	-9.96692	1312.6	1	MGDIPELSFF	XL:U-Thiol@324|XL:U-Thiol@325|XL:U-Thiol@326|XL:U-Thiol@327	-3.04449	9.6	0.27	556.82	2	VKQGDGLLTK	XL:U-Alkene@405	-1.31809	30.5	1.4e-05	SDASO-Lc	inter-subunit
RPN3	M324|G325|D326|I327	RPN7	K405	814.75	3	2.21395	1312.6	1	MGDIPELSFF	XL:U-Thiol@324|XL:U-Thiol@325|XL:U-Thiol@326|XL:U-Thiol@327	-0.225655	10.6	0.49	556.82	2	VKQGDGLLTK	XL:U-Alkene@405	-1.67727	34	6.4e-07	SDASO-Lc	inter-subunit
RPN3	M324|G325|D326|I327	RPN7	K405	814.75	3	1.83893	1312.59	1	MGDIPELSFF	XL:U-Thiol@324|XL:U-Thiol@325|XL:U-Thiol@326|XL:U-Thiol@327	1.37423	10.9	0.38	556.819	2	VKQGDGLLTK	XL:U-Alkene@405	-1.1385	31.5	4.1e-06	SDASO-Lc	inter-subunit
RPN3	M324|G325|D326|I327	RPN7	K405	814.748	3	-0.186226	1312.6	1	MGDIPELSFF	XL:U-Thiol@324|XL:U-Thiol@325|XL:U-Thiol@326|XL:U-Thiol@327	-1.5208	11.9	0.19	556.819	2	VKQGDGLLTK	XL:U-Alkene@405	-1.1385	31.4	4.2e-06	SDASO-Lc	inter-subunit
RPN3	M324|G325|D326	RPN7	K405	814.748	3	0.488825	1312.59	1	MGDIPELSFF	XL:U-Thiol@324|XL:U-Thiol@325|XL:U-Thiol@326	3.50742	10.9	0.046	556.82	2	VKQGDGLLTK	XL:U-Alkene@405	-1.67727	29.3	9.1e-06	SDASO-Lc	inter-subunit
RPN3	M324|G325	RPN7	K405	814.748	3	0.113797	1312.6	1	MGDIPELSFF	XL:U-Thiol@324|XL:U-Thiol@325	-0.530395	13.6	0.05	556.82	2	VKQGDGLLTK	XL:U-Alkene@405	-2.03646	35.2	1.7e-06	SDASO-Lc	inter-subunit
RPN2	K689	RPT2	E90	611.568	4	0.476814	739.902	2	SVITNKHQEGLAK	XL:U-Alkene@689	-1.01364	46.5	2.3e-07	474.229	2	KQEEEK	XL:U-Thiol@90	-0.494938	18.8	0.16	SDASO-Lc	inter-subunit
RPN2	K689	RPT2	E90	611.568	4	-0.522843	739.903	2	SVITNKHQEGLAK	XL:U-Alkene@689	-1.55425	37.2	7.3e-07	474.229	2	KQEEEK	XL:U-Thiol@90	-1.12754	19.9	0.15	SDASO-Lc	inter-subunit
RPN2	K689	RPT2	E90|E91	611.57	4	4.07558	739.902	2	SVITNKHQEGLAK	XL:U-Alkene@689	-1.14879	42.7	2.3e-06	474.229	2	KQEEEK	XL:U-Thiol@90|XL:U-Thiol@91	-0.916675	15.8	0.59	SDASO-Lc	inter-subunit
RPN2	K689	RPT2	E90|E91	611.569	4	1.47647	739.901	2	SVITNKHQEGLAK	XL:U-Alkene@689	0.0675829	45.9	1.9e-07	474.229	2	KQEEEK	XL:U-Thiol@90|XL:U-Thiol@91	-0.284069	17	0.49	SDASO-Lc	inter-subunit
RPN2	K689	RPT2	E90|E91	611.569	4	1.47647	739.902	2	SVITNKHQEGLAK	XL:U-Alkene@689	-0.743335	45.8	6.4e-07	474.229	2	KQEEEK	XL:U-Thiol@90|XL:U-Thiol@91	-0.284069	15.6	0.25	SDASO-Lc	inter-subunit
RPN2	K611	PHO88	G181|N182	612.34	4	2.15448	828.471	2	IVQLLSKSHNAHVR	XL:U-Alkene@611	-0.765937	41	2.1e-07	791.408	1	AGNAGVK	XL:U-Sulfenic*@181|XL:U-Sulfenic*@182	0.632583	5.7	0.52	SDASO-Lc	inter-subunit
RPT6	V358	RPN7	K44	829.057	3	-5.6402	1007.41	1	NGCSGADVK	XL:U-Thiol@358	14.0685	7.9	0.62	730.873	2	VSIEQRKEAAEF	XL:U-Alkene@44	-1.28857	19	0.0045	SDASO-Lc	inter-subunit
RPN9	E154	RPN5	K291	626.328	4	1.14704	672.849	2	ARDLLDDLEK	XL:U-Thiol@154	-6.05653	26	0.00072	570.805	2	IQNDNNLKK	XL:U-Alkene@291	-2.89535	18.7	0.0071	SDASO-Lc	inter-subunit
RPN9	E154	RPN5	K291	627.077	4	-4.33559	672.846	2	ARDLLDDLEK	XL:U-Thiol@154	-2.04375	11.7	0.54	570.804	2	IQNDNNLKK	XL:U-Alkene@291	-0.267488	15.8	0.035	SDASO-Lc	inter-subunit
RPN9	E154	RPN5	K291	626.328	4	1.73267	672.845	2	ARDLLDDLEK	XL:U-Thiol@154	0.036965	19.8	0.0074	570.805	2	IQNDNNLKK	XL:U-Alkene@291	-2.36978	18.2	0.0035	SDASO-Lc	inter-subunit
RPN9	E154	RPN5	K291	627.08	4	0.148907	672.845	2	ARDLLDDLEK	XL:U-Thiol@154	0.036965	22.3	0.0011	570.804	2	IQNDNNLKK	XL:U-Alkene@291	-0.0922962	24.2	0.0077	SDASO-Lc	inter-subunit
RPN9	E154	RPN5	K291	626.571	4	-11.9022	672.846	2	ARDLLDDLEK	XL:U-Thiol@154	-1.00339	18	0.025	570.806	2	IQNDNNLKK	XL:U-Alkene@291	-3.42092	16.9	0.04	SDASO-Lc	inter-subunit
RPN9	E154	RPN5	K291	626.067	4	-15.4775	672.846	2	ARDLLDDLEK	XL:U-Thiol@154	-1.44926	23	0.0072	570.805	2	IQNDNNLKK	XL:U-Alkene@291	-2.19459	17.4	0.026	SDASO-Lc	inter-subunit
RPN9	E154	RPN5	K291	626.329	4	2.90395	672.845	2	ARDLLDDLEK	XL:U-Thiol@154	-0.408903	23.8	0.0021	570.804	2	IQNDNNLKK	XL:U-Alkene@291	-1.14344	15	0.16	SDASO-Lc	inter-subunit
RPN9	E154	RPN5	K291	626.07	4	-10.4976	672.845	2	ARDLLDDLEK	XL:U-Thiol@154	0.631456	23.6	0.0018	570.805	2	IQNDNNLKK	XL:U-Alkene@291	-2.54497	17.7	0.0088	SDASO-Lc	inter-subunit
RPN9	E154	RPN5	K291	626.324	4	-5.6854	672.844	2	ARDLLDDLEK	XL:U-Thiol@154	1.96906	25.7	0.0016	570.804	2	IQNDNNLKK	XL:U-Alkene@291	-0.0922962	24.6	0.0023	SDASO-Lc	inter-subunit
RPN9	L153|E154	RPN5	K291	626.329	4	2.41592	672.845	2	ARDLLDDLEK	XL:U-Thiol@153|XL:U-Thiol@154	0.036965	15.1	0.13	570.805	2	IQNDNNLKK	XL:U-Alkene@291	-2.0194	22.9	0.00041	SDASO-Lc	inter-subunit
RPN9	L153|E154	RPN5	K291	626.33	4	4.36804	672.845	2	ARDLLDDLEK	XL:U-Thiol@153|XL:U-Thiol@154	0.185588	22.6	0.0098	570.805	2	IQNDNNLKK	XL:U-Alkene@291	-2.36978	21.2	0.0047	SDASO-Lc	inter-subunit
α7	H182|H183|P184|E185|G186|L187	α1	K220	627.073	4	2.4048	587.29	2	LVDHHPEGL	XL:U-Thiol@182|XL:U-Thiol@183|XL:U-Thiol@184|XL:U-Thiol@185|XL:U-Thiol@186|XL:U-Thiol@187	-0.870913	16.3	0.15	657.85	2	SKNDLEVGVATK	XL:U-Alkene@220	-1.74538	41.3	3.9e-06	SDASO-Lc	inter-subunit
α7	H182|H183|P184|E185|G186|L187	α1	K220	627.072	4	-0.422414	587.29	2	LVDHHPEGL	XL:U-Thiol@182|XL:U-Thiol@183|XL:U-Thiol@184|XL:U-Thiol@185|XL:U-Thiol@186|XL:U-Thiol@187	-1.04119	14.7	0.078	657.849	2	SKNDLEVGVATK	XL:U-Alkene@220	-1.13734	34	1.1e-05	SDASO-Lc	inter-subunit
α7	H182|H183|P184|E185	α1	K220	627.324	4	1.64943	587.29	2	LVDHHPEGL	XL:U-Thiol@182|XL:U-Thiol@183|XL:U-Thiol@184|XL:U-Thiol@185	-1.38173	15.9	0.064	657.85	2	SKNDLEVGVATK	XL:U-Alkene@220	-2.80945	39.4	7.5e-07	SDASO-Lc	inter-subunit
α7	H182|H183	α1	K220	627.07	4	-2.07975	587.29	2	LVDHHPEGL	XL:U-Thiol@182|XL:U-Thiol@183	0.150728	16.5	0.03	657.848	2	SKNDLEVGVATK	XL:U-Alkene@220	0.838798	38.9	1.9e-07	SDASO-Lc	inter-subunit
α7	H183|P184|E185|G186|L187	α1	K220	627.315	4	-12.0912	587.29	2	LVDHHPEGL	XL:U-Thiol@183|XL:U-Thiol@184|XL:U-Thiol@185|XL:U-Thiol@186|XL:U-Thiol@187	-1.04119	12.3	0.41	657.85	2	SKNDLEVGVATK	XL:U-Alkene@220	-2.0494	39.4	3.2e-07	SDASO-Lc	inter-subunit
α7	P184|E185|G186|L187	α1	K220	627.071	4	-1.20234	587.29	2	LVDHHPEGL	XL:U-Thiol@184|XL:U-Thiol@185|XL:U-Thiol@186|XL:U-Thiol@187	-0.360093	14.3	0.046	657.848	2	SKNDLEVGVATK	XL:U-Alkene@220	0.382766	24	1.9e-05	SDASO-Lc	inter-subunit
α5	E131	α6	K115	627.547	4	1.11021	598.257	2	FGEGASGEER	XL:U-Thiol@131	-1.09872	11.3	0.12	647.832	2	AGHLLCDKAQK	Carbamidomethyl@113;XL:U-Alkene@115	-0.491126	32.5	0.00014	SDASO-Lc	inter-subunit
α5	G129|E130|E131	α6	K115	627.549	4	3.64304	598.258	2	FGEGASGEER	XL:U-Thiol@129|XL:U-Thiol@130|XL:U-Thiol@131	-3.27169	14.5	0.039	647.833	2	AGHLLCDKAQK	Carbamidomethyl@113;XL:U-Alkene@115	-0.954208	29.6	0.00017	SDASO-Lc	inter-subunit
α5	G129|E130|E131	α6	K115	627.293	4	-5.44405	598.259	2	FGEGASGEER	XL:U-Thiol@129|XL:U-Thiol@130|XL:U-Thiol@131	-4.10745	8.8	0.8	647.832	2	AGHLLCDKAQK	Carbamidomethyl@113;XL:U-Alkene@115	-0.799848	29	3e-05	SDASO-Lc	inter-subunit
α5	G129|E130|E131	α6	K115	627.549	4	3.64304	598.255	2	FGEGASGEER	XL:U-Thiol@129|XL:U-Thiol@130|XL:U-Thiol@131	1.91003	13.3	0.022	647.832	2	AGHLLCDKAQK	Carbamidomethyl@113;XL:U-Alkene@115	-0.0280433	28.9	4.4e-05	SDASO-Lc	inter-subunit
ACC1	N823|A824	RPN7	K405	629.608	4	9.31334	701.897	2	NASLQQLIEVL	XL:U-Sulfenic*@823|XL:U-Sulfenic*@824	-18.8736	9.1	0.17	556.82	2	VKQGDGLLTK	XL:U-Alkene@405	-2.03646	25.8	3.7e-05	SDASO-Lc	inter-subunit
α5	G129|E130|E131	α6	K115	633.055	4	2.86394	807.373	2	RFGEGASGEERLM	XL:U-Sulfenic*@129|XL:U-Sulfenic*@130|XL:U-Sulfenic*@131	1.30981	18	0.011	458.731	2	LCDKAQK	Carbamidomethyl@113;XL:U-Alkene@115	0.229197	22.8	0.0089	SDASO-Lc	inter-subunit
α5	E131|R132|L133	α6	K115	637.052	4	0.814419	815.371	2	RFGEGASGEERLM	Oxidation@134;XL:U-Sulfenic@131|XL:U-Sulfenic@132|XL:U-Sulfenic@133	0.386111	10.7	0.38	458.732	2	LCDKAQK	Carbamidomethyl@113;XL:U-Alkene@115	-2.38671	21.3	0.031	SDASO-Lc	inter-subunit
α5	E131|R132	α6	K115	636.789	4	-18.7938	815.371	2	RFGEGASGEERLM	Oxidation@134;XL:U-Sulfenic*@131|XL:U-Sulfenic*@132	0.386111	10	0.11	458.732	2	LCDKAQK	Carbamidomethyl@113;XL:U-Alkene@115	-1.51474	17.9	0.021	SDASO-Lc	inter-subunit
α5	E131|R132	α6	K115	637.05	4	-2.44824	815.371	2	RFGEGASGEERLM	Oxidation@134;XL:U-Sulfenic*@131|XL:U-Sulfenic*@132	0.754042	11.6	0.21	458.731	2	LCDKAQK	Carbamidomethyl@113;XL:U-Alkene@115	0.0112043	22.7	0.026	SDASO-Lc	inter-subunit
RPN2	K689	RLF2	E188|E189	512.074	5	2.01968	531.298	3	LSVITNKHQEGLAK	XL:U-Alkene@689	0.715523	17.6	0.024	474.23	2	QKEEEK	XL:U-Thiol@188|XL:U-Thiol@189	-2.39275	14	0.85	SDASO-Lc	inter-subunit
RPN3	E447|L448	RPN7	K405	859.091	3	-0.446679	837.891	2	INHEDGFIETTEL	XL:U-Thiol@447|XL:U-Thiol@448	-4.27503	19.7	0.0046	883.491	1	VKQGDGLL	XL:U-Alkene@405	-3.60599	12.1	0.07	SDASO-Lc	inter-subunit
RPN3	E447|L448	RPN7	K405	859.092	3	0.691394	837.891	2	INHEDGFIETTEL	XL:U-Thiol@447|XL:U-Thiol@448	-3.67829	12.1	0.24	883.491	1	VKQGDGLL	XL:U-Alkene@405	-3.60599	9.6	0.34	SDASO-Lc	inter-subunit
RPN3	E447|L448	RPN7	K405	859.094	3	2.61189	837.889	2	INHEDGFIETTEL	XL:U-Thiol@447|XL:U-Thiol@448	-2.00744	18	0.033	883.49	1	VKQGDGLL	XL:U-Alkene@405	-1.90819	15.4	0.035	SDASO-Lc	inter-subunit
RPN3	E447|L448	RPN7	K405	859.092	3	0.549135	837.89	2	INHEDGFIETTEL	XL:U-Thiol@447|XL:U-Thiol@448	-2.72352	18.3	0.015	883.487	1	VKQGDGLL	XL:U-Alkene@405	1.26107	10.4	0.044	SDASO-Lc	inter-subunit
RPN3	E447|L448	RPN7	K405	859.093	3	2.11399	837.888	2	INHEDGFIETTEL	XL:U-Thiol@447|XL:U-Thiol@448	-0.575266	18.8	0.011	883.488	1	VKQGDGLL	XL:U-Alkene@405	-0.323562	13.2	0.071	SDASO-Lc	inter-subunit
RPN3	E447|L448	RPN7	K405	859.092	3	0.406875	837.89	2	INHEDGFIETTEL	XL:U-Thiol@447|XL:U-Thiol@448	-3.08156	15.5	0.071	883.489	1	VKQGDGLL	XL:U-Alkene@405	-0.889501	13.2	0.019	SDASO-Lc	inter-subunit
RPN3	E447|L448	RPN7	K405	859.095	3	3.74997	837.889	2	INHEDGFIETTEL	XL:U-Thiol@447|XL:U-Thiol@448	-1.29135	15.2	0.042	883.489	1	VKQGDGLL	XL:U-Alkene@405	-1.56863	10.4	0.12	SDASO-Lc	inter-subunit
RPN3	E447|L448	RPN7	K405	859.093	3	1.9006	837.885	2	INHEDGFIETTEL	XL:U-Thiol@447|XL:U-Thiol@448	2.52778	21.7	0.0083	883.489	1	VKQGDGLL	XL:U-Alkene@405	-1.22906	11.2	0.076	SDASO-Lc	inter-subunit
RPN3	T445|T446|E447|L448	RPN7	K405	859.091	3	-0.660068	837.885	2	INHEDGFIETTEL	XL:U-Thiol@445|XL:U-Thiol@446|XL:U-Thiol@447|XL:U-Thiol@448	2.76648	10.9	0.76	883.489	1	VKQGDGLL	XL:U-Alkene@405	-1.11588	10.7	0.13	SDASO-Lc	inter-subunit
RPN3	T445	RPN7	K405	859.091	3	0.0512275	837.893	2	INHEDGFIETTEL	XL:U-Thiol@445	-5.94588	14.8	0.19	883.489	1	VKQGDGLL	XL:U-Alkene@405	-1.795	12.8	0.048	SDASO-Lc	inter-subunit
RPN3	T446|E447|L448	RPN7	K405	859.093	3	2.25624	837.886	2	INHEDGFIETTEL	XL:U-Thiol@446|XL:U-Thiol@447|XL:U-Thiol@448	1.3343	14.2	0.062	883.489	1	VKQGDGLL	XL:U-Alkene@405	-0.776313	11.3	0.023	SDASO-Lc	inter-subunit
RPN3	T446|E447|L448	RPN7	K405	859.425	3	-0.493093	837.887	2	INHEDGFIETTEL	XL:U-Thiol@446|XL:U-Thiol@447|XL:U-Thiol@448	0.260168	15.3	0.067	883.489	1	VKQGDGLL	XL:U-Alkene@405	-1.795	13.3	0.012	SDASO-Lc	inter-subunit
RPN3	T446|E447|L448	RPN7	K405	859.093	3	2.11399	837.885	2	INHEDGFIETTEL	XL:U-Thiol@446|XL:U-Thiol@447|XL:U-Thiol@448	2.64713	15.5	0.24	883.489	1	VKQGDGLL	XL:U-Alkene@405	-1.11588	7.8	0.38	SDASO-Lc	inter-subunit
RPN9	A146|R147|D148|L149|L150	RPN5	K292	644.847	4	6.07474	681.85	2	ARDLLDDLEK	XL:U-Sulfenic*@146|XL:U-Sulfenic*@147|XL:U-Sulfenic*@148|XL:U-Sulfenic*@149|XL:U-Sulfenic*@150	0.601117	26.7	0.0024	607.835	2	KLESQESLVK	XL:U-Alkene@292	0.0215556	33	7.6e-05	SDASO-Lc	inter-subunit
RPN9	A146|R147|D148|L149|L150	RPN5	K292	645.092	4	-1.7684	681.85	2	ARDLLDDLEK	XL:U-Sulfenic*@146|XL:U-Sulfenic*@147|XL:U-Sulfenic*@148|XL:U-Sulfenic*@149|XL:U-Sulfenic*@150	-0.132182	15.1	0.02	607.834	2	KLESQESLVK	XL:U-Alkene@292	1.17319	18.8	0.0018	SDASO-Lc	inter-subunit
RPN9	A146|R147|D148|L149|L150	RPN5	K292	644.842	4	-0.750815	672.846	2	ARDLLDDLEK	XL:U-Thiol@146|XL:U-Thiol@147|XL:U-Thiol@148|XL:U-Thiol@149|XL:U-Thiol@150	-1.30064	22	0.0095	607.836	2	KLESQESLVK	XL:U-Alkene@292	-1.45911	30.6	1.9e-05	SDASO-Lc	inter-subunit
RPN9	A146|R147|D148|L149	RPN5	K292	644.844	4	2.47236	672.844	2	ARDLLDDLEK	XL:U-Thiol@146|XL:U-Thiol@147|XL:U-Thiol@148|XL:U-Thiol@149	1.07732	24.5	0.0047	607.835	2	KLESQESLVK	XL:U-Alkene@292	0.186074	27	2.2e-05	SDASO-Lc	inter-subunit
RPN9	A146|R147|D148|L149	RPN5	K292	644.846	4	5.31634	672.845	2	ARDLLDDLEK	XL:U-Thiol@146|XL:U-Thiol@147|XL:U-Thiol@148|XL:U-Thiol@149	-0.111658	23.4	0.041	607.835	2	KLESQESLVK	XL:U-Alkene@292	0.350593	26.8	4.8e-05	SDASO-Lc	inter-subunit
RPN9	A146|R147|D148|L149	RPN5	K292	859.457	3	3.02262	672.845	2	ARDLLDDLEK	XL:U-Thiol@146|XL:U-Thiol@147|XL:U-Thiol@148|XL:U-Thiol@149	0.780079	23.8	0.0044	1214.66	1	KLESQESLVK	XL:U-Alkene@292	-0.700001	10.5	0.01	SDASO-Lc	inter-subunit
RPN9	A146|R147|D148	RPN5	K292	644.842	4	-0.656015	672.845	2	ARDLLDDLEK	XL:U-Thiol@146|XL:U-Thiol@147|XL:U-Thiol@148	-0.26028	28.9	0.0014	607.835	2	KLESQESLVK	XL:U-Alkene@292	-0.801036	36.3	3.6e-05	SDASO-Lc	inter-subunit
RPN9	A146|R147|D148	RPN5	K292	644.844	4	1.52437	681.851	2	ARDLLDDLEK	XL:U-Sulfenic*@146|XL:U-Sulfenic*@147|XL:U-Sulfenic*@148	-0.572161	27	0.0004	607.835	2	KLESQESLVK	XL:U-Alkene@292	-0.471999	34.6	3.5e-06	SDASO-Lc	inter-subunit
RPN9	A146|R147|D148	RPN5	K292	644.844	4	1.80877	681.851	2	ARDLLDDLEK	XL:U-Sulfenic*@146|XL:U-Sulfenic*@147|XL:U-Sulfenic*@148	-0.425501	25.1	0.00024	607.835	2	KLESQESLVK	XL:U-Alkene@292	0.350593	29	1.9e-05	SDASO-Lc	inter-subunit
RPN9	A146|R147|D148	RPN5	K292	644.842	4	-0.750815	672.845	2	ARDLLDDLEK	XL:U-Thiol@146|XL:U-Thiol@147|XL:U-Thiol@148	0.33421	30	0.0049	607.835	2	KLESQESLVK	XL:U-Alkene@292	0.0215556	36.5	0.00014	SDASO-Lc	inter-subunit
RPN9	D148|L149	RPN5	K292	644.844	4	1.80877	672.845	2	ARDLLDDLEK	XL:U-Thiol@148|XL:U-Thiol@149	-0.26028	33.8	8.1e-05	607.835	2	KLESQESLVK	XL:U-Alkene@292	-0.142963	36.9	9.4e-06	SDASO-Lc	inter-subunit
RPN9	D148|L149	RPN5	K292	644.844	4	1.80877	672.845	2	ARDLLDDLEK	XL:U-Thiol@148|XL:U-Thiol@149	-0.26028	33.8	8.1e-05	607.835	2	KLESQESLVK	XL:U-Alkene@292	-0.142963	36.9	9.4e-06	SDASO-Lc	inter-subunit
RPN9	R147|D148|L149	RPN5	K292	644.844	4	2.28276	672.845	2	ARDLLDDLEK	XL:U-Thiol@147|XL:U-Thiol@148|XL:U-Thiol@149	-0.557525	24.4	0.0013	607.835	2	KLESQESLVK	XL:U-Alkene@292	-0.471999	31.4	3.8e-05	SDASO-Lc	inter-subunit
RPS4A	K6	RPN1	A963|E964|L965	612.544	4	-3.37309	355.719	2	MARGPKK	Met-loss@1;XL:U-Alkene@6	-0.117918	17	0.0081	860.367	2	NHGERAELETDEY	XL:U-Thiol@963|XL:U-Thiol@964|XL:U-Thiol@965	0.210432	21.3	0.00044	SDASO-Lc	inter-subunit
RPS4A	K6	RPN1	D968|E969|Y970	612.547	4	1.71701	355.719	2	MARGPKK	Met-loss@1;XL:U-Alkene@6	-1.80464	13.5	0.054	860.366	2	NHGERAELETDEY	XL:U-Thiol@968|XL:U-Thiol@969|XL:U-Thiol@970	1.95388	20	0.0055	SDASO-Lc	inter-subunit
RPS4A	K6	RPN1	D968|E969|Y970	612.547	4	1.01837	355.719	2	MARGPKK	Met-loss@1;XL:U-Alkene@6	-1.2424	16.6	0.018	860.369	2	NHGERAELETDEY	XL:U-Thiol@968|XL:U-Thiol@969|XL:U-Thiol@970	-1.30055	20.8	0.00014	SDASO-Lc	inter-subunit
RPS4A	K6	RPN1	D968|E969|Y970	612.546	4	-0.67833	355.719	2	MARGPKK	Met-loss@1;XL:U-Alkene@6	-1.2424	16.4	0.018	860.368	2	NHGERAELETDEY	XL:U-Thiol@968|XL:U-Thiol@969|XL:U-Thiol@970	-0.370714	20.3	0.00058	SDASO-Lc	inter-subunit
RPS4A	K6	RPN1	D968|E969|Y970	612.546	4	0.419534	355.719	2	MARGPKK	Met-loss@1;XL:U-Alkene@6	-0.399039	16.1	0.025	860.367	2	NHGERAELETDEY	XL:U-Thiol@968|XL:U-Thiol@969|XL:U-Thiol@970	0.559121	20.2	0.00089	SDASO-Lc	inter-subunit
RPS4A	K6	RPN1	D968|E969|Y970	612.546	4	0.219923	355.719	2	MARGPKK	Met-loss@1;XL:U-Alkene@6	-0.399039	14.4	0.023	860.367	2	NHGERAELETDEY	XL:U-Thiol@968|XL:U-Thiol@969|XL:U-Thiol@970	0.210432	17.8	0.0023	SDASO-Lc	inter-subunit
RPS4A	K6	RPN1	D968|E969|Y970	612.546	4	-0.279107	355.719	2	MARGPKK	Met-loss@1;XL:U-Alkene@6	-0.399039	14.8	0.024	860.367	2	NHGERAELETDEY	XL:U-Thiol@968|XL:U-Thiol@969|XL:U-Thiol@970	0.442891	17.3	0.0011	SDASO-Lc	inter-subunit
RPS4A	K6	RPN1	E964|L965	612.799	4	3.43811	355.719	2	MARGPKK	Met-loss@1;XL:U-Alkene@6	-1.80464	12.2	0.081	860.368	2	NHGERAELETDEY	XL:U-Thiol@964|XL:U-Thiol@965	-0.138256	13.5	0.055	SDASO-Lc	inter-subunit
RPS4A	K6	RPN1	E969	612.546	4	-0.279107	355.719	2	MARGPKK	Met-loss@1;XL:U-Alkene@6	-1.80464	18.1	0.0013	860.368	2	NHGERAELETDEY	XL:U-Thiol@969	-0.370714	19.8	6e-05	SDASO-Lc	inter-subunit
RPS4A	K6	RPN1	E969|Y970	612.548	4	4.01255	355.719	2	MARGPKK	Met-loss@1;XL:U-Alkene@6	-2.08576	15.2	0.0098	860.369	2	NHGERAELETDEY	XL:U-Thiol@969|XL:U-Thiol@970	-1.99792	23.2	0.00013	SDASO-Lc	inter-subunit
RPS4A	K6	RPN1	E969|Y970	612.798	4	2.54022	355.719	2	MARGPKK	Met-loss@1;XL:U-Alkene@6	-0.68016	14.4	0.031	860.368	2	NHGERAELETDEY	XL:U-Thiol@969|XL:U-Thiol@970	-0.0220265	21.9	0.00022	SDASO-Lc	inter-subunit
RPS4A	K6	RPN1	E969|Y970	612.547	4	1.5174	355.719	2	MARGPKK	Met-loss@1;XL:U-Alkene@6	0.163203	14	0.045	860.367	2	NHGERAELETDEY	XL:U-Thiol@969|XL:U-Thiol@970	1.14027	20.7	0.0018	SDASO-Lc	inter-subunit
RPS4A	K6	RPN1	E969|Y970	612.549	4	4.61138	355.719	2	MARGPKK	Met-loss@1;XL:U-Alkene@6	-0.96128	14.5	0.014	860.368	2	NHGERAELETDEY	XL:U-Thiol@969|XL:U-Thiol@970	-0.486944	20.1	0.00025	SDASO-Lc	inter-subunit
RPS4A	K6	RPN1	R962|A963|E964|L965	612.799	4	3.93693	355.719	2	MARGPKK	Met-loss@1;XL:U-Alkene@6	-2.08576	10.6	0.24	860.368	2	NHGERAELETDEY	XL:U-Thiol@962|XL:U-Thiol@963|XL:U-Thiol@964|XL:U-Thiol@965	-0.719402	19.4	0.0058	SDASO-Lc	inter-subunit
RPS4A	K6	RPN1	Y970	612.797	4	-0.452725	355.719	2	MARGPKK	Met-loss@1;XL:U-Alkene@6	-0.68016	14.5	0.056	860.367	2	NHGERAELETDEY	XL:U-Thiol@970	0.67535	27.1	2.6e-05	SDASO-Lc	inter-subunit
RPN12	E261	RPN9	K379	864.108	3	-6.37392	874.471	1	TNIIEK	XL:U-Thiol@261	-0.730454	12.4	0.17	849.431	2	DRLVEWNDQVEKL	XL:U-Alkene@379	-3.49774	16.1	0.058	SDASO-Lc	inter-subunit
RPN12	E261	RPN9	K379	863.777	3	-2.22694	874.471	1	TNIIEK	XL:U-Thiol@261	-0.730454	11.9	0.41	849.428	2	DRLVEWNDQVEKL	XL:U-Alkene@379	-0.201416	18.5	0.0085	SDASO-Lc	inter-subunit
RPT1	I59|E60	RPT2	K45	651.583	4	-1.40664	778.376	1	DIEAR	XL:U-Sulfenic*@59|XL:U-Sulfenic*@60	-0.0434754	7.8	0.026	609.32	3	GGPATAEKLPNIYPSTR	XL:U-Alkene@45	-1.42382	27.6	6.2e-05	SDASO-Lc	inter-subunit
RPT1	I59|E60	RPT2	K45	651.836	4	2.08804	778.376	1	DIEAR	XL:U-Sulfenic*@59|XL:U-Sulfenic*@60	0.21347	10.6	0.016	609.318	3	GGPATAEKLPNIYPSTR	XL:U-Alkene@45	1.5303	27.4	6.9e-05	SDASO-Lc	inter-subunit
RPT1	I59|E60	RPT2	K45	651.583	4	-1.21901	778.377	1	DIEAR	XL:U-Sulfenic*@59|XL:U-Sulfenic*@60	-0.557365	6.2	0.56	609.318	3	GGPATAEKLPNIYPSTR	XL:U-Alkene@45	1.5303	17	0.028	SDASO-Lc	inter-subunit
RPN9	D148|L149|L150|D151	RPN5	K251	652.076	4	2.55348	681.849	2	ARDLLDDLEK	XL:U-Sulfenic*@148|XL:U-Sulfenic*@149|XL:U-Sulfenic*@150|XL:U-Sulfenic*@151	1.62774	12.3	0.17	621.796	2	QTDAIKSDEAK	Gln->pyro-Glu@246;XL:U-Alkene@251	-0.9892	15.5	0.0068	SDASO-Lc	inter-subunit
β2	H170	β7	K190	656.856	4	5.63658	1016.49	1	AVLESHW	XL:U-Sulfenic*@170	-1.88959	12.1	0.0026	536.974	3	LRKVVDRESDIPK	XL:U-Alkene@190	-0.565161	18.8	0.021	SDASO-Lc	inter-subunit
β2	H170	β7	K190	656.852	4	0.238901	1016.49	1	AVLESHW	XL:U-Sulfenic*@170	1.16012	13.2	0.0075	536.974	3	LRKVVDRESDIPK	XL:U-Alkene@190	-0.00647512	17.7	0.019	SDASO-Lc	inter-subunit
RPN2	E507|T508	RPN8	K28	658.827	4	4.52757	714.339	2	SQETQHGNITR	XL:U-Thiol@507|XL:U-Thiol@508	-1.07841	26.6	0.001	594.305	2	ERTQTKENK	XL:U-Alkene@28	-0.990291	31.6	0.0011	SDASO-Lc	inter-subunit
RPN2	E507|T508	RPN8	K28	878.432	3	1.84196	714.34	2	SQETQHGNITR	XL:U-Thiol@507|XL:U-Thiol@508	-2.61829	23.9	0.00054	594.306	2	ERTQTKENK	XL:U-Alkene@28	-2.84119	21.4	0.027	SDASO-Lc	inter-subunit
RPN2	E507	RPN8	K28	658.825	4	2.11517	714.339	2	SQETQHGNITR	XL:U-Thiol@507	-0.518449	29.8	0.00061	594.305	2	ERTQTKENK	XL:U-Alkene@28	-0.822027	29.8	0.002	SDASO-Lc	inter-subunit
RPN2	E507	RPN8	K28	527.262	5	2.52765	476.562	3	SQETQHGNITR	XL:U-Thiol@507	-1.72361	16.8	0.054	594.305	2	ERTQTKENK	XL:U-Alkene@28	-1.83161	30.1	0.004	SDASO-Lc	inter-subunit
RPN2	E507	RPN8	K28	658.824	4	0.352266	714.339	2	SQETQHGNITR	XL:U-Thiol@507	-0.518449	27.2	7.5e-05	594.305	2	ERTQTKENK	XL:U-Alkene@28	-0.990291	29.6	0.0017	SDASO-Lc	inter-subunit
RPN2	E507	RPN8	K28	658.826	4	2.39352	714.339	2	SQETQHGNITR	XL:U-Thiol@507	-1.35839	30.6	0.00017	594.305	2	ERTQTKENK	XL:U-Alkene@28	-1.32682	29	0.001	SDASO-Lc	inter-subunit
RPN2	E507	RPN8	K28	527.261	5	1.25186	476.561	3	SQETQHGNITR	XL:U-Thiol@507	1.2141	15.6	0.082	594.305	2	ERTQTKENK	XL:U-Alkene@28	-0.990291	20.2	0.038	SDASO-Lc	inter-subunit
RPN2	Q506|E507	RPN8	K28	878.43	3	-0.592702	714.34	2	SQETQHGNITR	XL:U-Thiol@506|XL:U-Thiol@507	-1.49838	18.7	0.0044	594.306	2	ERTQTKENK	XL:U-Alkene@28	-2.67292	27.9	0.0037	SDASO-Lc	inter-subunit
RPN2	S505|Q506|E507|T508	RPN8	K28	658.824	4	-0.111656	714.339	2	SQETQHGNITR	XL:U-Thiol@505|XL:U-Thiol@506|XL:U-Thiol@507|XL:U-Thiol@508	-0.23847	29	0.0016	594.304	2	ERTQTKENK	XL:U-Alkene@28	-0.317235	28.7	0.0012	SDASO-Lc	inter-subunit
RPN2	S505|Q506|E507	RPN8	K28	658.825	4	1.74403	714.338	2	SQETQHGNITR	XL:U-Thiol@505|XL:U-Thiol@506|XL:U-Thiol@507	-0.0984806	27	0.0002	594.304	2	ERTQTKENK	XL:U-Alkene@28	-0.317235	26.5	0.0018	SDASO-Lc	inter-subunit
RPN2	S505|Q506|E507	RPN8	K28	878.099	3	2.65373	714.338	2	SQETQHGNITR	XL:U-Thiol@505|XL:U-Thiol@506|XL:U-Thiol@507	-0.0984806	21.5	0.0062	594.304	2	ERTQTKENK	XL:U-Alkene@28	-0.485499	18.8	0.046	SDASO-Lc	inter-subunit
RPT5	K120	RPT4	E107|V108|M109	659.117	4	3.41497	486.777	2	AAVVKTSSR	XL:U-Alkene@120	0.00254398	30.9	8.6e-05	822.446	2	ALQSIGQLIGEVMK	XL:U-Thiol@107|XL:U-Thiol@108|XL:U-Thiol@109	0.719208	9.4	0.76	SDASO-Lc	inter-subunit
RPT5	K120	RPT4	G106|E107|V108|M109	659.116	4	2.02382	486.778	2	AAVVKTSSR	XL:U-Alkene@120	-1.84635	26.2	0.00059	822.448	2	ALQSIGQLIGEVMK	XL:U-Thiol@106|XL:U-Thiol@107|XL:U-Thiol@108|XL:U-Thiol@109	-1.95573	9.7	0.7	SDASO-Lc	inter-subunit
RPT5	K120	RPT4	G106|V108|M109	659.366	4	0.378271	486.778	2	AAVVKTSSR	XL:U-Alkene@120	-2.05178	28.7	9.2e-05	822.451	2	ALQSIGQLIGEVMK	XL:U-Thiol@106|XL:U-Thiol@108|XL:U-Thiol@109	-5.36019	8.8	0.8	SDASO-Lc	inter-subunit
RPN3	K366	RPN7	L79|E80|H81	880.423	3	1.39706	867.449	1	TSTITKY	XL:U-Alkene@366	-4.17243	8.9	0.081	886.911	2	LVNNGQSDLEHDEK	XL:U-Sulfenic*@79|XL:U-Sulfenic*@80|XL:U-Sulfenic*@81	-1.33531	33.1	8.6e-07	SDASO-Lc	inter-subunit
RPN3	K366	RPN7	S77	880.763	3	7.24819	867.446	1	TSTITKY	XL:U-Alkene@366	-0.94458	11.9	0.0023	886.912	2	LVNNGQSDLEHDEK	XL:U-Sulfenic*@77	-2.23732	24.1	2.3e-05	SDASO-Lc	inter-subunit
β5	K182	α4	P140|R141|D142|D143|E144	664.336	4	6.07255	559.797	2	TRKEGPTIY	XL:U-Alkene@182	-2.15978	11.3	0.23	758.861	2	IAGFDPRDDEPK	XL:U-Thiol@140|XL:U-Thiol@141|XL:U-Thiol@142|XL:U-Thiol@143|XL:U-Thiol@144	-2.68353	10.1	0.22	SDASO-Lc	inter-subunit
RPT2	K152	RPT6	Y71|V72	671.356	4	-2.83821	410.711	2	LHHKTM	XL:U-Alkene@152	-2.00688	11.3	0.93	932.005	2	RLLQEPGSYVGEVIK	XL:U-Sulfenic*@71|XL:U-Sulfenic*@72	1.46114	26.1	1.1e-05	SDASO-Lc	inter-subunit
RPN3	E447|L448	RPN7	K405	897.461	3	6.30756	837.89	2	INHEDGFIETTEL	XL:U-Thiol@447|XL:U-Thiol@448	-2.36548	17.6	0.044	996.572	1	LVKQGDGLL	XL:U-Alkene@405	-0.52367	10.7	0.093	SDASO-Lc	inter-subunit
RPN3	E447|L448	RPN7	K405	896.781	3	-5.65859	837.888	2	INHEDGFIETTEL	XL:U-Thiol@447|XL:U-Thiol@448	-0.217223	12.8	0.12	996.573	1	LVKQGDGLL	XL:U-Alkene@405	-1.32642	16.2	0.0047	SDASO-Lc	inter-subunit
RPN3	E447|L448	RPN7	K405	896.784	3	-1.91109	837.886	2	INHEDGFIETTEL	XL:U-Thiol@447|XL:U-Thiol@448	1.81169	11	0.55	996.57	1	LVKQGDGLL	XL:U-Alkene@405	1.6839	12.3	0.035	SDASO-Lc	inter-subunit
α2	G138|H139	β3	K115	907.8	3	2.09932	963.424	1	IAGHDEF	XL:U-Sulfenic*@138|XL:U-Sulfenic*@139	0.0463448	17.9	0.0013	879.481	2	FVGPVVAGINSKSGKPF	XL:U-Alkene@115	2.39591	23.7	0.00061	SDASO-Lc	inter-subunit
RPT5	K202	RPT4	D406|R407|D408	697.101	4	3.50768	671.383	1	KRADK	XL:U-Alkene@202	-0.662657	7.3	0.99	705.668	3	AIRDDRDHINPDDLMK	Oxidation@416;XL:U-Sulfenic*@406|XL:U-Sulfenic*@407|XL:U-Sulfenic*@408	2.26862	26.1	0.00026	SDASO-Lc	inter-subunit
RPN3	K366	RPN7	E80	929.775	3	-3.82186	1014.52	1	FTSTITKY	XL:U-Alkene@366	-1.58248	8.9	0.11	877.904	2	LVNNGQSDLEHDEK	XL:U-Thiol@80	0.490596	21.4	0.00085	SDASO-Lc	inter-subunit
RPN3	K366	RPN7	E80	929.779	3	0.581111	1014.51	1	FTSTITKY	XL:U-Alkene@366	0.388907	7.9	0.64	877.906	2	LVNNGQSDLEHDEK	XL:U-Thiol@80	-1.67365	20.9	4.3e-05	SDASO-Lc	inter-subunit
RPN3	K366	RPN7	E80|H81	929.445	3	0.953093	1014.51	1	FTSTITKY	XL:U-Alkene@366	-0.301078	8.5	0.26	877.906	2	LVNNGQSDLEHDEK	XL:U-Thiol@80|XL:U-Thiol@81	-1.44583	30	8.5e-05	SDASO-Lc	inter-subunit
RPN3	K366	RPN7	E80|H81|D82	929.445	3	0.295696	1014.52	1	FTSTITKY	XL:U-Alkene@366	-4.3424	8	0.71	877.905	2	LVNNGQSDLEHDEK	XL:U-Thiol@80|XL:U-Thiol@81|XL:U-Thiol@82	-1.10411	13.7	0.17	SDASO-Lc	inter-subunit
RPN3	K366	RPN7	H81	930.112	3	-1.03876	1014.51	1	FTSTITKY	XL:U-Alkene@366	-1.28677	9.9	0.21	877.905	2	LVNNGQSDLEHDEK	XL:U-Thiol@81	-1.33192	21.9	0.00015	SDASO-Lc	inter-subunit
RPT1	V422|A426|G427	RPN8	K28	561.283	5	5.0073	533.261	3	RSVCTEAGMFAIR	XL:U-Thiol@422|XL:U-Thiol@426|XL:U-Thiol@427	-3.06386	10.8	0.46	594.304	2	ERTQTKENK	XL:U-Alkene@28	-0.653763	24.9	0.0006	SDASO-Lc	inter-subunit
RPN2	S505|Q506|E507	RPN8	K28	701.349	4	-1.60748	799.391	2	SQETQHGNITRGL	XL:U-Thiol@505|XL:U-Thiol@506|XL:U-Thiol@507	-0.383402	27.4	6.8e-05	594.304	2	ERTQTKENK	XL:U-Alkene@28	-0.653763	27.9	0.0019	SDASO-Lc	inter-subunit
RPN3	E447	RPN7	K405	935.81	3	3.50742	1674.76	1	INHEDGFIETTEL	XL:U-Thiol@447	3.55842	8.6	0.15	556.818	2	VKQGDGLLTK	XL:U-Alkene@405	2.09415	14.7	0.00014	SDASO-Lc	inter-subunit
RPN3	E447	RPN7	K405	935.466	3	-6.63776	1674.76	1	INHEDGFIETTEL	XL:U-Thiol@447	3.91669	13	0.027	556.819	2	VKQGDGLLTK	XL:U-Alkene@405	-0.599726	28.4	2.4e-06	SDASO-Lc	inter-subunit
RPN3	T445|T446|E447|L448	RPN7	K405	935.81	3	3.44213	1674.77	1	INHEDGFIETTEL	XL:U-Thiol@445|XL:U-Thiol@446|XL:U-Thiol@447|XL:U-Thiol@448	0.931183	8.7	0.038	556.821	2	VKQGDGLLTK	XL:U-Alkene@405	-3.114	24.8	4.1e-05	SDASO-Lc	inter-subunit
RPN3	T445|T446	RPN7	K405	935.475	3	2.76768	1674.77	1	INHEDGFIETTEL	XL:U-Thiol@445|XL:U-Thiol@446	-0.0838843	14	0.0097	556.82	2	VKQGDGLLTK	XL:U-Alkene@405	-1.85686	27.6	1.7e-05	SDASO-Lc	inter-subunit
RPN3	T446|E447|L448	RPN7	K405	935.809	3	2.0057	1674.77	1	INHEDGFIETTEL	XL:U-Thiol@446|XL:U-Thiol@447|XL:U-Thiol@448	0.871473	13.2	0.022	556.819	2	VKQGDGLLTK	XL:U-Alkene@405	0.298232	36.1	1e-06	SDASO-Lc	inter-subunit
RPN3	T446|E447	RPN7	K405	935.477	3	4.59652	1674.77	1	INHEDGFIETTEL	XL:U-Thiol@446|XL:U-Thiol@447	0.931183	12.4	0.036	556.819	2	VKQGDGLLTK	XL:U-Alkene@405	-0.420135	32.1	7e-07	SDASO-Lc	inter-subunit
RPN3	T446|E447	RPN7	K405	936.139	3	-2.01919	1674.76	1	INHEDGFIETTEL	XL:U-Thiol@446|XL:U-Thiol@447	3.79726	7.2	0.98	556.819	2	VKQGDGLLTK	XL:U-Alkene@405	-0.958909	22.2	8.8e-05	SDASO-Lc	inter-subunit
RPN3	T446|E447	RPN7	K405	935.469	3	-3.11072	1674.77	1	INHEDGFIETTEL	XL:U-Thiol@446|XL:U-Thiol@447	1.40886	13.8	0.0096	556.819	2	VKQGDGLLTK	XL:U-Alkene@405	-0.240543	29.3	7e-08	SDASO-Lc	inter-subunit
RPN1	D476|Y477|V478	UBP6	K31	715.605	4	-1.32809	782.396	2	LLQDYVTNPDTK	XL:U-Thiol@476|XL:U-Thiol@477|XL:U-Thiol@478	-8.44006	20.3	0.0094	639.316	2	STDATSADLKSK	XL:U-Alkene@31	-2.43727	24.5	0.00045	SDASO-Lc	inter-subunit
RPN1	D476|Y477	UBP6	K31	715.357	4	2.75055	782.392	2	LLQDYVTNPDTK	XL:U-Thiol@476|XL:U-Thiol@477	-3.07195	24.5	0.0015	639.314	2	STDATSADLKSK	XL:U-Alkene@31	0.221826	18.4	0.0024	SDASO-Lc	inter-subunit
RPN1	Y477|V478	UBP6	K31	715.355	4	-0.410794	782.392	2	LLQDYVTNPDTK	XL:U-Thiol@477|XL:U-Thiol@478	-2.43289	26.8	0.00036	639.314	2	STDATSADLKSK	XL:U-Alkene@31	1.00392	20.2	0.001	SDASO-Lc	inter-subunit
RPN1	S460|G461|V462|H463|D464|G465|E466	UBP6	K66	961.165	3	3.85167	989.5	2	GIGISASGVHDGEVEPALL	XL:U-Thiol@460|XL:U-Thiol@461|XL:U-Thiol@462|XL:U-Thiol@463|XL:U-Thiol@464|XL:U-Thiol@465|XL:U-Thiol@466	1.04893	15.7	0.061	886.472	1	IKPGSTVM	XL:U-Alkene@66	-2.79621	6.9	0.65	SDASO-Lc	inter-subunit
RPN3	E444|T445|T446|E447|L448	RPN7	K405	973.169	3	2.23545	1787.85	1	INHEDGFIETTELL	XL:U-Thiol@444|XL:U-Thiol@445|XL:U-Thiol@446|XL:U-Thiol@447|XL:U-Thiol@448	0.180944	14.2	0.13	556.819	2	VKQGDGLLTK	XL:U-Alkene@405	0.477823	26.1	1.3e-06	SDASO-Lc	inter-subunit
RPN3	E444|T445|T446|E447	RPN7	K405	973.166	3	-1.28041	1787.85	1	INHEDGFIETTELL	XL:U-Thiol@444|XL:U-Thiol@445|XL:U-Thiol@446|XL:U-Thiol@447	1.63521	11	0.79	556.82	2	VKQGDGLLTK	XL:U-Alkene@405	-1.67727	27.4	0.00018	SDASO-Lc	inter-subunit
RPN3	E447	RPN7	K405	973.499	3	-2.32527	1787.85	1	INHEDGFIETTELL	XL:U-Thiol@447	1.07587	14.1	0.014	556.821	2	VKQGDGLLTK	XL:U-Alkene@405	-3.65277	30.2	6.2e-06	SDASO-Lc	inter-subunit
RPN3	E447	RPN7	K405	973.505	3	3.38602	1787.86	1	INHEDGFIETTELL	XL:U-Thiol@447	-2.83943	13	0.038	1112.63	1	VKQGDGLLTK	XL:U-Alkene@405	-0.758875	17.2	0.00026	SDASO-Lc	inter-subunit
RPN3	I443|T445|T446|E447	RPN7	K405	973.502	3	0.436233	1787.85	1	INHEDGFIETTELL	XL:U-Thiol@443|XL:U-Thiol@445|XL:U-Thiol@446|XL:U-Thiol@447	-0.098721	13.9	0.17	556.819	2	VKQGDGLLTK	XL:U-Alkene@405	-0.599726	19.7	0.00015	SDASO-Lc	inter-subunit
RPN3	T445|T446|E447|L448	RPN7	K405	973.166	3	-0.778141	1787.85	1	INHEDGFIETTELL	XL:U-Thiol@445|XL:U-Thiol@446|XL:U-Thiol@447|XL:U-Thiol@448	1.46741	11.1	0.32	556.82	2	VKQGDGLLTK	XL:U-Alkene@405	-2.39564	25.8	6.7e-05	SDASO-Lc	inter-subunit
RPN3	T446|E447	RPN7	K405	973.167	3	0.414737	1787.86	1	INHEDGFIETTELL	XL:U-Thiol@446|XL:U-Thiol@447	-3.28689	13.3	0.051	556.82	2	VKQGDGLLTK	XL:U-Alkene@405	-2.03646	29.9	1.8e-06	SDASO-Lc	inter-subunit
RPN3	T446|E447	RPN7	K405	973.512	3	11.3567	1787.85	1	INHEDGFIETTELL	XL:U-Thiol@446|XL:U-Thiol@447	-0.713984	13.3	0.09	556.818	2	VKQGDGLLTK	XL:U-Alkene@405	0.657415	27.9	6.9e-06	SDASO-Lc	inter-subunit
RPN3	H472|D473|E474	RPT6	K54	732.102	4	-2.3012	647.283	2	FANQLHDEY	XL:U-Thiol@472|XL:U-Thiol@473|XL:U-Thiol@474	-1.91498	15.9	0.014	807.922	2	EAQRNALNDKVRF	XL:U-Alkene@54	-0.983519	26.6	8.9e-05	SDASO-Lc	inter-subunit
RPN3	H472|D473|E474	RPT6	K54	732.102	4	-3.05256	647.282	2	FANQLHDEY	XL:U-Thiol@472|XL:U-Thiol@473|XL:U-Thiol@474	0.0934156	11.8	0.1	807.921	2	EAQRNALNDKVRF	XL:U-Alkene@54	0.00667671	22.9	0.00091	SDASO-Lc	inter-subunit
RPN3	H472|D473	RPT6	K54	732.355	4	0.391749	647.283	2	FANQLHDEY	XL:U-Thiol@472|XL:U-Thiol@473	-1.606	11.7	0.21	807.921	2	EAQRNALNDKVRF	XL:U-Alkene@54	-0.73597	20.1	0.0015	SDASO-Lc	inter-subunit
RPN3	H472	RPT6	K54	732.355	4	0.558661	647.284	2	FANQLHDEY	XL:U-Thiol@472	-3.61438	14.3	0.032	807.92	2	EAQRNALNDKVRF	XL:U-Alkene@54	0.254226	23.5	9.4e-05	SDASO-Lc	inter-subunit
RPN3	L471|H472|D473|E474	RPT6	K54	732.104	4	-0.297579	647.281	2	FANQLHDEY	XL:U-Thiol@471|XL:U-Thiol@472|XL:U-Thiol@473|XL:U-Thiol@474	1.32935	9.6	0.71	807.921	2	EAQRNALNDKVRF	XL:U-Alkene@54	-0.117098	18.8	0.013	SDASO-Lc	inter-subunit
RPN3	L471|H472|D473|E474	RPT6	K54	732.106	4	3.12528	647.285	2	FANQLHDEY	XL:U-Thiol@471|XL:U-Thiol@472|XL:U-Thiol@473|XL:U-Thiol@474	-4.85031	15	0.016	807.923	2	EAQRNALNDKVRF	XL:U-Alkene@54	-2.46881	21.4	0.00021	SDASO-Lc	inter-subunit
RPT5	K139|K141	RPT4	N93|D94	742.647	4	-1.732	692.057	3	VGLVDPDKLKPNDLVGVNK	XL:U-Alkene@139|XL:U-Alkene@141	-1.16073	18.1	0.0073	894.424	1	TENDIK	XL:U-Sulfenic*@93|XL:U-Sulfenic*@94	-0.100281	6	0.04	SDASO-Lc	inter-subunit
RPT5	K139	RPT4	D94	742.648	4	-0.579833	692.057	3	VGLVDPDKLKPNDLVGVNK	XL:U-Alkene@139	-1.01624	19.2	0.0012	876.412	1	TENDIK	XL:U-Thiol@94	1.87162	8.6	0.59	SDASO-Lc	inter-subunit
RPT5	K139	RPT4	D94	742.65	4	2.21828	692.058	3	VGLVDPDKLKPNDLVGVNK	XL:U-Alkene@139	-2.6057	25.3	0.00019	876.416	1	TENDIK	XL:U-Thiol@94	-3.14884	9.8	0.17	SDASO-Lc	inter-subunit
RPT5	K139	RPT4	D94|I95	742.648	4	-0.250643	692.055	3	VGLVDPDKLKPNDLVGVNK	XL:U-Alkene@139	1.15122	25.3	0.00024	876.411	1	TENDIK	XL:U-Thiol@94|XL:U-Thiol@95	1.98572	7.9	0.89	SDASO-Lc	inter-subunit
RPT5	K139	RPT4	T91|E92|N93	742.898	4	-1.29879	692.056	3	VGLVDPDKLKPNDLVGVNK	XL:U-Alkene@139	0.717726	15.2	0.01	876.411	1	TENDIK	XL:U-Thiol@91|XL:U-Thiol@92|XL:U-Thiol@93	2.09982	9.3	0.69	SDASO-Lc	inter-subunit
RPN8	K228	RPN5	E421|L422	748.377	4	-1.70697	860.451	1	GKLQDVF	XL:U-Alkene@228	-0.23204	10.8	0.073	705.017	3	SHNVDELLEHIETIGHL	XL:U-Thiol@421|XL:U-Thiol@422	0.574031	29.4	2.3e-05	SDASO-Lc	inter-subunit
RPN8	K228	RPN5	E421|L422|L423|E424	748.626	4	-4.54265	860.45	1	GKLQDVF	XL:U-Alkene@228	1.2788	8.7	0.7	705.018	3	SHNVDELLEHIETIGHL	XL:U-Thiol@421|XL:U-Thiol@422|XL:U-Thiol@423|XL:U-Thiol@424	-0.560692	18.2	0.097	SDASO-Lc	inter-subunit
RPN11	K267	RPN8	E293	1006.51	3	-2.04066	1464.72	1	ELTEEELKTRY	XL:U-Alkene@267	0.560664	9.4	0.11	1552.79	1	SIIAFDDLIENK	XL:U-Sulfenic*@293	1.3672	12.8	0.005	SDASO-Lc	inter-subunit
RPT6	V361|C362	RPN7	K152;K156;S157|L158	1132.19	3	15.9191	959.903	2	NGCSGADVKGVCTEAGMY	XL:U-Thiol@361|XL:U-Thiol@362	-9.23336	9.3	0.48	1458.71	1	DNAEKTLGKSL	XL:U-Alkene@152;XL:U-Alkene@156;XL:U-Sulfenic@157|XL:U-Sulfenic@158	0.948284	12.2	0.042	SDASO-Lc	inter-subunit
RPT1	K50	RPN1	E163	794.409	4	2.61876	571.808	2	LKQTENDLK	XL:U-Alkene@50	-2.87569	23.9	8.2e-05	1007.5	2	HLALEIGEVYNDQVEK	XL:U-Thiol@163	-2.543	47.9	2e-09	SDASO-Lc	inter-subunit
RPN11	K278	RPN8	D289|D290	1063.2	3	3.62445	1083.55	2	KHLSETADETLENNIVSVL	XL:U-Alkene@278	-2.21434	15.6	0.027	1003.48	1	DDLIENK	XL:U-Thiol@289|XL:U-Thiol@290	1.16481	11.1	0.44	SDASO-Lc	inter-subunit
RPN11	K278	RPN8	D289|D290	1063.2	3	0.406602	1083.54	2	KHLSETADETLENNIVSVL	XL:U-Alkene@278	5.35341	17.6	0.0058	1003.48	1	DDLIENK	XL:U-Thiol@289|XL:U-Thiol@290	-7.30569	12.8	0.62	SDASO-Lc	inter-subunit
ACC1	E435|F436	RPN7	K111;K116	1154.88	3	-2.55996	1918.8	1	YGMNPHSASEIDFEF	XL:U-Sulfenic@435|XL:U-Sulfenic@436	-1.19187	5	0.91	675.885	2	IKELNEKIQK	XL:U-Alkene@111;XL:U-Alkene@116	-0.199808	27.4	1.2e-05	SDASO-Lc	inter-subunit
SEM1	K13;A10|Q11|S12|I14	RPN9	K145;A146|R147	1140.26	3	-2.70348	1009.51	2	MSTDVAAAQAQSKIDLTK	Acetyl+Met-loss@1;XL:U-Alkene@13;XL:U-Sulfenic*@10|XL:U-Sulfenic*@11|XL:U-Sulfenic*@12|XL:U-Sulfenic*@14	-1.69366	37.9	8.8e-07	1400.74	1	KNDLVKARDL	XL:U-Alkene@145;XL:U-Sulfenic*@146|XL:U-Sulfenic*@147	12.7558	10.2	0.81	SDASO-Lc	inter-subunit
RPN2	K538;M539	UBP6	E475;K476	1170.9	3	3.58858	859.925	2	GRQELADDLITKM	XL:U-Alkene@538;XL:U-Sulfenic@539	0.756496	21.8	0.00047	1791.83	1	EKIESLAGGGESDSAL	XL:U-Sulfenic@475;XL:U-Alkene@476	2.14453	11	0.026	SDASO-Lc	inter-subunit
RPN2	K538;M539	UBP6	K476;L490	1170.56	3	0.649157	859.925	2	GRQELADDLITKM	XL:U-Alkene@538;XL:U-Sulfenic@539	1.33794	16	0.02	1791.83	1	EKIESLAGGGESDSAL	XL:U-Alkene@476;XL:U-Sulfenic@490	1.75387	12.5	0.005	SDASO-Lc	inter-subunit
RPN2	K538;M539	UBP6	K476;L490	1170.9	3	0.562616	859.926	2	GRQELADDLITKM	XL:U-Alkene@538;XL:U-Sulfenic@539	-0.173817	16	0.025	1791.83	1	EKIESLAGGGESDSAL	XL:U-Alkene@476;XL:U-Sulfenic@490	1.41902	11	0.017	SDASO-Lc	inter-subunit
RPN2	K538;T537|M539	UBP6	K476;A489|L490	1170.56	3	-0.18583	859.925	2	GRQELADDLITKM	XL:U-Alkene@538;XL:U-Sulfenic@537|XL:U-Sulfenic@539	0.756496	17.5	0.016	1791.83	1	EKIESLAGGGESDSAL	XL:U-Alkene@476;XL:U-Sulfenic@489|XL:U-Sulfenic@490	0.526073	12.6	0.016	SDASO-Lc	inter-subunit
RPN2	K538;T537|M539	UBP6	K476;L490	1170.89	3	-2.56769	859.927	2	GRQELADDLITKM	XL:U-Alkene@538;XL:U-Sulfenic@537|XL:U-Sulfenic@539	-0.638973	18.5	0.0062	1791.83	1	EKIESLAGGGESDSAL	XL:U-Alkene@476;XL:U-Sulfenic@490	-0.366869	10.8	0.093	SDASO-Lc	inter-subunit
RPN2	K538;T537|M539	UBP6	K476;L490	1170.9	3	0.666959	859.925	2	GRQELADDLITKM	XL:U-Alkene@538;XL:U-Sulfenic*@537|XL:U-Sulfenic*@539	0.872785	21	0.0016	1791.83	1	EKIESLAGGGESDSAL	XL:U-Alkene@476;XL:U-Sulfenic*@490	1.41902	13	0.0086	SDASO-Lc	inter-subunit
SEM1	E61|E62|N63|W64	RPN3	K340	1097.16	3	-1.4728	1185	2	EENWDDVEVDDDFTNELK	XL:U-Thiol@61|XL:U-Thiol@62|XL:U-Thiol@63|XL:U-Thiol@64	-3.18543	24.3	2.2e-06	902.498	1	QKSLLPY	XL:U-Alkene@340	0.0559927	11.2	0.61	SDASO-Lc	inter-subunit
SEM1	E61|E62|N63|W64	RPN3	K340	1097.17	3	2.09078	1184.99	2	EENWDDVEVDDDFTNELK	XL:U-Thiol@61|XL:U-Thiol@62|XL:U-Thiol@63|XL:U-Thiol@64	-0.400612	28.6	7.1e-07	902.499	1	QKSLLPY	XL:U-Alkene@340	-0.941239	10.6	0.56	SDASO-Lc	inter-subunit
RPN2	K184;I186|N187	RPT5	K35	1182.93	3	0.467508	1967.93	1	LDQDSTSENVKIINY	XL:U-Alkene@184;XL:U-Sulfenic*@186|XL:U-Sulfenic*@187	-0.454459	12.4	0.048	693.394	2	AKLLDNEIRIF	XL:U-Alkene@35	-2.26494	12.3	0.033	SDASO-Lc	inter-subunit
RPN2	K184;N187	RPT5	K35	1182.6	3	4.47893	1967.92	1	LDQDSTSENVKIINY	XL:U-Alkene@184;XL:U-Sulfenic@187	4.06809	12.6	0.2	693.396	2	AKLLDNEIRIF	XL:U-Alkene@35	-4.86085	12.1	0.012	SDASO-Lc	inter-subunit
RPN12	K191;I185|D187|E188|I189|A190|N192|E194|L195	RPN6	K18;Y27	1178.23	3	0.0887592	844.93	2	SAIRDEIAKNTEL	XL:U-Alkene@191;XL:U-Sulfenic*@185|XL:U-Sulfenic*@187|XL:U-Sulfenic*@188|XL:U-Sulfenic*@189|XL:U-Sulfenic*@190|XL:U-Sulfenic*@192|XL:U-Sulfenic*@194|XL:U-Sulfenic*@195	-0.298885	17.9	0.013	1842.82	1	VNEKQYNEAEQVY	XL:U-Alkene@18;XL:U-Sulfenic*@27	1.03769	12.2	0.058	SDASO-Lc	inter-subunit
RPN12	K191;I189|A190	RPN6	K18;V26|Y27	1178.23	3	1.64416	844.929	2	SAIRDEIAKNTEL	XL:U-Alkene@191;XL:U-Sulfenic*@189|XL:U-Sulfenic*@190	0.29288	21.8	0.0022	1842.82	1	VNEKQYNEAEQVY	XL:U-Alkene@18;XL:U-Sulfenic*@26|XL:U-Sulfenic*@27	-0.590246	13.2	0.081	SDASO-Lc	inter-subunit
α1	G11|Y12|D13	α2	K17	1072.18	3	-5.41344	989.479	2	MSGAAAASAAGYDRHITIF	Acetyl+Met-loss@1;XL:U-Thiol@11|XL:U-Thiol@12|XL:U-Thiol@13	-1.31669	22.8	0.00064	1218.6	1	SPSGKLGQIDY	XL:U-Alkene@17	-0.123521	13.6	0.047	SDASO-Lc	inter-subunit
α1	G11|Y12|D13	α2	K17	1072.52	3	-0.3795	989.479	2	MSGAAAASAAGYDRHITIF	Acetyl+Met-loss@1;XL:U-Thiol@11|XL:U-Thiol@12|XL:U-Thiol@13	-1.21563	20.8	0.0066	1218.6	1	SPSGKLGQIDY	XL:U-Alkene@17	-2.33917	19	0.005	SDASO-Lc	inter-subunit
α1	G11|Y12|D13	α2	K17	1072.18	3	-8.03448	989.483	2	MSGAAAASAAGYDRHITIF	Acetyl+Met-loss@1;XL:U-Thiol@11|XL:U-Thiol@12|XL:U-Thiol@13	-5.25814	19	0.01	1218.6	1	SPSGKLGQIDY	XL:U-Alkene@17	0.122664	15	0.026	SDASO-Lc	inter-subunit
RPN2	K538;M539	RPN6	K18;Y27|L28	1225.25	3	-1.76775	859.925	2	GRQELADDLITKM	XL:U-Alkene@538;XL:U-Sulfenic@539	1.33794	20	0.0012	1955.9	1	VNEKQYNEAEQVYL	XL:U-Alkene@18;XL:U-Sulfenic@27|XL:U-Sulfenic@28	2.2886	15.4	0.03	SDASO-Lc	inter-subunit
RPN2	K538;T537|M539	RPN6	K18;L28	1225.92	3	-0.137928	859.926	2	GRQELADDLITKM	XL:U-Alkene@538;XL:U-Sulfenic@537|XL:U-Sulfenic@539	0.523918	22.8	0.00058	1955.9	1	VNEKQYNEAEQVYL	XL:U-Alkene@18;XL:U-Sulfenic@28	1.47056	14.2	0.063	SDASO-Lc	inter-subunit
RPN2	K538;T537|M539	RPN6	K18;L28	1225.59	3	1.9382	859.926	2	GRQELADDLITKM	XL:U-Alkene@538;XL:U-Sulfenic*@537|XL:U-Sulfenic*@539	-0.057528	18.6	0.0064	1955.9	1	VNEKQYNEAEQVYL	XL:U-Alkene@18;XL:U-Sulfenic*@28	1.47056	14.9	0.011	SDASO-Lc	inter-subunit
RPN3	H472	RPN11	K278	1159.9	3	4.92183	1311.57	1	FANQLHDEY	XL:U-Sulfenic*@472	-0.522685	23.1	1.5e-05	1083.55	2	KHLSETADETLENNIVSVL	XL:U-Alkene@278	-2.21434	30.5	2e-06	SDASO-Lc	inter-subunit
RPN3	H472	RPN11	K278	1159.88	3	-4.66361	1311.57	1	FANQLHDEY	XL:U-Sulfenic@472	-0.141462	11.5	0.067	1083.55	2	KHLSETADETLENNIVSVL	XL:U-Alkene@278	-2.12205	16.3	0.012	SDASO-Lc	inter-subunit
RPN3	H472	RPN11	K278	1159.9	3	6.29118	1311.57	1	FANQLHDEY	XL:U-Sulfenic@472	0.0110269	10.9	0.083	1083.55	2	KHLSETADETLENNIVSVL	XL:U-Alkene@278	0.462046	11	0.82	SDASO-Lc	inter-subunit
RPN3	H472	RPN11	K278	1160.22	3	-5.80245	1311.57	1	FANQLHDEY	XL:U-Sulfenic*@472	-0.141462	24.7	2.8e-06	1083.55	2	KHLSETADETLENNIVSVL	XL:U-Alkene@278	0.000599788	23	0.0016	SDASO-Lc	inter-subunit
RPN3	H472	RPN11	K278	1159.55	3	-0.889982	1293.56	1	FANQLHDEY	XL:U-Thiol@472	-1.51175	13.5	0.0038	1083.55	2	KHLSETADETLENNIVSVL	XL:U-Alkene@278	-0.830003	13.9	0.032	SDASO-Lc	inter-subunit
RPN3	N469|Q470|H472	RPN11	K278	1160.22	3	-0.958466	1311.56	1	FANQLHDEY	XL:U-Sulfenic@469|XL:U-Sulfenic@470|XL:U-Sulfenic@472	1.99339	8.8	0.68	1083.55	2	KHLSETADETLENNIVSVL	XL:U-Alkene@278	0.738914	13.5	0.093	SDASO-Lc	inter-subunit
RPN3	Q470|L471|H472	RPN11	K278	1160.55	3	-8.51975	1311.57	1	FANQLHDEY	XL:U-Sulfenic@470|XL:U-Sulfenic@471|XL:U-Sulfenic@472	1.61217	12.2	0.05	1083.56	2	KHLSETADETLENNIVSVL	XL:U-Alkene@278	-8.7668	14.6	0.076	SDASO-Lc	inter-subunit
RPN3	N290|E291	RPN7	K416	872.473	4	5.89912	1205.13	2	INAIQLDYSTANEYIIAAIR	XL:U-Thiol@290|XL:U-Thiol@291	-2.26928	27	7.7e-06	530.301	2	LQKYGAAVR	XL:U-Alkene@416	-1.23796	30	5.1e-05	SDASO-Lc	inter-subunit
RPN2	K911;E912|P913|V914|A915|L916	UBP6	K253;T251|V252|E254|N255|E256|S257|D258|S259	1254.92	3	-2.61485	769.905	2	RDREPKEPVAL	XL:U-Alkene@911;XL:U-Sulfenic@912|XL:U-Sulfenic@913|XL:U-Sulfenic@914|XL:U-Sulfenic@915|XL:U-Sulfenic@916	-2.03177	13.1	0.3	1112.48	2	DTANDNDITVKENESDSK	XL:U-Alkene@253;XL:U-Sulfenic@251|XL:U-Sulfenic@252|XL:U-Sulfenic@254|XL:U-Sulfenic@255|XL:U-Sulfenic@256|XL:U-Sulfenic@257|XL:U-Sulfenic@258|XL:U-Sulfenic@259	1.12814	8.9	0.34	SDASO-Lc	inter-subunit
RPN2	K911;P910|E912|A915|L916	UBP6	K253;E254	1254.59	3	-0.295275	769.904	2	RDREPKEPVAL	XL:U-Alkene@911;XL:U-Sulfenic*@910|XL:U-Sulfenic*@912|XL:U-Sulfenic*@915|XL:U-Sulfenic*@916	-1.64212	17.4	0.031	1112.48	2	DTANDNDITVKENESDSK	XL:U-Alkene@253;XL:U-Sulfenic*@254	0.498919	21	0.00023	SDASO-Lc	inter-subunit
RPN2	K911;P910|E912|L916	UBP6	K253;E254	1255.25	3	-3.4733	769.904	2	RDREPKEPVAL	XL:U-Alkene@911;XL:U-Sulfenic@910|XL:U-Sulfenic@912|XL:U-Sulfenic@916	-1.51223	18	0.044	1112.48	2	DTANDNDITVKENESDSK	XL:U-Alkene@253;XL:U-Sulfenic@254	-1.38875	18.3	0.011	SDASO-Lc	inter-subunit
RPN2	K911;P910|P913|V914|A915|L916	UBP6	K253;D243|T244|A245|N246|D247|N248|D249|I250	1254.59	3	2.72342	769.904	2	RDREPKEPVAL	XL:U-Alkene@911;XL:U-Sulfenic*@910|XL:U-Sulfenic*@913|XL:U-Sulfenic*@914|XL:U-Sulfenic*@915|XL:U-Sulfenic*@916	-1.51223	19.6	0.0084	1112.48	2	DTANDNDITVKENESDSK	XL:U-Alkene@253;XL:U-Sulfenic*@243|XL:U-Sulfenic*@244|XL:U-Sulfenic*@245|XL:U-Sulfenic*@246|XL:U-Sulfenic*@247|XL:U-Sulfenic*@248|XL:U-Sulfenic*@249|XL:U-Sulfenic*@250	-2.01797	20	0.00021	SDASO-Lc	inter-subunit
RPN12	K232;P227|I228|N230|S231|V233|Y234	RPN6	K18;Y27|L28	1291.96	3	-6.93445	959.5	2	ALERNWPIVNSKVY	XL:U-Alkene@232;XL:U-Sulfenic@227|XL:U-Sulfenic@228|XL:U-Sulfenic@230|XL:U-Sulfenic@231|XL:U-Sulfenic@233|XL:U-Sulfenic@234	-2.15573	11.7	0.32	1955.9	1	VNEKQYNEAEQVYL	XL:U-Alkene@18;XL:U-Sulfenic@27|XL:U-Sulfenic@28	0.294631	11.7	0.035	SDASO-Lc	inter-subunit
RPN12	K232;V229|N230|S231|V233|Y234	RPN6	K18;V26|Y27|L28	1291.63	3	-2.12886	959.5	2	ALERNWPIVNSKVY	XL:U-Alkene@232;XL:U-Sulfenic*@229|XL:U-Sulfenic*@230|XL:U-Sulfenic*@231|XL:U-Sulfenic*@233|XL:U-Sulfenic*@234	-2.15573	17.5	0.0097	1955.9	1	VNEKQYNEAEQVYL	XL:U-Alkene@18;XL:U-Sulfenic*@26|XL:U-Sulfenic*@27|XL:U-Sulfenic*@28	0.0901221	15.6	0.0092	SDASO-Lc	inter-subunit
RPN12	K232;V229|N230|S231|Y234	RPN6	K18;L28	1291.63	3	-2.88551	959.499	2	ALERNWPIVNSKVY	XL:U-Alkene@232;XL:U-Sulfenic@229|XL:U-Sulfenic@230|XL:U-Sulfenic@231|XL:U-Sulfenic@234	-1.21774	19.7	0.0019	1955.9	1	VNEKQYNEAEQVYL	XL:U-Alkene@18;XL:U-Sulfenic@28	1.1638	13.6	0.023	SDASO-Lc	inter-subunit
RPN12	K232;V233|Y234	RPN6	K18;Y27|L28	1291.62	3	-8.2767	959.499	2	ALERNWPIVNSKVY	XL:U-Alkene@232;XL:U-Sulfenic*@233|XL:U-Sulfenic*@234	-1.32196	22.4	0.00057	1955.9	1	VNEKQYNEAEQVYL	XL:U-Alkene@18;XL:U-Sulfenic*@27|XL:U-Sulfenic*@28	1.82845	18.7	0.0024	SDASO-Lc	inter-subunit
RPT4	K346;F361	RPN8	K61;D64|V65|W66	1321.3	3	-8.08945	1027.55	2	KVEIPLPNEAGRLEIF	XL:U-Alkene@346;XL:U-Sulfenic*@361	-0.677548	23.1	0.00018	1907.83	1	ALPFEEDEKNSDVW	XL:U-Alkene@61;XL:U-Sulfenic*@64|XL:U-Sulfenic*@65|XL:U-Sulfenic*@66	1.32506	14.2	0.0043	SDASO-Lc	inter-subunit
RPN11	K278;H279	RPN8	K7;P12|L13	1317.01	3	-1.45448	1171.08	2	KHLSETADETLENNIVSVL	XL:U-Alkene@278;XL:U-Sulfenic@279	-1.49379	14.4	0.038	1606.85	1	MSLQHEKVTIAPL	Acetyl+Met-loss@1;XL:U-Alkene@7;XL:U-Sulfenic@12|XL:U-Sulfenic@13	1.40764	12.8	0.011	SDASO-Lc	inter-subunit
RPN11	K278;L296	RPN8	K7;I10|A11|P12|L13	1316.67	3	0.106452	1171.08	2	KHLSETADETLENNIVSVL	XL:U-Alkene@278;XL:U-Sulfenic@296	-0.810659	13.1	0.19	1606.85	1	MSLQHEKVTIAPL	Acetyl+Met-loss@1;XL:U-Alkene@7;XL:U-Sulfenic@10|XL:U-Sulfenic@11|XL:U-Sulfenic@12|XL:U-Sulfenic@13	-2.26414	14.3	0.0054	SDASO-Lc	inter-subunit
RPN11	K278;S281|I292|V295|L296	RPN8	K7;A11|P12|L13	1316.33	3	-9.93254	1171.08	2	KHLSETADETLENNIVSVL	XL:U-Alkene@278;XL:U-Sulfenic@281|XL:U-Sulfenic@292|XL:U-Sulfenic@295|XL:U-Sulfenic@296	-0.0421406	14.7	0.082	1606.86	1	MSLQHEKVTIAPL	Acetyl+Met-loss@1;XL:U-Alkene@7;XL:U-Sulfenic@11|XL:U-Sulfenic@12|XL:U-Sulfenic@13	-3.57103	17.7	0.0003	SDASO-Lc	inter-subunit
RPN11	K278;T283|V295|L296	RPN8	K7;V8|I10|A11|P12|L13	1317	3	-6.46344	1171.09	2	KHLSETADETLENNIVSVL	XL:U-Alkene@278;XL:U-Sulfenic@283|XL:U-Sulfenic@295|XL:U-Sulfenic@296	-1.83535	11.9	0.36	1606.85	1	MSLQHEKVTIAPL	Acetyl+Met-loss@1;XL:U-Alkene@7;XL:U-Sulfenic@8|XL:U-Sulfenic@10|XL:U-Sulfenic@11|XL:U-Sulfenic@12|XL:U-Sulfenic@13	-1.89074	10.7	0.14	SDASO-Lc	inter-subunit
SEM1	K13;A8|Q9|A10|Q11|S12|I14	RPN9	K276	1326.36	3	1.5081	1009.51	2	MSTDVAAAQAQSKIDLTK	Acetyl+Met-loss@1;XL:U-Alkene@13;XL:U-Sulfenic*@8|XL:U-Sulfenic*@9|XL:U-Sulfenic*@10|XL:U-Sulfenic*@11|XL:U-Sulfenic*@12|XL:U-Sulfenic*@14	2.6649	23.4	0.0001	882.486	2	VQISKIPILAQHESF	XL:U-Alkene@276	2.7077	33.4	1.5e-06	SDASO-Lc	inter-subunit
SEM1	K13;S2|T3|D4|V5|A6|A7|Q9|Q11|S12	RPN9	K276	1326.02	3	-5.8776	1009.51	2	MSTDVAAAQAQSKIDLTK	Acetyl+Met-loss@1;XL:U-Alkene@13;XL:U-Sulfenic*@2|XL:U-Sulfenic*@3|XL:U-Sulfenic*@4|XL:U-Sulfenic*@5|XL:U-Sulfenic*@6|XL:U-Sulfenic*@7|XL:U-Sulfenic*@9|XL:U-Sulfenic*@11|XL:U-Sulfenic*@12	0.980904	26.1	0.00016	882.487	2	VQISKIPILAQHESF	XL:U-Alkene@276	1.46122	36.8	1.2e-06	SDASO-Lc	inter-subunit
UBP6	K253;E254	RPN8	K144;V138|A139|I140	1358.28	3	-3.53257	1112.48	2	DTANDNDITVKENESDSK	XL:U-Alkene@253;XL:U-Sulfenic*@254	0.40903	33.2	1.6e-07	924.951	2	VAIEQVKDDGTSTEK	XL:U-Alkene@144;XL:U-Sulfenic*@138|XL:U-Sulfenic*@139|XL:U-Sulfenic*@140	-3.09836	16.8	0.0035	SDASO-Lc	inter-subunit
RPN1	E727;K728	RPN3	K256;L257	1411.97	3	5.10608	1148.99	2	NDDEEEEKEAGIVDELAY	XL:U-Sulfenic@727;XL:U-Alkene@728	-1.35868	19.8	0.0005	1937.92	1	LNNGEVDSASDFISKL	XL:U-Alkene@256;XL:U-Sulfenic@257	-0.185269	8	0.84	SDASO-Lc	inter-subunit
RPT1	E60|A61	RPT2	K58	472.947	3	2.08201	721.355	1	DIEAR	XL:Z-Sulfenic*@60|XL:Z-Sulfenic*@61	-1.03117	10.5	0.0096	348.742	2	LKLLR	XL:Z-Alkene@58	-1.14173	15.8	0.016	SDASO-M	inter-subunit
RPT1	E60|A61	RPT2	K58	472.948	3	3.24596	721.355	1	DIEAR	XL:Z-Sulfenic@60|XL:Z-Sulfenic@61	-0.753915	9.5	0.085	348.742	2	LKLLR	XL:Z-Alkene@58	-0.281497	15.7	0.011	SDASO-M	inter-subunit
RPT1	E60|A61	RPT2	K58	472.946	3	-1.15121	721.355	1	DIEAR	XL:Z-Sulfenic*@60|XL:Z-Sulfenic*@61	-1.03117	14.4	0.0054	348.742	2	LKLLR	XL:Z-Alkene@58	-1.14173	17.8	0.0089	SDASO-M	inter-subunit
RPT1	E60|A61	RPT2	K58	472.946	3	0.0774135	721.355	1	DIEAR	XL:Z-Sulfenic*@60|XL:Z-Sulfenic*@61	-0.476659	13.9	0.0039	348.742	2	LKLLR	XL:Z-Alkene@58	-0.854986	14.9	0.0056	SDASO-M	inter-subunit
RPT1	E60|A61	RPT2	K58	472.946	3	0.0774135	721.355	1	DIEAR	XL:Z-Sulfenic*@60|XL:Z-Sulfenic*@61	-0.753915	14.1	0.0052	348.742	2	LKLLR	XL:Z-Alkene@58	-0.568242	18.8	0.007	SDASO-M	inter-subunit
RPT1	E60	RPT2	K58	472.948	3	3.43996	721.355	1	DIEAR	XL:Z-Sulfenic*@60	-1.30843	15.1	0.003	348.742	2	LKLLR	XL:Z-Alkene@58	-1.14173	14.7	0.016	SDASO-M	inter-subunit
RPT1	E60	RPT2	K58	472.945	3	-2.12117	721.355	1	DIEAR	XL:Z-Sulfenic*@60	-0.753915	14.2	0.0062	348.742	2	LKLLR	XL:Z-Alkene@58	-0.854986	16.7	0.0045	SDASO-M	inter-subunit
RPT1	E60	RPT2	K58	472.947	3	2.46999	721.355	1	DIEAR	XL:Z-Sulfenic*@60	-1.44705	17.5	0.0032	348.742	2	LKLLR	XL:Z-Alkene@58	-1.42848	16	0.013	SDASO-M	inter-subunit
RPT1	E60	RPT2	K58	472.946	3	0.336071	721.354	1	DIEAR	XL:Z-Sulfenic*@60	0.35511	12.3	0.0032	348.742	2	LKLLR	XL:Z-Alkene@58	-0.568242	16.7	0.0059	SDASO-M	inter-subunit
RPT1	E60	RPT2	K58	472.946	3	-0.116579	721.354	1	DIEAR	XL:Z-Sulfenic*@60	0.216481	13.1	0.00062	348.742	2	LKLLR	XL:Z-Alkene@58	-0.568242	16.8	0.0035	SDASO-M	inter-subunit
RPT1	E60	RPT2	K58	472.95	3	7.44914	721.356	1	DIEAR	XL:Z-Sulfenic*@60	-2.55607	13.6	0.0019	348.742	2	LKLLR	XL:Z-Alkene@58	-2.00196	15.5	0.0039	SDASO-M	inter-subunit
RPN12	E261	RPN9	K383	508.272	3	3.26615	835.46	1	TNIIEK	XL:Z-Sulfenic*@261	-1.53061	16.5	0.0017	344.676	2	KMEAR	XL:Z-Alkene@383	-1.15582	14.2	0.15	SDASO-M	inter-subunit
RPN12	E261	RPN9	K383	508.272	3	3.50679	835.46	1	TNIIEK	XL:Z-Sulfenic*@261	-1.77	18.4	0.0013	344.676	2	KMEAR	XL:Z-Alkene@383	-1.73607	14.8	0.19	SDASO-M	inter-subunit
RPN12	E261	RPN9	K383	381.456	4	3.09699	418.233	2	TNIIEK	XL:Z-Sulfenic*@261	-1.07869	20.6	0.0005	344.676	2	KMEAR	XL:Z-Alkene@383	-0.575562	16.2	0.044	SDASO-M	inter-subunit
RPN12	E261	RPN9	K383	508.271	3	2.12308	835.458	1	TNIIEK	XL:Z-Sulfenic*@261	0.384506	15.8	0.0098	344.675	2	KMEAR	XL:Z-Alkene@383	0.584949	14.9	0.13	SDASO-M	inter-subunit
RPN12	E261	RPN9	K383	508.27	3	-0.163043	835.459	1	TNIIEK	XL:Z-Sulfenic*@261	-0.0942725	15.3	0.00038	344.676	2	KMEAR	XL:Z-Alkene@383	-0.575562	14.2	0.038	SDASO-M	inter-subunit
RPN12	I260|E261	RPN9	K383	381.454	4	-0.111613	418.233	2	TNIIEK	XL:Z-Sulfenic*@260|XL:Z-Sulfenic*@261	-1.07869	23	0.00044	344.676	2	KMEAR	XL:Z-Alkene@383	-0.865689	15.6	0.32	SDASO-M	inter-subunit
RPN12	I260|E261	RPN9	K383	381.454	4	-0.191828	418.233	2	TNIIEK	XL:Z-Sulfenic*@260|XL:Z-Sulfenic*@261	-0.839592	18.3	0.0041	344.676	2	KMEAR	XL:Z-Alkene@383	-0.865689	15.9	0.15	SDASO-M	inter-subunit
RPN12	I260|E261	RPN9	K383	508.271	3	1.28083	835.459	1	TNIIEK	XL:Z-Sulfenic*@260|XL:Z-Sulfenic*@261	-0.692746	15.5	0.005	344.676	2	KMEAR	XL:Z-Alkene@383	-0.575562	14.6	0.25	SDASO-M	inter-subunit
RPN12	I260	RPN9	K383	381.456	4	3.73871	418.233	2	TNIIEK	XL:Z-Sulfenic*@260	-1.07869	20.5	0.0004	344.676	2	KMEAR	XL:Z-Alkene@383	-1.15582	13.4	0.49	SDASO-M	inter-subunit
RPT5	K66	RPT4	D94	508.581	3	1.32864	344.169	2	DNKEK	XL:Z-Alkene@66	-1.2678	14.2	0.11	837.403	1	TENDIK	XL:Z-Sulfenic*@94	-1.9103	16.5	0.0012	SDASO-M	inter-subunit
RPT5	K66	RPT4	E92|D94	508.58	3	0.667268	344.169	2	DNKEK	XL:Z-Alkene@66	-1.84891	16	0.13	837.406	1	TENDIK	XL:Z-Sulfenic*@92|XL:Z-Sulfenic*@94	-5.13454	8.1	0.53	SDASO-M	inter-subunit
RPT5	K66	RPT4	I95	381.688	4	3.46435	344.169	2	DNKEK	XL:Z-Alkene@66	-1.84891	17.7	0.013	419.205	2	TENDIK	XL:Z-Sulfenic*@95	-1.93607	11.4	0.17	SDASO-M	inter-subunit
RPT5	K66	RPT4	N93|D94|I95	381.687	4	0.738709	344.169	2	DNKEK	XL:Z-Alkene@66	-1.2678	18	0.012	419.205	2	TENDIK	XL:Z-Sulfenic*@93|XL:Z-Sulfenic*@94|XL:Z-Sulfenic*@95	-1.45898	15.8	0.069	SDASO-M	inter-subunit
RPT5	K70	RPT4	D94	512.27	3	4.7184	349.701	2	IKNNR	XL:Z-Alkene@70	-1.24305	13.5	0.008	837.403	1	TENDIK	XL:Z-Sulfenic*@94	-0.954969	14.7	0.0045	SDASO-M	inter-subunit
RPT5	K70	RPT4	D94	512.269	3	3.28582	349.701	2	IKNNR	XL:Z-Alkene@70	-1.24305	14.9	0.015	837.402	1	TENDIK	XL:Z-Sulfenic*@94	-0.716135	19.4	0.0016	SDASO-M	inter-subunit
RPT5	K70	RPT4	N93|D94	512.268	3	0.898184	349.701	2	IKNNR	XL:Z-Alkene@70	-0.671131	8.5	0.035	837.403	1	TENDIK	XL:Z-Sulfenic*@93|XL:Z-Sulfenic*@94	-1.79089	10.4	0.024	SDASO-M	inter-subunit
RPT5	K70	RPT4	N93|D94|I95	384.454	4	3.75468	349.701	2	IKNNR	XL:Z-Alkene@70	-1.81496	13.7	0.22	419.205	2	TENDIK	XL:Z-Sulfenic*@93|XL:Z-Sulfenic*@94|XL:Z-Sulfenic*@95	-1.69753	17.5	0.009	SDASO-M	inter-subunit
RPT5	K70	RPT4	N93|D94|I95	384.453	4	0.571171	349.701	2	IKNNR	XL:Z-Alkene@70	-1.24305	10.7	0.29	419.205	2	TENDIK	XL:Z-Sulfenic*@93|XL:Z-Sulfenic*@94|XL:Z-Sulfenic*@95	-1.22043	16.2	0.0083	SDASO-M	inter-subunit
RPN12	E261	RPN9	K383	385.454	4	2.95835	418.234	2	TNIIEK	XL:Z-Sulfenic*@261	-2.03509	17.5	0.00034	352.673	2	KMEAR	XL:Z-Alkene@383;Oxidation@384	-0.399994	14.9	0.35	SDASO-M	inter-subunit
RPN12	I260|E261	RPN9	K383	385.454	4	2.00579	418.233	2	TNIIEK	XL:Z-Sulfenic*@260|XL:Z-Sulfenic*@261	-0.36139	16.7	0.0013	352.673	2	KMEAR	XL:Z-Alkene@383;Oxidation@384	-0.967091	15.2	0.12	SDASO-M	inter-subunit
RPN12	I260|E261	RPN9	K383	385.454	4	2.32331	418.233	2	TNIIEK	XL:Z-Sulfenic@260|XL:Z-Sulfenic@261	-0.36139	10.7	0.089	352.673	2	KMEAR	XL:Z-Alkene@383;Oxidation@384	-0.967091	15.6	0.25	SDASO-M	inter-subunit
RPN12	I260|E261	RPN9	K383	385.454	4	2.24393	418.234	2	TNIIEK	XL:Z-Sulfenic*@260|XL:Z-Sulfenic*@261	-1.31779	10.2	0.32	352.673	2	KMEAR	XL:Z-Alkene@383;Oxidation@384	-0.967091	16.1	0.18	SDASO-M	inter-subunit
RPN9	K159	RPN8	E6	520.279	3	5.77824	658.378	1	TLDKK	XL:Z-Alkene@159	-1.56028	10.3	0.15	451.226	2	MSLQHEK	Acetyl+Met-loss@1;XL:Z-Sulfenic*@6	-0.985885	10.5	0.095	SDASO-M	inter-subunit
RPN9	K159	RPN8	E6	520.277	3	1.66432	658.377	1	TLDKK	XL:Z-Alkene@159	-1.2565	9.7	0.29	442.221	2	MSLQHEK	Acetyl+Met-loss@1;XL:Z-Thiol@6	-0.293648	14.2	0.027	SDASO-M	inter-subunit
RPT5	V301|Q302	RPT3	K87	521.273	3	2.6983	649.334	1	EVQR	XL:Z-Sulfenic*@301|XL:Z-Sulfenic*@302	-1.65281	5.1	0.19	457.241	2	AQEEVKR	XL:Z-Alkene@87	-0.761981	23.2	0.0027	SDASO-M	inter-subunit
RPT3	K87	RPT6	D60|E61	521.6	3	1.87155	457.241	2	AQEEVKR	XL:Z-Alkene@87	-0.980684	21.4	0.0059	650.318	1	DELR	XL:Z-Sulfenic*@60|XL:Z-Sulfenic*@61	-1.78011	9.6	0.089	SDASO-M	inter-subunit
RPT3	K87	RPT6	D60|E61	521.599	3	-0.35604	457.241	2	AQEEVKR	XL:Z-Alkene@87	-0.980684	24	0.0037	650.319	1	DELR	XL:Z-Sulfenic*@60|XL:Z-Sulfenic*@61	-2.24142	10.2	0.11	SDASO-M	inter-subunit
RPT3	K87	RPT6	D60|E61	521.601	3	2.22328	457.24	2	AQEEVKR	XL:Z-Alkene@87	-0.543278	22.8	0.0057	650.318	1	DELR	XL:Z-Sulfenic*@60|XL:Z-Sulfenic*@61	-1.31879	8.7	0.17	SDASO-M	inter-subunit
RPN3	K485	RPT6	E45	392.451	4	0.821801	417.206	2	YPEDKK	XL:Z-Alkene@485	-0.848173	23.2	0.046	367.697	2	LEAQR	XL:Z-Sulfenic*@45	-0.996607	12	0.4	SDASO-M	inter-subunit
RPN3	K485	RPT6	L44|E45	522.932	3	-0.534041	417.206	2	YPEDKK	XL:Z-Alkene@485	-1.80693	21.9	0.03	734.388	1	LEAQR	XL:Z-Sulfenic*@44|XL:Z-Sulfenic*@45	-2.46378	5.8	0.66	SDASO-M	inter-subunit
RPN3	K485	RPT6	L44|E45	392.452	4	1.60142	417.206	2	YPEDKK	XL:Z-Alkene@485	-1.80693	22	0.027	367.697	2	LEAQR	XL:Z-Sulfenic*@44|XL:Z-Sulfenic*@45	-1.81249	10.3	0.63	SDASO-M	inter-subunit
RPN3	K485	RPT6	L44|E45	392.703	4	2.4198	417.206	2	YPEDKK	XL:Z-Alkene@485	-0.848173	21.7	0.023	367.697	2	LEAQR	XL:Z-Sulfenic*@44|XL:Z-Sulfenic*@45	-0.996607	10.3	0.69	SDASO-M	inter-subunit
RPN3	K485	RPT6	L44|E45	522.932	3	-1.58652	417.206	2	YPEDKK	XL:Z-Alkene@485	-1.08786	19.4	0.024	734.387	1	LEAQR	XL:Z-Sulfenic*@44|XL:Z-Sulfenic*@45	-1.5106	12.3	0.049	SDASO-M	inter-subunit
RPT4	E92	RPN8	K86	398.961	4	1.78249	419.205	2	TENDIK	XL:Z-Sulfenic*@92	-1.22043	13.6	0.064	378.716	2	INAKEK	XL:Z-Alkene@86	-0.314151	17.9	0.0061	SDASO-M	inter-subunit
RPL16A	K159	α4	E92	404.217	4	1.54834	335.698	2	LEAKR	XL:Z-Alkene@159	-0.621691	14.3	0.37	472.735	2	VEAQSHR	XL:Z-Sulfenic*@92	-0.679733	22.8	0.00016	SDASO-M	inter-subunit
RPL16A	K159	α4	V91|E92	404.217	4	2.75933	335.697	2	LEAKR	XL:Z-Alkene@159	0.271971	11.5	0.72	463.729	2	VEAQSHR	XL:Z-Thiol@91|XL:Z-Thiol@92	0.201986	20.7	0.018	SDASO-M	inter-subunit
RPL16A	K159	α4	V91|E92	404.219	4	6.16523	335.697	2	LEAKR	XL:Z-Alkene@159	0.271971	12.5	0.46	463.729	2	VEAQSHR	XL:Z-Thiol@91|XL:Z-Thiol@92	0.633272	23.3	0.0055	SDASO-M	inter-subunit
RPL16A	K159	α4	V91|E92	404.217	4	2.83501	335.697	2	LEAKR	XL:Z-Alkene@159	1.16563	13.1	0.47	463.728	2	VEAQSHR	XL:Z-Thiol@91|XL:Z-Thiol@92	1.06456	21.6	0.015	SDASO-M	inter-subunit
RPL16A	K159	α4	V91|E92	404.215	4	-1.32776	335.697	2	LEAKR	XL:Z-Alkene@159	1.16563	11.9	0.5	463.728	2	VEAQSHR	XL:Z-Thiol@91|XL:Z-Thiol@92	1.2802	21.2	0.018	SDASO-M	inter-subunit
RPL16A	K159	α4	V91|E92	404.218	4	3.81894	335.698	2	LEAKR	XL:Z-Alkene@159	-0.621691	13.8	0.37	472.735	2	VEAQSHR	XL:Z-Sulfenic*@91|XL:Z-Sulfenic*@92	-0.891268	23.4	0.00075	SDASO-M	inter-subunit
RPL16A	K159	α4	V91|E92	404.217	4	2.98639	335.697	2	LEAKR	XL:Z-Alkene@159	0.271971	15.3	0.033	463.729	2	VEAQSHR	XL:Z-Thiol@91|XL:Z-Thiol@92	0.201986	22.8	0.0037	SDASO-M	inter-subunit
α4	E92	RLF2	K202	404.217	4	1.54834	472.735	2	VEAQSHR	XL:Z-Sulfenic*@92	-0.679733	22.8	0.00016	335.698	2	LEAKR	XL:Z-Alkene@202	-0.621691	14.3	0.37	SDASO-M	inter-subunit
α4	V91|E92	RLF2	K202	404.217	4	2.75933	463.729	2	VEAQSHR	XL:Z-Thiol@91|XL:Z-Thiol@92	0.201986	20.7	0.018	335.697	2	LEAKR	XL:Z-Alkene@202	0.271971	11.5	0.72	SDASO-M	inter-subunit
α4	V91|E92	RLF2	K202	404.219	4	6.16523	463.729	2	VEAQSHR	XL:Z-Thiol@91|XL:Z-Thiol@92	0.633272	23.3	0.0055	335.697	2	LEAKR	XL:Z-Alkene@202	0.271971	12.5	0.46	SDASO-M	inter-subunit
α4	V91|E92	RLF2	K202	404.217	4	2.83501	463.728	2	VEAQSHR	XL:Z-Thiol@91|XL:Z-Thiol@92	1.06456	21.6	0.015	335.697	2	LEAKR	XL:Z-Alkene@202	1.16563	13.1	0.47	SDASO-M	inter-subunit
α4	V91|E92	RLF2	K202	404.218	4	4.42444	472.735	2	VEAQSHR	XL:Z-Sulfenic*@91|XL:Z-Sulfenic*@92	-1.52587	20.9	0.001	335.698	2	LEAKR	XL:Z-Alkene@202	-0.919578	14.3	0.76	SDASO-M	inter-subunit
α4	V91|E92	RLF2	K202	404.215	4	-1.32776	463.728	2	VEAQSHR	XL:Z-Thiol@91|XL:Z-Thiol@92	1.2802	21.2	0.018	335.697	2	LEAKR	XL:Z-Alkene@202	1.16563	11.9	0.5	SDASO-M	inter-subunit
α4	V91|E92	RLF2	K202	404.218	4	3.81894	472.735	2	VEAQSHR	XL:Z-Sulfenic*@91|XL:Z-Sulfenic*@92	-0.891268	23.4	0.00075	335.698	2	LEAKR	XL:Z-Alkene@202	-0.621691	13.8	0.37	SDASO-M	inter-subunit
α4	V91|E92	RLF2	K202	404.217	4	2.98639	463.729	2	VEAQSHR	XL:Z-Thiol@91|XL:Z-Thiol@92	0.201986	22.8	0.0037	335.697	2	LEAKR	XL:Z-Alkene@202	0.271971	15.3	0.033	SDASO-M	inter-subunit
RPN11	E257|E258	RPN8	K300	540.618	3	5.92455	765.371	1	IEEEK	XL:Z-Sulfenic*@257|XL:Z-Sulfenic*@258	-2.69472	17	0.0096	428.238	2	KIQEQR	XL:Z-Alkene@300	-2.30729	14.5	0.12	SDASO-M	inter-subunit
RPN11	E258	RPN8	K300	540.614	3	-1.08829	765.368	1	IEEEK	XL:Z-Sulfenic*@258	1.48626	15.8	0.011	428.237	2	KIQEQR	XL:Z-Alkene@300	1.42895	14.3	0.13	SDASO-M	inter-subunit
RPN11	E258	RPN8	K300	540.616	3	1.62636	765.37	1	IEEEK	XL:Z-Sulfenic*@258	-0.212266	9.5	0.17	428.238	2	KIQEQR	XL:Z-Alkene@300	-0.906204	16.1	0.041	SDASO-M	inter-subunit
RPN11	E258	RPN8	K300	540.615	3	-0.0702971	765.37	1	IEEEK	XL:Z-Sulfenic*@258	-0.604234	13.3	0.021	428.238	2	KIQEQR	XL:Z-Alkene@300	-0.906204	13.9	0.16	SDASO-M	inter-subunit
RPN11	E258	RPN8	K300	540.949	3	-0.14432	765.37	1	IEEEK	XL:Z-Sulfenic*@258	-1.38817	16.5	0.019	428.238	2	KIQEQR	XL:Z-Alkene@300	-0.439174	13.6	0.3	SDASO-M	inter-subunit
RPN11	E258	RPN8	K300	540.616	3	1.51325	765.37	1	IEEEK	XL:Z-Sulfenic*@258	-1.25751	11.8	0.052	428.238	2	KIQEQR	XL:Z-Alkene@300	-1.13972	15.5	0.12	SDASO-M	inter-subunit
RPN11	E258	RPN8	K300	540.615	3	-0.522738	765.371	1	IEEEK	XL:Z-Sulfenic*@258	-1.91079	13.9	0.0068	428.238	2	KIQEQR	XL:Z-Alkene@300	-0.439174	12.1	0.12	SDASO-M	inter-subunit
RPN11	E258	RPN8	K300	540.616	3	2.53124	765.37	1	IEEEK	XL:Z-Sulfenic*@258	-1.12686	17.5	0.012	428.238	2	KIQEQR	XL:Z-Alkene@300	-0.439174	15.3	0.053	SDASO-M	inter-subunit
RPN11	E258	RPN8	K300	540.615	3	-0.183407	765.371	1	IEEEK	XL:Z-Sulfenic*@258	-2.04144	17.3	0.0093	428.238	2	KIQEQR	XL:Z-Alkene@300	-1.37323	15.2	0.029	SDASO-M	inter-subunit
RPN11	E258	RPN8	K300	540.95	3	1.09912	765.371	1	IEEEK	XL:Z-Sulfenic*@258	-1.64948	11.6	0.064	428.238	2	KIQEQR	XL:Z-Alkene@300	-0.439174	14	0.064	SDASO-M	inter-subunit
UBP6	E366|K367	RPN8	K300	540.617	3	-3.95552	765.37	1	EKNEK	XL:Z-Sulfenic*@366|XL:Z-Sulfenic*@367	14.2035	7.5	0.45	428.238	2	KIQEQR	XL:Z-Alkene@300	-1.37323	14.8	0.023	SDASO-M	inter-subunit
RPT1	E60	RPT2	K37	544.947	3	0.223534	721.355	1	DIEAR	XL:Z-Sulfenic*@60	-0.753915	10.1	0.048	456.743	2	KGGPATAEK	XL:Z-Alkene@37	-0.816422	28.4	0.00089	SDASO-M	inter-subunit
RPT1	E60	RPT2	K37	544.948	3	2.01889	721.356	1	DIEAR	XL:Z-Sulfenic*@60	-2.14019	14.2	0.002	456.743	2	KGGPATAEK	XL:Z-Alkene@37	-1.91113	34.1	8e-05	SDASO-M	inter-subunit
RPT4	A423|E424	RPT6	K59	546.309	3	9.07032	332.197	2	VAEVK	XL:Z-Sulfenic*@423|XL:Z-Sulfenic*@424	-17.6019	7.6	0.82	487.769	2	FIKDELR	XL:Z-Alkene@59	-0.728037	24.5	0.00084	SDASO-M	inter-subunit
RPT6	K59	MLP1	G80|L81	409.983	4	8.39062	487.769	2	FIKDELR	XL:Z-Alkene@59	-0.728037	27.2	0.0022	332.197	2	IDGLK	XL:Z-Sulfenic*@80|XL:Z-Sulfenic*@81	-17.6019	8.6	0.57	SDASO-M	inter-subunit
URA2	E250|L251	RPT6	K59	409.983	4	7.04746	332.196	2	GVELK	XL:Z-Sulfenic*@250|XL:Z-Sulfenic*@251	-16.3978	14.8	0.016	487.769	2	FIKDELR	XL:Z-Alkene@59	0.0920232	27.4	0.0039	SDASO-M	inter-subunit
URA2	E250|L251	RPT6	K59	409.983	4	7.79366	332.196	2	GVELK	XL:Z-Sulfenic*@250|XL:Z-Sulfenic*@251	-17.3009	9.7	0.29	487.769	2	FIKDELR	XL:Z-Alkene@59	-0.523022	25.4	0.0052	SDASO-M	inter-subunit
α4	I59|T60	RPT6	K59	409.982	4	5.03272	332.196	2	ITPSK	XL:Z-Sulfenic*@59|XL:Z-Sulfenic*@60	-16.9999	9.7	0.37	487.769	2	FIKDELR	XL:Z-Alkene@59	-0.318007	23.3	0.0061	SDASO-M	inter-subunit
RPT3	D70|E71	RPT6	K59	546.941	3	-4.28309	665.292	1	DEQR	XL:Z-Sulfenic*@70|XL:Z-Sulfenic*@71	-0.667522	7	0.054	487.769	2	FIKDELR	XL:Z-Alkene@59	-1.5481	20.1	0.016	SDASO-M	inter-subunit
RPT3	E71|Q72	RPT6	K59	547.279	3	1.90324	665.293	1	DEQR	XL:Z-Sulfenic*@71|XL:Z-Sulfenic*@72	-1.56938	7.8	0.039	487.77	2	FIKDELR	XL:Z-Alkene@59	-1.95813	13.1	0.042	SDASO-M	inter-subunit
RPT3	E71	RPT6	K59	546.612	3	6.86248	665.292	1	DEQR	XL:Z-Sulfenic*@71	-0.216592	5	0.14	487.77	2	FIKDELR	XL:Z-Alkene@59	-2.16314	20.8	0.012	SDASO-M	inter-subunit
RPT1	E53|L56	RPT2	K58	548.64	3	2.00078	948.435	1	QTENDLK	Gln->pyro-Glu@51;XL:Z-Sulfenic*@53|XL:Z-Sulfenic*@56	-0.918638	10.4	0.0043	348.742	2	LKLLR	XL:Z-Alkene@58	-0.568242	13.9	0.005	SDASO-M	inter-subunit
RPT1	T52|E53|N54|L56	RPT2	K58	548.641	3	4.11839	948.436	1	QTENDLK	Gln->pyro-Glu@51;XL:Z-Sulfenic*@52|XL:Z-Sulfenic*@53|XL:Z-Sulfenic*@54|XL:Z-Sulfenic*@56	-1.86757	7.5	0.013	348.742	2	LKLLR	XL:Z-Alkene@58	-0.854986	15	0.0036	SDASO-M	inter-subunit
RPT1	T52|E53	RPT2	K58	548.64	3	1.77788	948.435	1	QTENDLK	Gln->pyro-Glu@51;XL:Z-Sulfenic*@52|XL:Z-Sulfenic*@53	-0.918638	9.4	0.013	348.742	2	LKLLR	XL:Z-Alkene@58	-0.568242	18	0.0047	SDASO-M	inter-subunit
RPT1	T52|E53	RPT2	K58	548.639	3	-1.23135	948.434	1	QTENDLK	Gln->pyro-Glu@51;XL:Z-Sulfenic*@52|XL:Z-Sulfenic*@53	-0.602327	12.9	0.00041	348.742	2	LKLLR	XL:Z-Alkene@58	-0.281497	16.1	0.012	SDASO-M	inter-subunit
RPT1	T52|E53	RPT2	K58	548.642	3	4.67565	948.436	1	QTENDLK	Gln->pyro-Glu@51;XL:Z-Sulfenic*@52|XL:Z-Sulfenic*@53	-2.18388	7.4	0.027	348.742	2	LKLLR	XL:Z-Alkene@58	-2.00196	15.4	0.0032	SDASO-M	inter-subunit
RPT1	T52	RPT2	K58	548.976	3	3.93151	948.436	1	QTENDLK	Gln->pyro-Glu@51;XL:Z-Sulfenic*@52	-1.86757	12.6	0.00048	348.742	2	LKLLR	XL:Z-Alkene@58	-1.42848	15.5	0.0046	SDASO-M	inter-subunit
RPT1	E53|D55	RPT2	K58	415.988	4	1.49497	483.234	2	QTENDLK	XL:Z-Sulfenic*@53|XL:Z-Sulfenic*@55	-0.668099	16.3	0.0094	348.742	2	LKLLR	XL:Z-Alkene@58	-0.281497	15.5	0.009	SDASO-M	inter-subunit
RPT1	E53|N54|D55	RPT2	K58	415.988	4	1.49497	474.228	2	QTENDLK	XL:Z-Thiol@53|XL:Z-Thiol@54|XL:Z-Thiol@55	-0.0165492	16.3	0.14	348.742	2	LKLLR	XL:Z-Alkene@58	0.00524844	15.6	0.0089	SDASO-M	inter-subunit
RPT1	E53|N54|D55	RPT2	K58	415.989	4	1.71559	483.234	2	QTENDLK	XL:Z-Sulfenic@53|XL:Z-Sulfenic@54|XL:Z-Sulfenic@55	-0.0472817	13.6	0.079	348.742	2	LKLLR	XL:Z-Alkene@58	-0.281497	19.5	0.0089	SDASO-M	inter-subunit
RPT1	E53|N54|D55	RPT2	K58	415.989	4	2.23036	483.234	2	QTENDLK	XL:Z-Sulfenic*@53|XL:Z-Sulfenic*@54|XL:Z-Sulfenic*@55	-0.46116	15.6	0.0093	348.742	2	LKLLR	XL:Z-Alkene@58	-0.281497	15.7	0.011	SDASO-M	inter-subunit
RPT1	E53|N54	RPT2	K58	416.24	4	2.19353	483.234	2	QTENDLK	XL:Z-Sulfenic@53|XL:Z-Sulfenic@54	-1.28892	16.2	0.03	348.742	2	LKLLR	XL:Z-Alkene@58	-0.281497	15.3	0.0061	SDASO-M	inter-subunit
RPT1	E53	RPT2	K58	415.988	4	0.538949	483.234	2	QTENDLK	XL:Z-Sulfenic*@53	-1.08198	19.8	0.00041	348.742	2	LKLLR	XL:Z-Alkene@58	-0.568242	15.7	0.0041	SDASO-M	inter-subunit
RPT1	E53	RPT2	K58	415.989	4	1.9362	483.234	2	QTENDLK	XL:Z-Sulfenic*@53	0.366597	18	0.0032	348.741	2	LKLLR	XL:Z-Alkene@58	0.865485	15.1	0.01	SDASO-M	inter-subunit
RPT1	E53	RPT2	K58	415.989	4	3.407	483.235	2	QTENDLK	XL:Z-Sulfenic*@53	-1.49585	18.5	0.0041	348.742	2	LKLLR	XL:Z-Alkene@58	-0.854986	15.5	0.0091	SDASO-M	inter-subunit
RPT1	E53	RPT2	K58	415.989	4	2.00974	483.234	2	QTENDLK	XL:Z-Sulfenic*@53	-1.28892	16	0.022	348.742	2	LKLLR	XL:Z-Alkene@58	-1.14173	17	0.0033	SDASO-M	inter-subunit
RPT1	E53	RPT2	K58	415.987	4	-2.3291	483.234	2	QTENDLK	XL:Z-Sulfenic*@53	-0.46116	18.6	0.003	348.742	2	LKLLR	XL:Z-Alkene@58	0.291994	15.8	0.016	SDASO-M	inter-subunit
RPT1	E53	RPT2	K58	415.988	4	0.980188	483.235	2	QTENDLK	XL:Z-Sulfenic*@53	-2.11667	16.7	0.014	348.742	2	LKLLR	XL:Z-Alkene@58	-1.71522	15.4	0.02	SDASO-M	inter-subunit
RPT1	N54|D55	RPT2	K58	415.988	4	1.05373	483.234	2	QTENDLK	XL:Z-Sulfenic*@54|XL:Z-Sulfenic*@55	-0.46116	8.1	0.89	348.742	2	LKLLR	XL:Z-Alkene@58	-0.281497	15.1	0.0039	SDASO-M	inter-subunit
RPT1	N54|D55	RPT2	K58	415.989	4	1.9362	474.228	2	QTENDLK	XL:Z-Thiol@54|XL:Z-Thiol@55	0.405189	14.9	0.21	348.741	2	LKLLR	XL:Z-Alkene@58	0.865485	15.1	0.01	SDASO-M	inter-subunit
RPT1	N54|D55	RPT2	K58	415.988	4	1.49497	483.235	2	QTENDLK	XL:Z-Sulfenic*@54|XL:Z-Sulfenic*@55	-1.70279	15.7	0.037	348.742	2	LKLLR	XL:Z-Alkene@58	-1.14173	17.1	0.006	SDASO-M	inter-subunit
RPT1	T52|E53	RPT2	K58	554.315	3	1.24558	965.468	1	QTENDLK	XL:Z-Sulfenic*@52|XL:Z-Sulfenic*@53	-8.30909	5.3	0.14	348.742	2	LKLLR	XL:Z-Alkene@58	-0.568242	15.8	0.0091	SDASO-M	inter-subunit
RPT3	K87	RPN1	S757|L758	561.282	3	4.70576	457.241	2	AQEEVKR	XL:Z-Alkene@87	-1.63679	16.2	0.081	751.347	1	EMSLR	Oxidation@756;XL:Z-Thiol@757|XL:Z-Thiol@758	-0.456529	6.6	0.13	SDASO-M	inter-subunit
RPN9	K383;E385	RPN8	K198	468.747	4	0.971623	402.691	2	KMEAR	XL:Z-Alkene@383;Oxidation@384;XL:Z-Thiol@385	-2.43628	9.4	0.42	457.769	2	SLKGLQSK	XL:Z-Alkene@198	-0.120397	19.9	0.0023	SDASO-M	inter-subunit
α2	E113|A115	β3	K77	426.747	4	2.26922	488.792	2	LLVSEVAK	XL:Z-Sulfenic*@113|XL:Z-Sulfenic*@115	-1.98262	23.4	0.0002	364.701	2	LKEER	XL:Z-Alkene@77	-1.01189	17.8	0.0056	SDASO-M	inter-subunit
α2	E113|V114|A115	β3	K77	568.659	3	1.81109	976.574	1	LLVSEVAK	XL:Z-Sulfenic*@113|XL:Z-Sulfenic*@114|XL:Z-Sulfenic*@115	0.189802	14.1	6.6e-05	364.7	2	LKEER	XL:Z-Alkene@77	-0.463498	17.1	0.058	SDASO-M	inter-subunit
α2	E113|V114	β3	K77	426.746	4	0.4055	488.791	2	LLVSEVAK	XL:Z-Sulfenic*@113|XL:Z-Sulfenic*@114	-1.36886	27.1	0.00013	364.7	2	LKEER	XL:Z-Alkene@77	-0.463498	15.2	0.02	SDASO-M	inter-subunit
α2	E113	β3	K77	568.659	3	1.05844	976.577	1	LLVSEVAK	XL:Z-Sulfenic*@113	-2.67736	14.3	6.7e-05	364.701	2	LKEER	XL:Z-Alkene@77	-2.10868	15.9	0.074	SDASO-M	inter-subunit
α2	E113	β3	K77	568.66	3	3.42393	976.574	1	LLVSEVAK	XL:Z-Sulfenic*@113	0.189802	11.6	0.00058	364.7	2	LKEER	XL:Z-Alkene@77	-0.463498	15.8	0.1	SDASO-M	inter-subunit
α2	E113	β3	K77	568.66	3	2.13366	976.574	1	LLVSEVAK	XL:Z-Sulfenic*@113	0.0874034	17.1	3.6e-06	364.7	2	LKEER	XL:Z-Alkene@77	-0.463498	16.8	0.068	SDASO-M	inter-subunit
α2	E113	β3	K77	568.66	3	2.99384	976.575	1	LLVSEVAK	XL:Z-Sulfenic*@113	-0.42459	11.2	0.0014	364.701	2	LKEER	XL:Z-Alkene@77	-1.01189	16	0.049	SDASO-M	inter-subunit
α2	E113	β3	K77	568.659	3	1.27348	976.574	1	LLVSEVAK	XL:Z-Sulfenic*@113	-0.219793	19.7	9.9e-07	364.701	2	LKEER	XL:Z-Alkene@77	-1.01189	16.7	0.021	SDASO-M	inter-subunit
α2	E113	β3	K77	568.661	3	4.92924	976.574	1	LLVSEVAK	XL:Z-Sulfenic*@113	0.3946	18.4	1.1e-06	364.7	2	LKEER	XL:Z-Alkene@77	-0.189301	13.6	0.033	SDASO-M	inter-subunit
α2	E113	β3	K77	426.746	4	1.40904	488.792	2	LLVSEVAK	XL:Z-Sulfenic*@113	-1.77803	30.9	1e-06	364.7	2	LKEER	XL:Z-Alkene@77	-0.463498	15.4	0.065	SDASO-M	inter-subunit
α2	E113	β3	K77	568.661	3	4.17658	976.576	1	LLVSEVAK	XL:Z-Sulfenic*@113	-1.34618	16.5	1.3e-05	364.701	2	LKEER	XL:Z-Alkene@77	-1.83448	15.9	0.011	SDASO-M	inter-subunit
α2	E113	β3	K77	568.66	3	2.13366	976.573	1	LLVSEVAK	XL:Z-Sulfenic*@113	1.31619	17.3	6.6e-06	364.7	2	LKEER	XL:Z-Alkene@77	-0.737696	15.3	0.026	SDASO-M	inter-subunit
α2	E113	β3	K77	568.66	3	2.45623	976.574	1	LLVSEVAK	XL:Z-Sulfenic*@113	-0.322192	18.4	1.6e-07	364.7	2	LKEER	XL:Z-Alkene@77	-0.737696	17.7	0.06	SDASO-M	inter-subunit
α2	E113	β3	K77	568.66	3	3.3164	976.577	1	LLVSEVAK	XL:Z-Sulfenic*@113	-2.47256	13.6	0.00023	364.701	2	LKEER	XL:Z-Alkene@77	-1.01189	15.8	0.057	SDASO-M	inter-subunit
α2	E113	β3	K77	568.659	3	0.413302	976.578	1	LLVSEVAK	XL:Z-Sulfenic*@113	-3.49654	14.9	0.00038	364.701	2	LKEER	XL:Z-Alkene@77	-2.10868	15.8	0.031	SDASO-M	inter-subunit
α2	E113	β3	K77	568.661	3	5.35933	976.576	1	LLVSEVAK	XL:Z-Sulfenic*@113	-2.26776	15.4	2.4e-06	364.701	2	LKEER	XL:Z-Alkene@77	-1.01189	15.3	0.019	SDASO-M	inter-subunit
α2	E113	β3	K77	568.66	3	3.53145	976.577	1	LLVSEVAK	XL:Z-Sulfenic*@113	-2.67736	17.2	8.8e-06	364.701	2	LKEER	XL:Z-Alkene@77	-1.83448	16.2	0.058	SDASO-M	inter-subunit
α2	S112|E113|V114	β3	K77	426.747	4	2.98603	488.791	2	LLVSEVAK	XL:Z-Sulfenic*@112|XL:Z-Sulfenic*@113|XL:Z-Sulfenic*@114	-0.550516	25.3	0.0002	364.7	2	LKEER	XL:Z-Alkene@77	0.633293	14.6	0.048	SDASO-M	inter-subunit
α2	S112|E113|V114	β3	K77	426.747	4	2.19754	488.791	2	LLVSEVAK	XL:Z-Sulfenic*@112|XL:Z-Sulfenic*@113|XL:Z-Sulfenic*@114	-0.755102	14	0.0012	364.7	2	LKEER	XL:Z-Alkene@77	-0.737696	12.9	0.036	SDASO-M	inter-subunit
α2	S112|E113	β3	K77	426.746	4	-0.239634	488.792	2	LLVSEVAK	XL:Z-Sulfenic*@112|XL:Z-Sulfenic*@113	-1.77803	20.7	8.8e-05	364.7	2	LKEER	XL:Z-Alkene@77	-0.737696	16.1	0.042	SDASO-M	inter-subunit
α2	S112|E113	β3	K77	568.661	3	4.06906	976.576	1	LLVSEVAK	XL:Z-Sulfenic*@112|XL:Z-Sulfenic*@113	-1.65337	14.7	0.00011	364.701	2	LKEER	XL:Z-Alkene@77	-1.56029	16.2	0.026	SDASO-M	inter-subunit
α2	S112|E113	β3	K77	426.746	4	1.76745	488.791	2	LLVSEVAK	XL:Z-Sulfenic*@112|XL:Z-Sulfenic*@113	-0.959688	23.4	0.00016	364.7	2	LKEER	XL:Z-Alkene@77	0.084897	16.8	0.032	SDASO-M	inter-subunit
α2	S112|E113	β3	K77	426.746	4	1.69577	488.791	2	LLVSEVAK	XL:Z-Sulfenic*@112|XL:Z-Sulfenic*@113	-1.57345	20.1	0.0013	364.7	2	LKEER	XL:Z-Alkene@77	-0.189301	15.3	0.076	SDASO-M	inter-subunit
α2	S112|E113	β3	K77	568.659	3	0.413302	976.575	1	LLVSEVAK	XL:Z-Sulfenic*@112|XL:Z-Sulfenic*@113	-0.629388	12.8	6.1e-05	364.7	2	LKEER	XL:Z-Alkene@77	-0.737696	16.3	0.024	SDASO-M	inter-subunit
α2	S112|E113	β3	K77	568.66	3	3.10136	976.576	1	LLVSEVAK	XL:Z-Sulfenic*@112|XL:Z-Sulfenic*@113	-1.44858	15.7	2e-05	364.701	2	LKEER	XL:Z-Alkene@77	-1.28609	16.5	0.054	SDASO-M	inter-subunit
α2	S112|E113	β3	K77	568.66	3	2.24118	976.574	1	LLVSEVAK	XL:Z-Sulfenic*@112|XL:Z-Sulfenic*@113	-0.322192	17	3.7e-05	364.7	2	LKEER	XL:Z-Alkene@77	-0.463498	16.7	0.017	SDASO-M	inter-subunit
α2	S112|E113	β3	K77	568.659	3	1.16596	976.574	1	LLVSEVAK	XL:Z-Sulfenic@112|XL:Z-Sulfenic@113	0.292201	8.6	0.0052	364.7	2	LKEER	XL:Z-Alkene@77	-0.463498	17	0.035	SDASO-M	inter-subunit
α2	S112|E113	β3	K77	569.329	3	2.63479	976.576	1	LLVSEVAK	XL:Z-Sulfenic*@112|XL:Z-Sulfenic*@113	-1.44858	13.3	0.00044	364.701	2	LKEER	XL:Z-Alkene@77	-1.83448	16.1	0.019	SDASO-M	inter-subunit
α2	S112|E113	β3	K77	426.747	4	3.91789	488.792	2	LLVSEVAK	XL:Z-Sulfenic*@112|XL:Z-Sulfenic*@113	-1.98262	20.7	0.00028	364.701	2	LKEER	XL:Z-Alkene@77	-1.83448	15.3	0.12	SDASO-M	inter-subunit
α2	S112|E113	β3	K77	568.661	3	3.96154	976.574	1	LLVSEVAK	XL:Z-Sulfenic*@112|XL:Z-Sulfenic*@113	-0.322192	11.6	0.00068	364.701	2	LKEER	XL:Z-Alkene@77	-1.01189	13.5	0.065	SDASO-M	inter-subunit
α2	S112|E113	β3	K77	568.659	3	1.27348	976.575	1	LLVSEVAK	XL:Z-Sulfenic*@112|XL:Z-Sulfenic*@113	-0.629388	17.6	1.7e-05	364.7	2	LKEER	XL:Z-Alkene@77	-0.737696	16	0.023	SDASO-M	inter-subunit
α2	V111|S112|E113|V114	β3	K77	426.746	4	1.26568	488.791	2	LLVSEVAK	XL:Z-Sulfenic*@111|XL:Z-Sulfenic*@112|XL:Z-Sulfenic*@113|XL:Z-Sulfenic*@114	0.472417	23.2	0.00027	364.7	2	LKEER	XL:Z-Alkene@77	0.907491	15	0.073	SDASO-M	inter-subunit
α2	V111|S112|E113|V114	β3	K77	568.661	3	4.49915	976.575	1	LLVSEVAK	XL:Z-Sulfenic*@111|XL:Z-Sulfenic*@112|XL:Z-Sulfenic*@113|XL:Z-Sulfenic*@114	-0.936583	9.6	0.0073	364.701	2	LKEER	XL:Z-Alkene@77	-1.28609	14.8	0.035	SDASO-M	inter-subunit
α2	V111|S112|E113	β3	K77	426.746	4	1.05063	488.791	2	LLVSEVAK	XL:Z-Sulfenic@111|XL:Z-Sulfenic@112|XL:Z-Sulfenic@113	-0.959688	16.4	0.0033	364.7	2	LKEER	XL:Z-Alkene@77	0.084897	16	0.04	SDASO-M	inter-subunit
α2	V111|S112|E113	β3	K77	568.659	3	1.16596	976.575	1	LLVSEVAK	XL:Z-Sulfenic@111|XL:Z-Sulfenic@112|XL:Z-Sulfenic@113	-0.42459	6.5	0.11	364.7	2	LKEER	XL:Z-Alkene@77	-0.189301	15.9	0.028	SDASO-M	inter-subunit
α2	V111|S112|E113	β3	K77	568.661	3	4.06906	976.576	1	LLVSEVAK	XL:Z-Sulfenic*@111|XL:Z-Sulfenic*@112|XL:Z-Sulfenic*@113	-1.44858	10.5	0.00086	364.701	2	LKEER	XL:Z-Alkene@77	-1.28609	15.7	0.089	SDASO-M	inter-subunit
RPN3	K485	RPT6	E45|A46|Q47	431.727	4	-1.00918	417.205	2	YPEDKK	XL:Z-Alkene@485	0.589968	18.1	0.02	445.747	2	RLEAQR	XL:Z-Sulfenic*@45|XL:Z-Sulfenic*@46|XL:Z-Sulfenic*@47	0.648504	10.4	0.061	SDASO-M	inter-subunit
RPN3	K485	RPT6	E45|A46|Q47	431.477	4	0.442342	417.206	2	YPEDKK	XL:Z-Alkene@485	-0.608483	18.8	0.018	445.747	2	RLEAQR	XL:Z-Sulfenic*@45|XL:Z-Sulfenic*@46|XL:Z-Sulfenic*@47	-0.0245237	11.7	0.15	SDASO-M	inter-subunit
RPN3	K485	RPT6	E45|A46|Q47	431.477	4	2.21469	417.205	2	YPEDKK	XL:Z-Alkene@485	-0.129103	18.3	0.044	445.747	2	RLEAQR	XL:Z-Sulfenic*@45|XL:Z-Sulfenic*@46|XL:Z-Sulfenic*@47	-0.473208	13.3	0.036	SDASO-M	inter-subunit
RPN3	K485	RPT6	E45|A46|Q47	431.477	4	1.15128	417.205	2	YPEDKK	XL:Z-Alkene@485	-0.368793	20.2	0.051	445.747	2	RLEAQR	XL:Z-Sulfenic*@45|XL:Z-Sulfenic*@46|XL:Z-Sulfenic*@47	0.199819	14.1	0.087	SDASO-M	inter-subunit
RPN3	K485	RPT6	E45|Q47	431.223	4	-5.12702	417.206	2	YPEDKK	XL:Z-Alkene@485	-0.608483	18.3	0.021	445.747	2	RLEAQR	XL:Z-Sulfenic*@45|XL:Z-Sulfenic*@47	-0.248866	14.3	0.14	SDASO-M	inter-subunit
RPN3	K485	RPT6	Q47	431.477	4	2.14379	417.206	2	YPEDKK	XL:Z-Alkene@485	-0.608483	20.4	0.018	445.747	2	RLEAQR	XL:Z-Sulfenic*@47	-0.0245237	12.3	0.21	SDASO-M	inter-subunit
RPN3	K485	RPT6	R43|L44|E45|A46|Q47	574.967	3	0.76908	833.403	1	YPEDKK	XL:Z-Alkene@485	0.498924	14.1	0.22	445.747	2	RLEAQR	XL:Z-Sulfenic*@43|XL:Z-Sulfenic*@44|XL:Z-Sulfenic*@45|XL:Z-Sulfenic*@46|XL:Z-Sulfenic*@47	0.872847	13.1	0.1	SDASO-M	inter-subunit
RPN3	K485	RPT6	R43|L44|E45|Q47	574.966	3	-0.719689	833.404	1	YPEDKK	XL:Z-Alkene@485	-0.221015	16.1	0.11	445.747	2	RLEAQR	XL:Z-Sulfenic*@43|XL:Z-Sulfenic*@44|XL:Z-Sulfenic*@45|XL:Z-Sulfenic*@47	-0.248866	13.6	0.084	SDASO-M	inter-subunit
α4	E92	ACC1	K2151	432.488	4	1.68367	463.729	2	VEAQSHR	XL:Z-Thiol@92	-0.444944	21.7	0.0075	392.24	2	LEKIAR	XL:Z-Alkene@2151	-0.960397	13.3	0.73	SDASO-M	inter-subunit
α4	V91|E92	ACC1	K2151	576.314	3	0.701183	463.73	2	VEAQSHR	XL:Z-Thiol@91|XL:Z-Thiol@92	-1.7388	20.4	0.0058	783.472	1	LEKIAR	XL:Z-Alkene@2151	-0.165777	11	0.068	SDASO-M	inter-subunit
α4	V91|E92	ACC1	K2151	432.489	4	5.50297	463.729	2	VEAQSHR	XL:Z-Thiol@91|XL:Z-Thiol@92	0.201986	21.1	0.015	392.24	2	LEKIAR	XL:Z-Alkene@2151	-0.450505	11.1	0.83	SDASO-M	inter-subunit
α4	V91|E92	ACC1	K2151	576.313	3	-0.784099	463.729	2	VEAQSHR	XL:Z-Thiol@91|XL:Z-Thiol@92	0.417629	21.6	0.0096	783.472	1	LEKIAR	XL:Z-Alkene@2151	-0.165777	8.9	0.36	SDASO-M	inter-subunit
α4	V91|E92	ACC1	K2151	576.315	3	1.97428	463.729	2	VEAQSHR	XL:Z-Thiol@91|XL:Z-Thiol@92	-0.660587	20.7	0.011	783.473	1	LEKIAR	XL:Z-Alkene@2151	-2.08033	6.8	0.42	SDASO-M	inter-subunit
α4	V91|E92	ACC1	K2151	576.317	3	5.5814	463.729	2	VEAQSHR	XL:Z-Thiol@91|XL:Z-Thiol@92	-0.444944	17.7	0.059	783.473	1	LEKIAR	XL:Z-Alkene@2151	-1.18687	8.9	0.17	SDASO-M	inter-subunit
α4	V91|E92	ACC1	K2151	576.315	3	1.86819	463.73	2	VEAQSHR	XL:Z-Thiol@91|XL:Z-Thiol@92	-2.17008	14.8	0.26	783.474	1	LEKIAR	XL:Z-Alkene@2151	-2.97378	6.6	0.65	SDASO-M	inter-subunit
RPT3	K87	RPT4	S113|E114	588.963	3	4.38106	457.241	2	AQEEVKR	XL:Z-Alkene@87	-0.980684	18	0.025	852.402	1	ELSEEK	XL:Z-Sulfenic*@113|XL:Z-Sulfenic*@114	-0.157246	7.8	0.034	SDASO-M	inter-subunit
RPT5	I62;K63;K66	RPT4	D94	646.328	3	5.1469	550.787	2	IKDNKEK	XL:Z-Sulfenic*@62;XL:Z-Alkene@63;XL:Z-Alkene@66	-2.84653	10.2	0.01	837.4	1	TENDIK	XL:Z-Sulfenic*@94	1.43337	12.2	0.0028	SDASO-M	inter-subunit
RPT5	I62;K63;K66	RPT4	D94	646.328	3	5.33606	550.787	2	IKDNKEK	XL:Z-Sulfenic*@62;XL:Z-Alkene@63;XL:Z-Alkene@66	-2.1203	12.6	0.03	837.401	1	TENDIK	XL:Z-Sulfenic*@94	0.955703	11.3	0.0034	SDASO-M	inter-subunit
RPT5	I62;K63;K66	RPT4	D94	645.984	3	-9.26692	550.788	2	IKDNKEK	XL:Z-Sulfenic*@62;XL:Z-Alkene@63;XL:Z-Alkene@66	-3.3912	13.2	0.005	837.404	1	TENDIK	XL:Z-Sulfenic*@94	-2.38797	13.2	0.0076	SDASO-M	inter-subunit
RPT5	I62;K63;K66	RPT4	D94	646.327	3	3.0661	550.787	2	IKDNKEK	XL:Z-Sulfenic*@62;XL:Z-Alkene@63;XL:Z-Alkene@66	-1.57562	8.8	0.15	837.402	1	TENDIK	XL:Z-Sulfenic*@94	-0.716135	18.2	0.0005	SDASO-M	inter-subunit
RPT5	I62;K63;K66	RPT4	N93|D94|I95	646.325	3	0.323234	550.786	2	IKDNKEK	XL:Z-Sulfenic*@62;XL:Z-Alkene@63;XL:Z-Alkene@66	-1.03095	8.8	0.13	837.404	1	TENDIK	XL:Z-Sulfenic*@93|XL:Z-Sulfenic*@94|XL:Z-Sulfenic*@95	-2.98505	9.2	0.071	SDASO-M	inter-subunit
RPT5	K63;D64;K66	RPT4	T91|E92|N93|D94	646.327	3	2.87694	550.787	2	IKDNKEK	XL:Z-Alkene@63;XL:Z-Sulfenic*@64;XL:Z-Alkene@66	-2.30185	13.2	0.011	837.399	1	TENDIK	XL:Z-Sulfenic*@91|XL:Z-Sulfenic*@92|XL:Z-Sulfenic*@93|XL:Z-Sulfenic*@94	3.34405	8.4	0.28	SDASO-M	inter-subunit
RPT5	K63;K66;I62|D64	RPT4	E92|N93|D94|I95	646.324	3	-0.622582	550.788	2	IKDNKEK	XL:Z-Alkene@63;XL:Z-Alkene@66;XL:Z-Sulfenic@62|XL:Z-Sulfenic@64	-3.75432	8.3	0.22	837.404	1	TENDIK	XL:Z-Sulfenic@92|XL:Z-Sulfenic@93|XL:Z-Sulfenic@94|XL:Z-Sulfenic@95	-2.38797	5	0.66	SDASO-M	inter-subunit
RPT5	K63;K66	RPT4	D94	652.332	3	5.40895	491.764	2	IKDNKEK	XL:Z-Alkene@63;XL:Z-Alkene@66	-1.85624	25.7	0.00064	837.402	1	TENDIK	XL:Z-Sulfenic*@94	-0.835552	20.5	0.0004	SDASO-M	inter-subunit
RPT5	K63;K66	RPT4	D94	652.329	3	1.28572	491.764	2	IKDNKEK	XL:Z-Alkene@63;XL:Z-Alkene@66	-1.04284	20	0.007	837.402	1	TENDIK	XL:Z-Sulfenic*@94	-0.238468	18.3	0.0045	SDASO-M	inter-subunit
RPT5	K63;K66	RPT4	D94	652.986	3	-16.344	491.764	2	IKDNKEK	XL:Z-Alkene@63;XL:Z-Alkene@66	-2.05959	13.9	0.0044	837.403	1	TENDIK	XL:Z-Sulfenic*@94	-1.9103	14.4	0.018	SDASO-M	inter-subunit
β6	F87|K88|N89	α6	K102	442.009	4	-0.244993	489.781	2	RFKNSVK	XL:Z-Thiol@87|XL:Z-Thiol@88|XL:Z-Thiol@89	0.263851	14.8	0.36	385.231	2	KLAVER	XL:Z-Alkene@102	1.03383	17.7	0.0017	SDASO-M	inter-subunit
β6	R86|F87|K88	α6	K102	442.01	4	2.10783	489.782	2	RFKNSVK	XL:Z-Thiol@86|XL:Z-Thiol@87|XL:Z-Thiol@88	-1.16536	13.8	0.74	385.232	2	KLAVER	XL:Z-Alkene@102	-0.52368	19.1	0.001	SDASO-M	inter-subunit
RPN9	N117|G118	RPN8	K300	592.65	3	10.3362	461.239	2	QRNNGSK	XL:Z-Sulfenic*@117|XL:Z-Sulfenic*@118	-15.3865	15.6	0.071	855.468	1	KIQEQR	XL:Z-Alkene@300	-0.295291	14	0.0048	SDASO-M	inter-subunit
RPN11	E257|E258	RPN8	K300	592.651	3	3.62899	461.239	2	RIEEEK	XL:Z-Sulfenic*@257|XL:Z-Sulfenic*@258	-0.948484	12.2	0.55	855.467	1	KIQEQR	XL:Z-Alkene@300	0.522975	11	0.029	SDASO-M	inter-subunit
RPN11	E257|E258	RPN8	K300	592.648	3	-0.291182	461.239	2	RIEEEK	XL:Z-Sulfenic*@257|XL:Z-Sulfenic*@258	-0.948484	11.9	0.36	855.468	1	KIQEQR	XL:Z-Alkene@300	0.0553947	15.4	0.025	SDASO-M	inter-subunit
RPN11	E257|E258	RPN8	K300	444.739	4	1.83336	461.239	2	RIEEEK	XL:Z-Sulfenic*@257|XL:Z-Sulfenic*@258	-0.948484	13.2	0.39	428.238	2	KIQEQR	XL:Z-Alkene@300	-1.13972	15.6	0.061	SDASO-M	inter-subunit
RPN11	E257|E258	RPN8	K300	444.739	4	2.17723	461.24	2	RIEEEK	XL:Z-Sulfenic*@257|XL:Z-Sulfenic*@258	-1.5989	15.9	0.021	428.238	2	KIQEQR	XL:Z-Alkene@300	-1.60675	16.2	0.094	SDASO-M	inter-subunit
RPN11	E257|E258	RPN8	K300	444.739	4	0.801731	461.239	2	RIEEEK	XL:Z-Sulfenic*@257|XL:Z-Sulfenic*@258	-1.16529	13.6	0.21	428.238	2	KIQEQR	XL:Z-Alkene@300	-0.906204	15.7	0.073	SDASO-M	inter-subunit
RPN11	E257|E258	RPN8	K300	592.651	3	3.62899	461.239	2	RIEEEK	XL:Z-Sulfenic*@257|XL:Z-Sulfenic*@258	0.135552	11.8	0.58	855.468	1	KIQEQR	XL:Z-Alkene@300	-0.295291	12.7	0.017	SDASO-M	inter-subunit
RPN11	E258	RPN8	K300	592.65	3	2.39104	461.24	2	RIEEEK	XL:Z-Sulfenic*@258	-1.81571	15.1	0.06	855.469	1	KIQEQR	XL:Z-Alkene@300	-1.93182	13.2	0.096	SDASO-M	inter-subunit
RPT3	E85	RPT6	K59	598.982	3	0.0483297	821.405	1	AQEEVK	XL:Z-Sulfenic*@85	1.8087	13.8	0.00095	487.769	2	FIKDELR	XL:Z-Alkene@59	-1.13807	24.8	0.0095	SDASO-M	inter-subunit
RPT3	E85	RPT6	K59	598.982	3	0.354539	821.407	1	AQEEVK	XL:Z-Sulfenic*@85	0.104305	14.5	0.0011	487.769	2	FIKDELR	XL:Z-Alkene@59	-1.13807	27.5	0.0049	SDASO-M	inter-subunit
RPT3	E85	RPT6	K59	598.983	3	1.68145	821.407	1	AQEEVK	XL:Z-Sulfenic*@85	-0.382665	16.3	0.003	487.77	2	FIKDELR	XL:Z-Alkene@59	-1.95813	27.5	0.0036	SDASO-M	inter-subunit
β6	K233	β7	D197	605.974	3	-0.368652	505.764	2	KEFYELK	XL:Z-Alkene@233	-0.932855	25.3	0.0084	806.397	1	ESDIPK	XL:Z-Sulfenic*@197	-1.87669	12.8	0.013	SDASO-M	inter-subunit
β6	K233	β7	E195|S196	605.977	3	3.96962	505.763	2	KEFYELK	XL:Z-Alkene@233	-0.141972	24.8	0.0037	806.398	1	ESDIPK	XL:Z-Sulfenic@195|XL:Z-Sulfenic@196	-2.49673	9.8	0.2	SDASO-M	inter-subunit
β6	K233	β7	E195|S196	605.975	3	1.95182	505.763	2	KEFYELK	XL:Z-Alkene@233	-0.735135	24.4	0.0054	806.396	1	ESDIPK	XL:Z-Sulfenic@195|XL:Z-Sulfenic@196	-0.0165684	10.6	0.21	SDASO-M	inter-subunit
β6	K233	β7	E195|S196	606.312	3	5.11137	505.764	2	KEFYELK	XL:Z-Alkene@233	-2.71234	24.4	0.0065	806.398	1	ESDIPK	XL:Z-Sulfenic*@195|XL:Z-Sulfenic*@196	-2.12471	10.8	0.018	SDASO-M	inter-subunit
β6	K233	β7	E195|S196	605.974	3	0.236689	505.763	2	KEFYELK	XL:Z-Alkene@233	-0.339693	26.3	0.005	806.396	1	ESDIPK	XL:Z-Sulfenic@195|XL:Z-Sulfenic@196	-0.512602	8.6	0.12	SDASO-M	inter-subunit
β6	K233	β7	E195|S196|D197	605.976	3	2.55716	505.763	2	KEFYELK	XL:Z-Alkene@233	-0.141972	25.2	0.006	806.396	1	ESDIPK	XL:Z-Sulfenic@195|XL:Z-Sulfenic@196|XL:Z-Sulfenic@197	-0.140577	8.9	0.41	SDASO-M	inter-subunit
β6	K233	β7	E195|S196|D197	605.973	3	-1.78111	505.764	2	KEFYELK	XL:Z-Alkene@233	-1.13058	25.5	0.0027	806.397	1	ESDIPK	XL:Z-Sulfenic*@195|XL:Z-Sulfenic*@196|XL:Z-Sulfenic*@197	-1.87669	8.9	0.3	SDASO-M	inter-subunit
β6	K233	β7	E195|S196|D197	605.976	3	2.85983	505.763	2	KEFYELK	XL:Z-Alkene@233	-0.537414	26.3	0.0093	806.396	1	ESDIPK	XL:Z-Sulfenic@195|XL:Z-Sulfenic@196|XL:Z-Sulfenic@197	0.10744	9.9	0.78	SDASO-M	inter-subunit
β6	K233	β7	E195|S196|D197	605.974	3	0.0349086	505.764	2	KEFYELK	XL:Z-Alkene@233	-0.932855	24.5	0.011	806.397	1	ESDIPK	XL:Z-Sulfenic*@195|XL:Z-Sulfenic*@196|XL:Z-Sulfenic*@197	-1.62868	8.5	0.57	SDASO-M	inter-subunit
β6	K233	β7	E195|S196|I198	606.309	3	1.27967	505.763	2	KEFYELK	XL:Z-Alkene@233	-0.537414	26.3	0.0059	806.396	1	ESDIPK	XL:Z-Sulfenic@195|XL:Z-Sulfenic@196|XL:Z-Sulfenic@198	-0.636611	7.8	0.24	SDASO-M	inter-subunit
RPN12	E261	RPN9	K382;K383	507.52	4	1.00581	835.462	1	TNIIEK	XL:Z-Sulfenic*@261	-4.04418	11.8	0.082	352.855	3	LGKKMEAR	XL:Z-Alkene@382;XL:Z-Alkene@383;Oxidation@384	-1.12881	16.2	0.052	SDASO-M	inter-subunit
RPL4A	Q322|V323	RPT1	K50	630.027	3	5.44182	746.46	1	QVLLR	XL:Z-Sulfenic*@322|XL:Z-Sulfenic*@323	-1.65899	6	0.019	571.807	2	LKQTENDLK	XL:Z-Alkene@50	-1.6515	28.4	0.00051	SDASO-M	inter-subunit
RPL4A	Q322|V323	RPT1	K50	630.026	3	4.1804	746.461	1	QVLLR	XL:Z-Sulfenic*@322|XL:Z-Sulfenic*@323	-2.46278	8.9	0.023	571.807	2	LKQTENDLK	XL:Z-Alkene@50	-1.6515	26.6	0.00024	SDASO-M	inter-subunit
RPL4A	Q322|V323	RPT1	K50	630.026	3	4.08336	746.459	1	QVLLR	XL:Z-Sulfenic*@322|XL:Z-Sulfenic*@323	-0.587268	7.5	0.02	571.806	2	LKQTENDLK	XL:Z-Alkene@50	-0.777083	28.4	0.00021	SDASO-M	inter-subunit
α1	A101|A102|E103	α2	K91	632.987	3	1.12955	911.428	1	AEAAEFR	XL:Z-Sulfenic*@101|XL:Z-Sulfenic*@102|XL:Z-Sulfenic*@103	0.64048	9	0.0034	494.266	2	KVAHTSYK	XL:Z-Alkene@91	0.342675	25.9	0.00037	SDASO-M	inter-subunit
α1	A101|E103	α2	K91	633.322	3	2.61014	911.429	1	AEAAEFR	XL:Z-Sulfenic*@101|XL:Z-Sulfenic*@103	-0.89557	11.3	0.00072	494.267	2	KVAHTSYK	XL:Z-Alkene@91	-1.4782	25.9	0.00052	SDASO-M	inter-subunit
α1	A102|E103|F104	α2	K91	380.195	5	1.55014	456.218	2	AEAAEFR	XL:Z-Sulfenic@102|XL:Z-Sulfenic@103|XL:Z-Sulfenic@104	-1.02997	14.8	0.076	329.847	3	KVAHTSYK	XL:Z-Alkene@91	0.015376	20.1	0.0021	SDASO-M	inter-subunit
α1	A102|E103	α2	K91	633.323	3	3.1893	911.431	1	AEAAEFR	XL:Z-Sulfenic*@102|XL:Z-Sulfenic*@103	-2.3219	12	0.0011	494.268	2	KVAHTSYK	XL:Z-Alkene@91	-2.69212	25.3	0.00018	SDASO-M	inter-subunit
α1	A102|E103	α2	K91	633.324	3	5.40941	911.426	1	AEAAEFR	XL:Z-Sulfenic*@102|XL:Z-Sulfenic*@103	3.38344	9.6	0.011	494.267	2	KVAHTSYK	XL:Z-Alkene@91	-0.668925	24.7	4.7e-05	SDASO-M	inter-subunit
α1	A102|E103	α2	K91	633.325	3	6.27815	911.43	1	AEAAEFR	XL:Z-Sulfenic*@102|XL:Z-Sulfenic*@103	-1.77331	7.2	0.082	494.267	2	KVAHTSYK	XL:Z-Alkene@91	-0.871245	23.7	0.00081	SDASO-M	inter-subunit
α1	A102|E103	α2	K91	633.655	3	0.0371752	911.431	1	AEAAEFR	XL:Z-Sulfenic*@102|XL:Z-Sulfenic*@103	-2.87048	8.1	0.033	494.267	2	KVAHTSYK	XL:Z-Alkene@91	-2.08516	27.1	0.00052	SDASO-M	inter-subunit
α1	A102|E103	α2	K91	632.988	3	3.73715	911.433	1	AEAAEFR	XL:Z-Sulfenic*@102|XL:Z-Sulfenic*@103	-4.95511	8	0.017	494.266	2	KVAHTSYK	XL:Z-Alkene@91	-0.0619654	23.8	0.00027	SDASO-M	inter-subunit
α1	A102|E103	α2	K91	632.988	3	2.48164	911.429	1	AEAAEFR	XL:Z-Sulfenic@102|XL:Z-Sulfenic@103	-0.785852	9	0.033	494.267	2	KVAHTSYK	XL:Z-Alkene@91	-1.27588	25.8	0.0003	SDASO-M	inter-subunit
α1	A102|E103	α2	K91	633.32	3	-0.382193	911.43	1	AEAAEFR	XL:Z-Sulfenic@102|XL:Z-Sulfenic@103	-1.44416	10.2	0.034	494.267	2	KVAHTSYK	XL:Z-Alkene@91	-1.07356	25.9	6.6e-05	SDASO-M	inter-subunit
α1	A102	α2	K91	633.321	3	1.25876	911.43	1	AEAAEFR	XL:Z-Sulfenic@102	-1.66359	7.6	0.075	494.267	2	KVAHTSYK	XL:Z-Alkene@91	-1.4782	24.9	0.0013	SDASO-M	inter-subunit
α1	A99|A102|E103|F104	α2	K91	632.988	3	2.57822	911.429	1	AEAAEFR	XL:Z-Sulfenic*@99|XL:Z-Sulfenic*@102|XL:Z-Sulfenic*@103|XL:Z-Sulfenic*@104	-0.89557	6.4	0.063	494.267	2	KVAHTSYK	XL:Z-Alkene@91	-1.68052	22.9	0.0019	SDASO-M	inter-subunit
α1	A99|E100|A101|A102	α2	K91	633.322	3	2.1275	911.428	1	AEAAEFR	XL:Z-Sulfenic*@99|XL:Z-Sulfenic*@100|XL:Z-Sulfenic*@101|XL:Z-Sulfenic*@102	0.64048	5.2	0.24	494.267	2	KVAHTSYK	XL:Z-Alkene@91	-0.871245	26.7	0.00032	SDASO-M	inter-subunit
α1	A99|E100|A101	α2	K91	380.396	5	2.46743	456.219	2	AEAAEFR	XL:Z-Sulfenic*@99|XL:Z-Sulfenic*@100|XL:Z-Sulfenic*@101	-1.24916	17.2	0.00082	329.847	3	KVAHTSYK	XL:Z-Alkene@91	-0.590966	18.3	0.012	SDASO-M	inter-subunit
α1	A99|E100|A102|E103	α2	K91	633.321	3	1.16224	911.43	1	AEAAEFR	XL:Z-Sulfenic*@99|XL:Z-Sulfenic*@100|XL:Z-Sulfenic*@102|XL:Z-Sulfenic*@103	-1.77331	7.8	0.042	494.267	2	KVAHTSYK	XL:Z-Alkene@91	-0.668925	26.6	0.00033	SDASO-M	inter-subunit
α1	A99|E100|E103	α2	K91	633.324	3	5.02331	911.431	1	AEAAEFR	XL:Z-Sulfenic*@99|XL:Z-Sulfenic*@100|XL:Z-Sulfenic*@103	-2.65105	10.3	0.009	494.267	2	KVAHTSYK	XL:Z-Alkene@91	-1.88284	24.4	0.00037	SDASO-M	inter-subunit
α1	A99|E100|E103	α2	K91	633.321	3	0.679602	911.428	1	AEAAEFR	XL:Z-Sulfenic*@99|XL:Z-Sulfenic*@100|XL:Z-Sulfenic*@103	0.09189	10.2	0.0075	494.267	2	KVAHTSYK	XL:Z-Alkene@91	-2.28748	25.6	6.2e-05	SDASO-M	inter-subunit
α1	A99|E100	α2	K91	380.396	5	2.78918	456.218	2	AEAAEFR	XL:Z-Sulfenic*@99|XL:Z-Sulfenic*@100	-0.372386	21.5	1.3e-05	329.847	3	KVAHTSYK	XL:Z-Alkene@91	-0.894137	19.2	0.022	SDASO-M	inter-subunit
α1	A99|E100	α2	K91	380.396	5	0.778208	456.217	2	AEAAEFR	XL:Z-Sulfenic*@99|XL:Z-Sulfenic*@100	1.60036	18.4	0.0034	329.847	3	KVAHTSYK	XL:Z-Alkene@91	0.015376	17.3	0.059	SDASO-M	inter-subunit
α1	A99|E100	α2	K91	633.322	3	2.80319	911.428	1	AEAAEFR	XL:Z-Sulfenic*@99|XL:Z-Sulfenic*@100	0.09189	11.3	0.0011	494.267	2	KVAHTSYK	XL:Z-Alkene@91	-0.668925	25.5	0.00036	SDASO-M	inter-subunit
α1	A99|E100	α2	K91	380.396	5	1.26084	456.218	2	AEAAEFR	XL:Z-Sulfenic*@99|XL:Z-Sulfenic*@100	-0.372386	17.4	0.0021	329.847	3	KVAHTSYK	XL:Z-Alkene@91	0.015376	18.4	0.021	SDASO-M	inter-subunit
α1	A99|E100	α2	K91	633.323	3	3.86499	911.429	1	AEAAEFR	XL:Z-Sulfenic*@99|XL:Z-Sulfenic*@100	-0.127546	6.1	0.1	494.266	2	KVAHTSYK	XL:Z-Alkene@91	-0.264285	23.9	0.00023	SDASO-M	inter-subunit
α1	A99|E100	α2	K91	380.396	5	1.42172	456.218	2	AEAAEFR	XL:Z-Sulfenic*@99|XL:Z-Sulfenic*@100	0.504388	19.4	8.9e-05	329.847	3	KVAHTSYK	XL:Z-Alkene@91	0.015376	20	0.008	SDASO-M	inter-subunit
α1	A99|E100	α2	K91	380.396	5	2.06523	456.218	2	AEAAEFR	XL:Z-Sulfenic*@99|XL:Z-Sulfenic*@100	-0.153193	26.4	6.2e-05	329.846	3	KVAHTSYK	XL:Z-Alkene@91	0.621719	18.4	0.039	SDASO-M	inter-subunit
α1	A99|E100	α2	K91	633.324	3	5.89205	911.428	1	AEAAEFR	XL:Z-Sulfenic*@99|XL:Z-Sulfenic*@100	0.09189	7.7	0.011	494.267	2	KVAHTSYK	XL:Z-Alkene@91	-1.4782	25.7	0.00025	SDASO-M	inter-subunit
α1	A99|E100	α2	K91	633.321	3	0.390022	911.43	1	AEAAEFR	XL:Z-Sulfenic*@99|XL:Z-Sulfenic*@100	-1.22472	11.6	5.6e-05	494.267	2	KVAHTSYK	XL:Z-Alkene@91	-1.27588	26.5	0.00028	SDASO-M	inter-subunit
α1	A99	α2	K91	380.396	5	2.14567	456.217	2	AEAAEFR	XL:Z-Sulfenic*@99	0.942775	22.1	5.9e-06	329.846	3	KVAHTSYK	XL:Z-Alkene@91	0.924891	18.9	0.012	SDASO-M	inter-subunit
α1	A99	α2	K91	380.396	5	2.30655	456.218	2	AEAAEFR	XL:Z-Sulfenic@99	-1.02997	18	0.0015	329.847	3	KVAHTSYK	XL:Z-Alkene@91	-0.287795	18.4	0.015	SDASO-M	inter-subunit
α1	E103|F104	α2	K91	633.323	3	3.1893	911.429	1	AEAAEFR	XL:Z-Sulfenic*@103|XL:Z-Sulfenic*@104	-0.566417	9.1	0.0053	494.267	2	KVAHTSYK	XL:Z-Alkene@91	-1.68052	24.9	0.00016	SDASO-M	inter-subunit
α1	E103|F104	α2	K91	380.396	5	1.09996	456.218	2	AEAAEFR	XL:Z-Sulfenic*@103|XL:Z-Sulfenic*@104	0.504388	22.4	0.00087	329.847	3	KVAHTSYK	XL:Z-Alkene@91	0.015376	18.5	0.019	SDASO-M	inter-subunit
α1	E103|F104	α2	K91	380.395	5	0.61733	456.218	2	AEAAEFR	XL:Z-Sulfenic*@103|XL:Z-Sulfenic*@104	0.0660005	29.1	0.00054	329.847	3	KVAHTSYK	XL:Z-Alkene@91	-0.287795	17.6	0.054	SDASO-M	inter-subunit
α1	E103|F104	α2	K91	633.325	3	6.76079	911.43	1	AEAAEFR	XL:Z-Sulfenic*@103|XL:Z-Sulfenic*@104	-1.22472	14.6	0.006	494.267	2	KVAHTSYK	XL:Z-Alkene@91	-1.07356	29.3	6.7e-05	SDASO-M	inter-subunit
α1	E103	α2	K91	380.396	5	2.14567	456.219	2	AEAAEFR	XL:Z-Sulfenic*@103	-1.68754	27	0.00016	329.847	3	KVAHTSYK	XL:Z-Alkene@91	-1.19731	18.4	0.039	SDASO-M	inter-subunit
α1	E103	α2	K91	380.396	5	1.01953	456.218	2	AEAAEFR	XL:Z-Sulfenic*@103	0.723581	30.9	0.00012	329.847	3	KVAHTSYK	XL:Z-Alkene@91	0.015376	18.8	0.0055	SDASO-M	inter-subunit
α1	E103	α2	K91	380.396	5	1.26084	456.218	2	AEAAEFR	XL:Z-Sulfenic*@103	0.285194	31.6	2.2e-05	329.847	3	KVAHTSYK	XL:Z-Alkene@91	-0.590966	14.8	0.31	SDASO-M	inter-subunit
α1	E103	α2	K91	633.321	3	1.35529	911.43	1	AEAAEFR	XL:Z-Sulfenic*@103	-1.44416	7.4	0.017	494.266	2	KVAHTSYK	XL:Z-Alkene@91	-0.0619654	25.9	0.00013	SDASO-M	inter-subunit
α1	E103	α2	K91	380.397	5	4.07621	447.214	2	AEAAEFR	XL:Z-Thiol@103	-1.91159	23.5	0.00097	329.847	3	KVAHTSYK	XL:Z-Alkene@91	-1.19731	20.1	0.0061	SDASO-M	inter-subunit
α1	E103	α2	K91	380.396	5	1.74348	456.217	2	AEAAEFR	XL:Z-Sulfenic*@103	0.942775	28	0.00018	329.846	3	KVAHTSYK	XL:Z-Alkene@91	0.924891	15.7	0.074	SDASO-M	inter-subunit
α1	E103	α2	K91	380.396	5	0.778208	447.212	2	AEAAEFR	XL:Z-Thiol@103	1.21891	22.7	0.0095	329.846	3	KVAHTSYK	XL:Z-Alkene@91	0.318547	17.7	0.022	SDASO-M	inter-subunit
α1	E103	α2	K91	380.396	5	1.98479	456.218	2	AEAAEFR	XL:Z-Sulfenic*@103	0.723581	29.9	1.2e-05	329.846	3	KVAHTSYK	XL:Z-Alkene@91	0.318547	17.6	0.037	SDASO-M	inter-subunit
α1	E103	α2	K91	380.396	5	1.82391	456.218	2	AEAAEFR	XL:Z-Sulfenic*@103	0.723581	33.3	3.5e-05	329.847	3	KVAHTSYK	XL:Z-Alkene@91	-0.287795	15.5	0.073	SDASO-M	inter-subunit
α1	E103	α2	K91	633.323	3	3.96151	911.428	1	AEAAEFR	XL:Z-Sulfenic*@103	0.421044	15.4	0.00084	494.266	2	KVAHTSYK	XL:Z-Alkene@91	0.747316	26.1	0.00024	SDASO-M	inter-subunit
α1	E103	α2	K91	380.395	5	0.134696	447.212	2	AEAAEFR	XL:Z-Thiol@103	1.21891	26.3	0.0023	329.847	3	KVAHTSYK	XL:Z-Alkene@91	-0.287795	18.4	0.016	SDASO-M	inter-subunit
α1	E103	α2	K91	380.596	5	-0.234094	456.218	2	AEAAEFR	XL:Z-Sulfenic*@103	-1.02997	29.2	0.00086	329.847	3	KVAHTSYK	XL:Z-Alkene@91	-0.894137	18.5	0.019	SDASO-M	inter-subunit
α1	E103	α2	K91	633.323	3	4.05804	911.431	1	AEAAEFR	XL:Z-Sulfenic*@103	-2.10246	14	0.0011	494.267	2	KVAHTSYK	XL:Z-Alkene@91	-0.871245	27.3	9e-05	SDASO-M	inter-subunit
α1	E103	α2	K91	380.596	5	1.13265	456.219	2	AEAAEFR	XL:Z-Sulfenic*@103	-2.56431	24.8	0.00039	329.847	3	KVAHTSYK	XL:Z-Alkene@91	0.015376	19.6	0.0061	SDASO-M	inter-subunit
α1	E103	α2	K91	380.396	5	1.98479	456.218	2	AEAAEFR	XL:Z-Sulfenic*@103	-1.02997	23.4	6.1e-05	329.847	3	KVAHTSYK	XL:Z-Alkene@91	-0.894137	19.9	0.0049	SDASO-M	inter-subunit
α1	E103	α2	K91	380.396	5	2.06523	456.219	2	AEAAEFR	XL:Z-Sulfenic*@103	-1.68754	23.3	4.4e-05	329.847	3	KVAHTSYK	XL:Z-Alkene@91	-1.80365	17.4	0.013	SDASO-M	inter-subunit
α1	E103	α2	K91	633.322	3	2.70666	911.43	1	AEAAEFR	XL:Z-Sulfenic*@103	-1.11501	12.2	0.024	494.267	2	KVAHTSYK	XL:Z-Alkene@91	-0.668925	26.1	0.0016	SDASO-M	inter-subunit
α1	E103	α2	K91	380.395	5	0.61733	456.218	2	AEAAEFR	XL:Z-Sulfenic*@103	-1.02997	31.5	9.9e-05	329.847	3	KVAHTSYK	XL:Z-Alkene@91	-0.590966	21.6	0.0027	SDASO-M	inter-subunit
α1	E103	α2	K91	633.322	3	2.41708	911.428	1	AEAAEFR	XL:Z-Sulfenic*@103	0.421044	13.1	0.00072	494.266	2	KVAHTSYK	XL:Z-Alkene@91	0.140355	25.9	0.0017	SDASO-M	inter-subunit
RPT1	K50;E53;L49|Q51	RPT2	K58	519.297	4	1.0676	689.851	2	LKQTENDLK	XL:Z-Alkene@50;XL:Z-Sulfenic*@53;XL:Z-Sulfenic*@49|XL:Z-Sulfenic*@51	-0.513649	23.6	8.7e-06	348.742	2	LKLLR	XL:Z-Alkene@58	-0.568242	16.8	0.0046	SDASO-M	inter-subunit
RPT1	K50;E53|N54	RPT2	K58	523.799	4	0.676289	621.823	2	LKQTENDLK	XL:Z-Alkene@50;XL:Z-Thiol@53|XL:Z-Thiol@54	-0.45727	12.9	0.036	348.742	2	LKLLR	XL:Z-Alkene@58	-0.854986	16.1	0.0035	SDASO-M	inter-subunit
RPT1	K50;E53	RPT2	K58	523.8	4	1.49353	621.824	2	LKQTENDLK	XL:Z-Alkene@50;XL:Z-Thiol@53	-1.26136	27.5	0.00011	348.742	2	LKLLR	XL:Z-Alkene@58	-1.42848	17.1	0.0048	SDASO-M	inter-subunit
RPT1	L49;K50;E53|D55|L56	RPT2	K58	519.298	4	2.36299	689.85	2	LKQTENDLK	XL:Z-Sulfenic*@49;XL:Z-Alkene@50;XL:Z-Sulfenic*@53|XL:Z-Sulfenic*@55|XL:Z-Sulfenic*@56	0.935941	17.7	0.0011	348.741	2	LKLLR	XL:Z-Alkene@58	0.578739	15.6	0.01	SDASO-M	inter-subunit
RPT1	L49;K50;E53	RPT2	K58	519.297	4	0.478787	689.851	2	LKQTENDLK	XL:Z-Sulfenic*@49;XL:Z-Alkene@50;XL:Z-Sulfenic*@53	-0.803566	22.9	4e-05	348.742	2	LKLLR	XL:Z-Alkene@58	-0.568242	12.1	0.018	SDASO-M	inter-subunit
RPT1	L49;K50;E53	RPT2	K58	519.296	4	-1.16989	689.851	2	LKQTENDLK	XL:Z-Sulfenic*@49;XL:Z-Alkene@50;XL:Z-Sulfenic*@53	-0.223731	21.2	8.8e-05	348.742	2	LKLLR	XL:Z-Alkene@58	0.00524844	16.6	0.0035	SDASO-M	inter-subunit
RPT1	L49;K50;E53	RPT2	K58	519.297	4	1.77418	689.851	2	LKQTENDLK	XL:Z-Sulfenic*@49;XL:Z-Alkene@50;XL:Z-Sulfenic*@53	-0.36869	22.8	0.00011	348.742	2	LKLLR	XL:Z-Alkene@58	-0.568242	17.9	0.0021	SDASO-M	inter-subunit
RPT1	L49;K50;E53	RPT2	K58	519.297	4	1.42089	689.851	2	LKQTENDLK	XL:Z-Sulfenic*@49;XL:Z-Alkene@50;XL:Z-Sulfenic*@53	-0.223731	22.4	7.5e-05	348.742	2	LKLLR	XL:Z-Alkene@58	-0.281497	15.9	0.0098	SDASO-M	inter-subunit
RPT1	L49;K50;E53	RPT2	K58	519.298	4	2.59852	689.851	2	LKQTENDLK	XL:Z-Sulfenic*@49;XL:Z-Alkene@50;XL:Z-Sulfenic*@53	-1.23844	22.7	8.8e-05	348.742	2	LKLLR	XL:Z-Alkene@58	-1.71522	15.8	0.0049	SDASO-M	inter-subunit
RPT1	L49;K50;E53	RPT2	K58	519.297	4	1.77418	689.851	2	LKQTENDLK	XL:Z-Sulfenic*@49;XL:Z-Alkene@50;XL:Z-Sulfenic*@53	-0.223731	20.5	0.00071	348.742	2	LKLLR	XL:Z-Alkene@58	-0.281497	15.6	0.0043	SDASO-M	inter-subunit
RPT1	L49;K50;E53	RPT2	K58	519.298	4	2.83404	689.851	2	LKQTENDLK	XL:Z-Sulfenic*@49;XL:Z-Alkene@50;XL:Z-Sulfenic*@53	-1.09348	30	8.8e-07	348.742	2	LKLLR	XL:Z-Alkene@58	0.00524844	15.4	0.006	SDASO-M	inter-subunit
RPT1	L49;K50;E53	RPT2	K58	519.296	4	-0.22779	689.852	2	LKQTENDLK	XL:Z-Sulfenic*@49;XL:Z-Alkene@50;XL:Z-Sulfenic*@53	-1.81828	20.3	0.00018	348.742	2	LKLLR	XL:Z-Alkene@58	-0.854986	17.9	0.012	SDASO-M	inter-subunit
RPT1	L49;K50;E53	RPT2	K58	519.296	4	-0.816604	689.851	2	LKQTENDLK	XL:Z-Sulfenic*@49;XL:Z-Alkene@50;XL:Z-Sulfenic*@53	0.0661866	23.5	0.0003	348.742	2	LKLLR	XL:Z-Alkene@58	-0.568242	16.9	0.0051	SDASO-M	inter-subunit
RPT1	L49;K50;Q51|T52|E53	RPT2	K58	519.297	4	0.832075	689.851	2	LKQTENDLK	XL:Z-Sulfenic@49;XL:Z-Alkene@50;XL:Z-Sulfenic@51|XL:Z-Sulfenic@52|XL:Z-Sulfenic@53	-0.513649	12.3	0.097	348.742	2	LKLLR	XL:Z-Alkene@58	-0.568242	16	0.0082	SDASO-M	inter-subunit
RPT1	L49;K50;T52|E53|N54|L56	RPT2	K58	519.298	4	2.71628	689.852	2	LKQTENDLK	XL:Z-Sulfenic*@49;XL:Z-Alkene@50;XL:Z-Sulfenic*@52|XL:Z-Sulfenic*@53|XL:Z-Sulfenic*@54|XL:Z-Sulfenic*@56	-1.3834	19.3	0.00093	348.742	2	LKLLR	XL:Z-Alkene@58	-0.854986	16.1	0.0065	SDASO-M	inter-subunit
RPT1	L49;K50;T52|E53|N54	RPT2	K58	519.297	4	1.30313	689.851	2	LKQTENDLK	XL:Z-Sulfenic*@49;XL:Z-Alkene@50;XL:Z-Sulfenic*@52|XL:Z-Sulfenic*@53|XL:Z-Sulfenic*@54	-1.09348	21	0.00035	348.742	2	LKLLR	XL:Z-Alkene@58	-0.854986	15.3	0.0073	SDASO-M	inter-subunit
RPT1	L49;K50;T52|E53|N54	RPT2	K58	519.297	4	1.30313	689.851	2	LKQTENDLK	XL:Z-Sulfenic*@49;XL:Z-Alkene@50;XL:Z-Sulfenic*@52|XL:Z-Sulfenic*@53|XL:Z-Sulfenic*@54	-0.223731	21	0.0018	348.742	2	LKLLR	XL:Z-Alkene@58	-0.568242	18.1	0.0051	SDASO-M	inter-subunit
RPT1	L49;K50;T52|E53|N54	RPT2	K58	519.041	4	-9.09485	689.852	2	LKQTENDLK	XL:Z-Sulfenic*@49;XL:Z-Alkene@50;XL:Z-Sulfenic*@52|XL:Z-Sulfenic*@53|XL:Z-Sulfenic*@54	-1.3834	22.4	0.00038	348.742	2	LKLLR	XL:Z-Alkene@58	-0.854986	16.2	0.0078	SDASO-M	inter-subunit
RPT1	L49;K50;T52|E53	RPT2	K58	519.297	4	1.65641	689.852	2	LKQTENDLK	XL:Z-Sulfenic*@49;XL:Z-Alkene@50;XL:Z-Sulfenic*@52|XL:Z-Sulfenic*@53	-2.25315	19.4	0.00051	348.742	2	LKLLR	XL:Z-Alkene@58	-1.42848	15.2	0.014	SDASO-M	inter-subunit
RPT1	L49;K50;T52|E53	RPT2	K58	519.299	4	4.01167	689.852	2	LKQTENDLK	XL:Z-Sulfenic*@49;XL:Z-Alkene@50;XL:Z-Sulfenic*@52|XL:Z-Sulfenic*@53	-1.52836	19.5	0.00022	348.742	2	LKLLR	XL:Z-Alkene@58	-1.71522	16.5	0.006	SDASO-M	inter-subunit
RPT1	L49;K50;T52|E53	RPT2	K58	519.296	4	-1.40542	689.851	2	LKQTENDLK	XL:Z-Sulfenic*@49;XL:Z-Alkene@50;XL:Z-Sulfenic*@52|XL:Z-Sulfenic*@53	-1.23844	25.6	5.6e-05	348.742	2	LKLLR	XL:Z-Alkene@58	-0.854986	15.5	0.0031	SDASO-M	inter-subunit
RPT1	L49;K50;T52|E53	RPT2	K58	519.297	4	2.0097	689.851	2	LKQTENDLK	XL:Z-Sulfenic*@49;XL:Z-Alkene@50;XL:Z-Sulfenic*@52|XL:Z-Sulfenic*@53	-0.948525	24.2	6.2e-05	348.742	2	LKLLR	XL:Z-Alkene@58	-0.854986	15.3	0.0086	SDASO-M	inter-subunit
RPT1	L49;K50;T52|E53	RPT2	K58	519.298	4	2.24523	689.851	2	LKQTENDLK	XL:Z-Sulfenic*@49;XL:Z-Alkene@50;XL:Z-Sulfenic*@52|XL:Z-Sulfenic*@53	-0.223731	23.3	0.0003	348.742	2	LKLLR	XL:Z-Alkene@58	0.00524844	17.1	0.004	SDASO-M	inter-subunit
RPT1	L49;K50;T52|E53	RPT2	K58	519.297	4	0.478787	689.851	2	LKQTENDLK	XL:Z-Sulfenic*@49;XL:Z-Alkene@50;XL:Z-Sulfenic*@52|XL:Z-Sulfenic*@53	-0.803566	22.9	4.8e-05	348.742	2	LKLLR	XL:Z-Alkene@58	-0.568242	15.5	0.0066	SDASO-M	inter-subunit
α5	D232	RPT4	K63	476.754	4	-5.91351	899.421	1	IYDNEK	XL:Z-Sulfenic*@232	-3.83539	9.3	0.069	335.87	3	KLLEHRR	XL:Z-Alkene@63	-0.762032	13.2	0.052	SDASO-M	inter-subunit
RPT2	E63	RPT6	K54	480.265	4	0.380097	468.267	2	LLRMER	XL:Z-Sulfenic*@63	-10.4263	13.9	0.058	492.268	2	NALNDKVR	XL:Z-Alkene@54	-2.84257	21	0.0052	SDASO-M	inter-subunit
RPT3	L126|D127	RPT6	K54	640.02	3	2.07737	935.524	1	ILSTLDR	XL:Z-Sulfenic*@126|XL:Z-Sulfenic*@127	-1.62034	6.3	0.49	492.266	2	NALNDKVR	XL:Z-Alkene@54	1.01712	22.5	0.0016	SDASO-M	inter-subunit
RPT3	S124|T125	RPT6	K54	480.267	4	1.24264	468.265	2	ILSTLDR	XL:Z-Sulfenic@124|XL:Z-Sulfenic@125	-0.0420634	8.1	0.56	492.267	2	NALNDKVR	XL:Z-Alkene@54	-1.0143	21.1	0.0024	SDASO-M	inter-subunit
RPT3	S124	RPT6	K54	480.267	4	2.4525	468.265	2	ILSTLDR	XL:Z-Sulfenic*@124	-0.0420634	21.9	0.00018	492.267	2	NALNDKVR	XL:Z-Alkene@54	-1.42058	27.5	0.00071	SDASO-M	inter-subunit
RPT3	T125|L126	RPT6	K54	480.267	4	1.6247	468.265	2	ILSTLDR	XL:Z-Sulfenic*@125|XL:Z-Sulfenic*@126	-0.89628	13.6	0.02	492.268	2	NALNDKVR	XL:Z-Alkene@54	-3.04571	25.7	0.0064	SDASO-M	inter-subunit
RPT3	T125|L126	RPT6	K54	480.266	4	-0.0308907	468.266	2	ILSTLDR	XL:Z-Sulfenic*@125|XL:Z-Sulfenic*@126	-2.60471	13.1	0.0063	492.267	2	NALNDKVR	XL:Z-Alkene@54	-1.21744	28	0.00058	SDASO-M	inter-subunit
RPT3	K87	RPT4	E115	640.998	3	4.76864	535.291	2	RAQEEVKR	XL:Z-Alkene@87	0.0132812	24	0.0033	852.401	1	ELSEEK	XL:Z-Sulfenic*@115	0.194701	8.2	0.019	SDASO-M	inter-subunit
RPT3	K87	RPT4	E115	640.653	3	-11.0059	535.291	2	RAQEEVKR	XL:Z-Alkene@87	0.0132812	21.1	0.014	852.403	1	ELSEEK	XL:Z-Sulfenic*@115	-2.03429	11.8	0.062	SDASO-M	inter-subunit
RPT2	K58	RPN6	F124;K126;I122|E123|S121|I122|E123	524.046	4	-11.4634	348.742	2	LKLLR	XL:Z-Alkene@58	-0.854986	15	0.0041	690.345	2	SIEFAKREK	XL:Z-Alkene@126;XL:Z-Sulfenic*@122&XL:Z-Thiol@124|XL:Z-Sulfenic*@123&XL:Z-Thiol@124|XL:Z-Thiol@121&XL:Z-Sulfenic*@124|XL:Z-Thiol@122&XL:Z-Sulfenic*@124|XL:Z-Thiol@123&XL:Z-Sulfenic*@124	16.2173	12.5	0.072	SDASO-M	inter-subunit
RPT3	A82|E85|V86	RPT6	K59	651.017	3	2.93645	489.258	2	RAQEEVK	XL:Z-Sulfenic*@82|XL:Z-Sulfenic*@85|XL:Z-Sulfenic*@86	-0.0274062	20.2	0.013	974.529	1	FIKDELR	XL:Z-Alkene@59	0.834559	13	0.17	SDASO-M	inter-subunit
RPT3	E84;K87;E85|V86	RPT6	K59	531.777	4	-1.05167	575.288	2	AQEEVKR	XL:Z-Sulfenic*@84;XL:Z-Alkene@87;XL:Z-Sulfenic*@85|XL:Z-Sulfenic*@86	-5.14248	18.1	0.0095	487.77	2	FIKDELR	XL:Z-Alkene@59	-2.77818	25.8	0.00051	SDASO-M	inter-subunit
RPT3	E84|E85|V86	RPT6	K59	651.013	3	-4.01208	489.258	2	RAQEEVK	XL:Z-Sulfenic*@84|XL:Z-Sulfenic*@85|XL:Z-Sulfenic*@86	-1.04936	15	0.22	974.533	1	FIKDELR	XL:Z-Alkene@59	-2.55168	14.3	0.031	SDASO-M	inter-subunit
RPT3	E84|E85	RPT6	K59	651.017	3	2.46696	489.258	2	RAQEEVK	XL:Z-Sulfenic@84|XL:Z-Sulfenic@85	-0.64058	12.8	0.95	974.53	1	FIKDELR	XL:Z-Alkene@59	0.0136498	10.7	0.35	SDASO-M	inter-subunit
RPT3	E85|V86	RPT6	K59	651.016	3	0.495076	489.259	2	RAQEEVK	XL:Z-Sulfenic*@85|XL:Z-Sulfenic*@86	-1.86692	17.6	0.013	974.533	1	FIKDELR	XL:Z-Alkene@59	-2.85952	18	0.0097	SDASO-M	inter-subunit
RPT3	E85|V86	RPT6	K59	651.352	3	2.87345	489.259	2	RAQEEVK	XL:Z-Sulfenic*@85|XL:Z-Sulfenic*@86	-1.86692	19.7	0.023	974.53	1	FIKDELR	XL:Z-Alkene@59	0.0136498	11.8	0.15	SDASO-M	inter-subunit
RPT3	E85|V86	RPT6	K59	651.015	3	-0.537814	489.259	2	RAQEEVK	XL:Z-Sulfenic*@85|XL:Z-Sulfenic*@86	-2.68449	17.1	0.021	974.533	1	FIKDELR	XL:Z-Alkene@59	-2.55168	14.4	0.13	SDASO-M	inter-subunit
RPT3	R81|A82|V86	RPT6	K59	651.015	3	0.11948	489.258	2	RAQEEVK	XL:Z-Sulfenic*@81|XL:Z-Sulfenic*@82|XL:Z-Sulfenic*@86	-1.04936	14.8	0.075	974.528	1	FIKDELR	XL:Z-Alkene@59	2.47638	8.9	0.26	SDASO-M	inter-subunit
RPT3	V86	RPT6	K59	651.017	3	2.37306	489.258	2	RAQEEVK	XL:Z-Sulfenic*@86	-0.436189	14.3	0.25	974.53	1	FIKDELR	XL:Z-Alkene@59	-0.294191	14.1	0.052	SDASO-M	inter-subunit
RPT3	V86	RPT6	K59	651.017	3	3.12425	489.258	2	RAQEEVK	XL:Z-Sulfenic*@86	-0.436189	13.9	0.13	974.53	1	FIKDELR	XL:Z-Alkene@59	0.218877	13.9	0.019	SDASO-M	inter-subunit
RPT3	V86	RPT6	K59	651.016	3	0.964571	489.258	2	RAQEEVK	XL:Z-Sulfenic*@86	-1.25375	22	0.0041	974.53	1	FIKDELR	XL:Z-Alkene@59	0.218877	17.9	0.02	SDASO-M	inter-subunit
RPN3	K299;H302	RPN7	K416	537.788	4	1.25181	477.249	2	KAPHNSK	XL:Z-Alkene@299;XL:Z-Sulfenic*@302	-4.2964	17.6	0.0013	530.301	2	LQKYGAAVR	XL:Z-Alkene@416	0.270613	22.8	0.0018	SDASO-M	inter-subunit
RPN3	K299;P301|H302	RPN7	K416	537.789	4	2.27516	477.247	2	KAPHNSK	XL:Z-Alkene@299;XL:Z-Sulfenic*@301|XL:Z-Sulfenic*@302	0.103825	10.8	0.043	530.3	2	LQKYGAAVR	XL:Z-Alkene@416	0.459185	26.1	0.001	SDASO-M	inter-subunit
RPN3	K299;P301|S304	RPN7	K416	537.789	4	2.61628	477.249	2	KAPHNSK	XL:Z-Alkene@299;XL:Z-Sulfenic*@301|XL:Z-Sulfenic*@304	-5.13453	10.5	0.065	530.3	2	LQKYGAAVR	XL:Z-Alkene@416	0.459185	18	0.0099	SDASO-M	inter-subunit
α2	S112|E113	β3	K70	654.37	3	0.541279	976.575	1	LLVSEVAK	XL:Z-Sulfenic*@112|XL:Z-Sulfenic*@113	-0.834185	10	0.0015	492.264	2	YKTNLYK	XL:Z-Alkene@70	-1.22827	12.9	0.36	SDASO-M	inter-subunit
RPN11	E260|L261|E263	RPN8	K300	655.342	3	2.172	1090.53	1	ELTEEELK	XL:Z-Thiol@260|XL:Z-Thiol@261|XL:Z-Thiol@263	0.919859	10.2	0.12	428.238	2	KIQEQR	XL:Z-Alkene@300	-0.672689	15.8	0.026	SDASO-M	inter-subunit
RPN11	E260|L261|T262|E263	RPN8	K300	655.005	3	-1.96541	1108.55	1	ELTEEELK	XL:Z-Sulfenic*@260|XL:Z-Sulfenic*@261|XL:Z-Sulfenic*@262|XL:Z-Sulfenic*@263	-3.18152	10.2	0.038	428.238	2	KIQEQR	XL:Z-Alkene@300	-0.439174	13.7	0.12	SDASO-M	inter-subunit
RPN11	E263|E264	RPN8	K300	655.009	3	3.54082	1090.53	1	ELTEEELK	XL:Z-Thiol@263|XL:Z-Thiol@264	-1.55599	8	0.25	428.238	2	KIQEQR	XL:Z-Alkene@300	-2.30729	16.4	0.029	SDASO-M	inter-subunit
RPN11	E263	RPN8	K300	655.007	3	0.274412	1108.55	1	ELTEEELK	XL:Z-Sulfenic*@263	-1.46757	14.4	0.0013	428.238	2	KIQEQR	XL:Z-Alkene@300	-1.60675	14.9	0.11	SDASO-M	inter-subunit
RPN11	E263	RPN8	K300	655.006	3	-0.565522	1108.54	1	ELTEEELK	XL:Z-Sulfenic*@263	2.32119	13.1	0.003	428.238	2	KIQEQR	XL:Z-Alkene@300	-0.672689	14.9	0.043	SDASO-M	inter-subunit
RPN11	E263	RPN8	K300	491.51	4	5.89831	554.775	2	ELTEEELK	XL:Z-Sulfenic*@263	0.315088	11.3	0.075	428.238	2	KIQEQR	XL:Z-Alkene@300	-0.672689	14	0.14	SDASO-M	inter-subunit
RPN11	E263	RPN8	K300	491.508	4	2.72523	554.776	2	ELTEEELK	XL:Z-Sulfenic*@263	-0.225672	11.8	0.028	428.237	2	KIQEQR	XL:Z-Alkene@300	0.261372	15.5	0.075	SDASO-M	inter-subunit
RPN11	E263	RPN8	K300	655.007	3	0.647717	1108.54	1	ELTEEELK	XL:Z-Sulfenic*@263	-0.836109	11.6	0.01	428.238	2	KIQEQR	XL:Z-Alkene@300	0.0278565	19.1	0.0042	SDASO-M	inter-subunit
RPN11	E263	RPN8	K300	655.006	3	-0.565522	1108.54	1	ELTEEELK	XL:Z-Sulfenic*@263	0.156183	20.1	0.00043	428.238	2	KIQEQR	XL:Z-Alkene@300	-0.672689	15.6	0.042	SDASO-M	inter-subunit
RPN11	E263	RPN8	K300	655.007	3	1.301	1090.53	1	ELTEEELK	XL:Z-Thiol@263	0.27797	10.6	0.034	428.238	2	KIQEQR	XL:Z-Alkene@300	-0.672689	14.2	0.089	SDASO-M	inter-subunit
RPN11	E263	RPN8	K300	655.007	3	1.48765	1108.54	1	ELTEEELK	XL:Z-Sulfenic*@263	2.32119	16.7	0.00016	428.238	2	KIQEQR	XL:Z-Alkene@300	0.0278565	18.7	0.009	SDASO-M	inter-subunit
RPN11	E263	RPN8	K300	655.005	3	-1.68543	1108.54	1	ELTEEELK	XL:Z-Sulfenic*@263	1.32889	20.1	4.1e-05	428.238	2	KIQEQR	XL:Z-Alkene@300	-0.439174	16.8	0.021	SDASO-M	inter-subunit
RPN11	L261|T262|E263	RPN8	K300	655.011	3	6.62058	1108.54	1	ELTEEELK	XL:Z-Sulfenic*@261|XL:Z-Sulfenic*@262|XL:Z-Sulfenic*@263	-1.01653	8.6	0.018	428.238	2	KIQEQR	XL:Z-Alkene@300	-1.60675	13.2	0.16	SDASO-M	inter-subunit
RPN11	L261	RPN8	K300	655.343	3	2.54511	1108.54	1	ELTEEELK	XL:Z-Sulfenic*@261	-0.926317	15.4	0.0035	428.238	2	KIQEQR	XL:Z-Alkene@300	-0.672689	14.9	0.072	SDASO-M	inter-subunit
RPN11	T262|E263|E264	RPN8	K300	491.507	4	1.23201	554.775	2	ELTEEELK	XL:Z-Sulfenic*@262|XL:Z-Sulfenic*@263|XL:Z-Sulfenic*@264	0.495341	13.7	0.031	428.237	2	KIQEQR	XL:Z-Alkene@300	0.494887	14.1	0.14	SDASO-M	inter-subunit
RPN11	T262|E263	RPN8	K300	655.008	3	1.6743	1108.54	1	ELTEEELK	XL:Z-Sulfenic*@262|XL:Z-Sulfenic*@263	2.14077	12.3	0.001	428.238	2	KIQEQR	XL:Z-Alkene@300	-0.672689	15.4	0.071	SDASO-M	inter-subunit
RPN11	T262|E263	RPN8	K300	655.008	3	1.95428	1108.54	1	ELTEEELK	XL:Z-Sulfenic*@262|XL:Z-Sulfenic*@263	-0.385067	16.1	0.00053	428.238	2	KIQEQR	XL:Z-Alkene@300	-1.13972	14.6	0.058	SDASO-M	inter-subunit
RPT5	I43|F44|R45|E47	RPT4	K63	504.537	4	2.50136	583.822	2	IFRSELQR	XL:Z-Sulfenic*@43|XL:Z-Sulfenic*@44|XL:Z-Sulfenic*@45|XL:Z-Sulfenic*@47	-1.05282	17.5	0.021	425.25	2	KLLEHR	XL:Z-Alkene@63	-0.182642	18.4	0.0019	SDASO-M	inter-subunit
RPT5	I43|F44|R45|E47	RPT4	K63	504.537	4	3.28925	583.822	2	IFRSELQR	XL:Z-Sulfenic*@43|XL:Z-Sulfenic*@44|XL:Z-Sulfenic*@45|XL:Z-Sulfenic*@47	-1.22411	20.4	0.0036	425.251	2	KLLEHR	XL:Z-Alkene@63	-1.12326	17.1	0.00029	SDASO-M	inter-subunit
RPT5	I43|F44|R45|S46|E47|L48	RPT4	K63	504.537	4	3.22865	583.821	2	IFRSELQR	XL:Z-Sulfenic*@43|XL:Z-Sulfenic*@44|XL:Z-Sulfenic*@45|XL:Z-Sulfenic*@46|XL:Z-Sulfenic*@47|XL:Z-Sulfenic*@48	0.488746	18.8	0.033	425.25	2	KLLEHR	XL:Z-Alkene@63	0.757981	19.4	0.0015	SDASO-M	inter-subunit
RPT5	I43|F44|R45|S46	RPT4	K63	504.537	4	2.62257	583.822	2	IFRSELQR	XL:Z-Sulfenic@43|XL:Z-Sulfenic@44|XL:Z-Sulfenic@45|XL:Z-Sulfenic@46	-1.39539	19	0.026	425.251	2	KLLEHR	XL:Z-Alkene@63	-0.417798	19.9	0.00066	SDASO-M	inter-subunit
RPT5	I43|F44|R45	RPT4	K63	504.536	4	-0.225979	583.821	2	IFRSELQR	XL:Z-Sulfenic*@43|XL:Z-Sulfenic*@44|XL:Z-Sulfenic*@45	-0.881537	24	0.0066	425.251	2	KLLEHR	XL:Z-Alkene@63	-0.417798	20.6	0.00063	SDASO-M	inter-subunit
RPT5	I43|F44|R45	RPT4	K63	672.381	3	3.14433	583.821	2	IFRSELQR	XL:Z-Sulfenic*@43|XL:Z-Sulfenic*@44|XL:Z-Sulfenic*@45	-0.196396	22.2	0.006	849.494	1	KLLEHR	XL:Z-Alkene@63	-0.979179	12.2	0.0038	SDASO-M	inter-subunit
RPT5	I43|R45|E47	RPT4	K63	504.537	4	2.44075	583.821	2	IFRSELQR	XL:Z-Sulfenic*@43|XL:Z-Sulfenic*@45|XL:Z-Sulfenic*@47	-0.0251107	22.4	0.0057	425.25	2	KLLEHR	XL:Z-Alkene@63	0.287669	19.3	0.00054	SDASO-M	inter-subunit
RPT5	Q49	RPT4	K63	403.83	5	-0.0204493	583.821	2	IFRSELQR	XL:Z-Sulfenic*@49	-0.538967	14.5	0.0018	425.251	2	KLLEHR	XL:Z-Alkene@63	-1.59357	18.6	0.0013	SDASO-M	inter-subunit
RPT5	R45|E47	RPT4	K63	672.379	3	0.144263	583.822	2	IFRSELQR	XL:Z-Sulfenic*@45|XL:Z-Sulfenic*@47	-1.22411	17.3	0.01	849.495	1	KLLEHR	XL:Z-Alkene@63	-1.92091	12.8	0.011	SDASO-M	inter-subunit
RPT5	R45|E47	RPT4	K63	672.38	3	2.32613	583.821	2	IFRSELQR	XL:Z-Sulfenic*@45|XL:Z-Sulfenic*@47	-0.196396	16.6	0.025	849.492	1	KLLEHR	XL:Z-Alkene@63	2.31691	7.3	0.37	SDASO-M	inter-subunit
RPT5	R45|Q49	RPT4	K63	672.378	3	-0.219382	583.821	2	IFRSELQR	XL:Z-Sulfenic*@45|XL:Z-Sulfenic*@49	-0.538967	16.5	0.018	849.495	1	KLLEHR	XL:Z-Alkene@63	-1.0969	8.1	0.057	SDASO-M	inter-subunit
RPT5	R45|S46|E47|L48	RPT4	K63	504.538	4	4.19836	583.821	2	IFRSELQR	XL:Z-Sulfenic*@45|XL:Z-Sulfenic*@46|XL:Z-Sulfenic*@47|XL:Z-Sulfenic*@48	-0.538967	20	0.044	425.251	2	KLLEHR	XL:Z-Alkene@63	-0.652953	22	9.1e-05	SDASO-M	inter-subunit
RPT5	R45|S46|E47|L48	RPT4	K63	403.83	5	-0.550765	389.55	3	IFRSELQR	XL:Z-Sulfenic*@45|XL:Z-Sulfenic*@46|XL:Z-Sulfenic*@47|XL:Z-Sulfenic*@48	-2.09887	18.3	0.027	425.25	2	KLLEHR	XL:Z-Alkene@63	-0.182642	18.5	0.0018	SDASO-M	inter-subunit
RPT5	R45|S46|E47	RPT4	K63	504.536	4	-0.0441564	583.821	2	IFRSELQR	XL:Z-Sulfenic*@45|XL:Z-Sulfenic*@46|XL:Z-Sulfenic*@47	0.31746	18.8	0.012	425.25	2	KLLEHR	XL:Z-Alkene@63	0.993137	18.6	0.0014	SDASO-M	inter-subunit
RPT5	R45|S46|E47	RPT4	K63	672.38	3	2.23522	583.821	2	IFRSELQR	XL:Z-Sulfenic@45|XL:Z-Sulfenic@46|XL:Z-Sulfenic@47	0.488746	17.6	0.078	849.494	1	KLLEHR	XL:Z-Alkene@63	-0.272877	6.9	0.12	SDASO-M	inter-subunit
RPT5	R45|S46	RPT4	K63	504.537	4	2.19832	583.821	2	IFRSELQR	XL:Z-Sulfenic*@45|XL:Z-Sulfenic*@46	-0.367681	24.8	0.0042	425.251	2	KLLEHR	XL:Z-Alkene@63	-0.417798	19.5	0.00076	SDASO-M	inter-subunit
RPT5	R45	RPT4	K63	403.83	5	0.434107	389.55	3	IFRSELQR	XL:Z-Sulfenic*@45	0.46819	21	0.00079	425.251	2	KLLEHR	XL:Z-Alkene@63	-0.417798	19.5	0.0033	SDASO-M	inter-subunit
RPT5	R45	RPT4	K63	672.712	3	-1.0966	583.821	2	IFRSELQR	XL:Z-Sulfenic*@45	0.488746	21.7	0.0028	849.491	1	KLLEHR	XL:Z-Alkene@63	3.25865	10	0.018	SDASO-M	inter-subunit
RPN1	Q833|L834|A835|S836|Y837	RPT2	K37	505.008	4	2.80494	544.266	2	QLASYYSR	XL:Z-Thiol@833|XL:Z-Thiol@834|XL:Z-Thiol@835|XL:Z-Thiol@836|XL:Z-Thiol@837	-1.63712	10.7	0.28	456.743	2	KGGPATAEK	XL:Z-Alkene@37	-0.159598	30.3	0.00025	SDASO-M	inter-subunit
RPN1	S836|Y837|Y838	RPT2	K37	505.008	4	2.01778	553.268	2	QLASYYSR	XL:Z-Sulfenic*@836|XL:Z-Sulfenic*@837|XL:Z-Sulfenic*@838	4.14622	11.9	0.01	456.742	2	KGGPATAEK	XL:Z-Alkene@37	0.716169	31.8	0.00019	SDASO-M	inter-subunit
RPN1	S836|Y837	RPT2	K37	505.259	4	2.4112	544.266	2	QLASYYSR	XL:Z-Thiol@836|XL:Z-Thiol@837	-0.718453	13.7	0.047	456.743	2	KGGPATAEK	XL:Z-Alkene@37	0.0593436	28.7	0.00018	SDASO-M	inter-subunit
RPN1	S836	RPT2	K37	505.006	4	-1.43361	553.271	2	QLASYYSR	XL:Z-Sulfenic*@836	-1.45684	19.6	0.0011	456.743	2	KGGPATAEK	XL:Z-Alkene@37	-0.37854	30.8	1.4e-05	SDASO-M	inter-subunit
RPN1	Y837	RPT2	K37	505.007	4	1.04897	553.271	2	QLASYYSR	XL:Z-Sulfenic*@837	-0.191641	17.5	0.00078	456.743	2	KGGPATAEK	XL:Z-Alkene@37	-0.159598	30.1	6.5e-05	SDASO-M	inter-subunit
RPN1	Y837	RPT2	K37	505.008	4	2.32054	544.265	2	QLASYYSR	XL:Z-Thiol@837	0.751418	10.7	0.25	456.743	2	KGGPATAEK	XL:Z-Alkene@37	-0.37854	18	0.007	SDASO-M	inter-subunit
RPT5	E47	RPT4	K75	675.68	3	4.02297	750.383	1	SELQR	XL:Z-Sulfenic*@47	-2.52503	5.1	0.27	638.326	2	RYDDQLKQR	XL:Z-Alkene@75	-1.2874	27.9	4.6e-05	SDASO-M	inter-subunit
RPT5	S46|E47	RPT4	K75	507.01	4	-0.325992	750.385	1	SELQR	XL:Z-Sulfenic*@46|XL:Z-Sulfenic*@47	-5.05706	6.1	0.37	638.325	2	RYDDQLKQR	XL:Z-Alkene@75	-0.0341205	29	0.00013	SDASO-M	inter-subunit
RPT5	S46|E47	RPT4	K75	675.679	3	2.03271	750.382	1	SELQR	XL:Z-Sulfenic*@46|XL:Z-Sulfenic*@47	-1.45891	7.3	0.16	638.326	2	RYDDQLKQR	XL:Z-Alkene@75	-0.974079	25	0.00043	SDASO-M	inter-subunit
RPT5	S46|E47	RPT4	K75	675.678	3	1.03757	750.381	1	SELQR	XL:Z-Sulfenic*@46|XL:Z-Sulfenic*@47	-0.792582	9.9	0.11	638.326	2	RYDDQLKQR	XL:Z-Alkene@75	-0.34744	27.1	0.0002	SDASO-M	inter-subunit
RPT5	S46|E47	RPT4	K75	405.809	5	-1.34277	375.694	2	SELQR	XL:Z-Sulfenic*@46|XL:Z-Sulfenic*@47	-0.822835	10.7	0.051	425.886	3	RYDDQLKQR	XL:Z-Alkene@75	-0.209047	21.4	0.012	SDASO-M	inter-subunit
RPT5	S46|E47	RPT4	K75	675.678	3	1.58037	750.382	1	SELQR	XL:Z-Sulfenic*@46|XL:Z-Sulfenic*@47	-1.19238	7.2	0.29	638.325	2	RYDDQLKQR	XL:Z-Alkene@75	0.279199	30.1	2.5e-05	SDASO-M	inter-subunit
RPT5	S46|E47	RPT4	K75	675.68	3	3.84204	750.381	1	SELQR	XL:Z-Sulfenic@46|XL:Z-Sulfenic@47	0.406809	5.2	0.68	638.324	2	RYDDQLKQR	XL:Z-Alkene@75	1.53248	22.8	0.00097	SDASO-M	inter-subunit
RPT3	E85|V86	RPN11	K150	679.041	3	4.66432	489.258	2	RAQEEVK	XL:Z-Sulfenic*@85|XL:Z-Sulfenic*@86	-1.04936	17.3	0.013	1058.6	1	GKVVIDAFR	XL:Z-Alkene@150	0.341555	5.5	0.11	SDASO-M	inter-subunit
RPT3	E85|V86	RPN11	K150	679.038	3	-0.556743	489.258	2	RAQEEVK	XL:Z-Sulfenic*@85|XL:Z-Sulfenic*@86	-1.66253	18	0.055	1058.6	1	GKVVIDAFR	XL:Z-Alkene@150	-1.3588	15.2	0.0014	SDASO-M	inter-subunit
RPT3	E85|V86	RPN11	K150	679.041	3	3.67411	489.258	2	RAQEEVK	XL:Z-Sulfenic*@85|XL:Z-Sulfenic*@86	-1.25375	20.9	0.0089	1058.6	1	GKVVIDAFR	XL:Z-Alkene@150	-1.26434	20	4.9e-05	SDASO-M	inter-subunit
RPT3	Q83|E84|E85|V86	RPN11	K150	509.532	4	2.91743	489.258	2	RAQEEVK	XL:Z-Sulfenic*@83|XL:Z-Sulfenic*@84|XL:Z-Sulfenic*@85|XL:Z-Sulfenic*@86	-0.844971	18.1	0.079	529.803	2	GKVVIDAFR	XL:Z-Alkene@150	0.979647	32.5	1.3e-06	SDASO-M	inter-subunit
RPT3	V86	RPN11	K150	509.532	4	2.97744	489.259	2	RAQEEVK	XL:Z-Sulfenic*@86	-1.86692	14.1	0.17	529.803	2	GKVVIDAFR	XL:Z-Alkene@150	0.0358995	24	1.3e-06	SDASO-M	inter-subunit
RPT3	V86	RPN11	K150	509.531	4	2.01725	489.258	2	RAQEEVK	XL:Z-Sulfenic*@86	-0.64058	16.4	0.02	529.804	2	GKVVIDAFR	XL:Z-Alkene@150	-1.0966	26.2	6.9e-06	SDASO-M	inter-subunit
RPT3	V86	RPN11	K150	679.04	3	2.68391	489.259	2	RAQEEVK	XL:Z-Sulfenic*@86	-1.86692	20.6	0.015	1058.6	1	GKVVIDAFR	XL:Z-Alkene@150	-1.3588	15.5	0.00046	SDASO-M	inter-subunit
RPN3	H225|D226	RPT6	K33	511.765	4	1.07232	431.192	2	HDNETK	XL:Z-Sulfenic*@225|XL:Z-Sulfenic*@226	-0.203322	15.4	0.11	592.336	2	IQETELKIR	XL:Z-Alkene@33	2.57111	23.6	0.00052	SDASO-M	inter-subunit
RPN3	H225|D226	RPT6	K33	511.767	4	3.52206	431.192	2	HDNETK	XL:Z-Sulfenic*@225|XL:Z-Sulfenic*@226	-0.435237	17.3	0.073	592.339	2	IQETELKIR	XL:Z-Alkene@33	-2.83122	24.1	0.003	SDASO-M	inter-subunit
RPN3	H225	RPT6	K33	511.764	4	-1.37741	431.191	2	HDNETK	XL:Z-Sulfenic*@225	1.652	15.2	0.056	592.339	2	IQETELKIR	XL:Z-Alkene@33	-2.15593	21.9	0.0016	SDASO-M	inter-subunit
RPN3	H225	RPT6	K33	511.766	4	2.26732	431.192	2	HDNETK	XL:Z-Sulfenic*@225	-1.13098	17.4	0.025	592.339	2	IQETELKIR	XL:Z-Alkene@33	-2.83122	27.3	0.00031	SDASO-M	inter-subunit
RPN3	H225	RPT6	K33	511.766	4	3.22331	431.192	2	HDNETK	XL:Z-Sulfenic*@225	0.260509	20.8	0.004	592.337	2	IQETELKIR	XL:Z-Alkene@33	0.714051	30.8	0.0013	SDASO-M	inter-subunit
RPN3	H225	RPT6	K33	511.765	4	-0.540916	431.192	2	HDNETK	XL:Z-Sulfenic*@225	0.0285935	16.1	0.043	592.339	2	IQETELKIR	XL:Z-Alkene@33	-1.98711	20.5	0.0064	SDASO-M	inter-subunit
α5	E130|E131	α4	K88	684.341	3	-15.1318	578.75	2	FGEGASGEER	XL:Z-Sulfenic*@130|XL:Z-Sulfenic*@131	0.384769	35.4	1.5e-07	896.555	1	ILIEKAR	XL:Z-Alkene@88	0.70727	5.7	0.17	SDASO-M	inter-subunit
α5	E130|E131	α4	K88	513.766	4	0.433733	578.751	2	FGEGASGEER	XL:Z-Sulfenic*@130|XL:Z-Sulfenic*@131	-1.1703	43.8	2.7e-09	448.781	2	ILIEKAR	XL:Z-Alkene@88	0.123196	25.6	0.0025	SDASO-M	inter-subunit
α5	E130	α4	K88	684.338	3	-18.7045	578.751	2	FGEGASGEER	XL:Z-Sulfenic*@130	-1.34309	29.8	3.1e-07	896.557	1	ILIEKAR	XL:Z-Alkene@88	-1.74656	6	0.19	SDASO-M	inter-subunit
α5	E131	α4	K88	513.766	4	0.671798	578.751	2	FGEGASGEER	XL:Z-Sulfenic*@131	-1.51588	43.6	3.5e-09	448.782	2	ILIEKAR	XL:Z-Alkene@88	-0.990931	25.9	0.00081	SDASO-M	inter-subunit
α5	E131	α4	K88	513.766	4	-0.518531	578.751	2	FGEGASGEER	XL:Z-Sulfenic*@131	-0.997519	44.2	1.5e-11	448.782	2	ILIEKAR	XL:Z-Alkene@88	-0.322455	30.9	0.0078	SDASO-M	inter-subunit
α5	E131	α4	K88	513.768	4	3.29052	578.751	2	FGEGASGEER	XL:Z-Sulfenic*@131	-0.824733	42.2	2e-09	448.782	2	ILIEKAR	XL:Z-Alkene@88	-0.768106	25.1	0.00063	SDASO-M	inter-subunit
α5	E131	α4	K88	513.769	4	4.83795	578.751	2	FGEGASGEER	XL:Z-Sulfenic*@131	-0.997519	44.7	3.2e-09	448.782	2	ILIEKAR	XL:Z-Alkene@88	-0.0996294	26.1	0.0017	SDASO-M	inter-subunit
α5	E131	α4	K88	684.686	3	0.975858	1156.49	1	FGEGASGEER	XL:Z-Sulfenic*@131	1.3566	5.7	0.031	896.555	1	ILIEKAR	XL:Z-Alkene@88	0.70727	8.1	0.065	SDASO-M	inter-subunit
α5	E131	α4	K88	684.691	3	7.40363	1156.5	1	FGEGASGEER	XL:Z-Sulfenic*@131	-2.10213	8.7	0.0043	896.556	1	ILIEKAR	XL:Z-Alkene@88	0.149579	6.1	0.078	SDASO-M	inter-subunit
α5	E131	α4	K88	513.767	4	1.86213	578.751	2	FGEGASGEER	XL:Z-Sulfenic*@131	-2.03423	40.2	1.5e-09	448.781	2	ILIEKAR	XL:Z-Alkene@88	0.346022	25.3	0.0031	SDASO-M	inter-subunit
α5	E131	α4	K88	513.765	4	-1.23273	578.75	2	FGEGASGEER	XL:Z-Sulfenic*@131	-0.306376	42.5	1e-07	448.781	2	ILIEKAR	XL:Z-Alkene@88	0.123196	26.2	0.0073	SDASO-M	inter-subunit
α5	E131	α4	K88	513.767	4	2.21923	578.751	2	FGEGASGEER	XL:Z-Sulfenic*@131	-0.997519	44.6	1.5e-09	448.782	2	ILIEKAR	XL:Z-Alkene@88	-0.54528	28.9	0.002	SDASO-M	inter-subunit
α5	E131	α4	K88	513.767	4	1.74309	578.752	2	FGEGASGEER	XL:Z-Sulfenic*@131	-2.3798	32.7	3.1e-08	448.782	2	ILIEKAR	XL:Z-Alkene@88	-1.88223	17.4	0.0033	SDASO-M	inter-subunit
α5	E131	α4	K88	684.342	3	-14.1493	1156.49	1	FGEGASGEER	XL:Z-Sulfenic*@131	1.0972	7.8	0.002	448.782	2	ILIEKAR	XL:Z-Alkene@88	-1.21376	8.9	0.13	SDASO-M	inter-subunit
α5	E131	α4	K88	513.766	4	-0.280465	578.751	2	FGEGASGEER	XL:Z-Sulfenic*@131	-0.651947	41.7	2.3e-09	448.781	2	ILIEKAR	XL:Z-Alkene@88	0.346022	28	0.0024	SDASO-M	inter-subunit
α5	E131	α4	K88	684.687	3	1.24368	1156.49	1	FGEGASGEER	XL:Z-Sulfenic*@131	0.578387	6.5	0.0081	896.555	1	ILIEKAR	XL:Z-Alkene@88	0.484194	10.2	0.061	SDASO-M	inter-subunit
α5	E131	α4	K88	684.687	3	2.5828	578.751	2	FGEGASGEER	XL:Z-Sulfenic*@131	-1.86145	39.9	2e-08	896.556	1	ILIEKAR	XL:Z-Alkene@88	-0.631186	14.4	0.016	SDASO-M	inter-subunit
α5	E131	α4	K88	684.343	3	-11.559	578.751	2	FGEGASGEER	XL:Z-Sulfenic*@131	-0.997519	31.7	1.6e-07	896.556	1	ILIEKAR	XL:Z-Alkene@88	-0.519648	8.3	0.14	SDASO-M	inter-subunit
α5	E131	α4	K88	513.767	4	1.50503	578.75	2	FGEGASGEER	XL:Z-Sulfenic*@131	1.42149	34.4	1.6e-09	448.782	2	ILIEKAR	XL:Z-Alkene@88	-0.0996294	22.7	0.031	SDASO-M	inter-subunit
α5	E131	α4	K88	514.018	4	2.36788	578.751	2	FGEGASGEER	XL:Z-Sulfenic*@131	-1.68866	25.5	1.1e-06	448.782	2	ILIEKAR	XL:Z-Alkene@88	-1.43658	16.3	0.0051	SDASO-M	inter-subunit
α5	E131	α4	K88	513.766	4	-0.280465	578.752	2	FGEGASGEER	XL:Z-Sulfenic@131	-2.3798	21	0.00011	448.782	2	ILIEKAR	XL:Z-Alkene@88	-1.43658	21.7	0.0016	SDASO-M	inter-subunit
α5	E131	α4	K88	513.767	4	2.45729	578.752	2	FGEGASGEER	XL:Z-Sulfenic*@131	-2.20702	42.5	4.6e-09	448.782	2	ILIEKAR	XL:Z-Alkene@88	-1.43658	26.9	0.00053	SDASO-M	inter-subunit
α5	G129|E130|E131	α4	K88	684.343	3	-12.3629	578.753	2	FGEGASGEER	XL:Z-Sulfenic*@129|XL:Z-Sulfenic*@130|XL:Z-Sulfenic*@131	-4.79879	23.1	2e-06	896.558	1	ILIEKAR	XL:Z-Alkene@88	-2.30425	5.7	0.56	SDASO-M	inter-subunit
α5	G129|E130|E131	α4	K88	684.686	3	0.797309	578.751	2	FGEGASGEER	XL:Z-Sulfenic*@129|XL:Z-Sulfenic*@130|XL:Z-Sulfenic*@131	-1.86145	31.7	3.3e-08	896.555	1	ILIEKAR	XL:Z-Alkene@88	1.15342	7.5	0.058	SDASO-M	inter-subunit
α5	G129|E130|E131	α4	K88	513.766	4	-0.756596	578.751	2	FGEGASGEER	XL:Z-Sulfenic@129|XL:Z-Sulfenic@130|XL:Z-Sulfenic@131	-0.824733	31.8	1.2e-06	448.781	2	ILIEKAR	XL:Z-Alkene@88	0.346022	26.8	0.00089	SDASO-M	inter-subunit
α5	G129|E130|E131	α4	K88	513.769	4	5.19505	578.752	2	FGEGASGEER	XL:Z-Sulfenic*@129|XL:Z-Sulfenic*@130|XL:Z-Sulfenic*@131	-3.07094	20.2	2e-05	448.781	2	ILIEKAR	XL:Z-Alkene@88	0.568848	21.4	0.0082	SDASO-M	inter-subunit
α5	G129|E130|E131	α4	K88	513.767	4	0.909864	578.751	2	FGEGASGEER	XL:Z-Sulfenic*@129|XL:Z-Sulfenic*@130|XL:Z-Sulfenic*@131	-0.651947	24.3	7.5e-06	448.781	2	ILIEKAR	XL:Z-Alkene@88	0.568848	19.3	0.0011	SDASO-M	inter-subunit
α5	G129|E130|E131	α4	K88	513.77	4	7.33764	578.751	2	FGEGASGEER	XL:Z-Sulfenic*@129|XL:Z-Sulfenic*@130|XL:Z-Sulfenic*@131	-0.651947	33.7	1.9e-07	448.783	2	ILIEKAR	XL:Z-Alkene@88	-2.77353	21.7	0.0057	SDASO-M	inter-subunit
α5	G129|E131	α4	K88	684.688	3	3.56482	578.751	2	FGEGASGEER	XL:Z-Sulfenic*@129|XL:Z-Sulfenic*@131	-0.824733	34.4	6.3e-07	896.558	1	ILIEKAR	XL:Z-Alkene@88	-2.63886	9	0.014	SDASO-M	inter-subunit
α5	G129|E131	α4	K88	513.764	4	-3.13725	578.751	2	FGEGASGEER	XL:Z-Sulfenic*@129|XL:Z-Sulfenic*@131	-0.997519	36.4	2.2e-08	448.782	2	ILIEKAR	XL:Z-Alkene@88	-1.43658	20.1	0.0029	SDASO-M	inter-subunit
α5	G129|E131	α4	K88	513.767	4	0.909864	578.751	2	FGEGASGEER	XL:Z-Sulfenic*@129|XL:Z-Sulfenic*@131	-1.34309	40.4	1.6e-08	448.782	2	ILIEKAR	XL:Z-Alkene@88	-0.322455	26.6	0.00064	SDASO-M	inter-subunit
α5	G129	α4	K88	684.685	3	-0.273987	578.749	2	FGEGASGEER	XL:Z-Sulfenic*@129	1.76706	31.1	2.1e-08	896.555	1	ILIEKAR	XL:Z-Alkene@88	0.595732	7	0.14	SDASO-M	inter-subunit
α5	S128|E131	α4	K88	684.686	3	0.350936	578.751	2	FGEGASGEER	XL:Z-Sulfenic@128|XL:Z-Sulfenic@131	-1.51588	19.7	5.7e-05	896.557	1	ILIEKAR	XL:Z-Alkene@88	-0.965799	6.6	0.32	SDASO-M	inter-subunit
α5	S128|G129|E130|E131	α4	K88	513.767	4	1.74309	578.751	2	FGEGASGEER	XL:Z-Sulfenic*@128|XL:Z-Sulfenic*@129|XL:Z-Sulfenic*@130|XL:Z-Sulfenic*@131	-0.479162	28.2	3.3e-07	448.782	2	ILIEKAR	XL:Z-Alkene@88	-0.990931	20.8	0.0051	SDASO-M	inter-subunit
α1	A97;K98;A101|A102|E103|F104	α2	K91	568.043	4	6.6667	641.812	2	AKAEAAEFR	XL:Z-Sulfenic*@97;XL:Z-Alkene@98;XL:Z-Sulfenic*@101|XL:Z-Sulfenic*@102|XL:Z-Sulfenic*@103|XL:Z-Sulfenic*@104	-1.36563	22.3	4.6e-05	494.267	2	KVAHTSYK	XL:Z-Alkene@91	-1.07356	25.1	0.00041	SDASO-M	inter-subunit
α1	A97;K98;A101|A102|E103|F104	α2	K91	568.041	4	2.68403	641.812	2	AKAEAAEFR	XL:Z-Sulfenic*@97;XL:Z-Alkene@98;XL:Z-Sulfenic*@101|XL:Z-Sulfenic*@102|XL:Z-Sulfenic*@103|XL:Z-Sulfenic*@104	-1.05401	20.2	5.2e-05	494.267	2	KVAHTSYK	XL:Z-Alkene@91	-1.27588	22.9	0.00012	SDASO-M	inter-subunit
α1	A97;K98;A101|A102|E103|F104	α2	K91	568.042	4	5.80559	641.812	2	AKAEAAEFR	XL:Z-Sulfenic*@97;XL:Z-Alkene@98;XL:Z-Sulfenic*@101|XL:Z-Sulfenic*@102|XL:Z-Sulfenic*@103|XL:Z-Sulfenic*@104	-0.430779	18.1	0.00027	494.267	2	KVAHTSYK	XL:Z-Alkene@91	-2.08516	26.2	9.8e-05	SDASO-M	inter-subunit
α1	A97;K98;A101|A102|E103|F104	α2	K91	568.042	4	4.29863	641.812	2	AKAEAAEFR	XL:Z-Sulfenic*@97;XL:Z-Alkene@98;XL:Z-Sulfenic*@101|XL:Z-Sulfenic*@102|XL:Z-Sulfenic*@103|XL:Z-Sulfenic*@104	-1.05401	21.5	2.2e-05	494.267	2	KVAHTSYK	XL:Z-Alkene@91	-0.871245	25.1	0.00048	SDASO-M	inter-subunit
α1	A97;K98;A101|A102|E103	α2	K91	568.04	4	1.5	641.811	2	AKAEAAEFR	XL:Z-Sulfenic*@97;XL:Z-Alkene@98;XL:Z-Sulfenic*@101|XL:Z-Sulfenic*@102|XL:Z-Sulfenic*@103	1.12731	12.2	0.076	494.267	2	KVAHTSYK	XL:Z-Alkene@91	-1.4782	20.9	0.0028	SDASO-M	inter-subunit
α1	A97;K98;A101|A102|E103	α2	K91	454.633	5	1.17122	641.814	2	AKAEAAEFR	XL:Z-Sulfenic*@97;XL:Z-Alkene@98;XL:Z-Sulfenic*@101|XL:Z-Sulfenic*@102|XL:Z-Sulfenic*@103	-4.79341	20.7	0.00038	329.847	3	KVAHTSYK	XL:Z-Alkene@91	-0.287795	14	0.1	SDASO-M	inter-subunit
α1	A97;K98;A101|A102|E103	α2	K91	455.033	5	-1.66446	641.812	2	AKAEAAEFR	XL:Z-Sulfenic*@97;XL:Z-Alkene@98;XL:Z-Sulfenic*@101|XL:Z-Sulfenic*@102|XL:Z-Sulfenic*@103	-1.05401	20.7	0.00031	329.847	3	KVAHTSYK	XL:Z-Alkene@91	-0.590966	19.6	0.0095	SDASO-M	inter-subunit
α1	A97;K98;A101|A102|E103	α2	K91	454.634	5	3.45856	641.812	2	AKAEAAEFR	XL:Z-Sulfenic*@97;XL:Z-Alkene@98;XL:Z-Sulfenic*@101|XL:Z-Sulfenic*@102|XL:Z-Sulfenic*@103	-1.52144	27.9	1.6e-05	329.847	3	KVAHTSYK	XL:Z-Alkene@91	0.015376	18.5	0.017	SDASO-M	inter-subunit
α1	A97;K98;A101|A102	α2	K91	568.293	4	5.40047	641.812	2	AKAEAAEFR	XL:Z-Sulfenic*@97;XL:Z-Alkene@98;XL:Z-Sulfenic*@101|XL:Z-Sulfenic*@102	-1.05401	22.8	0.0002	494.267	2	KVAHTSYK	XL:Z-Alkene@91	-0.668925	25.7	0.00013	SDASO-M	inter-subunit
α1	A97;K98;A101|A102	α2	K91	568.04	4	1.17708	641.812	2	AKAEAAEFR	XL:Z-Sulfenic*@97;XL:Z-Alkene@98;XL:Z-Sulfenic*@101|XL:Z-Sulfenic*@102	-0.742396	21.6	0.00015	494.267	2	KVAHTSYK	XL:Z-Alkene@91	-1.07356	26.3	0.00032	SDASO-M	inter-subunit
α1	A97;K98;A101|A102	α2	K91	568.042	4	5.37503	641.813	2	AKAEAAEFR	XL:Z-Sulfenic*@97;XL:Z-Alkene@98;XL:Z-Sulfenic*@101|XL:Z-Sulfenic*@102	-2.45629	21.4	1.1e-05	494.267	2	KVAHTSYK	XL:Z-Alkene@91	-1.27588	25.6	3.7e-05	SDASO-M	inter-subunit
α1	A97;K98;A101|A102	α2	K91	454.833	5	-1.35679	641.812	2	AKAEAAEFR	XL:Z-Sulfenic@97;XL:Z-Alkene@98;XL:Z-Sulfenic@101|XL:Z-Sulfenic@102	-1.20982	18.1	0.0016	329.847	3	KVAHTSYK	XL:Z-Alkene@91	0.015376	20	0.015	SDASO-M	inter-subunit
α1	A97;K98;A101|E103	α2	K91	454.633	5	1.23849	641.813	2	AKAEAAEFR	XL:Z-Sulfenic@97;XL:Z-Alkene@98;XL:Z-Sulfenic@101|XL:Z-Sulfenic@103	-2.30048	14.9	0.019	329.847	3	KVAHTSYK	XL:Z-Alkene@91	-0.590966	14	0.19	SDASO-M	inter-subunit
α1	A97;K98;A101	α2	K91	454.634	5	1.77669	641.812	2	AKAEAAEFR	XL:Z-Sulfenic*@97;XL:Z-Alkene@98;XL:Z-Sulfenic*@101	-1.67725	28.8	1e-06	329.847	3	KVAHTSYK	XL:Z-Alkene@91	0.015376	18.8	0.014	SDASO-M	inter-subunit
α1	A97;K98;A101	α2	K91	568.04	4	2.25347	641.812	2	AKAEAAEFR	XL:Z-Sulfenic*@97;XL:Z-Alkene@98;XL:Z-Sulfenic*@101	-0.27497	22.6	3.4e-05	494.267	2	KVAHTSYK	XL:Z-Alkene@91	-0.871245	26.4	0.00073	SDASO-M	inter-subunit
α1	A97;K98;A101	α2	K91	454.633	5	0.63302	641.814	2	AKAEAAEFR	XL:Z-Sulfenic*@97;XL:Z-Alkene@98;XL:Z-Sulfenic*@101	-3.85856	26.7	1.3e-05	329.846	3	KVAHTSYK	XL:Z-Alkene@91	0.318547	17.9	0.022	SDASO-M	inter-subunit
α1	A97;K98;A102|E103|F104	α2	K91	568.041	4	3.32987	641.813	2	AKAEAAEFR	XL:Z-Sulfenic*@97;XL:Z-Alkene@98;XL:Z-Sulfenic*@102|XL:Z-Sulfenic*@103|XL:Z-Sulfenic*@104	-3.23533	19.7	0.0007	494.267	2	KVAHTSYK	XL:Z-Alkene@91	-2.28748	23	0.00072	SDASO-M	inter-subunit
α1	A97;K98;A102|E103|F104	α2	K91	454.633	5	1.10394	641.813	2	AKAEAAEFR	XL:Z-Sulfenic*@97;XL:Z-Alkene@98;XL:Z-Sulfenic*@102|XL:Z-Sulfenic*@103|XL:Z-Sulfenic*@104	-2.45629	26.8	1.3e-05	329.847	3	KVAHTSYK	XL:Z-Alkene@91	-0.590966	20.4	0.028	SDASO-M	inter-subunit
α1	A97;K98;A102|E103|F104	α2	K91	568.039	4	0.531238	641.812	2	AKAEAAEFR	XL:Z-Sulfenic@97;XL:Z-Alkene@98;XL:Z-Sulfenic@102|XL:Z-Sulfenic@103|XL:Z-Sulfenic@104	-1.36563	12.3	0.015	494.267	2	KVAHTSYK	XL:Z-Alkene@91	-0.871245	23.6	0.00018	SDASO-M	inter-subunit
α1	A97;K98;A102|E103|F104	α2	K91	454.634	5	3.25674	641.813	2	AKAEAAEFR	XL:Z-Sulfenic*@97;XL:Z-Alkene@98;XL:Z-Sulfenic*@102|XL:Z-Sulfenic*@103|XL:Z-Sulfenic*@104	-2.30048	17.5	0.00078	329.847	3	KVAHTSYK	XL:Z-Alkene@91	0.015376	18.4	0.027	SDASO-M	inter-subunit
α1	A97;K98;A102|E103|F104	α2	K91	568.041	4	3.43751	641.811	2	AKAEAAEFR	XL:Z-Sulfenic*@97;XL:Z-Alkene@98;XL:Z-Sulfenic*@102|XL:Z-Sulfenic*@103|XL:Z-Sulfenic*@104	0.971503	25.2	1.2e-06	494.267	2	KVAHTSYK	XL:Z-Alkene@91	-0.668925	26.9	5.6e-05	SDASO-M	inter-subunit
α1	A97;K98;A102|E103	α2	K91	568.289	4	-1.91579	641.81	2	AKAEAAEFR	XL:Z-Sulfenic*@97;XL:Z-Alkene@98;XL:Z-Sulfenic*@102|XL:Z-Sulfenic*@103	1.43893	19.6	4.3e-05	494.267	2	KVAHTSYK	XL:Z-Alkene@91	-1.27588	23.6	0.00014	SDASO-M	inter-subunit
[truncated: 18,058 more rows]
