# Supplementary material for: Enabling Photoactivated Cross-Linking Mass Spectrometric Analysis of Protein Complexes by Novel MS-Cleavable Cross-Linkers
Source: Mol Cell Proteomics. 2021 Apr 27;20:100084. doi: 10.1016/j.mcpro.2021.100084 (PMC8214149; doi:10.1016/j.mcpro.2021.100084)
Supplement: Supplemental Table S2B [file mmc4.xlsx]

## Sheet: Table S2B
Supplementary Table 2B. Summary of Unique SDASO K-X Linkages of the Yeast 26S Proteasome and PIPs
	K-X Linkages				Combined		SDASO-L		SDASO-Lc		SDASO-M		SDASO-S
Interaction Type	Subunit A	XL Residue A	Subunit B	XL Residue B	sum	count	sum	count	sum	count	sum	count	sum	count
inter-subunit	URA2	K791;F792	RPT6	K33;I34	1	1							1	1
inter-subunit	RPT6	K59	MLP1	G80	1	1							1	1
inter-subunit	RPT6	K59	MLP1	G80|L81	1	1					1	1
inter-subunit	RPT6	V358	RPN7	K44	1	1			1	1
inter-subunit	RPT6	V361|C362	RPN7	K152;K156;S157|L158	1	1			1	1
inter-subunit	RPT6	K54	RPN8	D289|D290	1	1					1	1
inter-subunit	RPT6	K54	RPN8	D290	3	2					3	2
inter-subunit	RPT6	K54	RPN8	D290|L291	5	3					5	3
inter-subunit	RPT6	K54	RPN8	D290|L291|I292	1	1					1	1
inter-subunit	RPT6	K54	RPN8	D290|L291|I292|E293|N294	2	2					2	2
inter-subunit	RPT6	K54	RPN8	F288|D289	1	1					1	1
inter-subunit	RPT6	K54	RPN8	F288|D289|D290|L291	1	1					1	1
inter-subunit	RPT6	K54	RPN8	L291|I292	1	1					1	1
inter-subunit	RPT6	K54	RPN8	S284|I285|I286|A287|F288|D289|D290	1	1					1	1
inter-subunit	RPT6	K54	SMC4	A666|Q667	7	3							7	3
inter-subunit	RPT6	K54	SMC4	S664|K665|A666|Q667	1	1							1	1
inter-subunit	RPT5	K120	RPN5	E355	1	1							1	1
inter-subunit	RPT5	K35	RPN9	F32|Y33	2	2	2	2
inter-subunit	RPT5	E258|G259	RPT1	K154	1	1			1	1
inter-subunit	RPT5	E258	RPT1	K154	3	2			3	2
inter-subunit	RPT5	E397|A398|G399|M400	RPT1	K220	1	1	1	1
inter-subunit	RPT5	E417	RPT1	K220	2	1	2	1
inter-subunit	RPT5	E421|V422|A424	RPT1	K220	1	1					1	1
inter-subunit	RPT5	E421|V422	RPT1	K220	2	2	1	1			1	1
inter-subunit	RPT5	G257|E258	RPT1	K154	1	1			1	1
inter-subunit	RPT5	K70	RPT1	E141|D142|A143	1	1					1	1
inter-subunit	RPT5	S420|E421|V422|A424	RPT1	K220	1	1					1	1
inter-subunit	RPT5	S420|E421|V422|Q423|A424	RPT1	K220	3	2	2	1			1	1
inter-subunit	RPT5	S420|E421|V422|Q423|A424	RPT1	K374	1	1	1	1
inter-subunit	RPT5	S420|E421|V422	RPT1	K220	2	1	2	1
inter-subunit	RPT5	S420|E421|V422	RPT1	K374	1	1	1	1
inter-subunit	RPT5	S420|E421	RPT1	K220	4	3	4	3
inter-subunit	RPT5	S420	RPT1	K220	1	1					1	1
inter-subunit	RPT5	Y255|I256	RPT1	K154	2	1			2	1
inter-subunit	RPT5	V301|Q302	RPT3	K87	1	1					1	1
inter-subunit	RPT5	A34;K35;D38|N39|E40|I41	RPT4	K75	1	1							1	1
inter-subunit	RPT5	A34;K35;D38|N39|E40	RPT4	K75	4	3					4	3
inter-subunit	RPT5	A34;K35;D38|N39|I41	RPT4	K75	1	1					1	1
inter-subunit	RPT5	A34;K35;D38|N39	RPT4	K75	3	3					2	2	1	1
inter-subunit	RPT5	A34;K35;D38	RPT4	K75	1	1					1	1
inter-subunit	RPT5	A34;K35;E40	RPT4	K75	3	2					2	1	1	1
inter-subunit	RPT5	A34;K35;L37|D38|N39|E40	RPT4	K75	1	1					1	1
inter-subunit	RPT5	A34;K35;L37	RPT4	K75	2	2					1	1	1	1
inter-subunit	RPT5	A34;K35;N39|E40	RPT4	K75	4	2					4	2
inter-subunit	RPT5	E294	RPT4	K120	2	1	2	1
inter-subunit	RPT5	E47	RPT4	K75	2	2					1	1	1	1
inter-subunit	RPT5	E54|N55|N56|V57	RPT4	K86	1	1	1	1
inter-subunit	RPT5	F44|R45|S46|E47	RPT4	K63	1	1	1	1
inter-subunit	RPT5	F44|R45	RPT4	K63	1	1	1	1
inter-subunit	RPT5	I43|F44|R45|E47	RPT4	K63	2	2					2	2
inter-subunit	RPT5	I43|F44|R45|S46|E47|L48	RPT4	K63	1	1					1	1
inter-subunit	RPT5	I43|F44|R45|S46|E47	RPT4	K63	2	2	1	1					1	1
inter-subunit	RPT5	I43|F44|R45|S46	RPT4	K63	1	1					1	1
inter-subunit	RPT5	I43|F44|R45	RPT4	K63	6	4	2	1			2	1	2	2
inter-subunit	RPT5	I43|R45|E47	RPT4	K63	1	1					1	1
inter-subunit	RPT5	I43|R45|S46	RPT4	K63	1	1							1	1
inter-subunit	RPT5	I43|R45	RPT4	K63	3	2							3	2
inter-subunit	RPT5	I62;K63;K66	RPT4	D94	5	2			1	1	4	1
inter-subunit	RPT5	I62;K63;K66	RPT4	N93|D94	1	1			1	1
inter-subunit	RPT5	I62;K63;K66	RPT4	N93|D94|I95	1	1					1	1
inter-subunit	RPT5	K120	RPT4	E107|V108|M109	9	4	1	1	1	1	7	2
inter-subunit	RPT5	K120	RPT4	G106|E107	1	1					1	1
inter-subunit	RPT5	K120	RPT4	G106|E107|V108|M109	20	7	8	3	1	1	11	3
inter-subunit	RPT5	K120	RPT4	G106|M109	2	2	1	1			1	1
inter-subunit	RPT5	K120	RPT4	G106|V108|M109	4	4	3	3	1	1
inter-subunit	RPT5	K120	RPT4	G257|E258	3	1	3	1
inter-subunit	RPT5	K120	RPT4	I105|G106|E107	1	1	1	1
inter-subunit	RPT5	K120	RPT4	I256	1	1	1	1
inter-subunit	RPT5	K120	RPT4	L104|I105|G106	1	1	1	1
inter-subunit	RPT5	K120	RPT4	M109	3	2	3	2
inter-subunit	RPT5	K120	RPT4	V108|M109	3	3	2	2			1	1
inter-subunit	RPT5	K120	RPT4	V119	1	1	1	1
inter-subunit	RPT5	K120	RPT4	V119|K120	2	2	2	2
inter-subunit	RPT5	K120	RPT4	Y117|I118|V119|K120	1	1	1	1
inter-subunit	RPT5	K120	RPT4	Y255	1	1	1	1
inter-subunit	RPT5	K120	RPT4	Y255|G257|E258	1	1	1	1
inter-subunit	RPT5	K120	RPT4	Y255|I256	2	2	2	2
inter-subunit	RPT5	K120	RPT4	Y255|I256|G257|E258	1	1	1	1
inter-subunit	RPT5	K139|K141	RPT4	N93|D94	1	1			1	1
inter-subunit	RPT5	K139	RPT4	D94	2	2			2	2
inter-subunit	RPT5	K139	RPT4	D94|I95	1	1			1	1
inter-subunit	RPT5	K139	RPT4	T91|E92|N93	1	1			1	1
inter-subunit	RPT5	K202	RPT4	D406|R407|D408	1	1			1	1
inter-subunit	RPT5	K295	RPT4	I256	1	1	1	1
inter-subunit	RPT5	K295	RPT4	Y255	1	1	1	1
inter-subunit	RPT5	K295	RPT4	Y255|I256	7	3	7	3
inter-subunit	RPT5	K35;D38|N39|E40	RPT4	K75	4	3							4	3
inter-subunit	RPT5	K35;E40;A34|L36	RPT4	K75	1	1					1	1
inter-subunit	RPT5	K35;E40	RPT4	K75	2	2							2	2
inter-subunit	RPT5	K35;L36;D38|N39|E40	RPT4	K75	1	1					1	1
inter-subunit	RPT5	K35;L37;N39|E40	RPT4	K75	1	1					1	1
inter-subunit	RPT5	K35;N39;A34|L36|L37|D38	RPT4	K75	1	1					1	1
inter-subunit	RPT5	K35;N39;A34|L36	RPT4	K75	1	1					1	1
inter-subunit	RPT5	K35;N39|E40|I41	RPT4	K75	4	4					2	2	2	2
inter-subunit	RPT5	K35;N39|E40	RPT4	K75	5	4	1	1					4	3
inter-subunit	RPT5	K35;N39	RPT4	K75	1	1							1	1
inter-subunit	RPT5	K61	RPT4	D89	1	1	1	1
inter-subunit	RPT5	K61	RPT4	E85	2	1					2	1
inter-subunit	RPT5	K61	RPT4	E92	2	2							2	2
inter-subunit	RPT5	K61	RPT4	L84|E85	1	1							1	1
inter-subunit	RPT5	K61	RPT4	T91|E92	17	5	2	2					15	3
inter-subunit	RPT5	K63;D64;K66	RPT4	T91|E92|N93|D94	1	1					1	1
inter-subunit	RPT5	K63;K66;I62|D64	RPT4	D94|I95	1	1			1	1
inter-subunit	RPT5	K63;K66;I62|D64	RPT4	E92|N93|D94|I95	1	1					1	1
inter-subunit	RPT5	K63;K66	RPT4	D94	12	10	3	3	1	1	3	3	5	3
inter-subunit	RPT5	K63;K66	RPT4	K90;T91|E92|N93	1	1	1	1
inter-subunit	RPT5	K63;K66	RPT4	N93|D94	3	2			3	2
inter-subunit	RPT5	K63;K66	RPT4	T91|E92	1	1	1	1
inter-subunit	RPT5	K66	RPT4	D94	11	7	3	3	7	3	1	1
inter-subunit	RPT5	K66	RPT4	D94|I95	1	1			1	1
inter-subunit	RPT5	K66	RPT4	E92|D94	1	1					1	1
inter-subunit	RPT5	K66	RPT4	I95	1	1					1	1
inter-subunit	RPT5	K66	RPT4	K90;N93;D94	2	2			2	2
inter-subunit	RPT5	K66	RPT4	N93|D94|I95	1	1					1	1
inter-subunit	RPT5	K70	RPT4	D94	4	4	2	2			2	2
inter-subunit	RPT5	K70	RPT4	D94|I95	1	1	1	1
inter-subunit	RPT5	K70	RPT4	N93|D94	3	3	2	2			1	1
inter-subunit	RPT5	K70	RPT4	N93|D94|I95	2	2					2	2
inter-subunit	RPT5	Q49	RPT4	K63	1	1					1	1
inter-subunit	RPT5	R45|E47	RPT4	K63	4	3	2	2			2	1
inter-subunit	RPT5	R45|Q49	RPT4	K63	1	1					1	1
inter-subunit	RPT5	R45|S46|E47|L48	RPT4	K63	2	2					2	2
inter-subunit	RPT5	R45|S46|E47	RPT4	K63	2	1					2	1
inter-subunit	RPT5	R45|S46	RPT4	K63	2	2					1	1	1	1
inter-subunit	RPT5	R45	RPT4	K63	11	6	8	3			2	2	1	1
inter-subunit	RPT5	S293|E294	RPT4	K120	5	3	5	3
inter-subunit	RPT5	S46|E47|L48	RPT4	K75	1	1							1	1
inter-subunit	RPT5	S46|E47	RPT4	K75	9	4					6	3	3	1
inter-subunit	RPT4	E92	RPN8	K86	1	1					1	1
inter-subunit	RPT4	K346;F361	RPN8	K61;D64|V65|W66	1	1			1	1
inter-subunit	RPT4	V131|R132	RPN8	K86	2	1					2	1
inter-subunit	RPT4	A423|E424	RPT6	K59	1	1					1	1
inter-subunit	RPT3	K76	ECM29	V619	3	1							3	1
inter-subunit	RPT3	K87	RPN1	S757|L758	1	1					1	1
inter-subunit	RPT3	E84|E85|V86	RPN11	K148	1	1					1	1
inter-subunit	RPT3	E85|V86	RPN11	K150	3	1					3	1
inter-subunit	RPT3	Q83|E84|E85|V86	RPN11	K150	1	1					1	1
inter-subunit	RPT3	V86	RPN11	K150	3	2					3	2
inter-subunit	RPT3	K76	RPN3	F467|A468|N469|Q470|L471|H472	2	2	1	1			1	1
inter-subunit	RPT3	K76	RPN3	F467|N469|H472	1	1					1	1
inter-subunit	RPT3	K76	RPN3	H472	15	3					15	3
inter-subunit	RPT3	K76	RPN3	H472|D473	6	4			1	1	5	3
inter-subunit	RPT3	K76	RPN3	H472|D473|E474	9	5	2	2			7	3
inter-subunit	RPT3	K76	RPN3	H472|D473|E474|V477|S478|M479	1	1	1	1
inter-subunit	RPT3	K76	RPN3	H472|D473|E474|Y475	1	1	1	1
inter-subunit	RPT3	K76	RPN3	H472|D473|E474|Y475|L476|V477	1	1	1	1
inter-subunit	RPT3	K76	RPN3	H472|Y475	1	1					1	1
inter-subunit	RPT3	K76	RPN3	L471|H472	5	3	1	1			4	2
inter-subunit	RPT3	K76	RPN3	L471|H472|D473	1	1					1	1
inter-subunit	RPT3	K76	RPN3	L471|H472|D473|E474	5	2					5	2
inter-subunit	RPT3	K76	RPN3	L471|H472|D473|E474|Y475	1	1					1	1
inter-subunit	RPT3	K76	RPN3	L471|H472|D473|E474|Y475|L476	1	1					1	1
inter-subunit	RPT3	K76	RPN3	N469|L471|H472|D473|E474	1	1					1	1
inter-subunit	RPT3	K76	RPN3	N469|Q470|L471|H472	2	2					2	2
inter-subunit	RPT3	K76	RPN3	Q470|L471|H472|D473|E474	2	2	1	1			1	1
inter-subunit	RPT3	K80	RPN3	D473|E474	1	1			1	1
inter-subunit	RPT3	K80	RPN3	H472	1	1			1	1
inter-subunit	RPT3	K80	RPN3	H472|D473|E474	3	2			3	2
inter-subunit	RPT3	K80	RPN3	H472|D473|E474|Y475|V477	1	1	1	1
inter-subunit	RPT3	K80	RPN3	H472|E474|Y475	1	1			1	1
inter-subunit	RPT3	K80	RPN3	L471|H472	1	1			1	1
inter-subunit	RPT3	K80	RPN3	L471|H472|D473|E474|Y475	1	1			1	1
inter-subunit	RPT3	K80	RPN3	L471|H472|D473|E474|Y475|L476	1	1	1	1
inter-subunit	RPT3	K87	RPT4	E111|S113|E114|E115|K116	1	1	1	1
inter-subunit	RPT3	K87	RPT4	E114	2	2	1	1					1	1
inter-subunit	RPT3	K87	RPT4	E114|E115	2	2	1	1					1	1
inter-subunit	RPT3	K87	RPT4	E115	5	4	3	2			2	2
inter-subunit	RPT3	K87	RPT4	S113|E114	2	2					1	1	1	1
inter-subunit	RPT3	K87	RPT4	S113|E115|K116|Y117	1	1	1	1
inter-subunit	RPT3	A82|E85|V86	RPT6	K59	1	1					1	1
inter-subunit	RPT3	A82|Q83|E84	RPT6	K59	1	1	1	1
inter-subunit	RPT3	D70|E71	RPT6	K59	3	3					1	1	2	2
inter-subunit	RPT3	E57|Y58|E59|L60|L61	RPT6	K33	1	1	1	1
inter-subunit	RPT3	E57|Y58|E59|L60	RPT6	K37	2	1					2	1
inter-subunit	RPT3	E57|Y58|E59	RPT6	K33	5	3	1	1			4	2
inter-subunit	RPT3	E71|Q72	RPT6	K59	1	1					1	1
inter-subunit	RPT3	E71	RPT6	K37	1	1							1	1
inter-subunit	RPT3	E71	RPT6	K59	1	1					1	1
inter-subunit	RPT3	E78	RPT6	K59	1	1							1	1
inter-subunit	RPT3	E84;K87;E85|V86	RPT6	K59	1	1					1	1
inter-subunit	RPT3	E84|E85|V86	RPT6	K59	3	3	2	2			1	1
inter-subunit	RPT3	E84|E85	RPT6	K59	5	5	3	3	1	1	1	1
inter-subunit	RPT3	E85;K87	RPT6	K59	9	3							9	3
inter-subunit	RPT3	E85;V86;K87	RPT6	K59	4	2							4	2
inter-subunit	RPT3	E85|V86	RPT6	K59	19	6	15	3	1	1	3	2
inter-subunit	RPT3	E85	RPT6	K59	12	6	9	3			3	3
inter-subunit	RPT3	K53;E55	RPT6	K33	2	2							2	2
inter-subunit	RPT3	K53;E55	RPT6	K33;I34	1	1							1	1
inter-subunit	RPT3	K53;E55	RPT6	K33;L32|I34	2	2							2	2
inter-subunit	RPT3	K53;L54	RPT6	K33;L32|I34	1	1							1	1
inter-subunit	RPT3	K76	RPT6	E61	1	1	1	1
inter-subunit	RPT3	K76	RPT6	Q47	1	1							1	1
inter-subunit	RPT3	K87;E84|E85|V86	RPT6	K59	1	1							1	1
inter-subunit	RPT3	K87;E84|E85	RPT6	K59	2	1							2	1
inter-subunit	RPT3	K87;E85|V86	RPT6	K59	2	2							2	2
inter-subunit	RPT3	K87;Q83|E84|E85	RPT6	K59	1	1							1	1
inter-subunit	RPT3	K87;R81|A82|E85	RPT6	K59	1	1							1	1
inter-subunit	RPT3	K87	RPT6	D60	1	1	1	1
inter-subunit	RPT3	K87	RPT6	D60|E61	8	5					3	3	5	2
inter-subunit	RPT3	K87	RPT6	E61	22	5	5	2					17	3
inter-subunit	RPT3	K87	RPT6	K59;D60;E61	2	2							2	2
inter-subunit	RPT3	K87	RPT6	K59;D60|E61	4	3							4	3
inter-subunit	RPT3	K87	RPT6	K59;D60|E61|L62	1	1							1	1
inter-subunit	RPT3	K87	RPT6	K59;E61	4	3							4	3
inter-subunit	RPT3	K87	RPT6	K59;E61;F57|I58	3	2							3	2
inter-subunit	RPT3	K87	RPT6	K59;E61|L62	3	3							3	3
inter-subunit	RPT3	K87	RPT6	K59;L62;F57|I58	1	1							1	1
inter-subunit	RPT3	L126|D127	RPT6	K54	1	1					1	1
inter-subunit	RPT3	Q83|E84|E85|V86	RPT6	K59	1	1	1	1
inter-subunit	RPT3	Q83|E84|E85	RPT6	K59	3	2	3	2
inter-subunit	RPT3	R81|A82|Q83	RPT6	K59	3	1	3	1
inter-subunit	RPT3	R81|A82|V86	RPT6	K59	1	1					1	1
inter-subunit	RPT3	S124|T125	RPT6	K54	1	1					1	1
inter-subunit	RPT3	S124	RPT6	K54	1	1					1	1
inter-subunit	RPT3	T125|L126	RPT6	K54	2	2					2	2
inter-subunit	RPT3	V86;K87;E84|E85	RPT6	K59	1	1							1	1
inter-subunit	RPT3	V86|K87	RPT6	K54	1	1	1	1
inter-subunit	RPT3	V86	RPT6	K59	3	2					3	2
inter-subunit	RPT3	K87	SMC4	A666|Q667	8	3							8	3
inter-subunit	RPT3	K87	SMC4	Q667	2	1							2	1
inter-subunit	RPT3	K87	SMC4	S664|A666|Q667	1	1							1	1
inter-subunit	RPT3	K87	SMC4	S664|K665|A666|Q667	1	1							1	1
inter-subunit	RPT2	K58	RPN6	F124;K126;S121|I122|E123	1	1					1	1
inter-subunit	RPT2	E63	RPT6	K54	1	1					1	1
inter-subunit	RPT2	E90|E91	RPT6	K82	8	3	6	2	2	1
inter-subunit	RPT2	E90	RPT6	K82	2	1			2	1
inter-subunit	RPT2	E91|E92	RPT6	K82	1	1			1	1
inter-subunit	RPT2	E91	RPT6	K82	1	1	1	1
inter-subunit	RPT2	K152	RPT6	Y71|V72	1	1			1	1
inter-subunit	RPT2	K88;E90	RPT6	K82	1	1							1	1
inter-subunit	RPT2	Q89|E90|E91	RPT6	K82	1	1	1	1
inter-subunit	RPT2	K94	TY1B-MR1	P364|S365|D366	1	1			1	1
inter-subunit	RPT2	K94	TY1B-MR1	S363|P364|S365	3	3	3	3
inter-subunit	RPT2	E98|I99	UBP6	K362;E364;K365	1	1	1	1
inter-subunit	RPT2	E98|I99	UBP6	K362;K365;E364|E366	1	1	1	1
inter-subunit	RPT2	E98|I99	UBP6	K362;K365;E366	2	1	2	1
inter-subunit	RPT2	E98	UBP6	K370	1	1	1	1
inter-subunit	RPT1	K50	RPN1	D145|F146|E147|G148|W149|G150|H151|E152|Y153|I154	1	1	1	1
inter-subunit	RPT1	K50	RPN1	E147|G148|W149|G150|H151|E152	1	1	1	1
inter-subunit	RPT1	K50	RPN1	E152	1	1	1	1
inter-subunit	RPT1	K50	RPN1	E152|Y153	2	1			2	1
inter-subunit	RPT1	K50	RPN1	E163	5	4	4	3	1	1
inter-subunit	RPT1	K50	RPN1	G148|E152	1	1	1	1
inter-subunit	RPT1	K50	RPN1	G148|W149|G150|H151	1	1	1	1
inter-subunit	RPT1	K50	RPN1	G150|E152	1	1	1	1
inter-subunit	RPT1	K50	RPN1	G150|H151	1	1	1	1
inter-subunit	RPT1	K50	RPN1	G150|H151|E152|Y153	1	1			1	1
inter-subunit	RPT1	K50	RPN1	G162|E163	13	3	13	3
inter-subunit	RPT1	K50	RPN1	G162|E163|V164	4	2	4	2
inter-subunit	RPT1	K50	RPN1	H151|E152	1	1			1	1
inter-subunit	RPT1	K50	RPN1	H151|E152|Y153	2	2			2	2
inter-subunit	RPT1	K50	RPN1	L157	1	1			1	1
inter-subunit	RPT1	K50	RPN1	W149|E152	1	1	1	1
inter-subunit	RPT1	K50	RPN1	W149|G150|H151|E152	1	1	1	1
inter-subunit	RPT1	K50	RPN1	W149|G150|H151|E152|Y153|I154	1	1	1	1
inter-subunit	RPT1	K50	RPN1	Y153|I154	1	1					1	1
inter-subunit	RPT1	G92|E93|E94	RPN11	K127	1	1			1	1
inter-subunit	RPT1	V422|A426|G427	RPN8	K28	1	1			1	1
inter-subunit	RPT1	D87	RPN9	K87	1	1			1	1
inter-subunit	RPT1	D55;K57;Q51|T52|E53|N54|Q51|T52|E53|N54	RPT2	K58	1	1	1	1
inter-subunit	RPT1	D58|I59|A61	RPT2	K58	1	1	1	1
inter-subunit	RPT1	D58|I59|E60	RPT2	K37;K45	1	1					1	1
inter-subunit	RPT1	D58|I59|E60	RPT2	K58	1	1			1	1
inter-subunit	RPT1	D58|I59	RPT2	K58	1	1	1	1
inter-subunit	RPT1	E53|D55	RPT2	K58	4	4	2	2			1	1	1	1
inter-subunit	RPT1	E53|L56	RPT2	K58	1	1					1	1
inter-subunit	RPT1	E53|N54|D55	RPT2	K58	3	2					3	2
inter-subunit	RPT1	E53|N54	RPT2	K58	6	4	4	2			1	1	1	1
inter-subunit	RPT1	E53	RPT2	K58	26	9	12	3	2	1	6	2	6	3
inter-subunit	RPT1	E60|A61	RPT2	K37;K45	1	1					1	1
inter-subunit	RPT1	E60|A61	RPT2	K45	1	1	1	1
inter-subunit	RPT1	E60|A61	RPT2	K58	13	5	8	3			5	2
inter-subunit	RPT1	E60	RPT2	K37	2	2					2	2
inter-subunit	RPT1	E60	RPT2	K37;K45	1	1					1	1
inter-subunit	RPT1	E60	RPT2	K37;K45;G38|G39	1	1							1	1
inter-subunit	RPT1	E60	RPT2	K45	11	4	8	3					3	1
inter-subunit	RPT1	E60	RPT2	K58	16	8	8	3	2	2	6	3
inter-subunit	RPT1	E93|H95	RPT2	K152	1	1			1	1
inter-subunit	RPT1	E93	RPT2	K152	1	1			1	1
inter-subunit	RPT1	G92|E93	RPT2	K152	1	1			1	1
inter-subunit	RPT1	H95|L97	RPT2	K152	1	1			1	1
inter-subunit	RPT1	H95	RPT2	K152	8	3			8	3
inter-subunit	RPT1	I59|E60|A61	RPT2	K58	1	1			1	1
inter-subunit	RPT1	I59|E60	RPT2	K45	5	4	2	2	3	2
inter-subunit	RPT1	I59|E60	RPT2	K58	6	3	5	2	1	1
inter-subunit	RPT1	I59	RPT2	K45	1	1	1	1
inter-subunit	RPT1	K394	RPT2	E299	1	1							1	1
inter-subunit	RPT1	K394	RPT2	G297|E299	1	1							1	1
inter-subunit	RPT1	K394	RPT2	G297|G298|E299	2	2							2	2
inter-subunit	RPT1	K394	RPT2	G298|E299	1	1							1	1
inter-subunit	RPT1	K394	RPT2	S294	1	1	1	1
inter-subunit	RPT1	K394	RPT2	Y292|D293|N295|S296|G297	1	1	1	1
inter-subunit	RPT1	K50;D55;L49|E53	RPT2	K58	1	1	1	1
inter-subunit	RPT1	K50;E53;L49|Q51|T52|N54|D55	RPT2	K58	1	1	1	1
inter-subunit	RPT1	K50;E53;L49|Q51|T52|N54	RPT2	K58	1	1	1	1
inter-subunit	RPT1	K50;E53;L49|Q51|T52|T52	RPT2	K58	1	1	1	1
inter-subunit	RPT1	K50;E53;L49|Q51|T52	RPT2	K58	4	3	3	2	1	1
inter-subunit	RPT1	K50;E53;L49|Q51	RPT2	K58	2	2	1	1			1	1
inter-subunit	RPT1	K50;E53;L49|T52	RPT2	K58	1	1	1	1
inter-subunit	RPT1	K50;E53;Q51|T52|N54	RPT2	K58	1	1	1	1
inter-subunit	RPT1	K50;E53;Q51|T52|T52	RPT2	K58	2	2	2	2
inter-subunit	RPT1	K50;E53;Q51|T52	RPT2	K58	2	2	1	1	1	1
inter-subunit	RPT1	K50;E53|D55|L56	RPT2	K58	1	1							1	1
inter-subunit	RPT1	K50;E53|N54|D55	RPT2	K58	1	1							1	1
inter-subunit	RPT1	K50;E53|N54	RPT2	K58	5	3					1	1	4	2
inter-subunit	RPT1	K50;E53	RPT2	K58	7	4					1	1	6	3
inter-subunit	RPT1	K50;N54|D55	RPT2	K58	2	1							2	1
inter-subunit	RPT1	K50;T52;E53|D55	RPT2	K58	2	2	2	2
inter-subunit	RPT1	K50;T52;E53	RPT2	K58	3	2	2	1	1	1
inter-subunit	RPT1	K50;T52|E53|N54|D55	RPT2	K45	1	1	1	1
inter-subunit	RPT1	K50;T52|E53|N54	RPT2	K45	2	2	2	2
inter-subunit	RPT1	K50;T52|E53|N54	RPT2	K58	2	2							2	2
inter-subunit	RPT1	K50;T52|E53	RPT2	K58	3	3							3	3
inter-subunit	RPT1	K57;Q51|E53	RPT2	K58	1	1					1	1
inter-subunit	RPT1	K57;Q51|T52|E53	RPT2	K58	2	1					2	1
inter-subunit	RPT1	L49;K50;E53|D55|L56	RPT2	K58	1	1					1	1
inter-subunit	RPT1	L49;K50;E53|N54	RPT2	K58	2	2							2	2
inter-subunit	RPT1	L49;K50;E53	RPT2	K58	23	8	4	3			9	2	10	3
inter-subunit	RPT1	L49;K50;Q51|E53	RPT2	K58	2	2	1	1					1	1
inter-subunit	RPT1	L49;K50;Q51|T52|E53|Q51	RPT2	K58	1	1	1	1
inter-subunit	RPT1	L49;K50;Q51|T52|E53	RPT2	K37;K45	2	1							2	1
inter-subunit	RPT1	L49;K50;Q51|T52|E53	RPT2	K58	5	3					1	1	4	2
inter-subunit	RPT1	L49;K50;Q51	RPT2	K45	1	1	1	1
inter-subunit	RPT1	L49;K50;Q51	RPT2	K58	1	1							1	1
inter-subunit	RPT1	L49;K50;T52|E53|E53	RPT2	K58	1	1	1	1
inter-subunit	RPT1	L49;K50;T52|E53|N54|L56	RPT2	K58	1	1					1	1
inter-subunit	RPT1	L49;K50;T52|E53|N54	RPT2	K58	3	3					3	3
inter-subunit	RPT1	L49;K50;T52|E53	RPT2	K58	10	6	1	1			6	3	3	2
inter-subunit	RPT1	L49|K50|Q51	RPT2	K58	1	1	1	1
inter-subunit	RPT1	L56;K57;N54|D55	RPT2	K58	1	1	1	1
inter-subunit	RPT1	L56|K57	RPT2	K58	1	1	1	1
inter-subunit	RPT1	N54|D55	RPT2	K58	3	2					3	2
inter-subunit	RPT1	P96|Q98	RPT2	K152	1	1			1	1
inter-subunit	RPT1	Q51|T52|E53	RPT2	K58	1	1							1	1
inter-subunit	RPT1	R178|S179	RPT2	K152	5	3			5	3
inter-subunit	RPT1	R178	RPT2	K152	2	1			2	1
inter-subunit	RPT1	T52|E53|N54|D55	RPT2	K58	1	1							1	1
inter-subunit	RPT1	T52|E53|N54|L56	RPT2	K58	1	1					1	1
inter-subunit	RPT1	T52|E53	RPT2	K45	1	1	1	1
inter-subunit	RPT1	T52|E53	RPT2	K58	9	6	5	3			4	3
inter-subunit	RPT1	T52	RPT2	K58	1	1					1	1
inter-subunit	RPT1	K456	RPT4	F291|S292|E293|G294|T295|S296	1	1	1	1
inter-subunit	RPT1	E60|A61	RPT6	K108	1	1	1	1
inter-subunit	RPT1	E60	RPT6	K108	1	1	1	1
inter-subunit	RPT1	I59|E60	RPT6	K108	1	1	1	1
inter-subunit	RPT1	I63;K64	RPT6	K33;I34	1	1							1	1
inter-subunit	RPT1	K394	RPT6	E259	1	1							1	1
inter-subunit	RPT1	K394	RPT6	E267|V268	1	1							1	1
inter-subunit	RPT1	K394	RPT6	E383|L384	1	1	1	1
inter-subunit	RPT1	K394	RPT6	V258|E259	3	2							3	2
inter-subunit	RPS4A	K6	RPN1	A963|E964|L965	1	1			1	1
inter-subunit	RPS4A	K6	RPN1	D968|E969|Y970	6	3			6	3
inter-subunit	RPS4A	K6	RPN1	E964|L965	1	1			1	1
inter-subunit	RPS4A	K6	RPN1	E969	1	1			1	1
inter-subunit	RPS4A	K6	RPN1	E969|Y970	4	3			4	3
inter-subunit	RPS4A	K6	RPN1	E991|E992|E993	1	1			1	1
inter-subunit	RPS4A	K6	RPN1	E992|E993	5	2			5	2
inter-subunit	RPS4A	K6	RPN1	R962|A963|E964|L965	1	1			1	1
inter-subunit	RPS4A	K6	RPN1	R990|E991|E992	1	1			1	1
inter-subunit	RPS4A	K6	RPN1	Y970	1	1			1	1
inter-subunit	RPS25B	A16|A18	RPT6	K59	1	1							1	1
inter-subunit	RPS25B	G19|G20	RPT6	K59	1	1							1	1
inter-subunit	RPN9	A146|R147|D148|L149|L150	RPN5	K292	3	2			3	2
inter-subunit	RPN9	A146|R147|D148|L149	RPN5	K292	4	3			4	3
inter-subunit	RPN9	A146|R147|D148	RPN5	K292	4	2			4	2
inter-subunit	RPN9	D148|L149|L150|D151	RPN5	K251	1	1			1	1
inter-subunit	RPN9	D148|L149	RPN5	K292	8	5	5	3	3	2
inter-subunit	RPN9	D148	RPN5	K292	1	1	1	1
inter-subunit	RPN9	E154	RPN5	K291	9	3			9	3
inter-subunit	RPN9	K182	RPN5	E297	1	1			1	1
inter-subunit	RPN9	K182	RPN5	E297|S298|L299	1	1			1	1
inter-subunit	RPN9	K182	RPN5	L293|E294	7	3			7	3
inter-subunit	RPN9	K182	RPN5	L293|E294|S295	2	2			2	2
inter-subunit	RPN9	K182	RPN5	L293|E294|S295|Q296	1	1			1	1
inter-subunit	RPN9	K182	RPN5	S295|Q296|E297|S298	1	1			1	1
inter-subunit	RPN9	K226	RPN5	H282	4	3			4	3
inter-subunit	RPN9	L153|E154	RPN5	K291	3	2	1	1	2	1
inter-subunit	RPN9	N141|D142	RPN5	K292	1	1	1	1
inter-subunit	RPN9	R147|D148|L149	RPN5	K292	1	1			1	1
inter-subunit	RPN9	E154	RPN8	K86	1	1			1	1
inter-subunit	RPN9	E378	RPN8	K198	5	3	2	1	3	2
inter-subunit	RPN9	E378	RPN8	K205	3	3	2	2			1	1
inter-subunit	RPN9	E385	RPN8	K195	1	1							1	1
inter-subunit	RPN9	K159	RPN8	E6	6	6	2	2	2	2	2	2
inter-subunit	RPN9	K159	RPN8	H5	4	4	3	3	1	1
inter-subunit	RPN9	K159	RPN8	H5|E6	10	5	4	3	6	2
inter-subunit	RPN9	K159	RPN8	Q4|H5|E6	4	3			4	3
inter-subunit	RPN9	K383;E385	RPN8	K198	1	1					1	1
inter-subunit	RPN9	N117|G118	RPN8	K300	1	1					1	1
inter-subunit	RPN9	N374|D375|E378	RPN8	K205	1	1	1	1
inter-subunit	RPN9	N374|D375	RPN8	K205	1	1	1	1
inter-subunit	RPN9	N374	RPN8	K205	1	1	1	1
inter-subunit	RPN9	Q376|E378	RPN8	K205	1	1	1	1
inter-subunit	RPN9	Q376|V377|E378	RPN8	K198	1	1	1	1
inter-subunit	RPN9	V377|E378	RPN8	K205	2	2	1	1			1	1
inter-subunit	RPN9	W373|N374|D375|V377	RPN8	K198	1	1	1	1
inter-subunit	RPN9	W373|N374|D375	RPN8	K198	1	1	1	1
inter-subunit	RPN9	W373|N374	RPN8	K205	1	1	1	1
inter-subunit	RPN9	W373	RPN8	K198	1	1	1	1
inter-subunit	RPN8	K203	RPN5	E436|E437	4	2	4	2
inter-subunit	RPN8	K228	RPN5	E421|L422	1	1			1	1
inter-subunit	RPN8	K228	RPN5	E421|L422|L423|E424	1	1			1	1
inter-subunit	RPN8	K98	RPN5	E436|E437	19	6	15	3			4	3
inter-subunit	RPN8	K98	RPN5	E436|E437|I438	1	1					1	1
inter-subunit	RPN8	K98	RPN5	E436|E437|I438|M439|H440|G441	1	1	1	1
inter-subunit	RPN8	K98	RPN5	E437	1	1	1	1
inter-subunit	RPN8	K300	RPN6	E428	1	1	1	1
inter-subunit	RPN8	K300	RPN6	F427|E428	2	1	2	1
inter-subunit	RPN8	K300	RPN6	L426|F427	1	1	1	1
inter-subunit	RPN7	K416	RPN5	E355|Y356	1	1							1	1
inter-subunit	RPN7	K416	RPN5	E355|Y356|Y357|S358	1	1							1	1
inter-subunit	RPN7	K416	RPN5	S354|E355	1	1							1	1
inter-subunit	RPN7	K200;E199|G201	RPN6	K300;G295|I296|D297|A298|M299|A301|V302	1	1	1	1
inter-subunit	RPN7	K267	RPN6	L342|L343|E344|S345|N346|L347	1	1					1	1
inter-subunit	RPN7	K267	RPN6	L343|E344	1	1					1	1
inter-subunit	RPN7	K416	RPN6	D424|Q425|E428	1	1					1	1
inter-subunit	RPN7	K416	RPN6	E428	15	6	10	3			5	3
inter-subunit	RPN7	K416	RPN6	F427	1	1					1	1
inter-subunit	RPN7	K416	RPN6	Q425|F427|E428	1	1					1	1
inter-subunit	RPN7	K416	RPN6	Q425|L426|F427|E428	3	2					3	2
inter-subunit	RPN5	K231	RPN6	A303|E304	2	1	2	1
inter-subunit	RPN3	H472	RPN11	K278	5	3			5	3
inter-subunit	RPN3	N469|Q470|H472	RPN11	K278	1	1			1	1
inter-subunit	RPN3	Q470|L471|H472	RPN11	K278	1	1			1	1
inter-subunit	RPN3	K43;D49|P50	RPN6	K300;G295|I296|D297|A298|M299	1	1	1	1
inter-subunit	RPN3	A289|N290|E291|Y292	RPN7	K416	1	1	1	1
inter-subunit	RPN3	A289|N290|E291	RPN7	K416	3	2	3	2
inter-subunit	RPN3	A300|P301|H302|N303	RPN7	K416	2	2	2	2
inter-subunit	RPN3	A300|P301|H302	RPN7	K416	3	2	3	2
inter-subunit	RPN3	A300|P301	RPN7	K416	6	3	6	3
inter-subunit	RPN3	A300	RPN7	K416	3	2	3	2
inter-subunit	RPN3	A434	RPN7	K405	11	5	1	1			9	3	1	1
inter-subunit	RPN3	D462|E463	RPN7	K405	1	1			1	1
inter-subunit	RPN3	D462	RPN7	K405	8	3			8	3
inter-subunit	RPN3	D473|E474|Y475|L476	RPN7	K416	1	1	1	1
inter-subunit	RPN3	D473|E474|Y475	RPN7	K416	1	1	1	1
inter-subunit	RPN3	D473|Y475|L476|V477|S478|M479	RPN7	K416	1	1	1	1
inter-subunit	RPN3	E269|A270	RPN7	K416	4	2					4	2
inter-subunit	RPN3	E291	RPN7	K416	1	1	1	1
inter-subunit	RPN3	E433|A434	RPN7	K375	12	6	4	3			8	3
inter-subunit	RPN3	E433|A434	RPN7	K405	69	12	12	3	7	3	37	3	13	3
inter-subunit	RPN3	E433	RPN7	K375	24	9	6	3	10	3	7	2	1	1
inter-subunit	RPN3	E433	RPN7	K405	93	12	48	3	27	3	12	3	6	3
inter-subunit	RPN3	E433	RPN7	K416	3	2	2	1	1	1
inter-subunit	RPN3	E444|T445|T446|E447|L448	RPN7	K405	1	1			1	1
inter-subunit	RPN3	E444|T445|T446|E447	RPN7	K405	1	1			1	1
inter-subunit	RPN3	E447|L448	RPN7	K405	11	3			11	3
inter-subunit	RPN3	E447	RPN7	K405	4	2			4	2
inter-subunit	RPN3	E474|Y475|L476	RPN7	K416	3	2	3	2
inter-subunit	RPN3	E474|Y475	RPN7	K416	5	3	5	3
inter-subunit	RPN3	E474	RPN7	K416	12	3	12	3
inter-subunit	RPN3	G325|D326	RPN7	K405	1	1			1	1
inter-subunit	RPN3	G430|E433|A434	RPN7	K405	1	1	1	1
inter-subunit	RPN3	G430|V431|E433|A434	RPN7	K375	1	1			1	1
inter-subunit	RPN3	G430|V431|E433	RPN7	K405	2	2			2	2
inter-subunit	RPN3	G430|V431|I432|E433|A434	RPN7	K405	1	1			1	1
inter-subunit	RPN3	G430|V431|I432|E433	RPN7	K405	2	2			2	2
inter-subunit	RPN3	G430	RPN7	K405	1	1	1	1
inter-subunit	RPN3	G441|F442|I443|E444|T445|T446|E447|L448|L449|N450|I451|D453|S454	RPN7	K405	1	1					1	1
inter-subunit	RPN3	H261|T262|D263|S265	RPN7	K416	1	1					1	1
inter-subunit	RPN3	H302|N303	RPN7	K416	2	1	2	1
inter-subunit	RPN3	H302	RPN7	K416	1	1	1	1
inter-subunit	RPN3	I432|E433|A434	RPN7	K375	5	3	1	1			4	2
inter-subunit	RPN3	I432|E433|A434	RPN7	K405	9	5	1	1			6	3	2	1
inter-subunit	RPN3	I432|E433	RPN7	K375	5	5	3	3	1	1	1	1
inter-subunit	RPN3	I432|E433	RPN7	K405	12	8	2	1	2	2	4	3	4	2
inter-subunit	RPN3	I443|T445|T446|E447	RPN7	K405	1	1			1	1
inter-subunit	RPN3	K299;H302	RPN7	K416	1	1					1	1
inter-subunit	RPN3	K299;P301|H302	RPN7	K416	1	1					1	1
inter-subunit	RPN3	K299;P301|S304	RPN7	K416	1	1					1	1
inter-subunit	RPN3	K366	RPN7	E80	2	1			2	1
inter-subunit	RPN3	K366	RPN7	E80|H81	1	1			1	1
inter-subunit	RPN3	K366	RPN7	E80|H81|D82	1	1			1	1
inter-subunit	RPN3	K366	RPN7	H81	1	1			1	1
inter-subunit	RPN3	K366	RPN7	L79|E80|H81	1	1			1	1
inter-subunit	RPN3	K366	RPN7	S77	1	1			1	1
inter-subunit	RPN3	K401	RPN7	E389	5	3	5	3
inter-subunit	RPN3	K401	RPN7	E389|D394	1	1	1	1
inter-subunit	RPN3	K401	RPN7	E389|N391	1	1	1	1
inter-subunit	RPN3	K401	RPN7	E389|R392|P393	1	1					1	1
inter-subunit	RPN3	K401	RPN7	E389|T390	4	3	4	3
inter-subunit	RPN3	K401	RPN7	E389|T390|N391	1	1					1	1
inter-subunit	RPN3	K401	RPN7	E389|T390|N391|D394	1	1	1	1
inter-subunit	RPN3	K401	RPN7	E389|T390|N391|R392	1	1	1	1
inter-subunit	RPN3	K401	RPN7	E389|T390|N391|R392|P393|D394	2	2	2	2
inter-subunit	RPN3	K401	RPN7	E389|T390|R392	1	1					1	1
inter-subunit	RPN3	K401	RPN7	G386|I387|V388|E389|T390|N391|R392	1	1					1	1
inter-subunit	RPN3	K401	RPN7	V388|E389|T390|N391|R392	2	2	1	1			1	1
inter-subunit	RPN3	L268|E269|A270	RPN7	K416	2	1					2	1
inter-subunit	RPN3	L471|H472|D473|Y475|L476	RPN7	K416	1	1	1	1
inter-subunit	RPN3	L476|S478|M479	RPN7	K416	1	1	1	1
inter-subunit	RPN3	L476|V477|S478|M479	RPN7	K416	2	1	2	1
inter-subunit	RPN3	M324|G325|D326|I327	RPN7	K405	4	2			4	2
inter-subunit	RPN3	M324|G325|D326	RPN7	K405	1	1			1	1
inter-subunit	RPN3	M324|G325	RPN7	K405	1	1			1	1
inter-subunit	RPN3	N290|E291|Y292|I293	RPN7	K416	1	1	1	1
inter-subunit	RPN3	N290|E291	RPN7	K416	10	4	9	3	1	1
inter-subunit	RPN3	N469|Q470|L471|H472|D473|E474	RPN7	K416	1	1	1	1
inter-subunit	RPN3	P301|H302|N303	RPN7	K416	2	2	2	2
inter-subunit	RPN3	P301|H302	RPN7	K416	4	3	4	3
inter-subunit	RPN3	S266|E269	RPN7	K416	1	1					1	1
inter-subunit	RPN3	S266|S267|L268|E269|A270	RPN7	K416	1	1					1	1
inter-subunit	RPN3	S267|E269|A270	RPN7	K416	1	1					1	1
inter-subunit	RPN3	T288|A289|N290|E291|Y292|I293|I294	RPN7	K416	1	1	1	1
inter-subunit	RPN3	T288|A289|N290|E291|Y292	RPN7	K416	1	1	1	1
inter-subunit	RPN3	T288|A289|N290|E291	RPN7	K416	1	1	1	1
inter-subunit	RPN3	T445|T446|E447|L448	RPN7	K405	3	2			3	2
inter-subunit	RPN3	T445|T446	RPN7	K405	1	1			1	1
inter-subunit	RPN3	T445	RPN7	K405	1	1			1	1
inter-subunit	RPN3	T446|E447|L448	RPN7	K405	4	2			4	2
inter-subunit	RPN3	T446|E447	RPN7	K405	5	3			5	3
inter-subunit	RPN3	V431|E433	RPN7	K405	1	1			1	1
inter-subunit	RPN3	V431|I432|E433	RPN7	K405	1	1					1	1
inter-subunit	RPN3	Y475|L476|V477	RPN7	K416	1	1	1	1
inter-subunit	RPN3	Y475|L476	RPN7	K416	1	1	1	1
inter-subunit	RPN3	D456|Q458|Q459	RPN8	K263	1	1	1	1
inter-subunit	RPN3	E269|A270	RPN8	K299	7	3	7	3
inter-subunit	RPN3	E269	RPN8	K299	3	2	3	2
inter-subunit	RPN3	L268|E269|A270	RPN8	K299	5	2	5	2
inter-subunit	RPN3	S267|L268|E269|A270	RPN8	K299	1	1	1	1
inter-subunit	RPN3	S454|E455|D456	RPN8	K263	1	1	1	1
inter-subunit	RPN3	D462	RPN9	K383	1	1			1	1
inter-subunit	RPN3	E433	RPT2	K255	1	1			1	1
inter-subunit	RPN3	G355	RPT4	K427	1	1			1	1
inter-subunit	RPN3	F467|A468|N469|H472	RPT6	K54	1	1	1	1
inter-subunit	RPN3	F467|A468|N469|Q470|L471|H472	RPT6	K54	3	2	3	2
inter-subunit	RPN3	H225|D226|E228	RPT6	K33	1	1	1	1
inter-subunit	RPN3	H225|D226	RPT6	K33	4	3	2	2			2	1
inter-subunit	RPN3	H225	RPT6	K33	7	4	3	2			4	2
inter-subunit	RPN3	H472|D473|E474|Y475|L476	RPT6	K54	3	3	2	2			1	1
inter-subunit	RPN3	H472|D473|E474|Y475	RPT6	K54	2	2	2	2
inter-subunit	RPN3	H472|D473|E474	RPT6	K54	2	1			2	1
inter-subunit	RPN3	H472|D473	RPT6	K54	3	3	1	1	1	1	1	1
inter-subunit	RPN3	H472|Y475	RPT6	K54	1	1					1	1
inter-subunit	RPN3	H472	RPT6	K54	27	6	20	3	1	1	6	2
inter-subunit	RPN3	K125	RPT6	E13|T14	2	2			2	2
inter-subunit	RPN3	K485;K486	RPT6	Q47	1	1					1	1
inter-subunit	RPN3	K485	RPT6	E45	1	1					1	1
inter-subunit	RPN3	K485	RPT6	E45|A46|Q47	4	1					4	1
inter-subunit	RPN3	K485	RPT6	E45|Q47	1	1					1	1
inter-subunit	RPN3	K485	RPT6	L44|E45	4	2					4	2
inter-subunit	RPN3	K485	RPT6	Q47	1	1					1	1
inter-subunit	RPN3	K485	RPT6	R43|L44|E45|A46|Q47	1	1					1	1
inter-subunit	RPN3	K485	RPT6	R43|L44|E45|Q47	1	1					1	1
inter-subunit	RPN3	L257|E258	RPT6	K33	1	1	1	1
inter-subunit	RPN3	L471|H472|D473|E474	RPT6	K54	2	1			2	1
inter-subunit	RPN3	L471|H472	RPT6	K54	5	2	5	2
inter-subunit	RPN3	N469|L471|H472	RPT6	K54	1	1	1	1
inter-subunit	RPN3	N469|Q470|L471|H472|D473|E474	RPT6	K54	1	1					1	1
inter-subunit	RPN3	Q470|L471|H472	RPT6	K54	1	1	1	1
inter-subunit	RPN2	K611	PHO88	A180|G181|N182	1	1					1	1
inter-subunit	RPN2	K611	PHO88	G181	1	1	1	1
inter-subunit	RPN2	K611	PHO88	G181|N182	1	1			1	1
inter-subunit	RPN2	K611	PHO88	N182	1	1	1	1
inter-subunit	RPN2	K689	RLF2	E188|E189	1	1			1	1
inter-subunit	RPN2	E507|T508	RPN11	K208	1	1			1	1
inter-subunit	RPN2	S505|Q506|E507	RPN11	K208	4	2			4	2
inter-subunit	RPN2	G73|E74|Y75	RPN3	K216	1	1	1	1
inter-subunit	RPN2	K611	RPN3	D484	2	1					2	1
inter-subunit	RPN2	K611	RPN3	E483|D484	3	2	1	1			2	1
inter-subunit	RPN2	K611	RPN3	P482|D484	1	1	1	1
inter-subunit	RPN2	K611	RPN3	P482|E483	3	3	2	2			1	1
inter-subunit	RPN2	K538;M539	RPN6	K18;Y27|L28	1	1			1	1
inter-subunit	RPN2	K538;T537|M539	RPN6	K18;L28	2	1			2	1
inter-subunit	RPN2	E507|T508	RPN8	K28	2	1			2	1
inter-subunit	RPN2	E507	RPN8	K28	5	3			5	3
inter-subunit	RPN2	Q506|E507	RPN8	K28	1	1			1	1
inter-subunit	RPN2	S505|Q506|E507|T508	RPN8	K28	1	1			1	1
inter-subunit	RPN2	S505|Q506|E507	RPN8	K28	3	1			3	1
inter-subunit	RPN2	E142	RPT2	K88	1	1	1	1
inter-subunit	RPN2	K358	RPT2	E91	1	1			1	1
inter-subunit	RPN2	K689	RPT2	E90	8	5	5	2	2	2	1	1
inter-subunit	RPN2	K689	RPT2	E90|E91	15	8	8	3	3	2	4	3
inter-subunit	RPN2	K689	RPT2	E90|E91|E92	1	1					1	1
inter-subunit	RPN2	K689	RPT2	E90|E92	2	2	2	2
inter-subunit	RPN2	K689	RPT2	E91	5	4	3	2			2	2
inter-subunit	RPN2	K689	RPT2	E91|E92	1	1					1	1
inter-subunit	RPN2	K689	RPT2	E92|K93	1	1					1	1
inter-subunit	RPN2	K689	RPT2	Q89	1	1	1	1
inter-subunit	RPN2	K689	RPT2	Q89|E90	5	2					5	2
inter-subunit	RPN2	K689	RPT2	Q89|E90|E91	2	2	2	2
inter-subunit	RPN2	K794	RPT2	E90|E91	3	2	2	1	1	1
inter-subunit	RPN2	K184;I186|N187	RPT5	K35	1	1			1	1
inter-subunit	RPN2	K184;N187	RPT5	K35	1	1			1	1
inter-subunit	RPN2	K316	RPT5	A380|T383	1	1			1	1
inter-subunit	RPN2	K316	RPT5	D384|E385	1	1			1	1
inter-subunit	RPN2	K316	RPT5	E385	3	3			3	3
inter-subunit	RPN2	D578|S579|D582	RPT6	K59	1	1					1	1
inter-subunit	RPN2	D578|S579|N580|D581|D582	RPT6	K59	1	1					1	1
inter-subunit	RPN2	D581|D582	RPT6	K59	1	1					1	1
inter-subunit	RPN2	D582	RPT6	K59	2	2					2	2
inter-subunit	RPN2	G73|E74|Y75|E76|S77|A78|V79	RPT6	K33	2	2	1	1			1	1
inter-subunit	RPN2	G73|E74|Y75	RPT6	K33	3	2	3	2
inter-subunit	RPN2	H690	RPT6	K82	2	2			2	2
inter-subunit	RPN2	K611	RPT6	A46|Q47	2	1					2	1
inter-subunit	RPN2	K611	RPT6	E45	24	9	8	3			10	3	6	3
inter-subunit	RPN2	K611	RPT6	E45|A46	9	6	3	2			4	2	2	2
inter-subunit	RPN2	K611	RPT6	E45|A46|Q47	13	5					10	3	3	2
inter-subunit	RPN2	K611	RPT6	E45|Q47	7	4					6	3	1	1
inter-subunit	RPN2	K611	RPT6	L44	22	4	1	1			21	3
inter-subunit	RPN2	K611	RPT6	L44|E45	90	9	16	3			59	3	15	3
inter-subunit	RPN2	K611	RPT6	L44|E45|A46	4	3					4	3
inter-subunit	RPN2	K611	RPT6	L44|E45|A46|Q47	4	3					3	2	1	1
inter-subunit	RPN2	K611	RPT6	Q47	5	2					5	2
inter-subunit	RPN2	K611	RPT6	R43|E45	2	1	2	1
inter-subunit	RPN2	K611	RPT6	R43|E45|A46	1	1					1	1
inter-subunit	RPN2	K611	RPT6	R43|E45|A46|Q47	1	1					1	1
inter-subunit	RPN2	K611	RPT6	R43|L44	4	2	2	1			2	1
inter-subunit	RPN2	K611	RPT6	R43|L44|E45|A46	4	2					4	2
inter-subunit	RPN2	K611	RPT6	R43|L44|E45|A46|Q47	2	2					2	2
inter-subunit	RPN2	K611	RPT6	R43|L44|E45|Q47	1	1					1	1
inter-subunit	RPN2	K611	RPT6	R43|Q47	1	1					1	1
inter-subunit	RPN2	K611	RPT6	V41|R42	1	1					1	1
inter-subunit	RPN2	S577	RPT6	K59	1	1					1	1
inter-subunit	RPN2	S95|F97|V98|E99	RPT6	K20	1	1	1	1
inter-subunit	RPN2	V576|S577|V583|R584	RPT6	K59	1	1					1	1
inter-subunit	RPN2	Y75|E76	RPT6	K33	1	1			1	1
inter-subunit	RPN2	K538;M539	UBP6	E475;K476	1	1			1	1
inter-subunit	RPN2	K538;M539	UBP6	K476;L490	2	1			2	1
inter-subunit	RPN2	K538;T537|M539	UBP6	K476;A489|L490	1	1			1	1
inter-subunit	RPN2	K538;T537|M539	UBP6	K476;L490	2	1			2	1
inter-subunit	RPN2	K911;E912|P913|V914|A915|L916	UBP6	K253;T251|V252|E254|N255|E256|S257|D258|S259	1	1			1	1
inter-subunit	RPN2	K911;P910|E912|A915|L916	UBP6	K253;E254	1	1			1	1
inter-subunit	RPN2	K911;P910|E912|L916	UBP6	K253;E254	1	1			1	1
inter-subunit	RPN2	K911;P910|P913|V914|A915|L916	UBP6	K253;D243|T244|A245|N246|D247|N248|D249|I250	1	1			1	1
inter-subunit	RPN2	H573|V574	VPS13	K422	5	3	1	1	4	2
inter-subunit	RPN2	L571|L572|H573	VPS13	K422	3	2	3	2
inter-subunit	RPN2	S205|I206|L207	α6	K102	1	1	1	1
inter-subunit	RPN13	K117	RPN2	E918	1	1			1	1
inter-subunit	RPN13	P110|N112	RPN2	K911	1	1	1	1
inter-subunit	RPN12	D130	RPN3	K368	5	3	5	3
inter-subunit	RPN12	E261	RPN3	K466	1	1	1	1
inter-subunit	RPN12	K240	RPN3	E433	6	2			6	2
inter-subunit	RPN12	K240	RPN3	G430|V431|E433|A434	1	1			1	1
inter-subunit	RPN12	K240	RPN3	G430|V431|I432|E433	1	1			1	1
inter-subunit	RPN12	L129|D130	RPN3	K368	1	1	1	1
inter-subunit	RPN12	K191;I185|D187|E188|I189|A190|N192|E194|L195	RPN6	K18;Y27	1	1			1	1
inter-subunit	RPN12	K191;I189|A190	RPN6	K18;V26|Y27	1	1			1	1
inter-subunit	RPN12	K232;P227|I228|N230|S231|V233|Y234	RPN6	K18;Y27|L28	1	1			1	1
inter-subunit	RPN12	K232;V229|N230|S231|V233|Y234	RPN6	K18;V26|Y27|L28	1	1			1	1
inter-subunit	RPN12	K232;V229|N230|S231|Y234	RPN6	K18;L28	1	1			1	1
inter-subunit	RPN12	K232;V233|Y234	RPN6	K18;Y27|L28	1	1			1	1
inter-subunit	RPN12	D247|E248|M249|M250|H251|E252	RPN9	K383	1	1	1	1
inter-subunit	RPN12	E252|E253	RPN9	K383	2	1	2	1
inter-subunit	RPN12	E261	RPN9	K379	20	6	8	2	10	2	2	2
inter-subunit	RPN12	E261	RPN9	K382;K383	4	2	3	1			1	1
inter-subunit	RPN12	E261	RPN9	K382;K383;L380|E385	1	1	1	1
inter-subunit	RPN12	E261	RPN9	K382;K383;L380|G381|M384	2	2	2	2
inter-subunit	RPN12	E261	RPN9	K383	20	9	9	3			6	3	5	3
inter-subunit	RPN12	H251	RPN9	K383	1	1	1	1
inter-subunit	RPN12	I259|I260|E261	RPN9	K383	1	1	1	1
inter-subunit	RPN12	I260|E261	RPN9	K379	2	2					2	2
inter-subunit	RPN12	I260|E261	RPN9	K382;K383	1	1	1	1
inter-subunit	RPN12	I260|E261	RPN9	K383	36	8	24	3			6	2	6	3
inter-subunit	RPN12	I260	RPN9	K383	13	5	11	3	1	1	1	1
inter-subunit	RPN12	M250|H251	RPN9	K383	1	1	1	1
inter-subunit	RPN12	P145;K147	RPT4	K202;P200|L201|N203	1	1	1	1
inter-subunit	RPN12	K240	RPT5	E40	1	1			1	1
inter-subunit	RPN11	D229|Y230|E231	RPN5	K404	1	1	1	1
inter-subunit	RPN11	D229|Y230	RPN5	K404	2	2	1	1			1	1
inter-subunit	RPN11	Y228|D229|Y230|E231	RPN5	K404	1	1	1	1
inter-subunit	RPN11	Y230|E231	RPN5	K404	6	4	2	2			4	2
inter-subunit	RPN11	Y230|E232	RPN5	K404	1	1					1	1
inter-subunit	RPN11	Y230	RPN5	K404	1	1	1	1
inter-subunit	RPN11	K259	RPN6	F427|E428	1	1	1	1
inter-subunit	RPN11	E249|Q250|Y251	RPN7	K225	6	3	6	3
inter-subunit	RPN11	E249|Q250	RPN7	K225	3	2	3	2
inter-subunit	RPN11	E249	RPN7	K225	2	2	2	2
inter-subunit	RPN11	I247|A248|E249	RPN7	K225	1	1	1	1
inter-subunit	RPN11	I255|E256	RPN7	K225	1	1	1	1
inter-subunit	RPN11	K246;I247;E249	RPN7	K225	1	1	1	1
inter-subunit	RPN11	E257|E258	RPN8	K300	14	8	5	3	1	1	7	3	1	1
inter-subunit	RPN11	E258	RPN8	K300	21	9	7	3	1	1	10	3	3	2
inter-subunit	RPN11	E260;L261;K267	RPN8	K300	1	1					1	1
inter-subunit	RPN11	E260|L261|E263	RPN8	K300	1	1					1	1
inter-subunit	RPN11	E260|L261|T262|E263	RPN8	K300	3	3	1	1	1	1	1	1
inter-subunit	RPN11	E260|L261|T262	RPN8	K300	1	1			1	1
inter-subunit	RPN11	E263;K267;E260|L261|T262|E260|L261	RPN8	K300	1	1	1	1
inter-subunit	RPN11	E263;K267	RPN8	K300	3	2					1	1	2	1
inter-subunit	RPN11	E263|E264	RPN8	K300	4	3	3	2			1	1
inter-subunit	RPN11	E263	RPN8	K300	13	7	3	3			9	3	1	1
inter-subunit	RPN11	E264;K267;L261|T262|E263	RPN8	K300	1	1					1	1
inter-subunit	RPN11	E265;K267;E260|L261|T262|E263|E264	RPN8	K300	1	1	1	1
inter-subunit	RPN11	E265;K267;E260|L261|T262|E263	RPN8	K300	1	1					1	1
inter-subunit	RPN11	K208	RPN8	A18|L19|D20|H21|Y22|E23	2	2	1	1			1	1
inter-subunit	RPN11	K208	RPN8	D20|H21|Y22|E23	4	2	4	2
inter-subunit	RPN11	K208	RPN8	H21|E23	1	1	1	1
inter-subunit	RPN11	K208	RPN8	H21|Y22|E23	1	1	1	1
inter-subunit	RPN11	K208	RPN8	L13|V14|L15|L16|S17|A18|L19|D20|H21|Y22|E23	1	1					1	1
inter-subunit	RPN11	K208	RPN8	L19|D20|H21|Y22|E23	3	3	1	1			2	2
inter-subunit	RPN11	K208	RPN8	P12|L13|V14|L15|L16|S17|A18|L19|D20|H21|Y22|E23	1	1					1	1
inter-subunit	RPN11	K208	RPN8	S17|A18|L19|D20|H21|Y22|E23	5	3	1	1			4	2
inter-subunit	RPN11	K208	RPN8	V14|L15|L16|S17|A18|L19|D20|H21|Y22|E23	2	2					2	2
inter-subunit	RPN11	K208	RPN8	Y22|E23	1	1					1	1
inter-subunit	RPN11	K267;E260|L261|T262|E263	RPN8	K300	3	2					1	1	2	1
inter-subunit	RPN11	K267;E260|L261|T262	RPN8	K300	2	1					2	1
inter-subunit	RPN11	K267;E263|E264	RPN8	K300	2	2					2	2
inter-subunit	RPN11	K267;L261|E263	RPN8	K300	1	1							1	1
inter-subunit	RPN11	K267;T262|E263	RPN8	K300	5	4					2	2	3	2
inter-subunit	RPN11	K267	RPN8	E293	2	2	1	1	1	1
inter-subunit	RPN11	K267	RPN8	E293|N294	9	4	6	2			3	2
inter-subunit	RPN11	K267	RPN8	I292|E293	1	1	1	1
inter-subunit	RPN11	K267	RPN8	I292|E293|N294	4	2	1	1			3	1
inter-subunit	RPN11	K267	RPN8	L291|I292	1	1					1	1
inter-subunit	RPN11	K267	RPN8	L291|I292|E293	1	1	1	1
inter-subunit	RPN11	K267	RPN8	L291|I292|E293|N294	2	1					2	1
inter-subunit	RPN11	K278;H279	RPN8	K7;P12|L13	1	1			1	1
inter-subunit	RPN11	K278;L296	RPN8	K7;I10|A11|P12|L13	1	1			1	1
inter-subunit	RPN11	K278;S281|I292|V295|L296	RPN8	K7;A11|P12|L13	1	1			1	1
inter-subunit	RPN11	K278;T283|V295|L296	RPN8	K7;V8|I10|A11|P12|L13	1	1			1	1
inter-subunit	RPN11	K278	RPN8	D289|D290	2	2			2	2
inter-subunit	RPN11	L261|E263	RPN8	K300	1	1	1	1
inter-subunit	RPN11	L261|T262|E263	RPN8	K300	1	1					1	1
inter-subunit	RPN11	L261	RPN8	K300	1	1					1	1
inter-subunit	RPN11	L266;K267;E260|L261|T262|E263|E264	RPN8	K300	1	1	1	1
inter-subunit	RPN11	L266;K267;L261|T262	RPN8	K300	1	1	1	1
inter-subunit	RPN11	N215|L216|H217	RPN8	K195	1	1	1	1
inter-subunit	RPN11	T262;E263;K267	RPN8	K300	1	1					1	1
inter-subunit	RPN11	T262;K267	RPN8	K300	1	1							1	1
inter-subunit	RPN11	T262|E263|E264	RPN8	K300	1	1					1	1
inter-subunit	RPN11	T262|E263	RPN8	K300	4	4	2	2			2	2
inter-subunit	RPN11	T262	RPN8	K300	1	1	1	1
inter-subunit	RPN11	K267	RPN9	N117|G118|S119	1	1					1	1
inter-subunit	RPN11	K267	RPN9	N117|S119	1	1					1	1
inter-subunit	RPN11	K267	RPT4	Q76|R77	1	1	1	1
inter-subunit	RPN11	K150	RPT6	E67	12	4	1	1			11	3
inter-subunit	RPN1	E727;K728	RPN3	K256;L257	1	1			1	1
inter-subunit	RPN1	L122|M124	RPN3	K216	1	1					1	1
inter-subunit	RPN1	E170	RPN8	K198	3	2			3	2
inter-subunit	RPN1	K72	RPN8	E6	1	1			1	1
inter-subunit	RPN1	K131	RPN9	D375	1	1			1	1
inter-subunit	RPN1	S703;K707;E697|G698|E699|E700	RPN9	K303	1	1			1	1
inter-subunit	RPN1	E770|H771	RPT2	K88	1	1	1	1
inter-subunit	RPN1	G762|H763|L764	RPT2	K88	1	1							1	1
inter-subunit	RPN1	G768|N769|E770|H771|I772	RPT2	K88	1	1	1	1
inter-subunit	RPN1	K943	RPT2	Y50	30	6	11	3			19	3
inter-subunit	RPN1	K943	RPT2	Y50|T53	3	2	2	1			1	1
inter-subunit	RPN1	L764|M765|H766|Y767|G768|N769|E770	RPT2	K88	1	1	1	1
inter-subunit	RPN1	M765|H766|Y767|G768|N769	RPT2	K88	1	1	1	1
inter-subunit	RPN1	M765|H766	RPT2	K88	1	1							1	1
inter-subunit	RPN1	Q833|L834|A835|S836|Y837	RPT2	K37	1	1					1	1
inter-subunit	RPN1	S836|Y837|Y838	RPT2	K37	1	1					1	1
inter-subunit	RPN1	S836|Y837	RPT2	K37	1	1					1	1
inter-subunit	RPN1	S836	RPT2	K37	1	1					1	1
inter-subunit	RPN1	Y767|G768|N769|E770|H771|I772	RPT2	K88	2	2	2	2
inter-subunit	RPN1	Y837	RPT2	K37	3	2	1	1			2	1
inter-subunit	RPN1	Y838|S839	RPT2	K37	1	1	1	1
inter-subunit	RPN1	D476|Y477|V478	UBP6	K31	1	1			1	1
inter-subunit	RPN1	D476|Y477	UBP6	K31	1	1			1	1
inter-subunit	RPN1	S460|G461|V462|H463|D464|G465|E466	UBP6	K66	1	1			1	1
inter-subunit	RPN1	Y477|V478	UBP6	K31	1	1			1	1
inter-subunit	RPL4A	Q322|V323	RPT1	K50	3	3					3	3
inter-subunit	RPL16A	K159	α4	E92	1	1					1	1
inter-subunit	RPL16A	K159	α4	E92|A93	2	2	2	2
inter-subunit	RPL16A	K159	α4	V91|E92	6	3					6	3
inter-subunit	RPA190	N1461|W1469|C1470|E1471|F1472	α2	K91	1	1					1	1
inter-subunit	RPA190	N1461	α2	K91	1	1					1	1
inter-subunit	RPA190	Y1460|N1461	α2	K91	5	3					5	3
inter-subunit	NCP1	K1443	RPN3	E433	2	2			2	2
inter-subunit	FZO1	S2|E3	RPN5	K147	2	2			2	2
inter-subunit	FZO1	S2	RPN5	K147	1	1			1	1
inter-subunit	ECM29	L626	RPT6	K54	1	1					1	1
inter-subunit	ECM29	V619	RPT6	K54	3	2							3	2
inter-subunit	ACC1	E435|F436	RPN7	K111;K116	1	1			1	1
inter-subunit	ACC1	N823|A824	RPN7	K405	1	1			1	1
inter-subunit	SEM1	E61|E62|N63|W64	RPN3	K340	2	1			2	1
inter-subunit	SEM1	K13	RPN3	E433	1	1	1	1
inter-subunit	SEM1	K78	RPN7	F305|P306	1	1			1	1
inter-subunit	SEM1	K78	RPN7	F305|P306|Y307	2	2			2	2
inter-subunit	SEM1	K78	RPN7	P306|Y307	3	1			3	1
inter-subunit	SEM1	K78	RPN7	Y307	3	3			3	3
inter-subunit	SEM1	K13;A10|Q11|S12|I14	RPN9	K145;A146|R147	1	1			1	1
inter-subunit	SEM1	K13;A8|Q9|A10|Q11|S12|I14	RPN9	K276	1	1			1	1
inter-subunit	SEM1	K13;S2|T3|D4|V5|A6|A7|Q9|Q11|S12	RPN9	K276	1	1			1	1
inter-subunit	SNF2	G849|S850|P851	RPN11	K267	1	1					1	1
inter-subunit	SNF2	N852	RPN11	K267	1	1					1	1
inter-subunit	STI1	K353	RPN3	C408	5	3			5	3
inter-subunit	STI1	K353	RPN3	C408|L409	1	1			1	1
inter-subunit	TIF34	G255|G256|G257|Q258	RPT4	K75	1	1					1	1
inter-subunit	TIF34	I253|G255|G256|G257|Q258|A260	RPT4	K75	1	1					1	1
inter-subunit	UBP6	E366|K367	RPN8	K300	1	1					1	1
inter-subunit	UBP6	K253;E254	RPN8	K144;V138|A139|I140	1	1			1	1
inter-subunit	URA2	E250|L251	RPT6	K59	2	2					2	2
inter-subunit	URA2	K791;F792	RPT6	K33;I34	1	1							1	1
inter-subunit	α1	K98;R105;E103|A102|E103	RPN7	K225	1	1	1	1
inter-subunit	α1	A101|A102|E103	α2	K91	8	5	6	3	1	1	1	1
inter-subunit	α1	A101|E103	α2	K91	4	2	3	1			1	1
inter-subunit	α1	A101	α2	K91	3	2	3	2
inter-subunit	α1	A102|E103|F104	α2	K91	2	2	1	1			1	1
inter-subunit	α1	A102|E103	α2	K91	10	5	2	1	1	1	7	3
inter-subunit	α1	A102	α2	K91	3	3	1	1	1	1	1	1
inter-subunit	α1	A122|N123|L124|S125	α2	K91	1	1	1	1
inter-subunit	α1	A122	α2	K91	2	2	2	2
inter-subunit	α1	A160|G161|Y162	α2	K50	1	1					1	1
inter-subunit	α1	A97;K98;A101|A102|E103|F104	α2	K91	4	2					4	2
inter-subunit	α1	A97;K98;A101|A102|E103	α2	K91	4	3					4	3
inter-subunit	α1	A97;K98;A101|A102	α2	K91	4	2					4	2
inter-subunit	α1	A97;K98;A101|E103	α2	K91	1	1					1	1
inter-subunit	α1	A97;K98;A101	α2	K91	3	1					3	1
inter-subunit	α1	A97;K98;A102|E103|F104	α2	K91	5	3					5	3
inter-subunit	α1	A97;K98;A102|E103	α2	K91	2	2	1	1			1	1
inter-subunit	α1	A97;K98;E100|A101|A102|E103|F104	α2	K91	1	1					1	1
inter-subunit	α1	A97;K98;E100|A101|A102	α2	K91	1	1					1	1
inter-subunit	α1	A97;K98;E103|F104	α2	K91	6	2					6	2
inter-subunit	α1	A97;K98;E103	α2	K91	3	1					3	1
inter-subunit	α1	A97;K98	α2	K91;V92	13	3	13	3
inter-subunit	α1	A97;K98	α2	K91;V92|A93	2	1	2	1
inter-subunit	α1	A99|A102|E103|F104	α2	K91	1	1					1	1
inter-subunit	α1	A99|E100|A101|A102|E103	α2	K91	2	1	2	1
inter-subunit	α1	A99|E100|A101|A102	α2	K91	1	1					1	1
inter-subunit	α1	A99|E100|A101|E103	α2	K91	1	1	1	1
inter-subunit	α1	A99|E100|A101	α2	K91	1	1					1	1
inter-subunit	α1	A99|E100|A102|E103	α2	K91	1	1					1	1
inter-subunit	α1	A99|E100|E103	α2	K91	2	2					2	2
inter-subunit	α1	A99|E100	α2	K91	9	3					9	3
inter-subunit	α1	A99	α2	K91	2	2					2	2
inter-subunit	α1	E103|F104	α2	K91	4	3					4	3
inter-subunit	α1	E103	α2	K91	26	6	6	2	1	1	19	3
inter-subunit	α1	G109	α2	K91	3	2					1	1	2	1
inter-subunit	α1	G11|Y12|D13	α2	K17	3	1			3	1
inter-subunit	α1	G161|Y162|Y163|V164|G165|Y166	α2	K237	1	1					1	1
inter-subunit	α1	G161|Y162|Y163|V164|G165|Y166	α2	K50	1	1	1	1
inter-subunit	α1	G161|Y162|Y163|V164	α2	K166	1	1					1	1
inter-subunit	α1	G161|Y162|Y163|V164	α2	K237	1	1					1	1
inter-subunit	α1	G161|Y162|Y163	α2	K50	2	2	1	1			1	1
inter-subunit	α1	G161|Y162	α2	K50	11	6	1	1			2	2	8	3
inter-subunit	α1	K107;Y108|G109|Y110|D111|M112|D115	α2	K91	1	1					1	1
inter-subunit	α1	K107;Y108|G109|Y110|D111|M112|P113	α2	K91	1	1					1	1
inter-subunit	α1	K107;Y108|G109|Y110|D111|M112	α2	K91	3	3					3	3
inter-subunit	α1	K107;Y108|G109|Y110	α2	K91	1	1					1	1
inter-subunit	α1	K107;Y108	α2	K91	10	5	2	1			1	1	7	3
inter-subunit	α1	K107;Y110|D111|M112	α2	K91	1	1					1	1
inter-subunit	α1	K167;G161|Y162	α2	K50	1	1							1	1
inter-subunit	α1	K167;P159|A160|G161|Y162	α2	K50	5	2							5	2
inter-subunit	α1	K167;P159|A160|Y162	α2	K50	1	1					1	1
inter-subunit	α1	K167;T157|D158|P159|A160|G161|Y162	α2	K50	2	1							2	1
inter-subunit	α1	K167	α2	E59	1	1	1	1
inter-subunit	α1	K98;A101|A102	α2	K91	3	3					3	3
inter-subunit	α1	K98;A102;A99|A97|A99	α2	K91	1	1	1	1
inter-subunit	α1	K98;A102;E103	α2	K91	1	1	1	1
inter-subunit	α1	K98;A102|E103	α2	K91	2	2					2	2
inter-subunit	α1	K98;A97|A99|E100|A101	α2	K91;V92	1	1	1	1
inter-subunit	α1	K98;A99;A101|F104	α2	K91	1	1					1	1
inter-subunit	α1	K98;E103;A97|A101|A102	α2	K91	1	1					1	1
inter-subunit	α1	K98;E103;A97|A99|E100|A101|A102	α2	K91	1	1	1	1
inter-subunit	α1	K98;E103;A97|A99|E100	α2	K91	1	1	1	1
inter-subunit	α1	K98;E103;A97|A99	α2	K91	1	1					1	1
inter-subunit	α1	K98;E103|F104	α2	K91	1	1					1	1
inter-subunit	α1	K98;E103|F104	α2	K91;V92	1	1					1	1
inter-subunit	α1	K98;E103	α2	K91	2	2					2	2
inter-subunit	α1	N123	α2	K91;K98	1	1							1	1
inter-subunit	α1	P159|A160|G161|Y162|Y163	α2	K50	1	1					1	1
inter-subunit	α1	P159|A160|G161|Y162	α2	K166	1	1	1	1
inter-subunit	α1	P159|A160|G161|Y162	α2	K50	22	6					12	3	10	3
inter-subunit	α1	P159|G161|Y162	α2	K50	3	2					3	2
inter-subunit	α1	P159|Y162	α2	K50	4	3					3	2	1	1
inter-subunit	α1	P159	α2	K50	1	1							1	1
inter-subunit	α1	R120|A122	α2	K91	1	1	1	1
inter-subunit	α1	R120|M121|A122	α2	K91	1	1	1	1
inter-subunit	α1	R120|M121|A122	α2	K91;K98	1	1							1	1
inter-subunit	α1	R120|M121	α2	K91	4	3	4	3
inter-subunit	α1	R120|M121	α2	K91;K98	1	1							1	1
inter-subunit	α1	R120	α2	K91	8	2	8	2
inter-subunit	α1	R120	α2	K91;K98	2	2							2	2
inter-subunit	α1	T157|D158	α2	K50	11	3							11	3
inter-subunit	α1	Y108|G109|Y110	α2	K91	6	2					6	2
inter-subunit	α1	Y108|G109	α2	K91	10	6					5	3	5	3
inter-subunit	α1	Y108	α2	K91	1	1					1	1
inter-subunit	α1	Y162;K167	α2	K50	7	4					1	1	6	3
inter-subunit	α1	Y162|Y163|G165|Y166	α2	K50	1	1	1	1
inter-subunit	α1	Y162|Y163|G165	α2	K50	1	1	1	1
inter-subunit	α1	Y162	α2	K166	1	1					1	1
inter-subunit	α1	Y162	α2	K50	47	9	12	3			19	3	16	3
inter-subunit	α1	Y163|V164|G165|Y166	α2	K237	1	1					1	1
inter-subunit	α1	Y163|V164	α2	K237	2	2					2	2
inter-subunit	α1	Y163	α2	K166	1	1	1	1
inter-subunit	α1	Y163	α2	K237	3	3					3	3
inter-subunit	α1	Y163	α2	K50	7	3					7	3
inter-subunit	α2	K50	RPT1	E169|E170|G171	1	1					1	1
inter-subunit	α2	K91	SKY1	G420|N421	1	1							1	1
inter-subunit	α2	K91	SKY1	H406|F407|C408	2	2							2	2
inter-subunit	α2	E113	SLD3	K328	2	2							2	2
inter-subunit	α2	K91;K98	β2	L63|H64|R65	1	1							1	1
inter-subunit	α2	K91;K98	β2	L63|H64|R65|I66|S67	2	2							2	2
inter-subunit	α2	K91;K98	β2	R65	2	1							2	1
inter-subunit	α2	K91;K98	β2	R65|I66	4	3							4	3
inter-subunit	α2	K91;K98	β2	R65|I66|S67	1	1							1	1
inter-subunit	α2	K91	β2	I92|E93|L94|H95|S96|L97|Y98|S100	1	1					1	1
inter-subunit	α2	K98	β2	L63	1	1			1	1
inter-subunit	α2	K98	β2	L63|H64	2	2			2	2
inter-subunit	α2	K98	β2	L63|H64|R65	3	2			3	2
inter-subunit	α2	K98	β2	L63|H64|R65|I66	1	1			1	1
inter-subunit	α2	E113|A115	β3	K77	1	1					1	1
inter-subunit	α2	E113|V114|A115	β3	K70	1	1	1	1
inter-subunit	α2	E113|V114|A115	β3	K77	5	5	1	1			1	1	3	3
inter-subunit	α2	E113|V114	β3	K77	19	6	3	2			1	1	15	3
inter-subunit	α2	E113	β3	K77	25	6					14	3	11	3
inter-subunit	α2	G138|H139	β3	K115	1	1			1	1
inter-subunit	α2	I100|Y101|E103	β3	K77	2	1							2	1
inter-subunit	α2	I100|Y101|G102|E103|Y104	β3	K77	1	1							1	1
inter-subunit	α2	I100|Y101|G102|E103	β3	K77	1	1							1	1
inter-subunit	α2	I100|Y101|G102	β3	K77	3	2							3	2
inter-subunit	α2	I100|Y101	β3	K77	4	2							4	2
inter-subunit	α2	K91;H94|T95|S96	β3	K77	2	2							2	2
inter-subunit	α2	K91;S96|Y97	β3	K77	1	1							1	1
inter-subunit	α2	K91;S96	β3	K77	2	2							2	2
inter-subunit	α2	K91;T95|S96|Y97	β3	K77	1	1							1	1
inter-subunit	α2	K91;T95|S96	β3	K77	5	3							5	3
inter-subunit	α2	R99|I100|Y101|G102|E103	β3	K77	3	2							3	2
inter-subunit	α2	R99|I100|Y101|G102	β3	K77	1	1							1	1
inter-subunit	α2	R99|I100|Y101	β3	K77	4	2							4	2
inter-subunit	α2	S112|E113|V114|A115	β3	K77	1	1	1	1
inter-subunit	α2	S112|E113|V114	β3	K77	18	7	5	3			2	1	11	3
inter-subunit	α2	S112|E113	β3	K70	2	2	1	1			1	1
inter-subunit	α2	S112|E113	β3	K77	35	9	4	3			12	3	19	3
inter-subunit	α2	V111|S112|E113|V114	β3	K77	2	2					2	2
inter-subunit	α2	V111|S112|E113	β3	K77	5	4	1	1			3	2	1	1
inter-subunit	α2	V111|S112	β3	K77	1	1	1	1
inter-subunit	α2	Y101|G102|E103	β3	K77	3	3							3	3
inter-subunit	α2	Y101	β3	K70	16	4	1	1					15	3
inter-subunit	α2	Y101	β3	K77	8	3							8	3
inter-subunit	α3	D60|T61|S62|E64	α2	K172	1	1	1	1
inter-subunit	α3	K231	α2	T2	1	1	1	1
inter-subunit	α3	S62|T63|E64	α2	K172	1	1					1	1
inter-subunit	α3	T61|T63|E64	α2	K172	1	1	1	1
inter-subunit	α3	G121|Y122|T123|Q124|H125	α4	K88	1	1							1	1
inter-subunit	α3	H125|G126|L128|R129	α4	K88	1	1							1	1
inter-subunit	α3	H125	α4	K88	1	1							1	1
inter-subunit	α3	L128|R129|P130|F131|G132	α4	K88	1	1	1	1
inter-subunit	α3	Q120|G121|Y122|Q124|H125|R129	α4	K88	1	1	1	1
inter-subunit	α3	T123|Q124|H125	α4	K88	3	3	1	1					2	2
inter-subunit	α3	K100	β3	E97	3	2					2	1	1	1
inter-subunit	α3	K100	β3	Y96|E97	3	2	2	1			1	1
inter-subunit	α3	K218;G223;N221|D222	β3	K70;K75	1	1							1	1
inter-subunit	α3	K218;G223	β3	K70;K75	1	1							1	1
inter-subunit	α3	K218;Y226|Q227	β3	K70;K75	1	1							1	1
inter-subunit	α3	K231	β3	L76;K77;E79	4	2							4	2
inter-subunit	α3	K68	β3	L76;K77;E79	3	2							3	2
inter-subunit	α4	E92|A93	ACC1	K2151	1	1	1	1
inter-subunit	α4	E92	ACC1	K2151	2	2	1	1			1	1
inter-subunit	α4	V91|E92|A93	ACC1	K2151	1	1	1	1
inter-subunit	α4	V91|E92	ACC1	K2151	6	3					6	3
inter-subunit	α4	E92|A93|Q94	RLF2	K202	1	1	1	1
inter-subunit	α4	E92|A93	RLF2	K202	2	1	2	1
inter-subunit	α4	E92	RLF2	K202	2	2	1	1			1	1
inter-subunit	α4	V91|E92	RLF2	K202	9	5	2	2			7	3
inter-subunit	α4	K169	RPT4	K370;G372;F376|E377	1	1							1	1
inter-subunit	α4	I59|T60	RPT6	K59	1	1					1	1
inter-subunit	α5	D232	RPT4	K63	1	1					1	1
inter-subunit	α5	E130|E131	α4	K88	3	3					2	2	1	1
inter-subunit	α5	E130	α4	K88	2	2	1	1			1	1
inter-subunit	α5	E131	α4	K88	44	9	4	3			19	3	21	3
inter-subunit	α5	E234	α4	K182	1	1					1	1
inter-subunit	α5	G129|E130|E131	α4	K88	11	6	5	3			6	3
inter-subunit	α5	G129|E131	α4	K88	8	5	4	2			3	2	1	1
inter-subunit	α5	G129	α4	K88	1	1					1	1
inter-subunit	α5	K66	α4	E151	10	5					6	3	4	2
inter-subunit	α5	K66	α4	E151|P152|S153|G154|I155	1	1					1	1
inter-subunit	α5	K66	α4	E151|P152|S153|G154|I155|Y156|S157|S158|W159|S160|A161	1	1	1	1
inter-subunit	α5	K66	α4	L147|Y148|E151	1	1					1	1
inter-subunit	α5	K66	α4	L147|Y148|Q149|T150|E151	7	4					4	2	3	2
inter-subunit	α5	K66	α4	P152|S153|G154|I155|Y156|S157|S158|W159|S160	1	1	1	1
inter-subunit	α5	K66	α4	Q149|T150|E151	1	1					1	1
inter-subunit	α5	K66	α4	S157|S158|W159|S160	1	1	1	1
inter-subunit	α5	K66	α4	S157|S158|W159|S160|A161	1	1	1	1
inter-subunit	α5	K66	α4	S157|S158|W159|S160|A161|Q162	1	1	1	1
inter-subunit	α5	K66	α4	T150|E151	9	6					3	3	6	3
inter-subunit	α5	K66	α4	W159|S160	1	1	1	1
inter-subunit	α5	K66	α4	Y156	1	1							1	1
inter-subunit	α5	K66	α4	Y156|S157	1	1							1	1
inter-subunit	α5	K66	α4	Y156|S157|S158|W159|S160	2	1	2	1
inter-subunit	α5	K66	α4	Y156|S158	1	1							1	1
inter-subunit	α5	N233|E234	α4	K182	1	1					1	1
inter-subunit	α5	S128|E130	α4	K88	1	1							1	1
inter-subunit	α5	S128|E131	α4	K88	1	1					1	1
inter-subunit	α5	S128|G129|E130|E131	α4	K88	2	2	1	1			1	1
inter-subunit	α5	S128|G129|E130	α4	K88	1	1			1	1
inter-subunit	α5	A127|S128|G129|E130|E131	α6	K115	1	1					1	1
inter-subunit	α5	A127|S128|G129|E130|E131	α6	K115;K118	1	1					1	1
inter-subunit	α5	E125|S128|G129	α6	K115	1	1					1	1
inter-subunit	α5	E130|E131	α6	K115	2	2					2	2
inter-subunit	α5	E130	α6	K115	2	2					1	1	1	1
inter-subunit	α5	E130	α6	K115;K118	1	1							1	1
inter-subunit	α5	E131|R132|L133	α6	K115	1	1			1	1
inter-subunit	α5	E131|R132	α6	K115	2	2			2	2
inter-subunit	α5	E131	α6	K115	90	11	14	3	4	2	25	3	47	3
inter-subunit	α5	E131	α6	K115;K118	7	3							7	3
inter-subunit	α5	F123|E131	α6	K115	2	2			2	2
inter-subunit	α5	F123|G124|E125|E130|E131	α6	K115	1	1					1	1
inter-subunit	α5	F123|G124|E125|S128	α6	K115	2	2					2	2
inter-subunit	α5	F123|G124|E125	α6	K115	1	1					1	1
inter-subunit	α5	G129|E130|E131	α6	K115	16	9	2	2	4	3	6	2	4	2
inter-subunit	α5	G129|E130	α6	K115	1	1					1	1
inter-subunit	α5	G129|E131	α6	K115	6	5	2	1			3	3	1	1
inter-subunit	α5	G129	α6	K115	2	1					2	1
inter-subunit	α5	R122|F123|E131	α6	K115	1	1			1	1
inter-subunit	α5	R122|F123	α6	K115	1	1			1	1
inter-subunit	α5	S128|E131	α6	K115	1	1					1	1
inter-subunit	α5	S128|G129|E130|E131	α6	K115	1	1	1	1
inter-subunit	α5	S128|G129|E130|E131	α6	K115;K118	2	2	1	1					1	1
inter-subunit	α5	S128|G129|E130	α6	K115	3	2					1	1	2	1
inter-subunit	α5	S128|G129|E131	α6	K115	1	1							1	1
inter-subunit	α5	S128|G129	α6	K115	5	4					4	3	1	1
inter-subunit	α5	S128	α6	K115	7	3					7	3
inter-subunit	α7	G162|A163	RPT5	K61	2	1					2	1
inter-subunit	α7	A111|F112|A113|D114	α1	K98	1	1							1	1
inter-subunit	α7	A113|D114	α1	K98	22	6					7	3	15	3
inter-subunit	α7	D114	α1	K98	8	5					2	2	6	3
inter-subunit	α7	F112|A113|D114	α1	K98	5	4					1	1	4	3
inter-subunit	α7	H182|H183|P184|E185|G186|L187	α1	K220	2	1			2	1
inter-subunit	α7	H182|H183|P184|E185	α1	K220	1	1			1	1
inter-subunit	α7	H182|H183	α1	K220	1	1			1	1
inter-subunit	α7	H183|P184|E185|G186|L187	α1	K220	1	1			1	1
inter-subunit	α7	P110|A111|F112|A113|D114	α1	K98	4	3					1	1	3	2
inter-subunit	α7	P184|E185|G186|L187	α1	K220	1	1			1	1
inter-subunit	α7	K57	α6	A168;K169;E173	1	1							1	1
inter-subunit	α7	K57	α6	E173	1	1							1	1
inter-subunit	α7	K57	α6	K169;E173;A168|T170	1	1							1	1
inter-subunit	α7	K57	α6	K169;E173;S165|Q166|G167|A168|T170|Y171|L172	1	1							1	1
inter-subunit	α7	K57	α6	K169;E173;T170|Y171	1	1							1	1
inter-subunit	α7	K57	α6	K169;T170;E173	1	1							1	1
inter-subunit	α7	K57	α6	Q166;K169;L172|E173	1	1							1	1
inter-subunit	α7	K66	α6	A168|K169	10	3	10	3
inter-subunit	α7	K66	α6	E146	1	1	1	1
inter-subunit	α7	K66	α6	G167|A168|K169	1	1	1	1
inter-subunit	α7	K66	α6	H143|L144|L145|E146|F147|Q148	1	1	1	1
inter-subunit	α7	K66	α6	L145|E146	2	2	2	2
inter-subunit	α7	K66	α6	L145|E146|F147	3	2	3	2
inter-subunit	α7	K66	α6	L145|E146|F147|P149|S150	1	1	1	1
inter-subunit	α7	K66	α6	L145|E146|F147|Q148|P149|S150	1	1	1	1
inter-subunit	α7	K66	α6	Q148|P149|S150|G151|N152	1	1	1	1
inter-subunit	α7	K66	α6	S140|G141|A142|H143|L144|L145|E146	2	2	2	2
inter-subunit	α7	K66	α6	S140|G141|A142|H143|L145|E146	1	1	1	1
inter-subunit	α7	K66	α6	S140|G141|A142|H143|L145|E146|F147	1	1	1	1
inter-subunit	β1	I4|Q5|V6	RPN1	K308	1	1							1	1
inter-subunit	β1	K175	RPN6	F165	1	1			1	1
inter-subunit	β1	K175	RPN6	L162|R163|E164|F165	1	1			1	1
inter-subunit	β1	V191	RPT2	K58	1	1			1	1
inter-subunit	β2	S169|H170	DNM1	K152;K156;P158	1	1			1	1
inter-subunit	β2	E17	α4	K169	1	1							1	1
inter-subunit	β2	E178|E179	β7	K251	5	3	4	2	1	1
inter-subunit	β2	E179	β7	K251	2	2	2	2
inter-subunit	β2	H170	β7	K190	4	3			4	3
inter-subunit	β3	P102|Y103|F104	RPN6	K166	1	1					1	1
inter-subunit	β3	K201	β5	I286|G287	1	1							1	1
inter-subunit	β3	K39|F40	β5	A240|H241	1	1							1	1
inter-subunit	β3	K39	β5	A238|A239|A240	1	1							1	1
inter-subunit	β3	K39	β5	A238|A239|A240|H241	4	3					3	2	1	1
inter-subunit	β3	K39	β5	A239|A240|H241	14	3					14	3
inter-subunit	β3	K39	β5	A240	1	1					1	1
inter-subunit	β3	K39	β5	A240|H241	39	8	3	2			13	3	23	3
inter-subunit	β3	K39	β5	G287	32	6					9	3	23	3
inter-subunit	β3	K39	β5	H241	36	7	2	2			6	2	28	3
inter-subunit	β3	K39	β5	I286|G287	1	1							1	1
inter-subunit	β4	R96|P97|Y98|Q99|V100	RPT6	K105	1	1	1	1
inter-subunit	β4	K111|K113	α3	K218;E224;D222|G223	1	1							1	1
inter-subunit	β4	K111|K113	α3	K218;G219;D222|G223	1	1							1	1
inter-subunit	β4	K111|K113	α3	K218;Q227;A220|N221|D222|V225	1	1							1	1
inter-subunit	β4	K111|K113	α3	K218;V225;Y226|Q227	1	1							1	1
inter-subunit	β4	K111	α3	K218;G223|E224	3	2							3	2
inter-subunit	β4	K90;Q86|E87|L88	α3	K100	1	1					1	1
inter-subunit	β4	K90;Q86|E87	α3	K100	2	2					1	1	1	1
inter-subunit	β4	K90	α3	K231;Q233;I235	1	1			1	1
inter-subunit	β4	K29	α4	E101	22	6					15	3	7	3
inter-subunit	β4	K29	α4	L100|E101	3	2							3	2
inter-subunit	β4	K29	α4	L98|T99|L100	1	1					1	1
inter-subunit	β4	K29	α4	L98|T99|L100|E101	4	3					1	1	3	2
inter-subunit	β4	K29	α4	T99|L100|E101|D102	1	1							1	1
inter-subunit	β4	K90	β3	E97	1	1					1	1
inter-subunit	β4	K90	β3	Y96|E97	2	2					2	2
inter-subunit	β4	N112|K113	β3	K39	1	1					1	1
inter-subunit	β4	K29	β5	Y188	4	2					4	2
inter-subunit	β4	K90	β5	Y163	1	1					1	1
inter-subunit	β5	H263|G264|N265|H266|D267	ACC1	K354	2	1			2	1
inter-subunit	β5	H263|G264|N265|H266	ACC1	K354	1	1			1	1
inter-subunit	β5	H263|G264|N265	ACC1	K354	1	1			1	1
inter-subunit	β5	A90|D92|S93	RPT4	K75	1	1					1	1
inter-subunit	β5	I87|I88|V89|A90|V91	RPT4	K75	1	1					1	1
inter-subunit	β5	S93	RPT4	K75	1	1					1	1
inter-subunit	β5	V89|A90|V91|D92|S93	RPT4	K75	1	1					1	1
inter-subunit	β5	V89|A90|V91|D92	RPT4	K75	2	2					2	2
inter-subunit	β5	V91|D92|S93	RPT4	K75	3	2					3	2
inter-subunit	β5	K146	α4	E107	1	1							1	1
inter-subunit	β5	K182	α4	D142|D143	4	3	3	2			1	1
inter-subunit	β5	K182	α4	D142|D143|E144	2	2					1	1	1	1
inter-subunit	β5	K182	α4	D142|D143|E144|P145	1	1							1	1
inter-subunit	β5	K182	α4	D142|D143|P145	1	1							1	1
inter-subunit	β5	K182	α4	D143	6	5	1	1			2	2	3	2
inter-subunit	β5	K182	α4	D143|E144	18	6					8	3	10	3
inter-subunit	β5	K182	α4	D143|E144|P145	5	3					1	1	4	2
inter-subunit	β5	K182	α4	E144|P145	1	1					1	1
inter-subunit	β5	K182	α4	H96	15	4					1	1	14	3
inter-subunit	β5	K182	α4	P140|R141|D142|D143|E144	1	1			1	1
inter-subunit	β5	K182	α4	Q94|S95|H96	3	2					3	2
inter-subunit	β5	K182	α4	S95|H96	8	5					5	3	3	2
inter-subunit	β6	D81|A82|L83	RPT6	K59	1	1			1	1
inter-subunit	β6	K119	α5	E130|E131	1	1	1	1
inter-subunit	β6	F87|K88|N89	α6	K102	1	1					1	1
inter-subunit	β6	R86|F87|K88	α6	K102	1	1					1	1
inter-subunit	β6	K119	β5	Q164|Y165	4	2	4	2
inter-subunit	β6	K119	β5	Y163|Q164	1	1	1	1
inter-subunit	β6	K119	β5	Y163|Q164|Y165	5	3	5	3
inter-subunit	β6	K119	β5	Y165	6	3	6	3
inter-subunit	β6	K233	β7	D193|P199	1	1							1	1
inter-subunit	β6	K233	β7	D197	1	1					1	1
inter-subunit	β6	K233	β7	E195	1	1							1	1
inter-subunit	β6	K233	β7	E195|S196	6	5					4	3	2	2
inter-subunit	β6	K233	β7	E195|S196|D197	5	2					4	1	1	1
inter-subunit	β6	K233	β7	E195|S196|I198	1	1					1	1
inter-subunit	β6	K233	β7	K190;R194|E195|D197	1	1							1	1
inter-subunit	β6	K233	β7	K190;R194|E195|S196|D197	2	1							2	1
inter-subunit	β6	K233	β7	K190;S196|D197	1	1							1	1
inter-subunit	β6	K233	β7	K190;V191|V192|D193|R194|E195|S196	1	1							1	1
inter-subunit	β6	K233	β7	S196|D197	1	1							1	1
inter-subunit	β7	G262|T263|I266	RPN9	K145	1	1	1	1
inter-subunit	β7	Y261|G262|T263	RPN9	K145	1	1	1	1
inter-subunit	β7	K259	β1	V202|E203	1	1							1	1
intra-subunit	RPN1	A844	RPN1	K896	1	1			1	1
intra-subunit	RPN1	A915|E919	RPN1	K985	1	1					1	1
intra-subunit	RPN1	A915|L916|D918|E919|G920	RPN1	K985	1	1			1	1
intra-subunit	RPN1	A915|L916|N917|D918|E919|G920	RPN1	K985	1	1			1	1
intra-subunit	RPN1	D723|E724|E725|E726	RPN1	K896	1	1			1	1
intra-subunit	RPN1	E54	RPN1	K57	1	1	1	1
intra-subunit	RPN1	E724	RPN1	K896	1	1			1	1
intra-subunit	RPN1	E725|E726	RPN1	K896	4	2			4	2
intra-subunit	RPN1	E725	RPN1	K896	3	2			3	2
intra-subunit	RPN1	E726	RPN1	K896	1	1			1	1
intra-subunit	RPN1	E919|G920|E921	RPN1	K985	1	1			1	1
intra-subunit	RPN1	E919|G920	RPN1	K985	2	1			2	1
intra-subunit	RPN1	E969|Y970	RPN1	K985	18	3			18	3
intra-subunit	RPN1	F912|I913|L914|A915|D918|E919|G920	RPN1	K985	1	1					1	1
intra-subunit	RPN1	H132|D133	RPN1	K171	1	1			1	1
intra-subunit	RPN1	K131	RPN1	D167	1	1			1	1
intra-subunit	RPN1	K197	RPN1	E228	1	1			1	1
intra-subunit	RPN1	K266	RPN1	A285|V286|L288	1	1			1	1
intra-subunit	RPN1	K266	RPN1	E290|D292	1	1			1	1
intra-subunit	RPN1	K266	RPN1	L288|G289|E290|E291	2	1			2	1
intra-subunit	RPN1	K266	RPN1	M575|G576|Q577|G578|E579|Q580	2	1			2	1
intra-subunit	RPN1	K308	RPN1	A915|L916|N917|E919	1	1	1	1
intra-subunit	RPN1	K308	RPN1	D328	2	2	2	2
intra-subunit	RPN1	K308	RPN1	D328|I329	1	1	1	1
intra-subunit	RPN1	K308	RPN1	D918|E919	1	1					1	1
intra-subunit	RPN1	K308	RPN1	E919	2	2					1	1	1	1
intra-subunit	RPN1	K308	RPN1	E919|G920|E921|P922|I923	2	2					2	2
intra-subunit	RPN1	K308	RPN1	E921	1	1					1	1
intra-subunit	RPN1	K308	RPN1	E921|P922	2	2	1	1			1	1
intra-subunit	RPN1	K308	RPN1	E921|P922|I923	3	3					3	3
intra-subunit	RPN1	K308	RPN1	G325|D328|I329	1	1							1	1
intra-subunit	RPN1	K308	RPN1	G920	1	1					1	1
intra-subunit	RPN1	K308	RPN1	G920|E921	4	2					4	2
intra-subunit	RPN1	K308	RPN1	G920|E921|P922	1	1							1	1
intra-subunit	RPN1	K308	RPN1	G920|E921|P922|I923	2	2					2	2
intra-subunit	RPN1	K308	RPN1	G920|P922|I923	1	1					1	1
intra-subunit	RPN1	K308	RPN1	L914|A915	1	1					1	1
intra-subunit	RPN1	K308	RPN1	L916|N917|E919|G920|E921|P922|I923	1	1					1	1
intra-subunit	RPN1	K308	RPN1	N917|D918|E919	4	4	2	2			2	2
intra-subunit	RPN1	K308	RPN1	N917|D918|E919|G920	2	2	1	1			1	1
intra-subunit	RPN1	K308	RPN1	N917|D918|E919|G920|E921	2	2					2	2
intra-subunit	RPN1	K308	RPN1	N917|D918|E919|G920|E921|P922|I923	2	2	1	1			1	1
intra-subunit	RPN1	K308	RPN1	N917|D918|E919|G920|P922|I923	1	1					1	1
intra-subunit	RPN1	K308	RPN1	N917|E919	4	2	2	1			2	1
intra-subunit	RPN1	K308	RPN1	N917|E919|E921	1	1					1	1
intra-subunit	RPN1	K308	RPN1	N917|E919|G920	1	1					1	1
intra-subunit	RPN1	K308	RPN1	N917|E919|G920|E921	2	2					2	2
intra-subunit	RPN1	K308	RPN1	N917|E919|G920|E921|P922|I923	3	3					2	2	1	1
intra-subunit	RPN1	K308	RPN1	N917|E921	1	1					1	1
intra-subunit	RPN1	K308	RPN1	Q327|D328	2	2	2	2
intra-subunit	RPN1	K308	RPN1	Q327|D328|I329	1	1	1	1
intra-subunit	RPN1	K344	RPN1	E919|G920|E921	1	1			1	1
intra-subunit	RPN1	K344	RPN1	G920|E921	2	2			2	2
intra-subunit	RPN1	K352;D356|I357|Y358	RPN1	K352;T349|G350	1	1			1	1
intra-subunit	RPN1	K352;E355|D356|I357|Y358	RPN1	K352;G350|P351	1	1			1	1
intra-subunit	RPN1	K352;V353	RPN1	P351;K352	1	1			1	1
intra-subunit	RPN1	K448	RPN1	D476|Y477|V478|T479	1	1			1	1
intra-subunit	RPN1	K448	RPN1	Y477	1	1			1	1
intra-subunit	RPN1	K448	RPN1	Y477|V478	1	1			1	1
intra-subunit	RPN1	K559	RPN1	E724	1	1					1	1
intra-subunit	RPN1	K559	RPN1	E724|E725|E726	1	1	1	1
intra-subunit	RPN1	K559	RPN1	E725	1	1					1	1
intra-subunit	RPN1	K559	RPN1	E725|E726	2	1					2	1
intra-subunit	RPN1	K559	RPN1	E725|E726|E727	2	2					2	2
intra-subunit	RPN1	K559	RPN1	E726|E727	1	1	1	1
intra-subunit	RPN1	K627	RPN1	G768|N769|E770|H771	1	1	1	1
intra-subunit	RPN1	K627	RPN1	H771	3	3			3	3
intra-subunit	RPN1	K627	RPN1	H771|I772	1	1			1	1
intra-subunit	RPN1	K627	RPN1	Y767|H771	1	1	1	1
intra-subunit	RPN1	K690	RPN1	N692|G693	1	1			1	1
intra-subunit	RPN1	K690	RPN1	N692|G693|E694	1	1			1	1
intra-subunit	RPN1	K713	RPN1	E725	1	1			1	1
intra-subunit	RPN1	K713	RPN1	E725|E727	1	1			1	1
intra-subunit	RPN1	K713	RPN1	E727	9	2			9	2
intra-subunit	RPN1	K943	RPN1	A963|E964	3	2			3	2
intra-subunit	RPN1	K943	RPN1	A963|E964|L965	1	1			1	1
intra-subunit	RPN1	K943	RPN1	D968	1	1			1	1
intra-subunit	RPN1	K943	RPN1	D968|E969	2	2			2	2
intra-subunit	RPN1	K943	RPN1	D968|E969|Y970	5	2			5	2
intra-subunit	RPN1	K943	RPN1	D968|Y970	4	3			4	3
intra-subunit	RPN1	K943	RPN1	D988|E992|E993	1	1					1	1
intra-subunit	RPN1	K943	RPN1	D988|Y989	1	1			1	1
intra-subunit	RPN1	K943	RPN1	D988|Y989|E993	1	1	1	1
intra-subunit	RPN1	K943	RPN1	D988|Y989|R990	2	1							2	1
intra-subunit	RPN1	K943	RPN1	E966	1	1			1	1
intra-subunit	RPN1	K943	RPN1	E966|E969	1	1			1	1
intra-subunit	RPN1	K943	RPN1	E966|E969|Y970	1	1			1	1
intra-subunit	RPN1	K943	RPN1	E969	1	1			1	1
intra-subunit	RPN1	K943	RPN1	E969|Y970	12	3			12	3
intra-subunit	RPN1	K943	RPN1	E991	4	4	1	1	1	1			2	2
intra-subunit	RPN1	K943	RPN1	E991|E992	3	2			2	1	1	1
intra-subunit	RPN1	K943	RPN1	E991|E992|E993	13	6	3	2	9	3	1	1
intra-subunit	RPN1	K943	RPN1	E991|E993	6	6	3	3	3	3
intra-subunit	RPN1	K943	RPN1	E992	3	2					2	1	1	1
intra-subunit	RPN1	K943	RPN1	E992|E993	40	12	5	3	9	3	15	3	11	3
intra-subunit	RPN1	K943	RPN1	E993	77	12	31	3	5	3	32	3	9	3
intra-subunit	RPN1	K943	RPN1	G960|E961|R962|A963|E964	1	1			1	1
intra-subunit	RPN1	K943	RPN1	G960|E961|R962|E964|L965	1	1			1	1
intra-subunit	RPN1	K943	RPN1	K985;E993	1	1					1	1
intra-subunit	RPN1	K943	RPN1	N958|H959|G960|E961|Y970	1	1			1	1
intra-subunit	RPN1	K943	RPN1	N986|P987|D988	1	1	1	1
intra-subunit	RPN1	K943	RPN1	R990|E991	5	4	3	2	1	1	1	1
intra-subunit	RPN1	K943	RPN1	R990|E991|E992	6	5	2	2			1	1	3	2
intra-subunit	RPN1	K943	RPN1	R990|E991|E992|E993	19	9	3	2	6	3	7	3	3	1
intra-subunit	RPN1	K943	RPN1	R990|E991|E993	7	6	2	2	1	1	3	2	1	1
intra-subunit	RPN1	K943	RPN1	R990|E992	1	1					1	1
intra-subunit	RPN1	K943	RPN1	R990|E992|E993	1	1	1	1
intra-subunit	RPN1	K943	RPN1	T967|D968|E969|Y970	3	2			3	2
intra-subunit	RPN1	K943	RPN1	T967|D968|Y970	1	1			1	1
intra-subunit	RPN1	K943	RPN1	Y970	2	2			2	2
intra-subunit	RPN1	K943	RPN1	Y989	9	5	1	1			6	3	2	1
intra-subunit	RPN1	K943	RPN1	Y989|E991	2	2	1	1					1	1
intra-subunit	RPN1	K943	RPN1	Y989|E991|E992|E993	5	4	2	1	1	1	2	2
intra-subunit	RPN1	K943	RPN1	Y989|E992	2	2					1	1	1	1
intra-subunit	RPN1	K943	RPN1	Y989|E992|E993	2	2					2	2
intra-subunit	RPN1	K943	RPN1	Y989|E993	6	5			2	2	4	3
intra-subunit	RPN1	K943	RPN1	Y989|R990	7	5			3	2	1	1	3	2
intra-subunit	RPN1	K943	RPN1	Y989|R990|E991	4	3	2	2					2	1
intra-subunit	RPN1	K943	RPN1	Y989|R990|E991|E992	2	2			2	2
intra-subunit	RPN1	K943	RPN1	Y989|R990|E991|E992|E993	13	6	5	3	1	1	7	2
intra-subunit	RPN1	K943	RPN1	Y989|R990|E991|E993	4	4	1	1	2	2	1	1
intra-subunit	RPN1	K943	RPN1	Y989|R990|E992|E993	2	2			1	1	1	1
intra-subunit	RPN1	L436|D437	RPN1	K448	1	1			1	1
intra-subunit	RPN1	L916|N917|D918|E919|G920	RPN1	K985	1	1					1	1
intra-subunit	RPN1	N721|D722|D723|E724|E725|E726	RPN1	K896	1	1			1	1
intra-subunit	RPN1	N721|D722|D723|E724|E725	RPN1	K896	1	1			1	1
intra-subunit	RPN1	N917|D918|E919|G920|E921|I923	RPN1	K985	1	1	1	1
intra-subunit	RPN1	N917|D918|E919|G920|E921	RPN1	K943	1	1							1	1
intra-subunit	RPN1	N917|D918|E919|G920|E921	RPN1	K985	2	2					2	2
intra-subunit	RPN1	N917|D918|E919	RPN1	K985	5	3					5	3
intra-subunit	RPN1	Q842|D843	RPN1	K896	1	1			1	1
intra-subunit	RPN1	V53|E54	RPN1	K57	2	2	1	1			1	1
intra-subunit	RPN10	G19|D20	RPN10	K104	1	1							1	1
intra-subunit	RPN10	K134	RPN10	P164|Q165|E166	1	1			1	1
intra-subunit	RPN10	K84	RPN10	H86|A88	2	1			2	1
intra-subunit	RPN10	K84	RPN10	H86|M87	1	1			1	1
intra-subunit	RPN10	Y15	RPN10	K84	1	1			1	1
intra-subunit	RPN11	D202|Y203|H204	RPN11	K208	6	5					4	3	2	2
intra-subunit	RPN11	E169	RPN11	K182	1	1							1	1
intra-subunit	RPN11	E234|E235|S236|N237|L238	RPN11	K246	2	2	1	1			1	1
intra-subunit	RPN11	E234|E235|S236|N237	RPN11	K246	2	2	2	2
intra-subunit	RPN11	E234|E235	RPN11	K246	11	6	6	3			5	3
intra-subunit	RPN11	E235	RPN11	K246	3	2	1	1			2	1
intra-subunit	RPN11	E257|E258	RPN11	K267	8	6	2	2	2	1	4	3
intra-subunit	RPN11	E257	RPN11	K267	1	1					1	1
intra-subunit	RPN11	E258	RPN11	K267	26	9	8	3			10	3	8	3
intra-subunit	RPN11	H204	RPN11	K208	22	8	3	2	16	3	3	3
intra-subunit	RPN11	I201|D202|Y203|H204	RPN11	K208	1	1					1	1
intra-subunit	RPN11	K12	RPN11	E234|E235	1	1	1	1
intra-subunit	RPN11	K12	RPN11	H204	1	1			1	1
intra-subunit	RPN11	K12	RPN11	Y203|H204	4	3	1	1	3	2
intra-subunit	RPN11	K150	RPN11	E234|E235	1	1	1	1
intra-subunit	RPN11	K242	RPN11	A248|E249	3	3	2	2			1	1
intra-subunit	RPN11	K242	RPN11	E249	8	4	7	3			1	1
intra-subunit	RPN11	K242	RPN11	I247|A248|E249	3	3	2	2			1	1
intra-subunit	RPN11	K246;E249	RPN11	K253	1	1			1	1
intra-subunit	RPN11	K253	RPN11	E256	5	5	2	2			2	2	1	1
intra-subunit	RPN11	K253	RPN11	E256|E257	3	2	2	1			1	1
intra-subunit	RPN11	K253	RPN11	E257	5	5	2	2					3	3
intra-subunit	RPN11	K253	RPN11	E260	2	1			2	1
intra-subunit	RPN11	K253	RPN11	E260|L261	6	3			6	3
intra-subunit	RPN11	K253	RPN11	E260|L261|T262	1	1			1	1
intra-subunit	RPN11	K253	RPN11	E263|E265	1	1			1	1
intra-subunit	RPN11	K253	RPN11	E264	1	1			1	1
intra-subunit	RPN11	K253	RPN11	E265	2	2			2	2
intra-subunit	RPN11	K253	RPN11	E265|L266	1	1			1	1
intra-subunit	RPN11	K253	RPN11	I255|E256	15	6	8	3			4	2	3	1
intra-subunit	RPN11	K253	RPN11	I255|E256|E257|E258	1	1	1	1
intra-subunit	RPN11	K267	RPN11	Y270	3	2					3	2
intra-subunit	RPN11	K267	RPN11	Y270|V271	9	4					8	3	1	1
intra-subunit	RPN11	Y203|H204	RPN11	K208	30	9	15	3	5	2	9	3	1	1
intra-subunit	RPN12	D130	RPN12	K134;K147	1	1	1	1
intra-subunit	RPN12	D130	RPN12	K147	6	2	6	2
intra-subunit	RPN12	E125|L126|Q127	RPN12	K131	1	1			1	1
intra-subunit	RPN12	E125|L126	RPN12	K131	1	1			1	1
intra-subunit	RPN12	G18|D19|Y20	RPN12	K101	2	2			2	2
intra-subunit	RPN12	H123|S124|E125|L126	RPN12	K131	1	1			1	1
intra-subunit	RPN12	H123|S124|E125	RPN12	K131	2	2			2	2
intra-subunit	RPN12	K121	RPN12	E125	1	1			1	1
intra-subunit	RPN12	K121	RPN12	S124|E125	2	2			2	2
intra-subunit	RPN12	K134;H132|I133|N135|L136|E137	RPN12	K134;L142	1	1			1	1
intra-subunit	RPN12	K240	RPN12	A243|D244	1	1			1	1
intra-subunit	RPN12	K240	RPN12	A243|D244|Y245	1	1			1	1
intra-subunit	RPN12	K240	RPN12	A243|D244|Y245|E246|D247|E248|M249	1	1			1	1
intra-subunit	RPN12	K240	RPN12	A243|D244|Y245|E246|E248|M249	1	1			1	1
intra-subunit	RPN12	K240	RPN12	D244|Y245|E246|D247	1	1			1	1
intra-subunit	RPN12	K240	RPN12	D244|Y245|E246|D247|D244|Y245|E246|D247|M249	1	1			1	1
intra-subunit	RPN12	K240	RPN12	D247	1	1			1	1
intra-subunit	RPN12	K240	RPN12	E248	1	1			1	1
intra-subunit	RPN12	K240	RPN12	E248|M249	1	1			1	1
intra-subunit	RPN12	K240	RPN12	E248|M249|M250	3	2			3	2
intra-subunit	RPN12	K240	RPN12	E248|M250|D244|Y245|E246|D247|E248|M249	1	1			1	1
intra-subunit	RPN12	K240	RPN12	E252	1	1			1	1
intra-subunit	RPN12	K240	RPN12	M250|A243|D244|E246|D247|E248|M249	1	1			1	1
intra-subunit	RPN12	K240	RPN12	M250|M249	1	1			1	1
intra-subunit	RPN12	K240	RPN12	Y245|E246|D247	1	1			1	1
intra-subunit	RPN12	S124|E125	RPN12	K131	1	1			1	1
intra-subunit	RPN12	Y128	RPN12	K131	1	1			1	1
intra-subunit	RPN13	E113|L114	RPN13	K119	2	2			1	1	1	1
intra-subunit	RPN13	E113	RPN13	K119	3	2	3	2
intra-subunit	RPN13	K79;K82;V76|P77|I78	RPN13	E113|L114	2	1			2	1
intra-subunit	RPN13	K79;K82;V76|P77|I78	RPN13	L111|N112	1	1			1	1
intra-subunit	RPN13	K79;K82;V76|P77|I78	RPN13	L111|N112|E113	1	1			1	1
intra-subunit	RPN13	K79;K82;V76|P77|I78	RPN13	N112|E113	1	1			1	1
intra-subunit	RPN13	K79;K82;V76|P77|I78	RPN13	N112|E113|L114	1	1			1	1
intra-subunit	RPN13	K79;K82;V76|P77|I78	RPN13	P110|L111|N112|E113	1	1			1	1
intra-subunit	RPN13	K79;K82;V76|P77|I78	RPN13	P110|N112|E113|L114	1	1			1	1
intra-subunit	RPN13	K79;K82;V76|P77	RPN13	E113	1	1			1	1
intra-subunit	RPN13	K79;K82	RPN13	E113	1	1			1	1
intra-subunit	RPN13	K79;K82	RPN13	E113|L114	2	2			2	2
intra-subunit	RPN13	K79;K82	RPN13	N112|E113	2	1			2	1
intra-subunit	RPN13	L111|N112|E113	RPN13	K119	2	1	2	1
intra-subunit	RPN13	L114	RPN13	K119	1	1	1	1
intra-subunit	RPN13	N112|E113|L114	RPN13	K119	4	4	1	1	1	1	1	1	1	1
intra-subunit	RPN13	N112|E113	RPN13	K119	6	4	5	3					1	1
intra-subunit	RPN13	N112	RPN13	K119	4	3	3	2			1	1
intra-subunit	RPN13	P110|E113|L114	RPN13	K119	1	1	1	1
intra-subunit	RPN13	P110|E113	RPN13	K119	2	2	2	2
intra-subunit	RPN13	P110|L111|E113|L114	RPN13	K119	1	1	1	1
intra-subunit	RPN13	P110|L111|N112|E113|L114	RPN13	K119	1	1							1	1
intra-subunit	RPN13	P110|L111|N112|E113	RPN13	K119	9	5	6	2	2	2	1	1
intra-subunit	RPN13	P110|L111|N112	RPN13	K119	1	1	1	1
intra-subunit	RPN13	P110|L111	RPN13	K119	2	2	2	2
intra-subunit	RPN13	P110|N112|E113|L114	RPN13	K119	2	2	1	1					1	1
intra-subunit	RPN13	P110|N112|E113	RPN13	K119	9	3	9	3
intra-subunit	RPN13	P110	RPN13	K119	1	1	1	1
intra-subunit	RPN2	E381|G382	RPN2	K384	2	1	2	1
intra-subunit	RPN2	E507	RPN2	K538	1	1			1	1
intra-subunit	RPN2	E74|Y75	RPN2	K104	1	1			1	1
intra-subunit	RPN2	E76|S77	RPN2	K115	1	1			1	1
intra-subunit	RPN2	E76	RPN2	K115	3	3			3	3
intra-subunit	RPN2	E831|H832|E833	RPN2	K837	1	1	1	1
intra-subunit	RPN2	E831|H832|E833	RPN2	K843	1	1	1	1
intra-subunit	RPN2	E831|H832	RPN2	K837	1	1			1	1
intra-subunit	RPN2	I141|E142	RPN2	K146	1	1			1	1
intra-subunit	RPN2	K184;N187|Y188	RPN2	K184;E181|N182|V183|I185|I186	1	1			1	1
intra-subunit	RPN2	K184;N187|Y188	RPN2	K184;N182|V183	1	1			1	1
intra-subunit	RPN2	K350	RPN2	Y389	1	1			1	1
intra-subunit	RPN2	K467	RPN2	S505|Q506|E507	2	2			2	2
intra-subunit	RPN2	K538;M539	RPN2	K538;M539	2	1			2	1
intra-subunit	RPN2	K538;T537|M539	RPN2	K538;M539	1	1			1	1
intra-subunit	RPN2	K538;T537|M539	RPN2	K538;T537|M539	1	1			1	1
intra-subunit	RPN2	K569	RPN2	H573	4	3			4	3
intra-subunit	RPN2	K569	RPN2	H573|V574	14	3			14	3
intra-subunit	RPN2	K828	RPN2	E831|H832	6	4	5	3	1	1
intra-subunit	RPN2	K828	RPN2	H832	1	1			1	1
intra-subunit	RPN2	K828	RPN2	H832|E833	2	2	2	2
intra-subunit	RPN2	K835	RPN2	E838|R839|E840	1	1			1	1
intra-subunit	RPN2	K867	RPN2	R908|E909	1	1			1	1
intra-subunit	RPN2	S505|Q506|E507	RPN2	K538	2	1			2	1
intra-subunit	RPN2	S77|A78	RPN2	K115	1	1			1	1
intra-subunit	RPN2	Y599|T600|T601	RPN2	K858	1	1					1	1
intra-subunit	RPN2	Y75|E76	RPN2	K104	2	1			2	1
intra-subunit	RPN2	Y75	RPN2	K104	1	1			1	1
intra-subunit	RPN2	Y81|A82	RPN2	K132	3	1					3	1
intra-subunit	RPN2	Y81	RPN2	K132	1	1					1	1
intra-subunit	RPN3	A270	RPN3	K299	1	1							1	1
intra-subunit	RPN3	A289|N290|E291|Y292|I293	RPN3	K299	1	1	1	1
intra-subunit	RPN3	A289|N290|E291|Y292	RPN3	K299	2	1	2	1
intra-subunit	RPN3	A289|N290|E291	RPN3	K299	2	2	1	1			1	1
intra-subunit	RPN3	A289|Y292|I293	RPN3	K299	1	1	1	1
intra-subunit	RPN3	D263|V264|S265|S266	RPN3	K299	1	1					1	1
intra-subunit	RPN3	D29|Q30	RPN3	K36	1	1			1	1
intra-subunit	RPN3	E269|A270	RPN3	K299	73	11	31	3	5	2	19	3	18	3
intra-subunit	RPN3	E269	RPN3	K299	10	7	4	2			3	3	3	2
intra-subunit	RPN3	E291|Y292	RPN3	K299	1	1	1	1
intra-subunit	RPN3	E474|L476|V477	RPN3	K485	1	1	1	1
intra-subunit	RPN3	E474|Y475|V477|S478|M479	RPN3	K485	1	1	1	1
intra-subunit	RPN3	H261	RPN3	K299	6	4	1	1			5	3
intra-subunit	RPN3	H334|Q335|S336	RPN3	K350	1	1			1	1
intra-subunit	RPN3	H334|Q335	RPN3	K350	16	3			16	3
intra-subunit	RPN3	H334	RPN3	K350	4	2			4	2
intra-subunit	RPN3	K219	RPN3	H225	1	1			1	1
intra-subunit	RPN3	K219	RPN3	H225|D226	4	3			4	3
intra-subunit	RPN3	K219	RPN3	H225|D226|E228	1	1			1	1
intra-subunit	RPN3	K23	RPN3	Y25|A26|E27|E28	1	1	1	1
intra-subunit	RPN3	K299	RPN3	D473|E474	6	2					6	2
intra-subunit	RPN3	K299	RPN3	D473|E474|Y475	7	4	2	2			5	2
intra-subunit	RPN3	K299	RPN3	D473|E474|Y475|L476	4	4	1	1			3	3
intra-subunit	RPN3	K299	RPN3	E474	19	5	6	2			13	3
intra-subunit	RPN3	K299	RPN3	E474|L476	2	2	1	1			1	1
intra-subunit	RPN3	K299	RPN3	E474|V477|S478|M479	1	1	1	1
intra-subunit	RPN3	K299	RPN3	E474|Y475	20	5	6	2			14	3
intra-subunit	RPN3	K299	RPN3	E474|Y475|L476	8	4	1	1			7	3
intra-subunit	RPN3	K299	RPN3	E474|Y475|L476|V477	2	2					2	2
intra-subunit	RPN3	K299	RPN3	E474|Y475|L476|V477|S478|M479	1	1					1	1
intra-subunit	RPN3	K299	RPN3	H472	1	1					1	1
intra-subunit	RPN3	K299	RPN3	H472|D473|E474	6	3					6	3
intra-subunit	RPN3	K299	RPN3	H472|D473|E474|Y475	2	2					2	2
intra-subunit	RPN3	K299	RPN3	H472|D473|E474|Y475|L476	1	1	1	1
intra-subunit	RPN3	K299	RPN3	H472|D473|E474|Y475|L476|V477	1	1	1	1
intra-subunit	RPN3	K299	RPN3	H472|Y475|L476|V477|S478|M479	1	1	1	1
intra-subunit	RPN3	K299	RPN3	L476|V477|S478|M479	1	1					1	1
intra-subunit	RPN3	K299	RPN3	N469|H472|D473	1	1	1	1
intra-subunit	RPN3	K299	RPN3	N469|Q470|L471|H472|D473	1	1					1	1
intra-subunit	RPN3	K299	RPN3	N469|Q470|L471|H472|D473|E474	3	2					3	2
intra-subunit	RPN3	K299	RPN3	S478|M479	3	3	1	1			2	2
intra-subunit	RPN3	K299	RPN3	V477|S478|M479	2	2					2	2
intra-subunit	RPN3	K299	RPN3	Y475	9	4			6	2	3	2
intra-subunit	RPN3	K299	RPN3	Y475|L476	2	2					2	2
intra-subunit	RPN3	K299	RPN3	Y475|L476|V477|S478|M479	1	1	1	1
intra-subunit	RPN3	K358	RPN3	C408	6	4	1	1	5	3
intra-subunit	RPN3	K358	RPN3	C408|L409	2	2			2	2
intra-subunit	RPN3	K389	RPN3	E420|Y421|M422	1	1	1	1
intra-subunit	RPN3	K389	RPN3	E420|Y421|M422|V423|S424	1	1	1	1
intra-subunit	RPN3	K389	RPN3	Y421	1	1	1	1
intra-subunit	RPN3	K401	RPN3	E433	1	1							1	1
intra-subunit	RPN3	K43	RPN3	Y52	1	1					1	1
intra-subunit	RPN3	K43	RPN3	Y52|I53	1	1					1	1
intra-subunit	RPN3	K466	RPN3	E474|Y475	1	1			1	1
intra-subunit	RPN3	K485	RPN3	E491	1	1	1	1
intra-subunit	RPN3	K485	RPN3	N490|E491	1	1	1	1
intra-subunit	RPN3	K58	RPN3	E269|A270	2	2	2	2
intra-subunit	RPN3	K58	RPN3	L268|E269	1	1	1	1
intra-subunit	RPN3	L257|E258|Y259	RPN3	K299	3	2	3	2
intra-subunit	RPN3	L257|E258	RPN3	K299	5	4	2	2					3	2
intra-subunit	RPN3	L268|E269|A270	RPN3	K299	20	9	4	2	3	1	8	3	5	3
intra-subunit	RPN3	L268|E269	RPN3	K299	7	4	6	3			1	1
intra-subunit	RPN3	N290|E291|Y292|I293	RPN3	K299	1	1	1	1
intra-subunit	RPN3	N290|E291|Y292	RPN3	K299	1	1	1	1
intra-subunit	RPN3	N290|E291	RPN3	K299	2	2	2	2
intra-subunit	RPN3	P260|H261|T262|D263	RPN3	K299	1	1	1	1
intra-subunit	RPN3	P260|H261	RPN3	K299	2	2					2	2
intra-subunit	RPN3	P482|E483|D484	RPN3	K486	1	1	1	1
intra-subunit	RPN3	P482|E483	RPN3	K486	1	1	1	1
intra-subunit	RPN3	P482	RPN3	K486	1	1	1	1
intra-subunit	RPN3	S197|S198|E199|E200	RPN3	K299	5	3							5	3
intra-subunit	RPN3	S197|S198|E199	RPN3	K299	3	3							3	3
intra-subunit	RPN3	S265|E269|A270	RPN3	K299	1	1	1	1
intra-subunit	RPN3	S265|S266|L268|A270	RPN3	K299	1	1					1	1
intra-subunit	RPN3	S265|S266|L268|E269|A270	RPN3	K299	1	1					1	1
intra-subunit	RPN3	S265|S266|S267|L268	RPN3	K299	1	1					1	1
intra-subunit	RPN3	S266|E269|A270	RPN3	K299	1	1					1	1
intra-subunit	RPN3	S266|S267|L268|E269|A270	RPN3	K299	5	4					3	2	2	2
intra-subunit	RPN3	S266|S267|L268|E269	RPN3	K299	2	2					2	2
intra-subunit	RPN3	S266	RPN3	K299	2	2					2	2
intra-subunit	RPN3	S267|E269|A270	RPN3	K299	6	4			1	1	2	1	3	2
intra-subunit	RPN3	S267|E269	RPN3	K299	1	1					1	1
intra-subunit	RPN3	S267|L268|E269|A270	RPN3	K299	8	5	1	1			5	3	2	1
intra-subunit	RPN3	S267|L268|E269	RPN3	K299	1	1							1	1
intra-subunit	RPN3	S287|I293	RPN3	K299	1	1	1	1
intra-subunit	RPN3	T262|D263|S266|S267|A270	RPN3	K299	1	1							1	1
intra-subunit	RPN3	T262|D263	RPN3	K299	1	1					1	1
intra-subunit	RPN3	Y259|P260|H261|T262	RPN3	K299	1	1	1	1
intra-subunit	RPN3	Y259|P260|H261	RPN3	K299	1	1	1	1
intra-subunit	RPN3	Y292|A295|A296|I297	RPN3	K299	1	1					1	1
intra-subunit	RPN3	Y292	RPN3	K299	1	1	1	1
intra-subunit	RPN3	Y52|I53	RPN3	K58	1	1							1	1
intra-subunit	RPN5	E120	RPN5	K147	3	2	3	2
intra-subunit	RPN5	E254|A255	RPN5	K292	1	1	1	1
intra-subunit	RPN5	E254	RPN5	K292	4	2	4	2
intra-subunit	RPN5	E355|Y356	RPN5	K404	4	4	2	2			2	2
intra-subunit	RPN5	E355	RPN5	K404	17	6					8	3	9	3
intra-subunit	RPN5	H282	RPN5	K291	4	3			4	3
intra-subunit	RPN5	I119|E120	RPN5	K147	1	1	1	1
intra-subunit	RPN5	I281|H282	RPN5	K291	1	1			1	1
intra-subunit	RPN5	K105	RPN5	E149	1	1	1	1
intra-subunit	RPN5	K105	RPN5	E149|E150	1	1	1	1
intra-subunit	RPN5	K105	RPN5	E150	1	1	1	1
intra-subunit	RPN5	K108	RPN5	D142|E145	1	1	1	1
intra-subunit	RPN5	K108	RPN5	E145	3	2	3	2
intra-subunit	RPN5	K108	RPN5	E149	1	1	1	1
intra-subunit	RPN5	K108	RPN5	E149|E150	2	2	2	2
intra-subunit	RPN5	K108	RPN5	V144|E145	1	1	1	1
intra-subunit	RPN5	K11	RPN5	E19	1	1			1	1
intra-subunit	RPN5	K11	RPN5	E19|E20	14	7	7	3	4	2	3	2
intra-subunit	RPN5	K11	RPN5	E19|E20|F21	1	1					1	1
intra-subunit	RPN5	K11	RPN5	E20	6	4	1	1	1	1	4	2
intra-subunit	RPN5	K141	RPN5	E149	3	2	3	2
intra-subunit	RPN5	K141	RPN5	E149|E150	1	1	1	1
intra-subunit	RPN5	K147	RPN5	E149|E150	19	6	11	3	8	3
intra-subunit	RPN5	K147	RPN5	E150	1	1	1	1
intra-subunit	RPN5	K148	RPN5	L218|E219	2	1	2	1
intra-subunit	RPN5	K209;K212;N210|P211|Y213	RPN5	L235|E236	1	1			1	1
intra-subunit	RPN5	K209;K212;N210|P211	RPN5	L235|E236	1	1			1	1
intra-subunit	RPN5	K209;K212;P211|Y213|E214	RPN5	L235|E236	1	1			1	1
intra-subunit	RPN5	K209;K212;P211|Y213	RPN5	L235	1	1			1	1
intra-subunit	RPN5	K209;K212;P211|Y213	RPN5	L235|E236|V237|A238	1	1			1	1
intra-subunit	RPN5	K209;K212;Y213|E214	RPN5	L235|E236	1	1			1	1
intra-subunit	RPN5	K209;K212;Y213	RPN5	E236	1	1			1	1
intra-subunit	RPN5	K209;K212	RPN5	E236	2	1			2	1
intra-subunit	RPN5	K209;K212	RPN5	L235|E236	10	3			10	3
intra-subunit	RPN5	K258	RPN5	L293|E294	10	3			10	3
intra-subunit	RPN5	K291	RPN5	E297	2	2	2	2
intra-subunit	RPN5	K291	RPN5	E297|L299|V300	1	1	1	1
intra-subunit	RPN5	K292	RPN5	E347	5	5					3	3	2	2
intra-subunit	RPN5	K292	RPN5	S354|E355|Y356	1	1							1	1
intra-subunit	RPN5	K292	RPN5	V352|I353|S354|E355	1	1							1	1
intra-subunit	RPN5	K316	RPN5	E319|P320|V321	1	1			1	1
intra-subunit	RPN5	K316	RPN5	E319|P320|V321|L322	1	1			1	1
intra-subunit	RPN5	K343	RPN5	E347	26	9	7	3			5	3	14	3
intra-subunit	RPN5	K343	RPN5	E347|H348	8	6	4	2			2	2	2	2
intra-subunit	RPN5	K343	RPN5	E347|H348|N349	1	1					1	1
intra-subunit	RPN5	K343	RPN5	E347|N349	1	1					1	1
intra-subunit	RPN5	K343	RPN5	H348	1	1							1	1
intra-subunit	RPN5	K343	RPN5	I346|E347	4	3	4	3
intra-subunit	RPN5	K343	RPN5	I346|E347|H348	3	2	3	2
intra-subunit	RPN5	K343	RPN5	V345|I346|E347	2	2	1	1			1	1
intra-subunit	RPN5	K56	RPN5	D64	1	1					1	1
intra-subunit	RPN5	K56	RPN5	D64|L65	4	3					4	3
intra-subunit	RPN5	K56	RPN5	D64|L65|L66	2	2					2	2
intra-subunit	RPN5	K56	RPN5	D64|L65|L66|A67	1	1							1	1
intra-subunit	RPN5	K56	RPN5	E102|Y103	2	2	1	1	1	1
intra-subunit	RPN5	K56	RPN5	I62|V63	2	2					1	1	1	1
intra-subunit	RPN5	K56	RPN5	I62|V63|D64	9	5	3	2					6	3
intra-subunit	RPN5	K56	RPN5	I62|V63|D64|L65	4	1					4	1
intra-subunit	RPN5	K56	RPN5	I93|Y95	1	1	1	1
intra-subunit	RPN5	K56	RPN5	K90;I93|Q94|Y95	1	1	1	1
intra-subunit	RPN5	K56	RPN5	L65	2	1					2	1
intra-subunit	RPN5	K56	RPN5	M101|E102	1	1	1	1
intra-subunit	RPN5	K56	RPN5	Q94|Y95	1	1	1	1
intra-subunit	RPN5	K56	RPN5	Q94|Y95|M96	3	2	3	2
intra-subunit	RPN5	K56	RPN5	Q94|Y95|M96|I97	1	1	1	1
intra-subunit	RPN5	K56	RPN5	V100|E102	2	1	2	1
intra-subunit	RPN5	K56	RPN5	V100|M101|E102	1	1	1	1
intra-subunit	RPN5	K56	RPN5	V63|D64|L65	1	1					1	1
intra-subunit	RPN5	K56	RPN5	Y95	6	4	5	3	1	1
intra-subunit	RPN5	K56	RPN5	Y95|M96	10	4	9	3	1	1
intra-subunit	RPN5	K56	RPN5	Y95|M96|I97	8	5	6	3			2	2
intra-subunit	RPN5	K56	RPN5	Y95|M96|I97|Q98	1	1					1	1
intra-subunit	RPN5	K8;A9;K11	RPN5	E19|E20	1	1	1	1
intra-subunit	RPN5	K8;K11;D4|A5|I7	RPN5	E19|E20	1	1	1	1
intra-subunit	RPN5	K8;K11;D4|A5|P6|I7|A9|D10	RPN5	E19|E20	1	1	1	1
intra-subunit	RPN5	K8;K11	RPN5	E19|E20	2	1	2	1
intra-subunit	RPN5	K8;K11	RPN5	E20	1	1					1	1
intra-subunit	RPN5	L280|I281|H282	RPN5	K291	1	1			1	1
intra-subunit	RPN5	L293|E294	RPN5	K316	2	1			2	1
intra-subunit	RPN5	S252|D253|E254	RPN5	K292	7	3	7	3
intra-subunit	RPN5	S354|E355|Y356|Y357	RPN5	K404	1	1			1	1
intra-subunit	RPN5	S354|E355|Y356	RPN5	K404	4	3	1	1			3	2
intra-subunit	RPN5	S354|E355	RPN5	K404	5	3	1	1			4	2
intra-subunit	RPN5	V352|I353|S354|E355	RPN5	K404	3	2	3	2
intra-subunit	RPN5	V352	RPN5	K404	1	1	1	1
intra-subunit	RPN5	Y356	RPN5	K404	1	1			1	1
intra-subunit	RPN6	E181|S182	RPN6	K193	19	3	19	3
intra-subunit	RPN6	E181	RPN6	K193	3	2	3	2
intra-subunit	RPN6	E241|S242|F243|E244|S245	RPN6	K285	1	1	1	1
intra-subunit	RPN6	E55	RPN6	K103	1	1			1	1
intra-subunit	RPN6	F240|E241|S242|F243|E244|S245	RPN6	K285	1	1	1	1
intra-subunit	RPN6	H145|Y146|Q147	RPN6	K187	1	1	1	1
intra-subunit	RPN6	H178|L179|L180|E181	RPN6	K193	1	1	1	1
intra-subunit	RPN6	K134	RPN6	F165	1	1			1	1
intra-subunit	RPN6	K134	RPN6	L162|R163|E164|F165	1	1			1	1
intra-subunit	RPN6	K166	RPN6	L179|L180|E181|S182	2	2			1	1			1	1
intra-subunit	RPN6	K166	RPN6	L180|E181|S182	1	1	1	1
intra-subunit	RPN6	K18;Y27|L28	RPN6	K18;V15|N16|E17|Q19	1	1			1	1
intra-subunit	RPN6	K193	RPN6	A196|S197	5	3	5	3
intra-subunit	RPN6	K279	RPN6	E304	1	1			1	1
intra-subunit	RPN6	K279	RPN6	V302|A303|E304	1	1	1	1
intra-subunit	RPN6	K288	RPN6	A301|V302|A303	1	1	1	1
intra-subunit	RPN6	K288	RPN6	A301|V302|E304	1	1					1	1
intra-subunit	RPN6	K288	RPN6	A303|E304	1	1					1	1
intra-subunit	RPN6	K288	RPN6	A303|E304|Y306	1	1	1	1
intra-subunit	RPN6	K288	RPN6	E304	1	1	1	1
intra-subunit	RPN6	K288	RPN6	V302|A303|E304	1	1					1	1
intra-subunit	RPN6	K73	RPN6	H80|S81|T82	4	3			4	3
intra-subunit	RPN6	K73	RPN6	P79|H80	1	1			1	1
intra-subunit	RPN6	K73	RPN6	P79|H80|S81|T82	2	2			2	2
intra-subunit	RPN6	K73	RPN6	S81|T82	1	1			1	1
intra-subunit	RPN6	K95	RPN6	T251|H252	4	3			4	3
intra-subunit	RPN6	L179|L180|E181|S182	RPN6	K193	11	3	11	3
intra-subunit	RPN6	L179|L180|E181	RPN6	K193	2	1	2	1
intra-subunit	RPN6	L180|E181|S182	RPN6	K193	29	4	28	3	1	1
intra-subunit	RPN6	L180|E181	RPN6	K193	6	2	6	2
intra-subunit	RPN6	L180|S182	RPN6	K193	2	2	2	2
intra-subunit	RPN6	P79|H80|S81	RPN6	K120	2	2			2	2
intra-subunit	RPN6	S242|F243|E244|S245|Y246	RPN6	K285	1	1	1	1
intra-subunit	RPN6	V177|H178|L179|L180|E181|S182	RPN6	K193	1	1	1	1
intra-subunit	RPN6	Y146|Q147	RPN6	K187	2	2	2	2
intra-subunit	RPN6	Y146	RPN6	K187	5	2	5	2
intra-subunit	RPN7	A150|E151	RPN7	K156	4	3							4	3
intra-subunit	RPN7	A46|A47|E48	RPN7	K55	1	1	1	1
intra-subunit	RPN7	A46	RPN7	K55	1	1	1	1
intra-subunit	RPN7	A47|E48	RPN7	K55	1	1	1	1
intra-subunit	RPN7	A47	RPN7	K55	1	1	1	1
intra-subunit	RPN7	E101|L102	RPN7	K105	9	4	2	1			7	3
intra-subunit	RPN7	E101	RPN7	K105	12	8	4	2	1	1	4	3	3	2
intra-subunit	RPN7	E107	RPN7	K111	5	4	4	3	1	1
intra-subunit	RPN7	E107	RPN7	K152	2	2	2	2
intra-subunit	RPN7	E151|K152	RPN7	K156	1	1			1	1
intra-subunit	RPN7	E151	RPN7	K156	6	6	2	2			3	3	1	1
intra-subunit	RPN7	E199;L191|E192|A193	RPN7	K416	1	1	1	1
intra-subunit	RPN7	E389|T390|R392	RPN7	K405	1	1					1	1
intra-subunit	RPN7	E389|T390	RPN7	K416	5	2							5	2
intra-subunit	RPN7	E389	RPN7	K405	3	2	2	1			1	1
intra-subunit	RPN7	E389	RPN7	K416	7	3							7	3
intra-subunit	RPN7	E41|Q42	RPN7	K44	5	4					4	3	1	1
intra-subunit	RPN7	E41	RPN7	K44	23	7	3	1			14	3	6	3
intra-subunit	RPN7	E45|A46|A47|E48	RPN7	K55	7	4	4	2			3	2
intra-subunit	RPN7	E45|A46|A47	RPN7	K55	1	1	1	1
intra-subunit	RPN7	E45|A46|E48	RPN7	K55	3	3	3	3
intra-subunit	RPN7	E45|A46	RPN7	K55	2	2	2	2
intra-subunit	RPN7	E48	RPN7	K55	2	1					2	1
intra-subunit	RPN7	E56|E57|E58|M59	RPN7	K105	1	1	1	1
intra-subunit	RPN7	E58|M59	RPN7	K105	1	1	1	1
intra-subunit	RPN7	E58	RPN7	K105	1	1	1	1
intra-subunit	RPN7	H325|A326	RPN7	K416	7	3							7	3
intra-subunit	RPN7	H325	RPN7	K416	2	2							2	2
intra-subunit	RPN7	H401|L402|L403	RPN7	K416	1	1							1	1
intra-subunit	RPN7	H401|L402	RPN7	K416	1	1							1	1
intra-subunit	RPN7	H401	RPN7	K416	1	1							1	1
intra-subunit	RPN7	I110;K111;K116	RPN7	Q130|W134	1	1			1	1
intra-subunit	RPN7	I40|E41	RPN7	K44	1	1					1	1
intra-subunit	RPN7	K104	RPN7	E107	3	1	3	1
intra-subunit	RPN7	K105;E107	RPN7	K111	1	1							1	1
intra-subunit	RPN7	K111;K116;I110|E112|L113|N114|E115|I117|Q118	RPN7	Q132|A133|W134	1	1			1	1
intra-subunit	RPN7	K111;K116	RPN7	A131|Q132|A133|W134	1	1			1	1
intra-subunit	RPN7	K116	RPN7	A133|W134	5	3			5	3
intra-subunit	RPN7	K116	RPN7	E125|G126	1	1			1	1
intra-subunit	RPN7	K116	RPN7	E129|Q130|A131|Q132	1	1			1	1
intra-subunit	RPN7	K116	RPN7	L120|E121|E122|D123|D124	1	1			1	1
intra-subunit	RPN7	K116	RPN7	L120|E121|E122|D123|D124|E125	1	1			1	1
intra-subunit	RPN7	K156	RPN7	S159|K160	1	1			1	1
intra-subunit	RPN7	K225	RPN7	D265	6	3			6	3
intra-subunit	RPN7	K225	RPN7	E262	11	3			11	3
intra-subunit	RPN7	K225	RPN7	E262|R263	11	3			11	3
intra-subunit	RPN7	K225	RPN7	E262|R263|T264	3	2			3	2
intra-subunit	RPN7	K225	RPN7	E262|T264	2	2			2	2
intra-subunit	RPN7	K225	RPN7	L341|L342|E343|Y345	1	1	1	1
intra-subunit	RPN7	K225	RPN7	L342	1	1	1	1
intra-subunit	RPN7	K225	RPN7	T264|D265	1	1			1	1
intra-subunit	RPN7	K29	RPN7	K44;E45	4	2	4	2
intra-subunit	RPN7	K29	RPN7	K44;E45;A46	5	3	5	3
intra-subunit	RPN7	K29	RPN7	K44;E45|A46	2	2	2	2
intra-subunit	RPN7	K29	RPN7	K44;E45|A46|A47|E48	1	1	1	1
intra-subunit	RPN7	K405;A398|Q399|Y400|H401|L402|L403	RPN7	K416	1	1							1	1
intra-subunit	RPN7	K405;N397|A398|Q399|Y400|H401|L402|L403|V404	RPN7	K416	1	1							1	1
intra-subunit	RPN7	K405;N397|A398|Q399|Y400|H401|L402|L403	RPN7	K416	1	1							1	1
intra-subunit	RPN7	K405;N397|A398|Q399|Y400|H401	RPN7	K416	2	1							2	1
intra-subunit	RPN7	K405;Q399|Y400|H401	RPN7	K416	1	1							1	1
intra-subunit	RPN7	K44;A46;A47	RPN7	K55	1	1					1	1
intra-subunit	RPN7	K44;A47|E48|F49|V50	RPN7	K55	1	1	1	1
intra-subunit	RPN7	K44;A47|E48|F49	RPN7	K55	2	1					2	1
intra-subunit	RPN7	K44;A47|E48	RPN7	K55	14	6	1	1			6	2	7	3
intra-subunit	RPN7	K44;A47|F49|V50	RPN7	K55	1	1							1	1
intra-subunit	RPN7	K44;A47	RPN7	K55	1	1					1	1
intra-subunit	RPN7	K44;E45;A46|A47	RPN7	K55	2	2							2	2
intra-subunit	RPN7	K44;E45;A47|E48	RPN7	K55	1	1							1	1
intra-subunit	RPN7	K44;E45;A47	RPN7	K55	1	1	1	1
intra-subunit	RPN7	K44;E48;A47|F49	RPN7	K55	1	1					1	1
intra-subunit	RPN7	K44;E48;F49	RPN7	K55	1	1					1	1
intra-subunit	RPN7	K44;E48|F49	RPN7	K55	1	1							1	1
intra-subunit	RPN7	K44;E48	RPN7	K55	11	3							11	3
intra-subunit	RPN7	K44;F49;A47|E48	RPN7	K55	1	1							1	1
intra-subunit	RPN7	K44;F49;E45|E48	RPN7	K55	1	1							1	1
intra-subunit	RPN7	K44;V50;A52	RPN7	K55	1	1							1	1
intra-subunit	RPN7	K44	RPN7	E90	4	3	3	2			1	1
intra-subunit	RPN7	K44	RPN7	E90|W91	7	4	4	2	3	2
intra-subunit	RPN7	K44	RPN7	E90|W91|I92	2	1	2	1
intra-subunit	RPN7	K44	RPN7	L79|E80|H81	1	1			1	1
intra-subunit	RPN7	K44	RPN7	L88|E90|W91	2	2	1	1			1	1
intra-subunit	RPN7	K44	RPN7	N89|E90	2	2	1	1			1	1
intra-subunit	RPN7	K44	RPN7	N89|E90|W91	1	1					1	1
intra-subunit	RPN7	K44	RPN7	N89|E90|W91|I92	1	1	1	1
intra-subunit	RPN7	K44	RPN7	S87|L88	1	1	1	1
intra-subunit	RPN7	K44	RPN7	S87|L88|E90	1	1	1	1
intra-subunit	RPN7	K44	RPN7	S87|L88|E90|W91	1	1	1	1
intra-subunit	RPN7	K44	RPN7	W91	16	6	5	3	11	3
intra-subunit	RPN7	K55	RPN7	E101	2	1	2	1
intra-subunit	RPN7	K55	RPN7	E101|L102	1	1					1	1
intra-subunit	RPN7	K55	RPN7	N100|E101|L102	1	1					1	1
intra-subunit	RPN7	L102	RPN7	K105	1	1							1	1
intra-subunit	RPN7	N100|E101|L102	RPN7	K105	10	7	2	2			6	3	2	2
intra-subunit	RPN7	N100|E101	RPN7	K105	11	7	4	2			2	2	5	3
intra-subunit	RPN7	N100	RPN7	K105	1	1					1	1
intra-subunit	RPN7	N106|E107	RPN7	K111	2	2	2	2
intra-subunit	RPN7	N391|R392|P393|D394	RPN7	K416	2	2							2	2
intra-subunit	RPN7	P393|D394	RPN7	K416	1	1							1	1
intra-subunit	RPN7	V38|E41	RPN7	K44	2	2	1	1					1	1
intra-subunit	RPN7	V388|T390	RPN7	K405	1	1	1	1
intra-subunit	RPN7	W134	RPN7	K152	1	1			1	1
intra-subunit	RPN7	Y214	RPN7	K225	2	1	2	1
intra-subunit	RPN7	Y400|H401	RPN7	K416	4	2							4	2
intra-subunit	RPN7	Y99|N100|E101|L102	RPN7	K105	1	1	1	1
intra-subunit	RPN7	Y99|N100|E101	RPN7	K105	3	2	3	2
intra-subunit	RPN8	A18|H21|Y22|E23	RPN8	K28	1	1	1	1
intra-subunit	RPN8	A18|L19|D20|H21|Y22	RPN8	K28	1	1							1	1
intra-subunit	RPN8	D20|H21|Y22|E23	RPN8	K28	3	2	2	1					1	1
intra-subunit	RPN8	E23	RPN8	K28	3	3					1	1	2	2
intra-subunit	RPN8	E293|N294	RPN8	K300	17	8	4	2			5	3	8	3
intra-subunit	RPN8	E293	RPN8	K300	7	4	6	3			1	1
intra-subunit	RPN8	E303|Q304	RPN8	K307;K309;D308|Q310|S311	1	1							1	1
intra-subunit	RPN8	E303	RPN8	K307;D308;K309	1	1					1	1
intra-subunit	RPN8	E303	RPN8	K307;K309	9	6	1	1			2	2	6	3
intra-subunit	RPN8	E303	RPN8	K307;K309;D308|Q310|S311	1	1					1	1
intra-subunit	RPN8	E303	RPN8	K307;K309;Q310|S311	3	3					2	2	1	1
intra-subunit	RPN8	E303	RPN8	K307;K309;V306|D308|Q310	1	1							1	1
intra-subunit	RPN8	E6	RPN8	K88	1	1	1	1
intra-subunit	RPN8	H21|Y22|E23	RPN8	K28	6	5	1	1			1	1	4	3
intra-subunit	RPN8	H5|E6	RPN8	K144	2	2			2	2
intra-subunit	RPN8	H5|E6	RPN8	K88	3	2	3	2
intra-subunit	RPN8	H5	RPN8	K88	1	1	1	1
intra-subunit	RPN8	I292|E293|N294	RPN8	K300	7	4					5	2	2	2
intra-subunit	RPN8	I292|E293	RPN8	K300	3	2	2	1					1	1
intra-subunit	RPN8	I292|N294	RPN8	K300	1	1					1	1
intra-subunit	RPN8	I301|E303	RPN8	K307;D308;K309	1	1	1	1
intra-subunit	RPN8	I301|Q302|E303	RPN8	K307;K309	1	1							1	1
intra-subunit	RPN8	K105	RPN8	E141	1	1					1	1
intra-subunit	RPN8	K105	RPN8	G147|T148|S149|T150|E151	1	1					1	1
intra-subunit	RPN8	K105	RPN8	T150|E151	2	2					2	2
intra-subunit	RPN8	K195	RPN8	Q201|S202|K203	1	1	1	1
intra-subunit	RPN8	K195	RPN8	S202|K203	4	2	4	2
intra-subunit	RPN8	K195	RPN8	S202|K203|L204	1	1	1	1
intra-subunit	RPN8	K198	RPN8	E303	1	1							1	1
intra-subunit	RPN8	K28	RPN8	P55|F56|E57|E58|D59|E60	1	1					1	1
intra-subunit	RPN8	K299	RPN8	E303	16	11	6	3	5	3	2	2	3	3
intra-subunit	RPN8	K299	RPN8	E303|Q304	7	4	1	1	5	2	1	1
intra-subunit	RPN8	K299	RPN8	E303|Q304|R305	9	3			9	3
intra-subunit	RPN8	K299	RPN8	Q304	1	1			1	1
intra-subunit	RPN8	K299	RPN8	Q304|R305	2	2			2	2
intra-subunit	RPN8	K299	RPN8	Q304|V306	1	1			1	1
intra-subunit	RPN8	K300	RPN8	K300;I301	1	1					1	1
intra-subunit	RPN8	K61;D64|V65|W66	RPN8	K61;E57|E58|D59|E60	1	1			1	1
intra-subunit	RPN8	K61;V65|W66	RPN8	K61;D59|E60|N62|S63	1	1			1	1
intra-subunit	RPN8	K61;V65|W66	RPN8	K61;E57|E58|D59	1	1			1	1
intra-subunit	RPN8	K61;W66	RPN8	K61;E57|E58|D59|E60	1	1			1	1
intra-subunit	RPN8	K61;W66	RPN8	K61;E58|D59|E60	2	1			2	1
intra-subunit	RPN8	L13|V14|H21|Y22|E23	RPN8	K28	1	1					1	1
intra-subunit	RPN8	L13|V14|L15|L16|S17	RPN8	K28	1	1					1	1
intra-subunit	RPN8	L15|L16|S17|A18|L19|D20|H21|Y22|E23	RPN8	K28	3	2					2	1	1	1
intra-subunit	RPN8	L16|S17|A18|L19|D20|H21|Y22|E23	RPN8	K28	1	1					1	1
intra-subunit	RPN8	L19|D20|H21|Y22|E23	RPN8	K28	2	2					2	2
intra-subunit	RPN8	L19|H21|Y22|E23	RPN8	K28	1	1	1	1
intra-subunit	RPN8	L291|I292|E293|N294	RPN8	K300	3	3	1	1			2	2
intra-subunit	RPN8	N294	RPN8	K300	1	1					1	1
intra-subunit	RPN8	P12|L13|V14|L15|L16|S17|A18|L19|D20|H21	RPN8	K28	2	2					1	1	1	1
intra-subunit	RPN8	P12|L13|V14|L15|L16|S17|A18|Y22	RPN8	K28	1	1							1	1
intra-subunit	RPN8	P12|L16|S17|A18|L19|D20|H21|Y22|E23	RPN8	K28	1	1	1	1
intra-subunit	RPN8	S17|A18|L19|D20|H21|Y22|E23	RPN8	K28	1	1	1	1
intra-subunit	RPN8	V14|L15|L16|S17|A18|L19|D20|H21|Y22|E23	RPN8	K28	2	2					2	2
intra-subunit	RPN8	Y22|E23	RPN8	K28	5	4	1	1			2	2	2	1
intra-subunit	RPN9	A316|H318	RPN9	K365	1	1			1	1
intra-subunit	RPN9	D100|D101|L102	RPN9	K145	1	1					1	1
intra-subunit	RPN9	D100|D101	RPN9	K140	3	2			3	2
intra-subunit	RPN9	D100|D101	RPN9	K145	2	2			1	1	1	1
intra-subunit	RPN9	D100	RPN9	K140	15	3			15	3
intra-subunit	RPN9	D100	RPN9	K145	29	9	13	3	6	3	10	3
intra-subunit	RPN9	D101	RPN9	K140	1	1			1	1
intra-subunit	RPN9	D101	RPN9	K145	4	3			2	1	2	2
intra-subunit	RPN9	D151|D152|L153	RPN9	K159	6	3	3	1	3	2
intra-subunit	RPN9	D151|D152	RPN9	K159	3	2	3	2
intra-subunit	RPN9	D152|L153|E154	RPN9	K159	1	1							1	1
intra-subunit	RPN9	D152|L153|E154	RPN9	K159;K160	1	1							1	1
intra-subunit	RPN9	D152|L153	RPN9	K159	6	6	3	3	3	3
intra-subunit	RPN9	D152	RPN9	K159	2	2	1	1	1	1
intra-subunit	RPN9	D375|Q376|V377|E378	RPN9	K382;K383;G381|M384|E385	1	1							1	1
intra-subunit	RPN9	E154	RPN9	K159	19	8	10	3	2	2	4	1	3	2
intra-subunit	RPN9	E154	RPN9	K159;K160	2	2							2	2
intra-subunit	RPN9	E154	RPN9	K226	3	3			3	3
intra-subunit	RPN9	E34	RPN9	K72	1	1	1	1
intra-subunit	RPN9	E372|W373	RPN9	K379	2	1			2	1
intra-subunit	RPN9	E372	RPN9	K379	3	2			3	2
intra-subunit	RPN9	E372	RPN9	K382;K383	1	1					1	1
intra-subunit	RPN9	E378	RPN9	K382;K383	32	6	1	1			3	2	28	3
intra-subunit	RPN9	E378	RPN9	K382;K383;E385|A386	1	1							1	1
intra-subunit	RPN9	E378	RPN9	K382;K383;L380|G381	6	3							6	3
intra-subunit	RPN9	E378	RPN9	K382;K383;M384|E385	1	1							1	1
intra-subunit	RPN9	E378	RPN9	L380;K382;K383	1	1							1	1
intra-subunit	RPN9	F32|Y33|E34	RPN9	K72	1	1	1	1
intra-subunit	RPN9	H318|L319|P320	RPN9	K365	3	2	3	2
intra-subunit	RPN9	H318|L319	RPN9	K365	3	3	2	2	1	1
intra-subunit	RPN9	H318	RPN9	K365	11	5	9	3	2	2
intra-subunit	RPN9	K145	RPN9	D148|L150	1	1	1	1
intra-subunit	RPN9	K145	RPN9	D151	1	1			1	1
intra-subunit	RPN9	K145	RPN9	D152	3	3					2	2	1	1
intra-subunit	RPN9	K145	RPN9	D152|E154	1	1					1	1
intra-subunit	RPN9	K145	RPN9	D152|L153	1	1					1	1
intra-subunit	RPN9	K145	RPN9	D152|L153|E154	1	1					1	1
intra-subunit	RPN9	K182	RPN9	H283	1	1			1	1
intra-subunit	RPN9	K182	RPN9	H283|E284	2	1			2	1
intra-subunit	RPN9	K182	RPN9	H283|E284|S285	1	1			1	1
intra-subunit	RPN9	K182	RPN9	H283|E284|S285|F286	1	1			1	1
intra-subunit	RPN9	K182	RPN9	H283|S285	1	1			1	1
intra-subunit	RPN9	K182	RPN9	Q282|H283|E284	2	1			2	1
intra-subunit	RPN9	K303	RPN9	A316	1	1			1	1
intra-subunit	RPN9	K303	RPN9	A316|H318	1	1			1	1
intra-subunit	RPN9	K303	RPN9	A316|T317|H318|L319	1	1			1	1
intra-subunit	RPN9	K303	RPN9	D312	2	1			2	1
intra-subunit	RPN9	K303	RPN9	E311|D312	1	1			1	1
intra-subunit	RPN9	K303	RPN9	E372	1	1			1	1
intra-subunit	RPN9	K303	RPN9	H318	17	3			17	3
intra-subunit	RPN9	K303	RPN9	H318|L319	12	3			12	3
intra-subunit	RPN9	K303	RPN9	K315;A316;H318|L319|H318|L319	1	1			1	1
intra-subunit	RPN9	K303	RPN9	K315;A316;L319	1	1			1	1
intra-subunit	RPN9	K303	RPN9	K315;A316;T317|T317|H318|L319	1	1			1	1
intra-subunit	RPN9	K303	RPN9	T317|H318	1	1			1	1
intra-subunit	RPN9	K303	RPN9	V371|E372	1	1			1	1
intra-subunit	RPN9	K315	RPN9	E325	1	1							1	1
intra-subunit	RPN9	K31	RPN9	E35	2	1			2	1
intra-subunit	RPN9	K365	RPN9	D368|R369|L370|V371|E372	3	3	1	1			1	1	1	1
intra-subunit	RPN9	K365	RPN9	E372	33	7			1	1	4	3	28	3
intra-subunit	RPN9	K365	RPN9	E372|W373	21	9	9	3	2	1	2	2	8	3
intra-subunit	RPN9	K365	RPN9	E372|W373|N374	3	2	2	1			1	1
intra-subunit	RPN9	K365	RPN9	E372|W373|N374|D375	1	1					1	1
intra-subunit	RPN9	K365	RPN9	L370	1	1			1	1
intra-subunit	RPN9	K365	RPN9	L370|E372	1	1					1	1
intra-subunit	RPN9	K365	RPN9	L370|E372|W373	1	1	1	1
intra-subunit	RPN9	K365	RPN9	L370|V371	1	1			1	1
intra-subunit	RPN9	K365	RPN9	L370|V371|E372	6	4			1	1			5	3
intra-subunit	RPN9	K365	RPN9	L370|V371|E372|W373	1	1					1	1
intra-subunit	RPN9	K365	RPN9	L370|V371|E372|W373|N374	2	2	1	1					1	1
intra-subunit	RPN9	K365	RPN9	N374	1	1	1	1
intra-subunit	RPN9	K365	RPN9	R369|E372|W373	1	1							1	1
intra-subunit	RPN9	K365	RPN9	R369|E372|W373|N374	1	1							1	1
intra-subunit	RPN9	K365	RPN9	R369|L370	1	1			1	1
intra-subunit	RPN9	K365	RPN9	R369|L370|E372	1	1					1	1
intra-subunit	RPN9	K365	RPN9	R369|L370|V371|E372	2	2					1	1	1	1
intra-subunit	RPN9	K365	RPN9	R369|L370|V371|E372|W373|N374	1	1					1	1
intra-subunit	RPN9	K365	RPN9	R369|V371|E372|W373	1	1					1	1
intra-subunit	RPN9	K365	RPN9	V371|E372	7	4			2	2			5	2
intra-subunit	RPN9	K365	RPN9	V371|E372|N374|D375	1	1	1	1
intra-subunit	RPN9	K365	RPN9	V371|E372|W373	2	2							2	2
intra-subunit	RPN9	K365	RPN9	W373	12	3	12	3
intra-subunit	RPN9	K365	RPN9	W373|N374	1	1	1	1
intra-subunit	RPN9	K87	RPN9	A208|E209	5	2			5	2
intra-subunit	RPN9	K87	RPN9	E209|R210	1	1			1	1
intra-subunit	RPN9	K90	RPN9	S173|T174	1	1	1	1
intra-subunit	RPN9	L138	RPN9	K145	1	1					1	1
intra-subunit	RPN9	L153|E154	RPN9	K159	3	3					2	2	1	1
intra-subunit	RPN9	L153|E154	RPN9	K159;K160	3	2							3	2
intra-subunit	RPN9	L153|E154	RPN9	K226	1	1			1	1
intra-subunit	RPN9	L99|D100	RPN9	K140	5	3			5	3
intra-subunit	RPN9	L99|D100	RPN9	K145	2	2	1	1	1	1
intra-subunit	RPN9	V377|E378	RPN9	K382;K383	7	3							7	3
intra-subunit	RPN9	V377|E378	RPN9	K382;K383;L380|G381	3	3	1	1					2	2
intra-subunit	RPN9	V377|E378	RPN9	K382;K383;L380|G381|M384	1	1							1	1
intra-subunit	RPN9	W373|N374|D375	RPN9	K382;K383	1	1	1	1
intra-subunit	RPN9	Y137	RPN9	K145	1	1	1	1
intra-subunit	RPN9	Y98|L99|D100|D101	RPN9	K140	1	1			1	1
intra-subunit	RPN9	Y98|L99|D100|D101	RPN9	K145	4	3	1	1			3	2
intra-subunit	RPN9	Y98|L99|D100	RPN9	K145	6	5	3	2	2	2	1	1
intra-subunit	RPN9	Y98|L99	RPN9	K140	1	1			1	1
intra-subunit	RPN9	Y98|L99	RPN9	K145	1	1			1	1
intra-subunit	RPT1	E328|Q330	RPT1	K394	1	1	1	1
intra-subunit	RPT1	E328	RPT1	K394	3	3	1	1					2	2
intra-subunit	RPT1	E60|A61	RPT1	K70	3	3	1	1			2	2
intra-subunit	RPT1	E60	RPT1	K64;K66	2	1							2	1
intra-subunit	RPT1	E60	RPT1	K70	5	5			2	2	3	3
intra-subunit	RPT1	G325|D326|N327|E328|V329	RPT1	K394	1	1							1	1
intra-subunit	RPT1	G325|D326|N327|E328	RPT1	K394	2	2	1	1					1	1
intra-subunit	RPT1	G325|N327|E328	RPT1	K394	2	1							2	1
intra-subunit	RPT1	H95|P96|L97	RPT1	K180	2	2			2	2
intra-subunit	RPT1	H95	RPT1	K180	2	2			2	2
intra-subunit	RPT1	I59|E60	RPT1	K70	3	2	1	1	2	1
intra-subunit	RPT1	I59	RPT1	K70	1	1			1	1
intra-subunit	RPT1	K104	RPT1	E169|E170	1	1					1	1
intra-subunit	RPT1	K104	RPT1	E169|E170|G171|M172	1	1	1	1
intra-subunit	RPT1	K104	RPT1	P165|T166|D167|I168|E169|E170	1	1					1	1
intra-subunit	RPT1	K150;K154	RPT1	G171|M172	1	1			1	1
intra-subunit	RPT1	K154	RPT1	D167|I168|E169|E170|G171|M172	1	1	1	1
intra-subunit	RPT1	K154	RPT1	E170	1	1	1	1
intra-subunit	RPT1	K154	RPT1	E170|G171	3	1			3	1
intra-subunit	RPT1	K154	RPT1	E170|G171|M172	11	5	5	2	6	3
intra-subunit	RPT1	K154	RPT1	G171|M172	2	2			2	2
intra-subunit	RPT1	K154	RPT1	I168|E169|E170|G171	1	1			1	1
intra-subunit	RPT1	K154	RPT1	I168|E169|E170|G171|M172	1	1	1	1
intra-subunit	RPT1	K394	RPT1	E405	7	4					1	1	6	3
intra-subunit	RPT1	K394	RPT1	W404	1	1					1	1
intra-subunit	RPT1	K394	RPT1	W404|E405	16	5					2	2	14	3
intra-subunit	RPT1	K394	RPT1	W404|E405|L406	1	1					1	1
intra-subunit	RPT1	K50	RPT1	D58	5	4	3	2	2	2
intra-subunit	RPT1	K50	RPT1	D58|I59	1	1	1	1
intra-subunit	RPT1	K50	RPT1	D58|I59|E60	1	1	1	1
intra-subunit	RPT1	K50	RPT1	D58|I59|E60|A61	1	1	1	1
intra-subunit	RPT1	K50	RPT1	E60	6	3	6	3
intra-subunit	RPT1	K50	RPT1	I59|E60	5	3	3	2	2	1
intra-subunit	RPT1	N327|E328|V329	RPT1	K394	2	2	1	1					1	1
intra-subunit	RPT1	N327|E328	RPT1	K394	1	1							1	1
intra-subunit	RPT1	V211|G212|G213|C214|V211|G212|G213|C214	RPT1	K220	1	1	1	1
intra-subunit	RPT2	E90|E91|E92	RPT2	K94	4	2			1	1			3	1
intra-subunit	RPT2	E90|E91	RPT2	K94	21	10	4	3	4	2	9	3	4	2
intra-subunit	RPT2	E90|E92	RPT2	K94	2	2							2	2
intra-subunit	RPT2	E90	RPT2	K94	19	8	10	3	6	2	1	1	2	2
intra-subunit	RPT2	E91|E92	RPT2	K94	9	6	4	3	3	1	1	1	1	1
intra-subunit	RPT2	E91	RPT2	K94	17	10	7	3	2	2	5	3	3	2
intra-subunit	RPT2	E92|K93	RPT2	K94	4	3					4	3
intra-subunit	RPT2	E92	RPT2	K94	2	1							2	1
intra-subunit	RPT2	E98|I99|R100	RPT2	K152	1	1			1	1
intra-subunit	RPT2	G2|Q3|G4	RPT2	K94	1	1					1	1
intra-subunit	RPT2	K290	RPT2	Y292|D293	1	1	1	1
intra-subunit	RPT2	K87	RPT2	E91|E92	1	1	1	1
intra-subunit	RPT2	K88;E90;E91	RPT2	K94	1	1	1	1
intra-subunit	RPT2	K88;E91;Q89|E90	RPT2	K94	2	2	2	2
intra-subunit	RPT2	K93	RPT2	Q95|L96	1	1							1	1
intra-subunit	RPT2	Q89|E90|E91	RPT2	K94	5	4	2	1	2	2	1	1
intra-subunit	RPT2	Q89|E90|E92	RPT2	K94	1	1	1	1
intra-subunit	RPT2	Q89|E90	RPT2	K94	21	10	7	3	7	3	2	1	5	3
intra-subunit	RPT2	Q89|E91	RPT2	K94	1	1					1	1
intra-subunit	RPT2	Y50	RPT2	K58	27	7	14	3			12	3	1	1
intra-subunit	RPT3	D127	RPT3	K132	4	3					4	3
intra-subunit	RPT3	E241	RPT3	K245	2	2			2	2
intra-subunit	RPT3	E408|E409	RPT3	K416	1	1			1	1
intra-subunit	RPT3	E409	RPT3	K416	1	1			1	1
intra-subunit	RPT3	K76	RPT3	A82|Q83|E84	1	1							1	1
intra-subunit	RPT3	K76	RPT3	E84	2	2							2	2
intra-subunit	RPT3	K76	RPT3	E84;K87	2	1							2	1
intra-subunit	RPT3	K76	RPT3	E84;K87;E85|V86	1	1							1	1
intra-subunit	RPT3	K76	RPT3	E84|E85	1	1							1	1
intra-subunit	RPT3	K76	RPT3	K87;A82|Q83|E84	2	2							2	2
intra-subunit	RPT3	K80	RPT3	A82|Q83	1	1	1	1
intra-subunit	RPT3	K80	RPT3	E84	2	2	2	2
intra-subunit	RPT3	K87	RPT3	V292|Q293	1	1					1	1
intra-subunit	RPT3	L126|D127	RPT3	K132	2	2					2	2
intra-subunit	RPT3	N238|G239|S240|E241	RPT3	K245	1	1			1	1
intra-subunit	RPT3	T125|L126|D127	RPT3	K132	1	1					1	1
intra-subunit	RPT3	Y212	RPT3	K337	5	3	5	3
intra-subunit	RPT4	A423|E424|V425	RPT4	K427	1	1	1	1
intra-subunit	RPT4	A423|E424	RPT4	K427	6	4	4	2	1	1	1	1
intra-subunit	RPT4	A52|H53|N54	RPT4	K61	1	1	1	1
intra-subunit	RPT4	A52|H53	RPT4	K61	2	2	2	2
intra-subunit	RPT4	E107|V108|M109	RPT4	K120	3	3	3	3
intra-subunit	RPT4	E111|L112	RPT4	K142	3	3			3	3
intra-subunit	RPT4	E111	RPT4	K142	2	2			2	2
intra-subunit	RPT4	E114|E115	RPT4	K120	1	1							1	1
intra-subunit	RPT4	E115	RPT4	K120	7	2							7	2
intra-subunit	RPT4	E205	RPT4	K213	1	1							1	1
intra-subunit	RPT4	E424	RPT4	K427	9	5	7	3			2	2
intra-subunit	RPT4	E51|H53	RPT4	K61	1	1	1	1
intra-subunit	RPT4	E66	RPT4	K75	1	1							1	1
intra-subunit	RPT4	G102|Q103|L104|I105|G106|E107|V108	RPT4	K120	1	1			1	1
intra-subunit	RPT4	G106|E107|V108|M109	RPT4	K120	5	3	5	3
intra-subunit	RPT4	G106|E107	RPT4	K120	1	1	1	1
intra-subunit	RPT4	G106|V108|M109	RPT4	K120	3	3	3	3
intra-subunit	RPT4	G106|V108	RPT4	K120	1	1	1	1
intra-subunit	RPT4	G106	RPT4	K120	1	1	1	1
intra-subunit	RPT4	H53	RPT4	K61	2	2	2	2
intra-subunit	RPT4	H67	RPT4	K75	2	2							2	2
intra-subunit	RPT4	K120	RPT4	G257|E258	2	2	2	2
intra-subunit	RPT4	K120	RPT4	I256	1	1	1	1
intra-subunit	RPT4	K202;P200|L201	RPT4	K202;E195|V196	1	1							1	1
intra-subunit	RPT4	K362	RPT4	E377	1	1			1	1
intra-subunit	RPT4	K362	RPT4	F376	1	1			1	1
intra-subunit	RPT4	K362	RPT4	F376|E377	3	2			3	2
intra-subunit	RPT4	K362	RPT4	F376|E377|A378	1	1			1	1
intra-subunit	RPT4	K362	RPT4	F376|E377|V380	1	1	1	1
intra-subunit	RPT4	K370	RPT4	H409|I410	1	1			1	1
intra-subunit	RPT4	K370	RPT4	H409|I410|N411	2	2			2	2
intra-subunit	RPT4	K370	RPT4	H409|I410|N411|P412|D413|D414	1	1			1	1
intra-subunit	RPT4	K370	RPT4	I403|H409	1	1			1	1
intra-subunit	RPT4	K370	RPT4	I410|N411	1	1			1	1
intra-subunit	RPT4	K370	RPT4	R407|D408|H409|I410|N411|D413	1	1			1	1
intra-subunit	RPT4	K417	RPT4	A423	1	1							1	1
intra-subunit	RPT4	K417	RPT4	A423|E424	1	1			1	1
intra-subunit	RPT4	K417	RPT4	E424	2	1			2	1
intra-subunit	RPT4	K417	RPT4	V422|A423	1	1			1	1
intra-subunit	RPT4	K417	RPT4	V422|A423|E424	2	2			1	1	1	1
intra-subunit	RPT4	K63	RPT4	D71	3	3	1	1			1	1	1	1
intra-subunit	RPT4	K63	RPT4	K75;R69|Y70|D71	1	1					1	1
intra-subunit	RPT4	K63	RPT4	K75;Y70|D71	1	1					1	1
intra-subunit	RPT4	K63	RPT4	R69|Y70	6	4					4	2	2	2
intra-subunit	RPT4	K63	RPT4	R69|Y70|D71	55	9	21	3			22	3	12	3
intra-subunit	RPT4	K63	RPT4	R69|Y70|D71|D72	3	3	3	3
intra-subunit	RPT4	K63	RPT4	Y70	7	5	3	2			1	1	3	2
intra-subunit	RPT4	K63	RPT4	Y70;K75	7	3							7	3
intra-subunit	RPT4	K63	RPT4	Y70|D71	40	8	8	3			12	2	20	3
intra-subunit	RPT4	K63	RPT4	Y70|D71|D72	3	2					2	1	1	1
intra-subunit	RPT4	K63	RPT4	Y70|D71|D72|Q73	1	1					1	1
intra-subunit	RPT4	K75	RPT4	R78	1	1	1	1
intra-subunit	RPT4	K75	RPT4	R78|Q79	6	4	2	1					4	3
intra-subunit	RPT4	K75	RPT4	R78|Q79|N80	1	1							1	1
intra-subunit	RPT4	K86	RPT4	D94	7	3	6	2			1	1
intra-subunit	RPT4	K86	RPT4	D94|I95	1	1	1	1
intra-subunit	RPT4	K86	RPT4	N93|D94	1	1	1	1
intra-subunit	RPT4	K86	RPT4	N93|D94|I95	1	1	1	1
intra-subunit	RPT4	L112	RPT4	K142	1	1			1	1
intra-subunit	RPT4	V108|M109	RPT4	K120	1	1	1	1
intra-subunit	RPT4	V422|A423|E424	RPT4	K427	5	5	3	3			1	1	1	1
intra-subunit	RPT4	V422|A423	RPT4	K427	2	2					1	1	1	1
intra-subunit	RPT5	E397|A398|G399|M400|I401	RPT5	K428	2	1	2	1
intra-subunit	RPT5	E397	RPT5	K428	1	1	1	1
intra-subunit	RPT5	E421|A424	RPT5	K428	1	1					1	1
intra-subunit	RPT5	E421|V422	RPT5	K428	3	3					3	3
intra-subunit	RPT5	E54|N56|V57|M58	RPT5	K63	1	1	1	1
intra-subunit	RPT5	E54|V57|M58|E60	RPT5	K63	1	1	1	1
intra-subunit	RPT5	E54|V57|M58|L59|E60	RPT5	K63	3	2	3	2
intra-subunit	RPT5	E60	RPT5	I62;K63;K66	1	1					1	1
intra-subunit	RPT5	E60	RPT5	K63	1	1	1	1
intra-subunit	RPT5	E60	RPT5	K63;D64;K66	1	1					1	1
intra-subunit	RPT5	E60	RPT5	K63;K66	22	8	5	2			12	3	5	3
intra-subunit	RPT5	E60	RPT5	K63;K66;D64|N65	4	3	1	1			3	2
[truncated: 683 more rows]
