# Supplementary material for: Enabling Photoactivated Cross-Linking Mass Spectrometric Analysis of Protein Complexes by Novel MS-Cleavable Cross-Linkers
Source: Mol Cell Proteomics. 2021 Apr 27;20:100084. doi: 10.1016/j.mcpro.2021.100084 (PMC8214149; doi:10.1016/j.mcpro.2021.100084)
Supplement: Supplemental Table S2C [file mmc5.xlsx]

## Sheet: Table S2C
Supplementary Table 2C. Summary of the Unique DSSO K-K Linkages of the Yeast 26S Proteasome and PIPs
	K-K Linkages				DSSO
Interaction Type	Protein A	Position A	Protein B	Position B	Sum	Count
inter-subunit	ECM29	K613	RPN1	K359	1	1
inter-subunit	ECM29	K613	RPN1	K409	4	2
inter-subunit	ECM29	K1706	RPN6	K18	2	1
inter-subunit	ECM29	K1709	RPN6	K18	3	1
inter-subunit	ECM29	K1709	RPN6	K49	1	1
inter-subunit	ECM29	K1709	RPN6	K95	1	1
inter-subunit	ECM29	K1720	RPN6	K285	5	2
inter-subunit	ECM29	K1815	RPN6	K319	3	1
inter-subunit	ECM29	K1815	RPN6	K323	3	1
inter-subunit	ECM29	K1827	RPN6	K288	14	2
inter-subunit	ECM29	K1827	RPN6	K300	4	2
inter-subunit	ECM29	K11	RPT4	K55	4	2
inter-subunit	ECM29	K1263	RPT4	K436	3	1
inter-subunit	ECM29	K16	RPT4	K61	5	2
inter-subunit	ECM29	K61	RPT4	K61	3	1
inter-subunit	ECM29	K61	RPT4	K63	4	2
inter-subunit	ECM29	K9;K11	RPT4	K61	4	2
inter-subunit	FAA4	K216;K219;K222	RPT4	K120	5	2
inter-subunit	FAA4	K216;K219;K222	RPT4	K139;K141;K142	3	2
inter-subunit	NAS6	K25	RPN5	K147	8	2
inter-subunit	NAS6	K222	RPN6	K171	4	2
inter-subunit	NAS6	K222	RPN6	K90	4	2
inter-subunit	NAS6	K207	RPT6	K402	4	2
inter-subunit	NAS6	K222	RPT6	K392	6	2
inter-subunit	RPN10	K104	RPN11	K12	1	1
inter-subunit	RPN10	K104	RPN11	K96	624	2
inter-subunit	RPN10	K104	RPN8	K28	6	2
inter-subunit	RPN10	K84	RPN8	K105	15	2
inter-subunit	RPN10	K99	RPN8	K28	37	2
inter-subunit	RPN10	K99	RPN8	K28;K31	5	2
inter-subunit	RPN11	K12	RPN5	K404	10	2
inter-subunit	RPN11	K148	RPN5	K404	3	2
inter-subunit	RPN11	K150	RPN5	K398;K404	4	2
inter-subunit	RPN11	K182	RPN5	K212	1	1
inter-subunit	RPN11	K182	RPN5	K398;K404	2	1
inter-subunit	RPN11	K182	RPN5	K404	9	2
inter-subunit	RPN11	K12	RPN6	K195	36	2
inter-subunit	RPN11	K182	RPN6	K195	1	1
inter-subunit	RPN11	K267	RPN6	K429	1	1
inter-subunit	RPN11	K12	RPN7	K211	78	2
inter-subunit	RPN11	K12	RPN7	K225	14	2
inter-subunit	RPN11	K242;K246;K253	RPN7	K225	1	1
inter-subunit	RPN11	K246;K253	RPN7	K225	1	1
inter-subunit	RPN11	K253	RPN7	K188	1	1
inter-subunit	RPN11	K253	RPN7	K200	1	1
inter-subunit	RPN11	K253	RPN7	K211	2	1
inter-subunit	RPN11	K253	RPN7	K225	1	1
inter-subunit	RPN11	K12	RPN8	K28	2	1
inter-subunit	RPN11	K205;K208	RPN8	K28	7	2
inter-subunit	RPN11	K208;K211;K218	RPN8	K195	19	2
inter-subunit	RPN11	K208;K211;K218	RPN8	K203	1	1
inter-subunit	RPN11	K208;K211;K218	RPN8	K28	7	2
inter-subunit	RPN11	K208;K211	RPN8	K195	50	2
inter-subunit	RPN11	K208;K211	RPN8	K28	10	2
inter-subunit	RPN11	K211	RPN8	K195	212	2
inter-subunit	RPN11	K211	RPN8	K195;K198	4	1
inter-subunit	RPN11	K211	RPN8	K198	12	2
inter-subunit	RPN11	K218	RPN8	K195	96	2
inter-subunit	RPN11	K218	RPN8	K198	4	2
inter-subunit	RPN11	K218	RPN8	K203	27	2
inter-subunit	RPN11	K226	RPN8	K7	2	1
inter-subunit	RPN11	K259	RPN8	K299	2	1
inter-subunit	RPN11	K259	RPN8	K300	9	2
inter-subunit	RPN11	K267	RPN8	K299;K300	2	2
inter-subunit	RPN11	K267	RPN8	K300	5	2
inter-subunit	RPN11	K267	RPN8	K307;K309;K312	1	1
inter-subunit	RPN11	K267	RPN8	K312	5	2
inter-subunit	RPN11	K267	RPN8	K324	8	2
inter-subunit	RPN11	K148	RPT4	K116	5	2
inter-subunit	RPN11	K148	RPT6	K59	5	2
inter-subunit	RPN11	K150	RPT6	K59	5	2
inter-subunit	RPN11	K182	RPT6	K100	12	2
inter-subunit	RPN11	K182	RPT6	K59	28	2
inter-subunit	RPN11	K267	RPT6	K124	3	2
inter-subunit	RPN11	K267	RPT6	K54	15	2
inter-subunit	RPN12	K134	RPN3	K366;K368	1	1
inter-subunit	RPN12	K134	RPN3	K368	8	2
inter-subunit	RPN12	K134	RPN3	K373	8	2
inter-subunit	RPN12	K147	RPN3	K368	2	2
inter-subunit	RPN12	K256	RPN3	K466	1	1
inter-subunit	RPN12	K240	RPN8	K263	6	2
inter-subunit	RPN12	K242	RPN8	K263	1	1
inter-subunit	RPN12	K242	RPN9	K383	8	2
inter-subunit	RPN12	K256	RPN9	K379	1	1
inter-subunit	RPN12	K256	RPN9	K383	11	2
inter-subunit	RPN13	K104	RPN2	K384	7	2
inter-subunit	RPN13	K117	RPN2	K384	2	1
inter-subunit	RPN13	K117	RPN2	K911	5	1
inter-subunit	RPN13	K119	RPN2	K911	16	2
inter-subunit	RPN13	K82	RPN2	K911	15	2
inter-subunit	RPN13	K9	RPN2	K911	1	1
inter-subunit	RPN1	K690	RPN11	K12	2	1
inter-subunit	RPN1	K22|K27	RPN7	K156	2	1
inter-subunit	RPN1	K22	RPN7	K111	1	1
inter-subunit	RPN1	K22	RPN7	K116	1	1
inter-subunit	RPN1	K22	RPN7	K152	1	1
inter-subunit	RPN1	K22	RPN7	K156	3	2
inter-subunit	RPN1	K30	RPN7	K156	1	1
inter-subunit	RPN1	K31|K32	RPN7	K156	5	2
inter-subunit	RPN1	K791	RPT2	K37	2	1
inter-subunit	RPN1	K943	RPT2	K20	2	1
inter-subunit	RPN1	K943	RPT2	K234	3	2
inter-subunit	RPN1	K943	RPT2	K255	4	2
inter-subunit	RPN1	K943	RPT2	K30	1	1
inter-subunit	RPN1	K943	RPT2	K347	7	2
inter-subunit	RPN1	K943	RPT2	K359;K360	25	2
inter-subunit	RPN1	K943	RPT2	K359|K360	1	1
inter-subunit	RPN1	K943	RPT2	K360	24	2
inter-subunit	RPN1	K943	RPT2	K37	13	2
inter-subunit	RPN1	K943	RPT2	K425	3	2
inter-subunit	RPN1	K943	RPT2	K45	10	2
inter-subunit	RPN1	K943	RPT2	K58	10	2
inter-subunit	RPN1	K943	RPT4	K362	5	2
inter-subunit	RPN1	K943	RPT4	K421	3	2
inter-subunit	RPN1	K31|K32	RPT6	K158	2	2
inter-subunit	RPN1	K31|K32	RPT6	K161	7	1
inter-subunit	RPN1	K32	RPT6	K161	2	1
inter-subunit	RPN1	K943	RPT6	K158	3	1
inter-subunit	RPN1	K943	RPT6	K209	1	1
inter-subunit	RPN1	K943	RPT6	K313	26	2
inter-subunit	RPN1	K943	RPT6	K334	3	1
inter-subunit	RPN1	K943	RPT6	K345	1	1
inter-subunit	RPN1	K943	α4	K248	33	2
inter-subunit	RPN1	K943	α4	K248;K249	8	2
inter-subunit	RPN1	K943	α4	K248;K249;K250	2	2
inter-subunit	RPN1	K943	α4	K248|K249	4	2
inter-subunit	RPN1	K943	α4	K249;K250;K251	13	2
inter-subunit	RPN1	K943	α4	K250;K251	6	2
inter-subunit	RPN2	K689	RLF2	K187	1	1
inter-subunit	RPN2	K611	RPN1	K7	3	2
inter-subunit	RPN2	K794	RPN1	K627	3	2
inter-subunit	RPN2	K821	RPN1	K183	2	2
inter-subunit	RPN2	K828|K829	RPN1	K183	1	1
inter-subunit	RPN2	K830	RPN1	K183	2	1
inter-subunit	RPN2	K835	RPN1	K183	1	1
inter-subunit	RPN2	K843	RPN1	K183	2	2
inter-subunit	RPN2	K318	RPN11	K12	8	2
inter-subunit	RPN2	K364	RPN11	K12	48	2
inter-subunit	RPN2	K401	RPN11	K12	7	2
inter-subunit	RPN2	K611	RPN11	K267	6	2
inter-subunit	RPN2	K689	RPN11	K182	4	2
inter-subunit	RPN2	K611	RPN3	K485	110	2
inter-subunit	RPN2	K611	RPN3	K485;K486	15	2
inter-subunit	RPN2	K611	RPN3	K486	40	2
inter-subunit	RPN2	K646	RPN3	K486	4	2
inter-subunit	RPN2	K94	RPN3	K125	3	1
inter-subunit	RPN2	K94	RPN3	K216	41	2
inter-subunit	RPN2	K94	RPN3	K224	7	2
inter-subunit	RPN2	K611	RPN8	K300	1	1
inter-subunit	RPN2	K611	RPN8	K309	2	2
inter-subunit	RPN2	K611	RPN8	K312	3	2
inter-subunit	RPN2	K843	RPN8	K324	3	1
inter-subunit	RPN2	K847	RPN8	K324	1	1
inter-subunit	RPN2	K850	RPN8	K312	1	1
inter-subunit	RPN2	K858	RPN8	K312	1	1
inter-subunit	RPN2	K858	RPN8	K324	2	1
inter-subunit	RPN2	K864	RPN8	K324	1	1
inter-subunit	RPN2	K611	RPT1	K11	2	1
inter-subunit	RPN2	K794	RPT1	K66	6	2
inter-subunit	RPN2	K316	RPT2	K94	5	2
inter-subunit	RPN2	K318	RPT2	K83|K87	5	2
inter-subunit	RPN2	K680;K689	RPT2	K94	1	1
inter-subunit	RPN2	K689	RPT2	K83|K87	1	1
inter-subunit	RPN2	K689	RPT2	K87	1	1
inter-subunit	RPN2	K689	RPT2	K88	4	2
inter-subunit	RPN2	K689	RPT2	K88;K93	5	2
inter-subunit	RPN2	K689	RPT2	K93	12	2
inter-subunit	RPN2	K689	RPT2	K93;K94	2	1
inter-subunit	RPN2	K689	RPT2	K94	17	2
inter-subunit	RPN2	K689	RPT2	K94;K88|K93	2	1
inter-subunit	RPN2	K794	RPT2	K83|K87	6	2
inter-subunit	RPN2	K794	RPT2	K94	12	2
inter-subunit	RPN2	K835	RPT2	K58	1	1
inter-subunit	RPN2	K611	RPT3	K17	1	1
inter-subunit	RPN2	K850	RPT3	K17	6	1
inter-subunit	RPN2	K858	RPT3	K17	1	1
inter-subunit	RPN2	K886	RPT3	K17	1	1
inter-subunit	RPN2	K911	RPT3	K17	2	1
inter-subunit	RPN2	K104	RPT6	K33	1	1
inter-subunit	RPN2	K316	RPT6	K100	2	1
inter-subunit	RPN2	K569	RPT6	K37	2	1
inter-subunit	RPN2	K611	RPT6	K59	14	2
inter-subunit	RPN2	K646	RPT6	K100	1	1
inter-subunit	RPN2	K680	RPT6	K100	7	2
inter-subunit	RPN2	K689	RPT6	K100	22	2
inter-subunit	RPN2	K689	RPT6	K100;K105;K108	1	1
inter-subunit	RPN2	K689	RPT6	K105	2	1
inter-subunit	RPN2	K689	RPT6	K82	4	2
inter-subunit	RPN2	K794	RPT6	K100	8	2
inter-subunit	RPN2	K794	RPT6	K105	4	1
inter-subunit	RPN2	K794	RPT6	K82	7	2
inter-subunit	RPN3	K485;K486	RPN11	K267	10	2
inter-subunit	RPN3	K485	RPN11	K267	6	2
inter-subunit	RPN3	K299	RPN7	K416	9	2
inter-subunit	RPN3	K353;K358	RPN7	K375	11	2
inter-subunit	RPN3	K353	RPN7	K375	12	2
inter-subunit	RPN3	K353	RPN7	K405	6	2
inter-subunit	RPN3	K353	RPN7	K416	2	2
inter-subunit	RPN3	K389	RPN7	K405	12	2
inter-subunit	RPN3	K389	RPN7	K416	7	2
inter-subunit	RPN3	K400	RPN7	K346	6	2
inter-subunit	RPN3	K400	RPN7	K405	7	2
inter-subunit	RPN3	K401	RPN7	K346	6	2
inter-subunit	RPN3	K58	RPN7	K416	3	1
inter-subunit	RPN3	K299	RPN8	K295	10	2
inter-subunit	RPN3	K43	RPN8	K307;K309;K312	2	1
inter-subunit	RPN3	K43	RPN8	K309	2	2
inter-subunit	RPN3	K43	RPN8	K309;K312	1	1
inter-subunit	RPN3	K43	RPN8	K312	2	1
inter-subunit	RPN3	K43	RPN8	K324	1	1
inter-subunit	RPN3	K485	RPN8	K300	17	2
inter-subunit	RPN3	K485	RPN8	K307;K309	2	1
inter-subunit	RPN3	K485	RPN8	K307;K309;K312	1	1
inter-subunit	RPN3	K485	RPN8	K309	3	1
inter-subunit	RPN3	K486	RPN8	K295	1	1
inter-subunit	RPN3	K486	RPN8	K324	2	1
inter-subunit	RPN3	K58	RPN8	K312	1	1
inter-subunit	RPN3	K58	RPN8	K324	6	2
inter-subunit	RPN3	K125	RPT6	K20	7	2
inter-subunit	RPN3	K224	RPT6	K20	4	2
inter-subunit	RPN3	K224	RPT6	K33	8	2
inter-subunit	RPN5	K231	RPN6	K279	10	2
inter-subunit	RPN5	K231	RPN6	K288	5	2
inter-subunit	RPN5	K231	RPN6	K300	17	2
inter-subunit	RPN5	K56	RPN6	K95	1	1
inter-subunit	RPN7	K7	RPN6	K126	3	2
inter-subunit	RPN7	K7	RPN6	K129	1	1
inter-subunit	RPN7	K156	RPN8	K324	2	2
inter-subunit	RPN7	K396	RPN8	K263	1	1
inter-subunit	RPN7	K416	RPN8	K295	2	2
inter-subunit	RPN8	K263	RPN5	K404	5	2
inter-subunit	RPN9	K112	RPN5	K56	4	2
inter-subunit	RPN9	K140;K145	RPN5	K292	2	2
inter-subunit	RPN9	K145	RPN5	K292	7	2
inter-subunit	RPN9	K155	RPN5	K291	4	2
inter-subunit	RPN9	K155	RPN5	K292	2	2
inter-subunit	RPN9	K103	RPN6	K187	1	1
inter-subunit	RPN9	K112;K113	RPN8	K112	6	2
inter-subunit	RPN9	K120	RPN8	K105	3	1
inter-subunit	RPN9	K120	RPN8	K111	2	1
inter-subunit	RPN9	K120	RPN8	K112	5	2
inter-subunit	RPN9	K155;K159	RPN8	K82	1	1
inter-subunit	RPN9	K155;K159	RPN8	K82;K86	13	2
inter-subunit	RPN9	K155	RPN8	K82	11	2
inter-subunit	RPN9	K155	RPN8	K82;K86	6	2
inter-subunit	RPN9	K155	RPN8	K86	9	2
inter-subunit	RPN9	K159;K160	RPN8	K82	1	1
inter-subunit	RPN9	K160	RPN8	K111	4	2
inter-subunit	RPN9	K321	RPN8	K263	2	2
inter-subunit	RPN9	K365;K367	RPN8	K205	3	1
inter-subunit	RPN9	K379;K382;K383	RPN8	K198	6	2
inter-subunit	RPN9	K379;K382;K383	RPN8	K205	5	2
inter-subunit	RPN9	K379;K382	RPN8	K198	6	2
inter-subunit	RPN9	K379;K382	RPN8	K205	4	2
inter-subunit	RPN9	K382;K383	RPN8	K195;K198	1	1
inter-subunit	RPN9	K382;K383	RPN8	K195;K198;K203	1	1
inter-subunit	RPN9	K382;K383	RPN8	K198	16	2
inter-subunit	RPN9	K382;K383	RPN8	K205	22	2
inter-subunit	RPT1	K104	ECM29	K1697	1	1
inter-subunit	RPT1	K220	ECM29	K433	1	1
inter-subunit	RPT1	K282	ECM29	K1263	4	2
inter-subunit	RPT1	K374	ECM29	K1104	9	2
inter-subunit	RPT1	K436	ECM29	K650	3	2
inter-subunit	RPT1	K11;K19|K20	RPN1	K943	8	2
inter-subunit	RPT1	K11;K19	RPN1	K943	1	1
inter-subunit	RPT1	K11;K20	RPN1	K943	1	1
inter-subunit	RPT1	K11	RPN1	K31	1	1
inter-subunit	RPT1	K11	RPN1	K31|K32	5	1
inter-subunit	RPT1	K11	RPN1	K44	1	1
inter-subunit	RPT1	K11	RPN1	K943	30	2
inter-subunit	RPT1	K19|K20|K25	RPN1	K87	1	1
inter-subunit	RPT1	K19|K20|K25	RPN1	K943	2	1
inter-subunit	RPT1	K19|K20	RPN1	K32	1	1
inter-subunit	RPT1	K19|K20	RPN1	K44	1	1
inter-subunit	RPT1	K19	RPN1	K32	1	1
inter-subunit	RPT1	K19	RPN1	K943	11	2
inter-subunit	RPT1	K20|K25	RPN1	K943	1	1
inter-subunit	RPT1	K20	RPN1	K31|K32	2	1
inter-subunit	RPT1	K20	RPN1	K32	1	1
inter-subunit	RPT1	K20	RPN1	K943	13	2
inter-subunit	RPT1	K220	RPN1	K943	5	2
inter-subunit	RPT1	K25	RPN1	K943	1	1
inter-subunit	RPT1	K38	RPN1	K87	3	2
inter-subunit	RPT1	K394	RPN1	K352	2	1
inter-subunit	RPT1	K394	RPN1	K359	5	2
inter-subunit	RPT1	K394	RPN1	K943	54	2
inter-subunit	RPT1	K436;K441;K445	RPN1	K352	4	1
inter-subunit	RPT1	K436;K441;K445	RPN1	K924	1	1
inter-subunit	RPT1	K436;K441	RPN1	K352	2	1
inter-subunit	RPT1	K436	RPN1	K344	3	2
inter-subunit	RPT1	K436	RPN1	K352	14	2
inter-subunit	RPT1	K436	RPN1	K359	1	1
inter-subunit	RPT1	K436	RPN1	K943	11	2
inter-subunit	RPT1	K456	RPN1	K943	8	2
inter-subunit	RPT1	K48	RPN1	K171	1	1
inter-subunit	RPT1	K48	RPN1	K183	1	1
inter-subunit	RPT1	K4	RPN1	K943	3	1
inter-subunit	RPT1	K50	RPN1	K22	1	1
inter-subunit	RPT1	K50	RPN1	K31|K32	6	2
inter-subunit	RPT1	K9	RPN1	K943	4	2
inter-subunit	RPT1	K11	RPN7	K156	2	1
inter-subunit	RPT1	K11	RPT2	K37	1	1
inter-subunit	RPT1	K11	RPT2	K58	12	2
inter-subunit	RPT1	K19|K20	RPT2	K58	2	2
inter-subunit	RPT1	K19	RPT2	K425	4	2
inter-subunit	RPT1	K19	RPT2	K58	6	2
inter-subunit	RPT1	K20	RPT2	K58	8	2
inter-subunit	RPT1	K282	RPT2	K30	3	2
inter-subunit	RPT1	K282	RPT2	K347	1	1
inter-subunit	RPT1	K282	RPT2	K37	1	1
inter-subunit	RPT1	K38	RPT2	K58	1	1
inter-subunit	RPT1	K394	RPT2	K214	1	1
inter-subunit	RPT1	K394	RPT2	K58	3	1
inter-subunit	RPT1	K449	RPT2	K347	6	2
inter-subunit	RPT1	K455;K456	RPT2	K290	11	2
inter-subunit	RPT1	K455;K456	RPT2	K347	7	2
inter-subunit	RPT1	K455	RPT2	K290	2	2
inter-subunit	RPT1	K455	RPT2	K330	2	2
inter-subunit	RPT1	K455	RPT2	K347	4	2
inter-subunit	RPT1	K456	RPT2	K290	8	2
inter-subunit	RPT1	K456	RPT2	K330	35	2
inter-subunit	RPT1	K456	RPT2	K347	8	2
inter-subunit	RPT1	K48	RPT2	K66	3	2
inter-subunit	RPT1	K50;K57	RPT2	K45	5	2
inter-subunit	RPT1	K50;K57	RPT2	K58	2	2
inter-subunit	RPT1	K50	RPT2	K58	48	2
inter-subunit	RPT1	K57	RPT2	K37	3	2
inter-subunit	RPT1	K57	RPT2	K37;K45	5	2
inter-subunit	RPT1	K57	RPT2	K45	9	2
inter-subunit	RPT1	K57	RPT2	K58	2	2
inter-subunit	RPT1	K64;K66	RPT2	K45	2	1
inter-subunit	RPT1	K70	RPT2	K37	71	2
inter-subunit	RPT1	K70	RPT2	K37;K45	1	1
inter-subunit	RPT1	K70	RPT2	K45	9	2
inter-subunit	RPT1	K70	RPT2	K88	10	2
inter-subunit	RPT1	K70	RPT2	K93	28	2
inter-subunit	RPT1	K70	RPT2	K93;K94	1	1
inter-subunit	RPT1	K374	RPT4	K436	2	2
inter-subunit	RPT1	K11	RPT6	K108	5	2
inter-subunit	RPT1	K11	RPT6	K334	1	1
inter-subunit	RPT1	K11	RPT6	K345	1	1
inter-subunit	RPT1	K11	RPT6	K392	3	1
inter-subunit	RPT1	K19|K20	RPT6	K161	1	1
inter-subunit	RPT1	K19	RPT6	K155	1	1
inter-subunit	RPT1	K19	RPT6	K158	3	2
inter-subunit	RPT1	K19	RPT6	K161	1	1
inter-subunit	RPT1	K19	RPT6	K313	1	1
inter-subunit	RPT1	K20	RPT6	K158	4	2
inter-subunit	RPT1	K220	RPT6	K221	1	1
inter-subunit	RPT1	K282	RPT6	K87	2	1
inter-subunit	RPT1	K374	RPT6	K221	5	2
inter-subunit	RPT1	K456	RPT6	K221	2	2
inter-subunit	RPT1	K50;K57	RPT6	K108	1	1
inter-subunit	RPT1	K50	RPT6	K209	5	2
inter-subunit	RPT1	K50	RPT6	K286	35	2
inter-subunit	RPT1	K57	RPT6	K108	5	2
inter-subunit	RPT1	K57	RPT6	K286	30	2
inter-subunit	RPT1	K70	RPT6	K105	1	1
inter-subunit	RPT1	K70	RPT6	K108	9	2
inter-subunit	RPT1	K70	RPT6	K82	2	2
inter-subunit	RPT1	K394	UBP6	K375	9	2
inter-subunit	RPT1	K394	UBP6	K378	4	2
inter-subunit	RPT1	K19|K20	α4	K53	3	2
inter-subunit	RPT1	K19	α4	K53	7	2
inter-subunit	RPT1	K20	α4	K53	9	2
inter-subunit	RPT1	K441;K445	α4	K177	1	1
inter-subunit	RPT1	K441	α4	K177	15	2
inter-subunit	RPT1	K445	α4	K169	9	2
inter-subunit	RPT1	K445	α4	K177	21	2
inter-subunit	RPT1	K445	α4	K177|K182	2	1
inter-subunit	RPT1	K455;K456	α4	K169	2	1
inter-subunit	RPT1	K456	α4	K177	3	2
inter-subunit	RPT1	K456	α4	K28	10	2
inter-subunit	RPT2	K88	RPN11	K12	1	1
inter-subunit	RPT2	K94	RPN11	K12	2	2
inter-subunit	RPT2	K255	RPT4	K120	4	2
inter-subunit	RPT2	K255	RPT4	K346	2	1
inter-subunit	RPT2	K255	RPT6	K108	5	2
inter-subunit	RPT2	K255	RPT6	K313	5	2
inter-subunit	RPT2	K255	RPT6	K87	18	2
inter-subunit	RPT2	K255	RPT6	K93	3	1
inter-subunit	RPT2	K290	RPT6	K87	3	2
inter-subunit	RPT2	K30	RPT6	K87	5	2
inter-subunit	RPT2	K330	RPT6	K221	1	1
inter-subunit	RPT2	K37	RPT6	K209	3	2
inter-subunit	RPT2	K37	RPT6	K286	4	2
inter-subunit	RPT2	K37	RPT6	K77	11	2
inter-subunit	RPT2	K37	RPT6	K77|K82	1	1
inter-subunit	RPT2	K37	RPT6	K87	3	2
inter-subunit	RPT2	K37	RPT6	K93	4	2
inter-subunit	RPT2	K425	RPT6	K155	11	2
inter-subunit	RPT2	K427	RPT6	K313	10	2
inter-subunit	RPT2	K45	RPT6	K108	9	2
inter-subunit	RPT2	K45	RPT6	K286	3	1
inter-subunit	RPT2	K58	RPT6	K221	1	1
inter-subunit	RPT2	K58	RPT6	K286	5	2
inter-subunit	RPT2	K93	RPT6	K100	6	2
inter-subunit	RPT2	K94	RPT6	K100	8	2
inter-subunit	RPT2	K94	RPT6	K82	3	2
inter-subunit	RPT2	K94	RPT6	K87;K93;K100	8	2
inter-subunit	RPT2	K94	RPT6	K93;K100	3	2
inter-subunit	RPT2	K30	UBP6	K476	1	1
inter-subunit	RPT3	K423	ECM29	K1484	6	2
inter-subunit	RPT3	K337	NAS6	K207	3	1
inter-subunit	RPT3	K423	NAS6	K136;K138	1	1
inter-subunit	RPT3	K423	NAS6	K207	7	2
inter-subunit	RPT3	K337	RPN1	K943	6	2
inter-subunit	RPT3	K423	RPN1	K943	1	1
inter-subunit	RPT3	K132	RPN11	K246	2	2
inter-subunit	RPT3	K132	RPN11	K253	17	2
inter-subunit	RPT3	K132	RPN11	K267	1	1
inter-subunit	RPT3	K231	RPN11	K242	15	2
inter-subunit	RPT3	K231	RPN11	K242;K246	1	1
inter-subunit	RPT3	K231	RPN11	K242;K246;K253	5	2
inter-subunit	RPT3	K231	RPN11	K246	9	2
inter-subunit	RPT3	K76	RPN11	K278	1	1
inter-subunit	RPT3	K87	RPN11	K148	6	2
inter-subunit	RPT3	K17	RPN3	K43	6	2
inter-subunit	RPT3	K87	RPN3	K224	1	1
inter-subunit	RPT3	K231	RPN6	K195	4	2
inter-subunit	RPT3	K17	RPN8	K324	3	1
inter-subunit	RPT3	K245	RPT1	K154	2	1
inter-subunit	RPT3	K280	RPT1	K456	1	1
inter-subunit	RPT3	K337	RPT1	K154	1	1
inter-subunit	RPT3	K337	RPT1	K282	2	2
inter-subunit	RPT3	K231	RPT2	K255	1	1
inter-subunit	RPT3	K245	RPT2	K255	1	1
inter-subunit	RPT3	K245	RPT2	K37	1	1
inter-subunit	RPT3	K337	RPT2	K255	1	1
inter-subunit	RPT3	K224;K231	RPT4	K213	9	2
inter-subunit	RPT3	K224	RPT4	K213	84	2
inter-subunit	RPT3	K231	RPT4	K202	1	1
inter-subunit	RPT3	K245	RPT4	K120	12	2
inter-subunit	RPT3	K245	RPT4	K139;K141;K142	12	2
inter-subunit	RPT3	K245	RPT4	K141;K142	1	1
inter-subunit	RPT3	K245	RPT4	K202	1	1
inter-subunit	RPT3	K245	RPT4	K213	2	1
inter-subunit	RPT3	K245	RPT4	K346	3	2
inter-subunit	RPT3	K416	RPT4	K346	12	2
inter-subunit	RPT3	K416	RPT4	K436	2	2
inter-subunit	RPT3	K423	RPT4	K346	9	2
inter-subunit	RPT3	K423	RPT4	K436	10	2
inter-subunit	RPT3	K87	RPT4	K116	19	2
inter-subunit	RPT3	K87	RPT4	K116;K120	3	2
inter-subunit	RPT3	K132	RPT6	K129	2	1
inter-subunit	RPT3	K132	RPT6	K209	4	2
inter-subunit	RPT3	K132	RPT6	K221	9	2
inter-subunit	RPT3	K231	RPT6	K221	2	2
inter-subunit	RPT3	K231	RPT6	K402	1	1
inter-subunit	RPT3	K245	RPT6	K221	16	2
inter-subunit	RPT3	K280	RPT6	K392	38	2
inter-subunit	RPT3	K337	RPT6	K221	7	2
inter-subunit	RPT3	K337	RPT6	K388	11	2
inter-subunit	RPT3	K337	RPT6	K392	23	2
inter-subunit	RPT3	K337	RPT6	K402	8	2
inter-subunit	RPT3	K423	RPT6	K402	2	1
inter-subunit	RPT3	K53;K56;K69	RPT6	K37	8	2
inter-subunit	RPT3	K69	RPT6	K33	3	2
inter-subunit	RPT3	K69	RPT6	K37	8	2
inter-subunit	RPT3	K76	RPT6	K54	1	1
inter-subunit	RPT3	K80	RPT6	K54	1	1
inter-subunit	RPT3	K87	RPT6	K54	13	2
inter-subunit	RPT4	K202	RPN5	K205;K206	7	2
inter-subunit	RPT4	K202	RPN5	K205;K206;K209	25	2
inter-subunit	RPT4	K202	RPN5	K206;K209	4	1
inter-subunit	RPT4	K202	RPN5	K206;K209;K212	22	2
inter-subunit	RPT4	K202	RPN5	K209	10	2
inter-subunit	RPT4	K202	RPN5	K209;K212	8	2
inter-subunit	RPT4	K202	RPN5	K212	5	2
inter-subunit	RPT4	K202	RPN5	K56	6	2
inter-subunit	RPT4	K346	RPN5	K56	1	1
inter-subunit	RPT4	K362;K367;K369	RPN5	K56	8	2
inter-subunit	RPT4	K362	RPN5	K56	18	2
inter-subunit	RPT4	K362	RPN5	K8	4	2
inter-subunit	RPT4	K367;K369	RPN5	K212	1	1
inter-subunit	RPT4	K367	RPN5	K206;K209;K212	3	1
inter-subunit	RPT4	K367	RPN5	K212	3	1
inter-subunit	RPT4	K367	RPN5	K56	2	2
inter-subunit	RPT4	K370	RPN5	K56	1	1
inter-subunit	RPT4	K381	RPN5	K56	1	1
inter-subunit	RPT4	K63	RPN9	MN-Term	5	1
inter-subunit	RPT4	K75	RPN9	K112	26	2
inter-subunit	RPT4	K75	RPN9	K112;K113	30	2
inter-subunit	RPT4	K75	RPN9	K120	26	2
inter-subunit	RPT4	K86	RPN9	K112;K113	1	1
inter-subunit	RPT4	K116;K120	RPT6	K221	1	1
inter-subunit	RPT4	K120	RPT6	K155	7	2
inter-subunit	RPT4	K120	RPT6	K209	2	2
inter-subunit	RPT4	K120	RPT6	K221	30	2
inter-subunit	RPT4	K139;K141;K142	RPT6	K221	1	1
inter-subunit	RPT5	K168	ECM29	K1679	3	1
inter-subunit	RPT5	K289	ECM29	K1263	5	2
inter-subunit	RPT5	K295	ECM29	K1253	4	2
inter-subunit	RPT5	K295	ECM29	K1263	14	2
inter-subunit	RPT5	K295	ECM29	K367	7	2
inter-subunit	RPT5	K295	ECM29	K433	5	2
inter-subunit	RPT5	K295	ECM29	K519	1	1
inter-subunit	RPT5	K428	ECM29	K575	1	1
inter-subunit	RPT5	K120	FAA4	K216;K219;K222	3	1
inter-subunit	RPT5	K295	FAA4	K216;K219;K222	3	2
inter-subunit	RPT5	K295	HSM3	K461	4	2
inter-subunit	RPT5	K295	HSM3	K466	12	2
inter-subunit	RPT5	K295	RPN1	K943	2	1
inter-subunit	RPT5	K175	RPN5	K212	1	1
inter-subunit	RPT5	K289	RPN5	K206;K209;K212	1	1
inter-subunit	RPT5	K289	RPN5	K212	1	1
inter-subunit	RPT5	K289	RPN5	K56	5	2
inter-subunit	RPT5	K295	RPN5	K56	8	2
inter-subunit	RPT5	K346	RPN5	K56	7	2
inter-subunit	RPT5	K61	RPN8	K112	7	2
inter-subunit	RPT5	K61	RPN8	K82	1	1
inter-subunit	RPT5	K61	RPN8	K88	2	1
inter-subunit	RPT5	K63;K66;K68	RPN8	K86	1	1
inter-subunit	RPT5	K35	RPN9	K112	8	2
inter-subunit	RPT5	K35	RPN9	K112;K113	4	1
inter-subunit	RPT5	K35	RPN9	K36	1	1
inter-subunit	RPT5	K35	RPN9	K68	8	2
inter-subunit	RPT5	K35	RPN9	K72	45	2
inter-subunit	RPT5	K35	RPN9	MN-Term	65	2
inter-subunit	RPT5	K120	RPT1	K154	54	2
inter-subunit	RPT5	K120	RPT1	K282	7	2
inter-subunit	RPT5	K168	RPT1	K104	6	2
inter-subunit	RPT5	K168	RPT1	K154	56	2
inter-subunit	RPT5	K175	RPT1	K154	8	2
inter-subunit	RPT5	K295	RPT1	K104	2	2
inter-subunit	RPT5	K295	RPT1	K150	1	1
inter-subunit	RPT5	K295	RPT1	K154	19	2
inter-subunit	RPT5	K295	RPT1	K282	13	2
inter-subunit	RPT5	K295	RPT1	K394	12	2
inter-subunit	RPT5	K295	RPT1	K449	1	1
inter-subunit	RPT5	K346	RPT1	K282	1	1
inter-subunit	RPT5	K428	RPT1	K220	1	1
inter-subunit	RPT5	K428	RPT1	K282	1	1
inter-subunit	RPT5	K295	RPT2	K255	4	1
inter-subunit	RPT5	K295	RPT2	K290	20	2
inter-subunit	RPT5	K120	RPT3	K245	22	2
inter-subunit	RPT5	K120	RPT3	K280	3	2
inter-subunit	RPT5	K295	RPT3	K224	17	2
inter-subunit	RPT5	K295	RPT3	K245	26	2
inter-subunit	RPT5	K295	RPT3	K280	1	1
inter-subunit	RPT5	K295	RPT3	K337	6	2
inter-subunit	RPT5	K295	RPT3	K423	3	1
inter-subunit	RPT5	K115;K120	RPT4	K120	1	1
inter-subunit	RPT5	K115	RPT4	K90	1	1
inter-subunit	RPT5	K120	RPT4	K116;K120	3	2
inter-subunit	RPT5	K120	RPT4	K120	18	2
inter-subunit	RPT5	K120	RPT4	K202	6	2
inter-subunit	RPT5	K139|K141	RPT4	K90	4	1
inter-subunit	RPT5	K175	RPT4	K421	1	1
inter-subunit	RPT5	K206;K208	RPT4	K367	11	2
inter-subunit	RPT5	K206;K208	RPT4	K367;K369	5	1
inter-subunit	RPT5	K208	RPT4	K362;K367;K369	10	2
inter-subunit	RPT5	K208	RPT4	K367	30	2
inter-subunit	RPT5	K208	RPT4	K367;K369	13	2
inter-subunit	RPT5	K208	RPT4	K367;K369;K370	1	1
inter-subunit	RPT5	K216	RPT4	K421	1	1
inter-subunit	RPT5	K289	RPT4	K421	4	2
inter-subunit	RPT5	K289	RPT4	K427	8	2
inter-subunit	RPT5	K295	RPT4	K120	26	2
inter-subunit	RPT5	K295	RPT4	K139;K141;K142	11	2
inter-subunit	RPT5	K295	RPT4	K141;K142	3	2
inter-subunit	RPT5	K295	RPT4	K202	3	2
inter-subunit	RPT5	K295	RPT4	K213	7	2
inter-subunit	RPT5	K295	RPT4	K362	1	1
inter-subunit	RPT5	K295	RPT4	K421	7	2
inter-subunit	RPT5	K295	RPT4	K427	2	1
inter-subunit	RPT5	K295	RPT4	K436	15	2
inter-subunit	RPT5	K295	RPT4	K75	5	2
inter-subunit	RPT5	K346	RPT4	K421	1	1
inter-subunit	RPT5	K346	RPT4	K427	2	2
inter-subunit	RPT5	K346	RPT4	K436	4	2
inter-subunit	RPT5	K35	RPT4	K55	13	2
inter-subunit	RPT5	K35	RPT4	K55;K61	9	2
inter-subunit	RPT5	K35	RPT4	K63	106	2
inter-subunit	RPT5	K63;K66;K68	RPT4	K90	3	2
inter-subunit	RPT5	K63;K66	RPT4	K86	2	1
inter-subunit	RPT5	K63;K66	RPT4	K90	3	2
inter-subunit	RPT5	K66;K68	RPT4	K90	6	2
inter-subunit	RPT5	K66	RPT4	K86	7	2
inter-subunit	RPT5	K66	RPT4	K86;K90	4	2
inter-subunit	RPT5	K66	RPT4	K90	11	2
inter-subunit	RPT5	K70	RPT4	K90	1	1
inter-subunit	RPT5	K120	RPT6	K195	1	1
inter-subunit	RPT5	K120	RPT6	K221	10	2
inter-subunit	RPT5	K295	RPT6	K209	2	1
inter-subunit	RPT5	K295	RPT6	K221	21	2
inter-subunit	RPT5	K295	RPT6	K402	1	1
inter-subunit	RPT6	K345;K349	RPN6	K167;K171	6	2
inter-subunit	RPT6	K345	RPN6	K167	15	2
inter-subunit	RPT6	K345	RPN6	K171	2	2
inter-subunit	RPT6	K349	RPN6	K167	4	1
inter-subunit	RPT6	K349	RPN6	K167|K171	1	1
inter-subunit	RPT6	K349	RPN6	K171	31	2
inter-subunit	RPT6	K388	RPN6	K195	1	1
inter-subunit	RPT6	K392	RPN6	K167	1	1
inter-subunit	RPT6	K392	RPN6	K171	21	2
inter-subunit	RPT6	K334	RPN7	K200	47	2
inter-subunit	RPT6	K334	RPN7	K211	28	2
inter-subunit	RPT6	K108	RPN8	K324	2	2
inter-subunit	SEM1	K18	RPN1	K31|K32	1	1
inter-subunit	SEM1	K13	RPN11	K253	1	1
inter-subunit	SEM1	K13	RPN11	K267	4	2
inter-subunit	SEM1	K18	RPN11	K259	1	1
inter-subunit	SEM1	K19|K20	RPN11	K259	1	1
inter-subunit	SEM1	K20	RPN11	K259	14	2
inter-subunit	SEM1	K26	RPN11	K259	2	1
inter-subunit	SEM1	K13	RPN3	K24	3	1
inter-subunit	SEM1	K13	RPN3	K58	2	2
inter-subunit	SEM1	K18	RPN3	K58	1	1
inter-subunit	SEM1	K19|K20	RPN3	K43	1	1
inter-subunit	SEM1	K20	RPN3	K305	6	2
inter-subunit	SEM1	K20	RPN3	K43	4	2
inter-subunit	SEM1	K26	RPN3	K305	9	2
inter-subunit	SEM1	K26	RPN3	K43	1	1
inter-subunit	SEM1	K26	RPN3	K58	5	2
inter-subunit	SEM1	K13;K18	RPN7	K156	1	1
inter-subunit	SEM1	K13	RPN7	K152	3	2
inter-subunit	SEM1	K13	RPN7	K152;K156	4	2
inter-subunit	SEM1	K13	RPN7	K152;K156;K160	3	2
inter-subunit	SEM1	K13	RPN7	K190	3	1
inter-subunit	SEM1	K13	RPN7	K200	14	2
inter-subunit	SEM1	K13	RPN7	K211	1	1
inter-subunit	SEM1	K13	RPN7	K405	4	2
inter-subunit	SEM1	K13	RPN7	K416	4	2
inter-subunit	SEM1	K18;K19;K20	RPN7	K416	6	2
inter-subunit	SEM1	K18;K19	RPN7	K416	1	1
inter-subunit	SEM1	K18|K19	RPN7	K416	1	1
inter-subunit	SEM1	K18	RPN7	K188	3	2
inter-subunit	SEM1	K18	RPN7	K416	6	2
inter-subunit	SEM1	K19;K20;K26	RPN7	K416	15	2
inter-subunit	SEM1	K19;K20	RPN7	K416	4	2
inter-subunit	SEM1	K19|K20	RPN7	K416	7	2
inter-subunit	SEM1	K20;K26	RPN7	K416	7	2
inter-subunit	SEM1	K20	RPN7	K188	2	2
inter-subunit	SEM1	K20	RPN7	K190	1	1
inter-subunit	SEM1	K20	RPN7	K200	5	2
inter-subunit	SEM1	K20	RPN7	K405	1	1
inter-subunit	SEM1	K20	RPN7	K416	17	2
inter-subunit	SEM1	K26;K19|K20	RPN7	K416	4	2
inter-subunit	SEM1	K26	RPN7	K416	16	2
inter-subunit	SEM1	K13	RPN8	K300	2	1
inter-subunit	SEM1	K13	RPN8	K324	7	2
inter-subunit	SEM1	K20	RPN8	K324	4	2
inter-subunit	SEM1	K26	RPN8	K324	2	1
inter-subunit	α1	K187;K188;K190	RPN5	K84	1	1
inter-subunit	α1	K188;K190	RPN5	K84	5	2
inter-subunit	α1	K33	RPT3	K423	27	2
inter-subunit	α1	K174	RPT4	K436	12	2
inter-subunit	α1	K33	RPT4	K427	1	1
inter-subunit	α1	K33	RPT4	K436	9	2
inter-subunit	α1	K58	RPT4	K381	2	1
inter-subunit	α1	K33	RPT5	K295	1	1
inter-subunit	α1	K107	α2	K91	56	2
inter-subunit	α1	K107	α2	K91;K98	31	2
inter-subunit	α1	K167	α2	K50	18	2
inter-subunit	α1	K187	α2	K50	2	2
inter-subunit	α1	K232	β1	K59	3	2
inter-subunit	α1	K230	β7	K265	1	1
inter-subunit	α2	K177	RPN6	K171	1	1
inter-subunit	α2	K177	RPN6	K95	1	1
inter-subunit	α2	K177	RPN6	K98	5	2
inter-subunit	α2	K166	RPT3	K416	1	1
inter-subunit	α2	K166	RPT3	K423	10	2
inter-subunit	α2	K50	RPT3	K416	1	1
inter-subunit	α2	K50	RPT3	K423	13	2
inter-subunit	α2	K166	RPT6	K392	10	2
inter-subunit	α2	K166	RPT6	K402	5	2
inter-subunit	α2	K172;K177	RPT6	K392	2	1
inter-subunit	α2	K172	RPT6	K349	1	1
inter-subunit	α2	K172	RPT6	K392	24	2
inter-subunit	α2	K172	RPT6	K402	5	2
inter-subunit	α2	K177	RPT6	K349	4	2
inter-subunit	α2	K177	RPT6	K392	11	2
inter-subunit	α2	K177	RPT6	K402	1	1
inter-subunit	α2	K108	β3	K77	2	1
inter-subunit	α3	K231	FZO1	K291	5	2
inter-subunit	α3	K236	RPN6	K90	2	1
inter-subunit	α3	K246	RPN6	K167	7	2
inter-subunit	α3	K199	RPN7	K7	7	2
inter-subunit	α3	K199	RPT1	K20	1	1
inter-subunit	α3	K199	RPT2	K425	16	2
inter-subunit	α3	K199	RPT6	K155	15	2
inter-subunit	α3	K236	RPT6	K345	4	2
inter-subunit	α3	K246|K247	RPT6	K349	1	1
inter-subunit	α3	K246	RPT6	K345	6	2
inter-subunit	α3	K246	RPT6	K349	7	2
inter-subunit	α3	K51	RPT6	K392	6	2
inter-subunit	α3	K51	RPT6	K402	9	2
inter-subunit	α3	K51	α2	K172	10	2
inter-subunit	α3	K51	α2	K172;K177	2	1
inter-subunit	α3	K68	α2	K108	15	2
inter-subunit	α3	K181	α4	K53	5	2
inter-subunit	α3	K100	β3	K70	27	2
inter-subunit	α3	K100	β3	K70;K75	25	2
inter-subunit	α3	K231	β3	K70;K75	5	2
inter-subunit	α3	K231	β3	K70;K75;K77	7	2
inter-subunit	α3	K231	β3	K75	5	2
inter-subunit	α3	K68	β3	K70;K75;K77	8	2
inter-subunit	α3	K68	β3	K75	3	2
inter-subunit	α4	K169	RPT2	K330	12	2
inter-subunit	α4	K169	RPT2	K347	5	2
inter-subunit	α4	K177	RPT2	K360	22	2
inter-subunit	α4	K248;K249	RPT2	K360	2	2
inter-subunit	α4	K248|K249	RPT2	K360	3	2
inter-subunit	α4	K248	RPT2	K359;K360	2	2
inter-subunit	α4	K248	RPT2	K360	12	2
inter-subunit	α4	K53	RPT2	K417	98	2
inter-subunit	α4	K53	RPT2	K425	21	2
inter-subunit	α5	K205	RPT1	K441	4	1
inter-subunit	α5	K211	RPT1	K441	9	2
inter-subunit	α5	K66	RPT1	K456	9	2
inter-subunit	α7	K178	RPN5	K11	3	1
inter-subunit	α7	K178	RPN5	K8	6	2
inter-subunit	α7	K178	RPN5	K8;K11	6	2
inter-subunit	α7	K167	RPT4	K427	1	1
inter-subunit	α7	K173;K178	RPT4	K427	1	1
inter-subunit	α7	K173	RPT4	K427	2	2
inter-subunit	α7	K173	RPT4	K436	1	1
inter-subunit	α7	K178	RPT4	K381	4	2
inter-subunit	α7	K178	RPT4	K417	3	2
inter-subunit	α7	K208	RPT4	K427	2	1
inter-subunit	α7	K29	RPT4	K427	1	1
inter-subunit	α7	K208	α6	K169	2	2
inter-subunit	α7	K57;K63	α6	K181	1	1
inter-subunit	α7	K57	α6	K169	9	2
inter-subunit	α7	K57	α6	K181	19	2
inter-subunit	α7	K63;K66	α6	K181	3	1
inter-subunit	α7	K63	α6	K181	16	2
inter-subunit	β3	K39	β5	K276	2	1
inter-subunit	β4	K109;K110	α3	K218	9	2
inter-subunit	β4	K110;K111;K113	α3	K218	8	2
inter-subunit	β4	K111|K113	α3	K218	2	1
inter-subunit	β4	K111	α3	K218	11	2
inter-subunit	β4	K186	α3	K218	1	1
inter-subunit	β4	K90	α3	K100	14	2
inter-subunit	β4	K111|K113	β3	K39	2	2
inter-subunit	β4	K111	β3	K39	12	2
inter-subunit	β4	K113	β3	K39	13	2
inter-subunit	β4	K90	β3	K70	4	2
inter-subunit	β4	K90	β3	K70;K75	1	1
inter-subunit	β4	K29	β5	K198	3	2
inter-subunit	β6	K101	α6	K61	2	1
inter-subunit	β6	K88	α6	K102	16	2
inter-subunit	β6	K92	α6	K102	22	2
inter-subunit	β6	K189|K192	β2	K230;K233	1	1
inter-subunit	β6	K192	β2	K230	2	1
inter-subunit	β6	K201	β2	K233	4	2
inter-subunit	β6	K186	β3	K201	11	2
inter-subunit	β6	K186	β5	K274	2	2
intra-subunit	RPN1	K171	RPN1	K197	1	1
intra-subunit	RPN1	K22|K27	RPN1	K31|K32	1	1
intra-subunit	RPN1	K22	RPN1	K31|K32	4	2
intra-subunit	RPN1	K22	RPN1	K32	2	1
intra-subunit	RPN1	K27;K28;K30	RPN1	K32	1	1
intra-subunit	RPN1	K27;K28	RPN1	K31|K32	10	2
intra-subunit	RPN1	K27;K28	RPN1	K32	1	1
intra-subunit	RPN1	K27	RPN1	K31|K32	2	1
intra-subunit	RPN1	K27	RPN1	K32	1	1
intra-subunit	RPN1	K308	RPN1	K334	1	1
intra-subunit	RPN1	K31|K32	RPN1	K46	13	2
intra-subunit	RPN1	K31|K32	RPN1	K57	4	2
intra-subunit	RPN1	K32	RPN1	K46	7	2
intra-subunit	RPN1	K44	RPN1	K87	2	1
intra-subunit	RPN1	K559	RPN1	K709;K713;K720	4	2
intra-subunit	RPN1	K559	RPN1	K713	1	1
intra-subunit	RPN1	K559	RPN1	K720	7	2
intra-subunit	RPN1	K690;K691	RPN1	K706;K707	2	2
intra-subunit	RPN1	K690	RPN1	K702	4	2
intra-subunit	RPN1	K690	RPN1	K702;K706	2	1
intra-subunit	RPN1	K690	RPN1	K702|K706	1	1
intra-subunit	RPN1	K690	RPN1	K706	4	1
intra-subunit	RPN1	K690	RPN1	K713	3	2
intra-subunit	RPN1	K691	RPN1	K706;K707;K709	6	2
intra-subunit	RPN1	K691	RPN1	K713	3	1
intra-subunit	RPN1	K691	RPN1	K720	2	1
intra-subunit	RPN1	K702;K706;K707	RPN1	K713	1	1
intra-subunit	RPN1	K702;K706	RPN1	K709;K713	3	1
intra-subunit	RPN1	K702	RPN1	K707;K709	4	1
intra-subunit	RPN1	K702	RPN1	K707;K709;K713	1	1
intra-subunit	RPN1	K702	RPN1	K707|K709	1	1
intra-subunit	RPN1	K702	RPN1	K709	5	2
intra-subunit	RPN1	K702	RPN1	K713	9	2
intra-subunit	RPN1	K706	RPN1	K709	3	1
intra-subunit	RPN1	K706	RPN1	K713	14	2
intra-subunit	RPN1	K7	RPN1	K22	1	1
intra-subunit	RPN1	K7	RPN1	K31|K32	4	2
intra-subunit	RPN1	K7	RPN1	K32	1	1
intra-subunit	RPN1	K7	RPN1	K44	1	1
intra-subunit	RPN1	K7	RPN1	K943	4	2
intra-subunit	RPN1	K924	RPN1	K985	10	2
intra-subunit	RPN10	K84;K99	RPN10	K104	1	1
intra-subunit	RPN10	K99	RPN10	K104	14	2
intra-subunit	RPN11	K12	RPN11	K127	1	1
intra-subunit	RPN11	K12	RPN11	K150	6	2
intra-subunit	RPN11	K12	RPN11	K182	1	1
intra-subunit	RPN11	K12	RPN11	K205	2	1
intra-subunit	RPN11	K12	RPN11	K208	2	1
intra-subunit	RPN11	K12	RPN11	K242	1	1
intra-subunit	RPN11	K12	RPN11	K242;K246	2	2
intra-subunit	RPN11	K12	RPN11	K242;K246;K253	1	1
intra-subunit	RPN11	K12	RPN11	K246	36	2
intra-subunit	RPN11	K12	RPN11	K253	36	2
intra-subunit	RPN11	K12	RPN11	K96	20	2
intra-subunit	RPN11	K148	RPN11	K182	1	1
intra-subunit	RPN11	K150	RPN11	K182	17	2
intra-subunit	RPN11	K182	RPN11	K242	1	1
intra-subunit	RPN11	K182	RPN11	K267	2	2
intra-subunit	RPN11	K253	RPN11	K259	4	2
intra-subunit	RPN12	K191	RPN12	K242	1	1
intra-subunit	RPN12	K232	RPN12	K242	22	2
intra-subunit	RPN2	K146	RPN2	K171	6	2
intra-subunit	RPN2	K146	RPN2	K173	9	2
intra-subunit	RPN2	K151	RPN2	K173	3	2
intra-subunit	RPN2	K316;K318	RPN2	K689	1	1
intra-subunit	RPN2	K316	RPN2	K689	16	2
intra-subunit	RPN2	K316	RPN2	K794	31	2
intra-subunit	RPN2	K318	RPN2	K794	17	2
intra-subunit	RPN2	K383;K384	RPN2	K924	11	2
intra-subunit	RPN2	K383	RPN2	K924	9	2
intra-subunit	RPN2	K384	RPN2	K924	42	2
intra-subunit	RPN2	K611	RPN2	K646	14	2
intra-subunit	RPN2	K611	RPN2	K835	1	1
intra-subunit	RPN2	K611	RPN2	K843	7	2
intra-subunit	RPN2	K611	RPN2	K847	6	2
intra-subunit	RPN2	K611	RPN2	K850	4	2
intra-subunit	RPN2	K680	RPN2	K794	14	2
intra-subunit	RPN2	K680	RPN2	K847	2	1
intra-subunit	RPN2	K680	RPN2	K850	4	1
intra-subunit	RPN2	K689	RPN2	K794	34	2
intra-subunit	RPN2	K770;K778	RPN2	K864	1	1
intra-subunit	RPN2	K770	RPN2	K843	2	1
intra-subunit	RPN2	K770	RPN2	K924	1	1
intra-subunit	RPN2	K778	RPN2	K850	2	1
intra-subunit	RPN2	K778	RPN2	K864	17	2
intra-subunit	RPN2	K794	RPN2	K829|K830	2	1
intra-subunit	RPN2	K794	RPN2	K830	3	2
intra-subunit	RPN2	K794	RPN2	K835	8	2
intra-subunit	RPN2	K794	RPN2	K843	4	1
intra-subunit	RPN2	K794	RPN2	K847	4	2
intra-subunit	RPN2	K80	RPN2	K132	7	2
intra-subunit	RPN2	K828|K829	RPN2	K835	1	1
intra-subunit	RPN2	K828	RPN2	K830;K835	1	1
intra-subunit	RPN2	K828	RPN2	K835	2	1
intra-subunit	RPN2	K829|K830	RPN2	K837	2	2
intra-subunit	RPN2	K830	RPN2	K837	6	2
intra-subunit	RPN2	K835	RPN2	K843	1	1
intra-subunit	RPN2	K835	RPN2	K843;K844	1	1
intra-subunit	RPN2	K835	RPN2	K850	4	2
intra-subunit	RPN2	K843;K844	RPN2	K850	2	2
intra-subunit	RPN2	K843	RPN2	K847	4	1
intra-subunit	RPN2	K843	RPN2	K847;K850	3	1
intra-subunit	RPN2	K843	RPN2	K850	4	2
intra-subunit	RPN2	K844;K847;K850	RPN2	K864	4	1
intra-subunit	RPN2	K850	RPN2	K860;K864	1	1
intra-subunit	RPN2	K850	RPN2	K864	4	2
intra-subunit	RPN2	K858	RPN2	K886	3	2
intra-subunit	RPN2	K860;K864;K867	RPN2	K886	2	1
intra-subunit	RPN2	K864;K867	RPN2	K886	9	2
intra-subunit	RPN2	K864	RPN2	K886	19	2
intra-subunit	RPN2	K86	RPN2	K132	41	2
intra-subunit	RPN2	K886	RPN2	K895;K897	12	2
intra-subunit	RPN2	K886	RPN2	K897	7	2
intra-subunit	RPN2	K94	RPN2	K143	7	2
intra-subunit	RPN2	K94	RPN2	K146	9	2
intra-subunit	RPN3	K216	RPN3	K224	132	2
intra-subunit	RPN3	K24	RPN3	K101	7	1
intra-subunit	RPN3	K350	RPN3	K358;K359;K366	17	2
intra-subunit	RPN3	K350	RPN3	K359	1	1
intra-subunit	RPN3	K350	RPN3	K359;K366	5	1
intra-subunit	RPN3	K350	RPN3	K366	12	2
intra-subunit	RPN3	K353	RPN3	K389	3	2
intra-subunit	RPN3	K358	RPN3	K366	18	2
intra-subunit	RPN3	K358	RPN3	K366;K368	2	2
intra-subunit	RPN3	K366	RPN3	K373	2	2
intra-subunit	RPN3	K43	RPN3	K125	2	1
intra-subunit	RPN3	K43	RPN3	K486	1	1
intra-subunit	RPN3	K58	RPN3	K299;K305	5	2
intra-subunit	RPN3	K58	RPN3	K299|K305	1	1
intra-subunit	RPN3	K58	RPN3	K305	1	1
intra-subunit	RPN3	K90;K94;K101	RPN3	K125	13	2
intra-subunit	RPN3	K90;K94	RPN3	K125	8	2
intra-subunit	RPN3	K90	RPN3	K125	4	2
intra-subunit	RPN5	K105;K108	RPN5	K141	30	2
intra-subunit	RPN5	K105	RPN5	K141	27	2
intra-subunit	RPN5	K108	RPN5	K141	13	2
intra-subunit	RPN5	K11;K18	RPN5	K56	6	2
intra-subunit	RPN5	K11	RPN5	K56	8	2
intra-subunit	RPN5	K129	RPN5	K141	2	1
intra-subunit	RPN5	K129	RPN5	K212	5	2
intra-subunit	RPN5	K141	RPN5	K148	12	2
intra-subunit	RPN5	K141	RPN5	K206;K209;K212	1	1
intra-subunit	RPN5	K141	RPN5	K212	3	2
intra-subunit	RPN5	K147|K148	RPN5	K226	2	2
intra-subunit	RPN5	K148	RPN5	K226	8	2
intra-subunit	RPN5	K148	RPN5	K226;K231	2	1
intra-subunit	RPN5	K18	RPN5	K56	8	2
intra-subunit	RPN5	K202;K205	RPN5	K209;K212	1	1
intra-subunit	RPN5	K205;K206;K209	RPN5	K231	6	2
intra-subunit	RPN5	K205;K206	RPN5	K212	3	2
intra-subunit	RPN5	K205;K206	RPN5	K231	2	1
intra-subunit	RPN5	K209	RPN5	K217	1	1
intra-subunit	RPN5	K291	RPN5	K301	27	2
intra-subunit	RPN5	K56	RPN5	K108	5	2
intra-subunit	RPN5	K56	RPN5	K129	4	2
intra-subunit	RPN5	K56	RPN5	K141	18	2
intra-subunit	RPN5	K56	RPN5	K147	2	2
intra-subunit	RPN5	K56	RPN5	K148	2	2
intra-subunit	RPN5	K56	RPN5	K212	5	2
intra-subunit	RPN5	K8;K11;K18	RPN5	K56	18	2
intra-subunit	RPN5	K8;K11	RPN5	K56	13	2
intra-subunit	RPN5	K84	RPN5	K129	13	2
intra-subunit	RPN5	K8	RPN5	K18	7	2
intra-subunit	RPN5	K8	RPN5	K56	16	2
intra-subunit	RPN5	K8	RPN5	K90	3	1
intra-subunit	RPN6	K126	RPN6	K134	48	2
intra-subunit	RPN6	K126	RPN6	K166;K167;K171	2	1
intra-subunit	RPN6	K126	RPN6	K167	12	2
intra-subunit	RPN6	K126	RPN6	K167|K171	1	1
intra-subunit	RPN6	K129	RPN6	K134	1	1
intra-subunit	RPN6	K129	RPN6	K166;K167	1	1
intra-subunit	RPN6	K129	RPN6	K166;K167;K171	1	1
intra-subunit	RPN6	K134	RPN6	K166;K167	11	2
intra-subunit	RPN6	K134	RPN6	K166;K167;K171	3	2
intra-subunit	RPN6	K134	RPN6	K167	64	2
intra-subunit	RPN6	K148;K149;K152	RPN6	K193	1	1
intra-subunit	RPN6	K148;K149	RPN6	K187	3	2
intra-subunit	RPN6	K148;K149	RPN6	K323	2	2
intra-subunit	RPN6	K149;K152	RPN6	K187	3	2
intra-subunit	RPN6	K149;K152	RPN6	K193	2	2
intra-subunit	RPN6	K149;K152	RPN6	K193;K195	1	1
intra-subunit	RPN6	K149	RPN6	K323	2	2
intra-subunit	RPN6	K152	RPN6	K187	2	2
intra-subunit	RPN6	K152	RPN6	K193	11	2
intra-subunit	RPN6	K152	RPN6	K193;K195	13	2
intra-subunit	RPN6	K166;K167|K171|K167	RPN6	K193;K195	1	1
intra-subunit	RPN6	K166;K167	RPN6	K193	2	1
intra-subunit	RPN6	K166;K167	RPN6	K193;K195	2	1
intra-subunit	RPN6	K187	RPN6	K263	41	2
intra-subunit	RPN6	K187	RPN6	K323	41	2
intra-subunit	RPN6	K263	RPN6	K323	68	2
intra-subunit	RPN6	K279	RPN6	K288	6	1
intra-subunit	RPN6	K285;K288	RPN6	K300	75	2
intra-subunit	RPN6	K288	RPN6	K300	110	2
intra-subunit	RPN6	K49	RPN6	K95	1	1
intra-subunit	RPN6	K71	RPN6	K148	2	2
intra-subunit	RPN6	K7	RPN6	K33	9	2
intra-subunit	RPN6	K7	RPN6	K33;K49	5	2
intra-subunit	RPN6	K7	RPN6	K49	28	2
intra-subunit	RPN6	K90	RPN6	K129	5	2
intra-subunit	RPN6	K90	RPN6	K171	1	1
intra-subunit	RPN6	K90	RPN6	K95	16	2
intra-subunit	RPN6	K90	RPN6	K98	2	1
intra-subunit	RPN6	K95	RPN6	K103	1	1
intra-subunit	RPN6	K95	RPN6	K140	1	1
intra-subunit	RPN7	K104;K105;K109	RPN7	K116	7	2
intra-subunit	RPN7	K104;K105	RPN7	K111	3	2
intra-subunit	RPN7	K104	RPN7	K109;K111;K116	19	2
intra-subunit	RPN7	K104	RPN7	K111	13	2
intra-subunit	RPN7	K104	RPN7	K111;K116	3	2
intra-subunit	RPN7	K105;K109	RPN7	K116	1	1
intra-subunit	RPN7	K109	RPN7	K116	9	2
intra-subunit	RPN7	K111	RPN7	K152	2	2
intra-subunit	RPN7	K111	RPN7	K152;K156	1	1
intra-subunit	RPN7	K111	RPN7	K152;K156;K160	4	2
intra-subunit	RPN7	K152;K156;K160	RPN7	K190	12	2
intra-subunit	RPN7	K152	RPN7	K190	11	2
intra-subunit	RPN7	K167	RPN7	K200	106	2
intra-subunit	RPN7	K188	RPN7	K211	1	1
intra-subunit	RPN7	K188	RPN7	K225	6	2
intra-subunit	RPN7	K200	RPN7	K211	33	2
intra-subunit	RPN7	K211	RPN7	K225	6	2
intra-subunit	RPN7	K225	RPN7	K336	9	2
intra-subunit	RPN7	K225	RPN7	K405	29	2
intra-subunit	RPN7	K375	RPN7	K405	55	2
intra-subunit	RPN7	K405	RPN7	K416	20	2
intra-subunit	RPN7	K44	RPN7	K55	76	2
intra-subunit	RPN7	K44	RPN7	K84	6	2
intra-subunit	RPN7	K55	RPN7	K104	3	1
intra-subunit	RPN7	K55	RPN7	K104;K105	10	2
intra-subunit	RPN7	K55	RPN7	K105	32	2
intra-subunit	RPN7	K55	RPN7	K105;K109	13	2
intra-subunit	RPN7	K7	RPN7	K116	3	2
intra-subunit	RPN8	K105	RPN8	K152	3	2
intra-subunit	RPN8	K195;K198	RPN8	K205	8	2
intra-subunit	RPN8	K195	RPN8	K203	5	2
intra-subunit	RPN8	K195	RPN8	K205	5	2
intra-subunit	RPN8	K198	RPN8	K205	12	2
intra-subunit	RPN8	K295	RPN8	K300	1	1
intra-subunit	RPN8	K300	RPN8	K324	5	2
intra-subunit	RPN8	K307;K309	RPN8	K324	4	2
intra-subunit	RPN8	K324	RPN8	K334;K336;K337	4	2
intra-subunit	RPN8	K98	RPN8	K203	3	2
intra-subunit	RPN8	K98	RPN8	K213	5	2
intra-subunit	RPN9	K103;K112;K113	RPN9	K145	2	1
intra-subunit	RPN9	K103;K112	RPN9	K145	3	2
intra-subunit	RPN9	K103	RPN9	K145	21	2
intra-subunit	RPN9	K112;K113	RPN9	K120	6	2
intra-subunit	RPN9	K112;K113	RPN9	K159;K160	5	1
intra-subunit	RPN9	K112;K113	RPN9	K160	5	2
intra-subunit	RPN9	K112	RPN9	K120	6	2
intra-subunit	RPN9	K112	RPN9	K160	5	2
intra-subunit	RPN9	K120	RPN9	K145	2	1
intra-subunit	RPN9	K120	RPN9	K159;K160	15	2
intra-subunit	RPN9	K120	RPN9	K160	17	2
intra-subunit	RPN9	K155	RPN9	K160	10	2
intra-subunit	RPN9	K303	RPN9	K315	3	2
intra-subunit	RPN9	K303	RPN9	K365	4	2
intra-subunit	RPN9	K379	RPN9	K383	15	2
intra-subunit	RPN9	K53	RPN9	K87	10	2
intra-subunit	RPN9	K53	RPN9	K87;K90	3	2
intra-subunit	RPN9	K72	RPN9	K112	26	2
intra-subunit	RPN9	K72	RPN9	K112;K113	22	2
intra-subunit	RPN9	K72	RPN9	K120	6	2
intra-subunit	RPN9	K87;K90	RPN9	K180	10	2
intra-subunit	RPN9	K87	RPN9	K180	18	2
intra-subunit	RPN9	K90;K97	RPN9	K140	7	2
intra-subunit	RPN9	K90;K97	RPN9	K145	2	2
intra-subunit	RPN9	K90	RPN9	K140	4	2
intra-subunit	RPN9	K90	RPN9	K140;K145	6	2
intra-subunit	RPN9	K90	RPN9	K180	48	2
intra-subunit	RPN9	K97	RPN9	K140	10	2
intra-subunit	RPN9	K97	RPN9	K145	8	2
intra-subunit	RPN9	MN-Term	RPN9	K112	42	2
intra-subunit	RPN9	MN-Term	RPN9	K112;K113	37	2
intra-subunit	RPN9	MN-Term	RPN9	K72	14	1
intra-subunit	RPT1	K11	RPT1	K456	1	1
intra-subunit	RPT1	K11	RPT1	K50	8	2
intra-subunit	RPT1	K150	RPT1	K282	7	2
intra-subunit	RPT1	K154	RPT1	K220	6	2
intra-subunit	RPT1	K154	RPT1	K282	8	2
intra-subunit	RPT1	K19|K20|K25	RPT1	K50	2	1
intra-subunit	RPT1	K19|K20	RPT1	K50	2	1
intra-subunit	RPT1	K19	RPT1	K441	1	1
intra-subunit	RPT1	K19	RPT1	K50	6	2
intra-subunit	RPT1	K20	RPT1	K441	5	2
intra-subunit	RPT1	K20	RPT1	K50	9	2
intra-subunit	RPT1	K215	RPT1	K394	4	2
intra-subunit	RPT1	K220	RPT1	K256	2	1
intra-subunit	RPT1	K220	RPT1	K374	4	2
intra-subunit	RPT1	K282	RPT1	K374	6	2
intra-subunit	RPT1	K282	RPT1	K394	3	1
intra-subunit	RPT1	K282	RPT1	K456	1	1
intra-subunit	RPT1	K374	RPT1	K394	3	2
intra-subunit	RPT1	K38	RPT1	K50	3	2
intra-subunit	RPT1	K38	RPT1	K50;K57	1	1
intra-subunit	RPT1	K394	RPT1	K436	5	2
intra-subunit	RPT1	K394	RPT1	K441	1	1
intra-subunit	RPT1	K436;K441;K445	RPT1	K455;K456	1	1
intra-subunit	RPT1	K436;K441	RPT1	K449	1	1
intra-subunit	RPT1	K436	RPT1	K445	2	1
intra-subunit	RPT1	K436	RPT1	K449	1	1
intra-subunit	RPT1	K441;K445	RPT1	K455;K456	3	1
intra-subunit	RPT1	K441;K445	RPT1	K456	6	2
intra-subunit	RPT1	K441	RPT1	K449	1	1
intra-subunit	RPT1	K445	RPT1	K455;K456	2	1
intra-subunit	RPT1	K449	RPT1	K456	8	2
intra-subunit	RPT1	K4	RPT1	K11	5	1
intra-subunit	RPT1	K9	RPT1	K19	1	1
intra-subunit	RPT2	K175	RPT2	K234	1	1
intra-subunit	RPT2	K234	RPT2	K360	6	2
intra-subunit	RPT2	K255	RPT2	K347	4	2
intra-subunit	RPT2	K290	RPT2	K347	17	2
intra-subunit	RPT2	K30	RPT2	K234	1	1
intra-subunit	RPT2	K30	RPT2	K255	5	2
intra-subunit	RPT2	K30	RPT2	K37	4	2
intra-subunit	RPT2	K30	RPT2	K37;K45	1	1
intra-subunit	RPT2	K30	RPT2	K45	4	2
intra-subunit	RPT2	K30	RPT2	K58	4	2
intra-subunit	RPT2	K330	RPT2	K347	2	2
intra-subunit	RPT2	K330	RPT2	K360	1	1
intra-subunit	RPT2	K330	RPT2	K425	1	1
intra-subunit	RPT2	K347	RPT2	K359;K360	2	2
intra-subunit	RPT2	K347	RPT2	K360	5	2
intra-subunit	RPT2	K358	RPT2	K360	2	1
intra-subunit	RPT2	K37;K45	RPT2	K58	2	2
intra-subunit	RPT2	K37	RPT2	K175	1	1
intra-subunit	RPT2	K37	RPT2	K234	6	2
intra-subunit	RPT2	K37	RPT2	K255	4	2
intra-subunit	RPT2	K37	RPT2	K58	9	2
intra-subunit	RPT2	K37	RPT2	K83	5	2
intra-subunit	RPT2	K417	RPT2	K425	28	2
intra-subunit	RPT2	K45	RPT2	K175	11	2
intra-subunit	RPT2	K45	RPT2	K58	6	2
intra-subunit	RPT2	K58	RPT2	K255	1	1
intra-subunit	RPT2	K58	RPT2	K368	1	1
intra-subunit	RPT2	K83|K87|K88	RPT2	K94	2	2
intra-subunit	RPT2	K83|K87	RPT2	K93	1	1
intra-subunit	RPT2	K83|K87	RPT2	K94	5	2
intra-subunit	RPT2	K83	RPT2	K88	1	1
intra-subunit	RPT2	K83	RPT2	K93	10	2
intra-subunit	RPT2	K83	RPT2	K94	2	1
intra-subunit	RPT2	K87|K88	RPT2	K94	2	2
intra-subunit	RPT2	K87	RPT2	K94	2	1
intra-subunit	RPT3	K132	RPT3	K245	1	1
intra-subunit	RPT3	K231	RPT3	K245	2	2
intra-subunit	RPT3	K231	RPT3	K337	1	1
intra-subunit	RPT3	K245	RPT3	K337	7	2
intra-subunit	RPT3	K280	RPT3	K337	2	2
intra-subunit	RPT3	K337	RPT3	K423	4	1
intra-subunit	RPT3	K69	RPT3	K76	1	1
intra-subunit	RPT3	K80	RPT3	K87	1	1
intra-subunit	RPT4	K116;K120	RPT4	K139;K141;K142	2	1
intra-subunit	RPT4	K120	RPT4	K139;K141;K142	13	2
intra-subunit	RPT4	K120	RPT4	K141;K142	5	2
intra-subunit	RPT4	K202	RPT4	K213	10	2
intra-subunit	RPT4	K202	RPT4	K216	2	1
intra-subunit	RPT4	K213	RPT4	K346	1	1
intra-subunit	RPT4	K346	RPT4	K427;K436	3	2
intra-subunit	RPT4	K346	RPT4	K436	7	2
intra-subunit	RPT4	K362;K367	RPT4	K370	5	2
intra-subunit	RPT4	K362	RPT4	K369;K370	2	1
intra-subunit	RPT4	K362	RPT4	K370	10	2
intra-subunit	RPT4	K362	RPT4	K421	2	2
intra-subunit	RPT4	K367	RPT4	K370	4	2
intra-subunit	RPT4	K381	RPT4	K427	9	2
intra-subunit	RPT4	K417	RPT4	K421	69	2
intra-subunit	RPT4	K421	RPT4	K436	3	2
intra-subunit	RPT4	K55;K61	RPT4	K63	2	1
intra-subunit	RPT4	K55	RPT4	K63	16	2
intra-subunit	RPT4	K63	RPT4	K75	13	2
intra-subunit	RPT4	K75	RPT4	K421	1	1
intra-subunit	RPT4	K75	RPT4	K86	5	2
intra-subunit	RPT5	K115;K120	RPT5	K141	8	2
intra-subunit	RPT5	K115	RPT5	K141	7	2
intra-subunit	RPT5	K120	RPT5	K168	14	2
intra-subunit	RPT5	K120	RPT5	K175	15	2
intra-subunit	RPT5	K120	RPT5	K261	21	2
intra-subunit	RPT5	K120	RPT5	K289	1	1
intra-subunit	RPT5	K120	RPT5	K295	19	2
intra-subunit	RPT5	K141	RPT5	K168	6	2
intra-subunit	RPT5	K141	RPT5	K175	1	1
intra-subunit	RPT5	K141	RPT5	K271	8	2
intra-subunit	RPT5	K141	RPT5	K295	1	1
intra-subunit	RPT5	K168	RPT5	K261	3	2
intra-subunit	RPT5	K168	RPT5	K273	8	2
intra-subunit	RPT5	K175	RPT5	K367	7	2
intra-subunit	RPT5	K206;K208	RPT5	K216	1	1
intra-subunit	RPT5	K206;K208	RPT5	K271	6	2
intra-subunit	RPT5	K206	RPT5	K216	2	2
intra-subunit	RPT5	K208	RPT5	K216	21	2
intra-subunit	RPT5	K208	RPT5	K271	2	2
intra-subunit	RPT5	K208	RPT5	K322	3	1
intra-subunit	RPT5	K216	RPT5	K295	2	1
intra-subunit	RPT5	K271	RPT5	K295	2	2
intra-subunit	RPT5	K289	RPT5	K295	21	2
intra-subunit	RPT5	K289	RPT5	K346	7	2
intra-subunit	RPT5	K295	RPT5	K322	10	2
intra-subunit	RPT5	K295	RPT5	K346	4	1
intra-subunit	RPT5	K295	RPT5	K428	2	2
intra-subunit	RPT5	K35	RPT5	K206	2	2
intra-subunit	RPT5	K35	RPT5	K295	2	1
intra-subunit	RPT5	K367	RPT5	K392	1	1
intra-subunit	RPT5	K61	RPT5	K66;K68	13	2
intra-subunit	RPT5	K61	RPT5	K66;K68;K70	39	2
intra-subunit	RPT6	K100	RPT6	K124	6	2
intra-subunit	RPT6	K108	RPT6	K129	28	2
intra-subunit	RPT6	K108	RPT6	K209	9	2
intra-subunit	RPT6	K108	RPT6	K286	35	2
intra-subunit	RPT6	K129	RPT6	K209	10	2
intra-subunit	RPT6	K155	RPT6	K313	111	2
intra-subunit	RPT6	K195	RPT6	K221	3	2
intra-subunit	RPT6	K209	RPT6	K221	10	2
intra-subunit	RPT6	K221	RPT6	K313	3	2
intra-subunit	RPT6	K221	RPT6	K334	1	1
intra-subunit	RPT6	K33	RPT6	K37	33	2
intra-subunit	RPT6	K349	RPT6	K392	43	2
intra-subunit	RPT6	K54	RPT6	K209	3	2
intra-subunit	RPT6	K54	RPT6	K59	3	2
intra-subunit	RPT6	K77|K82	RPT6	K93	1	1
intra-subunit	RPT6	K77	RPT6	K93	1	1
intra-subunit	RPT6	K82	RPT6	K100	6	2
intra-subunit	RPT6	K82	RPT6	K93;K100	1	1
intra-subunit	RPT6	K87	RPT6	K129	2	2
intra-subunit	SEM1	K13;K18;K19	SEM1	K26	1	1
intra-subunit	SEM1	K13;K18	SEM1	K20	1	1
intra-subunit	SEM1	K13|K18	SEM1	K20	1	1
intra-subunit	SEM1	K13	SEM1	K19;K20	3	2
intra-subunit	SEM1	K13	SEM1	K19;K20;K26	6	2
intra-subunit	SEM1	K13	SEM1	K19|K20	3	1
intra-subunit	SEM1	K13	SEM1	K20	7	2
intra-subunit	SEM1	K13	SEM1	K20;K26	1	1
intra-subunit	SEM1	K13	SEM1	K26;K19|K20	1	1
intra-subunit	SEM1	K18	SEM1	K20	5	2
intra-subunit	SEM1	K18	SEM1	K26	1	1
intra-subunit	SEM1	K20	SEM1	K20	1	1
intra-subunit	α1	K167	α1	K187	14	2
intra-subunit	α1	K167	α1	K188;K190	3	2
intra-subunit	α1	K167	α1	K190	11	2
intra-subunit	α1	K187	α1	K190	26	2
intra-subunit	α1	K33	α1	K174	1	1
intra-subunit	α1	K48	α1	K188;K190	1	1
intra-subunit	α1	K48	α1	K190	9	2
intra-subunit	α1	K48	α1	K230	4	2
intra-subunit	α1	K58	α1	K174	8	2
intra-subunit	α1	K98	α1	K232	1	1
intra-subunit	α2	K29	α2	K172	9	1
intra-subunit	α2	K49	α2	K237	3	2
intra-subunit	α2	K50	α2	K166	14	2
intra-subunit	α2	K88	α2	K91	30	2
intra-subunit	α2	K88	α2	K91;K98	20	2
intra-subunit	α3	K185	α3	K218	5	2
intra-subunit	α3	K199	α3	K246	31	2
intra-subunit	α3	K199	α3	K246;K247	1	1
intra-subunit	α3	K199	α3	K246|K247	2	2
intra-subunit	α3	K228|K231	α3	K241	1	1
intra-subunit	α3	K228	α3	K241	8	2
intra-subunit	α3	K231	α3	K241	1	1
intra-subunit	α3	K236	α3	K246	26	2
intra-subunit	α3	K236	α3	K246|K247	14	2
intra-subunit	α3	K236	α3	K247	36	2
intra-subunit	α3	K241	α3	K247	27	2
intra-subunit	α3	K68	α3	K228	7	2
intra-subunit	α3	K68	α3	K231	16	2
intra-subunit	α3	K68	α3	K231;K236	6	2
intra-subunit	α4	K169	α4	K177	4	2
intra-subunit	α4	K177	α4	K248	4	1
intra-subunit	α4	K177	α4	K248|K249	1	1
intra-subunit	α4	K177	α4	K250;K251	1	1
intra-subunit	α4	K28	α4	K169	8	2
intra-subunit	α4	K37	α4	K88	4	2
intra-subunit	α4	K39	α4	K182	11	2
intra-subunit	α5	K205	α5	K246	1	1
intra-subunit	α5	K211	α5	K241	1	1
intra-subunit	α5	K43	α5	K224	17	2
intra-subunit	α6	K50	α6	K61	3	1
intra-subunit	α7	K100	α7	K104	5	2
intra-subunit	α7	K167	α7	K208	3	2
intra-subunit	α7	K178	α7	K194;K198	1	1
intra-subunit	α7	K178	α7	K198	11	2
intra-subunit	α7	K29	α7	K167	1	1
intra-subunit	α7	K57	α7	K208	1	1
intra-subunit	α7	K57	α7	K66	3	2
intra-subunit	α7	K63	α7	K232	6	2
intra-subunit	α7	K66	α7	K208	6	2
intra-subunit	β2	K228	β2	K233	1	1
intra-subunit	β3	K39	β3	K192;K197	5	2
intra-subunit	β3	K39	β3	K197	22	2
intra-subunit	β3	K39	β3	K201	14	2
intra-subunit	β3	K70	β3	K77	4	2
intra-subunit	β4	K109;K110	β4	K109;K110	3	1
intra-subunit	β4	K109;K110	β4	K186	11	2
intra-subunit	β4	K109|K110	β4	K186	20	2
intra-subunit	β4	K109	β4	K182;K186	1	1
intra-subunit	β4	K109	β4	K186	43	2
intra-subunit	β4	K113	β4	K186	11	2
intra-subunit	β4	K19	β4	K170	6	2
intra-subunit	β4	K19	β4	K182	5	2
intra-subunit	β4	K19	β4	K29	10	2
intra-subunit	β4	K29	β4	K170	6	2
intra-subunit	β5	K182	β5	K198	3	1
intra-subunit	β6	K102	β6	K228	26	2
intra-subunit	β6	K186	β6	K189;K192	2	1
intra-subunit	β6	K85	β6	K119	7	2
intra-subunit	β6	K88	β6	K233	65	2
intra-subunit	ECM29	K1134	ECM29	K1141	3	2
intra-subunit	ECM29	K1253	ECM29	K1263	4	2
intra-subunit	ECM29	K1263	ECM29	K1314	3	1
intra-subunit	ECM29	K1358	ECM29	K1484	3	2
intra-subunit	ECM29	K1461	ECM29	K1468	6	2
intra-subunit	ECM29	K1566	ECM29	K1653	1	1
intra-subunit	ECM29	K1566	ECM29	K1697	1	1
intra-subunit	ECM29	K1646;K1649;K1652	ECM29	K1677	3	2
intra-subunit	ECM29	K1646;K1649	ECM29	K1677	7	2
intra-subunit	ECM29	K1646;K1649	ECM29	K1697	4	2
intra-subunit	ECM29	K1649	ECM29	K1653	1	1
intra-subunit	ECM29	K1649	ECM29	K1697	5	1
intra-subunit	ECM29	K1653	ECM29	K1697	8	2
intra-subunit	ECM29	K1653	ECM29	K1697;K1706	1	1
intra-subunit	ECM29	K1653	ECM29	K1720	5	2
intra-subunit	ECM29	K1697;K1706	ECM29	K1709	8	2
intra-subunit	ECM29	K1697;K1706	ECM29	K1709;K1717	2	2
intra-subunit	ECM29	K1697	ECM29	K1709	9	1
intra-subunit	ECM29	K1709	ECM29	K1720	3	2
intra-subunit	ECM29	K1744	ECM29	K1835	6	2
intra-subunit	ECM29	K233	ECM29	K236	6	2
intra-subunit	ECM29	K367	ECM29	K433	6	2
intra-subunit	ECM29	K61	ECM29	K108	1	1
intra-subunit	ECM29	K634	ECM29	K1134	5	2
intra-subunit	ECM29	K635	ECM29	K1134	10	2
intra-subunit	ECM29	K650	ECM29	K1104	3	2
intra-subunit	ECM29	K650	ECM29	K1113	29	2
intra-subunit	ECM29	K650	ECM29	K922	8	2
intra-subunit	ECM29	K9	ECM29	K16	3	2
intra-subunit	FAA4	K211	FAA4	K219	4	2
intra-subunit	MLP1	K146	MLP1	K153	1	1
intra-subunit	PHO88	K168	PHO88	K172	2	1
intra-subunit	UBP6	K238	UBP6	K253	2	2
intra-subunit	UBP6	K242;K253	UBP6	K283;K286	6	2
intra-subunit	UBP6	K242	UBP6	K283	8	2
intra-subunit	UBP6	K242	UBP6	K283;K286	1	1
intra-subunit	UBP6	K253	UBP6	K283;K286	11	2
intra-subunit	UBP6	K253	UBP6	K301	14	2
intra-subunit	UBP6	K308	UBP6	K413	8	2
intra-subunit	UBP6	K355	UBP6	K362;K365	2	1
intra-subunit	UBP6	K375	UBP6	K378	2	1
Two biological replicates were carried out for DSSO XL-MS.
count: the number of biological replicates in which the K-X linkages were identified.
sum: the number of cross-linked peptide spectrum matches from which the K-X linkages were derived.
