# Supplementary material for: Enabling Photoactivated Cross-Linking Mass Spectrometric Analysis of Protein Complexes by Novel MS-Cleavable Cross-Linkers
Source: Mol Cell Proteomics. 2021 Apr 27;20:100084. doi: 10.1016/j.mcpro.2021.100084 (PMC8214149; doi:10.1016/j.mcpro.2021.100084)
Supplement: Supplemental Table S3A–C [file mmc6.xlsx]

## Sheet: Table S3A
Supplementary Table 3A. Cross-link Distance Mapping onto the Four Structural Models of the Yeast 26S Proteasome (s1-s4)
Interaction Type	PPIs	Cross-links				Distance (Å)				SDASO			DSSO
		Subunit A	Position A	Subunit B	Position B	S1 (4CR2)	S2 (4CR3)	S3 (4CR4)	S4 (5MPC)	SDASO-L	SDASO-M	SDASO-S
inter-subunit	RPN1-RPN11	RPN1	K690	RPN11	K12								x
inter-subunit	RPN1-RPN3	RPN1	L122	RPN3	K216	82.283	93.273	94.131	90.66		x
inter-subunit	RPN1-RPN3	RPN1	M124	RPN3	K216	84.899	92.746	90.736	94.528		x
inter-subunit	RPN1-RPN3	RPN1	E727	RPN3	K256				109.961	x
inter-subunit	RPN1-RPN3	RPN1	K728	RPN3	L257				106.377	x
inter-subunit	RPN1-RPN7	RPN1	K22	RPN7	K111				42.908				x
inter-subunit	RPN1-RPN7	RPN1	K22	RPN7	K116				36.277				x
inter-subunit	RPN1-RPN7	RPN1	K22	RPN7	K152				39.413				x
inter-subunit	RPN1-RPN7	RPN1	K22	RPN7	K156				33.112				x
inter-subunit	RPN1-RPN7	RPN1	K27	RPN7	K156				38.468				x
inter-subunit	RPN1-RPN7	RPN1	K30	RPN7	K156				36.015				x
inter-subunit	RPN1-RPN7	RPN1	K31	RPN7	K156				39.389				x
inter-subunit	RPN1-RPN7	RPN1	K32	RPN7	K156				38.199				x
inter-subunit	RPN1-RPN8	RPN1	K72	RPN8	E6	125.286	117.751	126.804	105.806	x
inter-subunit	RPN1-RPN8	RPN1	E170	RPN8	K198	119.75	111.862	108.622	100.538	x
inter-subunit	RPN1-RPN9	RPN1	K131	RPN9	D375	119.379	113.902	109.562	125.246	x
inter-subunit	RPN1-RPN9	RPN1	E697	RPN9	K303					x
inter-subunit	RPN1-RPN9	RPN1	G698	RPN9	K303					x
inter-subunit	RPN1-RPN9	RPN1	E699	RPN9	K303					x
inter-subunit	RPN1-RPN9	RPN1	E700	RPN9	K303				138.837	x
inter-subunit	RPN1-RPN9	RPN1	S703	RPN9	K303				136.77	x
inter-subunit	RPN1-RPT2	RPN1	G762	RPT2	K88	15.752	21.267	26.986	29.648			x
inter-subunit	RPN1-RPT2	RPN1	H763	RPT2	K88	14.172	20.333	23.871	31.759			x
inter-subunit	RPN1-RPT2	RPN1	L764	RPT2	K88	15.291	19.656	21.807	32.019	x		x
inter-subunit	RPN1-RPT2	RPN1	M765	RPT2	K88	13.895	16.94	24.341	33.241	x		x
inter-subunit	RPN1-RPT2	RPN1	H766	RPT2	K88	10.176	15.086	23.892	35.881	x		x
inter-subunit	RPN1-RPT2	RPN1	Y767	RPT2	K88	10.466	15.309	20.145	37.178	x
inter-subunit	RPN1-RPT2	RPN1	G768	RPT2	K88	11.612	13.226	20.141	37.216	x
inter-subunit	RPN1-RPT2	RPN1	N769	RPT2	K88	13.995	14.821	18.296	39.225	x
inter-subunit	RPN1-RPT2	RPN1	E770	RPT2	K88	17.476	16.782	21.08	37.849	x
inter-subunit	RPN1-RPT2	RPN1	H771	RPT2	K88	19.335	19.983	20.331	40.327	x
inter-subunit	RPN1-RPT2	RPN1	I772	RPT2	K88	17.337	19.143	20.475	37.938	x
inter-subunit	RPN1-RPT2	RPN1	K791	RPT2	K37								x
inter-subunit	RPN1-RPT2	RPN1	Q833	RPT2	K37						x
inter-subunit	RPN1-RPT2	RPN1	L834	RPT2	K37						x
inter-subunit	RPN1-RPT2	RPN1	A835	RPT2	K37						x
inter-subunit	RPN1-RPT2	RPN1	S836	RPT2	K37						x
inter-subunit	RPN1-RPT2	RPN1	Y837	RPT2	K37					x	x
inter-subunit	RPN1-RPT2	RPN1	Y838	RPT2	K37					x	x
inter-subunit	RPN1-RPT2	RPN1	S839	RPT2	K37					x
inter-subunit	RPN1-RPT2	RPN1	K943	RPT2	K20								x
inter-subunit	RPN1-RPT2	RPN1	K943	RPT2	K30								x
inter-subunit	RPN1-RPT2	RPN1	K943	RPT2	K37								x
inter-subunit	RPN1-RPT2	RPN1	K943	RPT2	K45								x
inter-subunit	RPN1-RPT2	RPN1	K943	RPT2	Y50					x	x
inter-subunit	RPN1-RPT2	RPN1	K943	RPT2	T53				22.88	x	x
inter-subunit	RPN1-RPT2	RPN1	K943	RPT2	K58				22.669				x
inter-subunit	RPN1-RPT2	RPN1	K943	RPT2	K234				26.821				x
inter-subunit	RPN1-RPT2	RPN1	K943	RPT2	K255				58.212				x
inter-subunit	RPN1-RPT2	RPN1	K943	RPT2	K347				32.045				x
inter-subunit	RPN1-RPT2	RPN1	K943	RPT2	K359				25.398				x
inter-subunit	RPN1-RPT2	RPN1	K943	RPT2	K360				22.507				x
inter-subunit	RPN1-RPT2	RPN1	K943	RPT2	K425				45.301				x
inter-subunit	RPN1-RPT4	RPN1	K943	RPT4	K362				114.521				x
inter-subunit	RPN1-RPT4	RPN1	K943	RPT4	K421				100.453				x
inter-subunit	RPN1-RPT6	RPN1	K31	RPT6	K158				42.863				x
inter-subunit	RPN1-RPT6	RPN1	K31	RPT6	K161				43.507				x
inter-subunit	RPN1-RPT6	RPN1	K32	RPT6	K158				43.758				x
inter-subunit	RPN1-RPT6	RPN1	K32	RPT6	K161				44.205				x
inter-subunit	RPN1-RPT6	RPN1	K943	RPT6	K158				53.714				x
inter-subunit	RPN1-RPT6	RPN1	K943	RPT6	K209				55.225				x
inter-subunit	RPN1-RPT6	RPN1	K943	RPT6	K313				47.648				x
inter-subunit	RPN1-RPT6	RPN1	K943	RPT6	K334				77.386				x
inter-subunit	RPN1-RPT6	RPN1	K943	RPT6	K345				79.569				x
inter-subunit	RPN1-α4	RPN1	K943	α4	K248								x
inter-subunit	RPN1-α4	RPN1	K943	α4	K249								x
inter-subunit	RPN1-α4	RPN1	K943	α4	K250								x
inter-subunit	RPN10-RPN11	RPN10	K104	RPN11	K12								x
inter-subunit	RPN10-RPN11	RPN10	K104	RPN11	K96	12.958	18.097	17.678	16.788				x
inter-subunit	RPN10-RPN8	RPN10	K84	RPN8	K105	17.096	16.213	13.044	15.724				x
inter-subunit	RPN10-RPN8	RPN10	K99	RPN8	K28	17.629	20.699	22.948	20.162				x
inter-subunit	RPN10-RPN8	RPN10	K104	RPN8	K28	23.796	28.549	31.713	26.228				x
inter-subunit	RPN11-RPN5	RPN11	K12	RPN5	K404								x
inter-subunit	RPN11-RPN5	RPN11	K148	RPN5	K404	59.241	53.633	52.918	56.022				x
inter-subunit	RPN11-RPN5	RPN11	K150	RPN5	K398	77.823	72.497	73.801	78.439				x
inter-subunit	RPN11-RPN5	RPN11	K182	RPN5	K212	96.904	102.165	101.626	89.896				x
inter-subunit	RPN11-RPN5	RPN11	K182	RPN5	K398	113.318	105.756	106.957	91.612				x
inter-subunit	RPN11-RPN5	RPN11	K182	RPN5	K404	96.02	88.237	88.765	73.14				x
inter-subunit	RPN11-RPN5	RPN11	Y228	RPN5	K404				24.355	x
inter-subunit	RPN11-RPN5	RPN11	D229	RPN5	K404				20.952	x	x
inter-subunit	RPN11-RPN5	RPN11	Y230	RPN5	K404	40.782	37.327	34.009	20.193	x	x
inter-subunit	RPN11-RPN5	RPN11	E231	RPN5	K404	39.779	35.41	35.248	19.172	x	x
inter-subunit	RPN11-RPN5	RPN11	E232	RPN5	K404	40.113	36.007	35.132	22.832		x
inter-subunit	RPN11-RPN6	RPN11	K12	RPN6	K195								x
inter-subunit	RPN11-RPN6	RPN11	K182	RPN6	K195	110.689	100.244	105.038	87.771				x
inter-subunit	RPN11-RPN6	RPN11	K259	RPN6	F427	21.012	18.959	20.746	12.978	x
inter-subunit	RPN11-RPN6	RPN11	K259	RPN6	E428	22.912	19.604	22.205	11.337	x
inter-subunit	RPN11-RPN6	RPN11	K267	RPN6	K429	14.127	14.423	15.503	16.677				x
inter-subunit	RPN11-RPN7	RPN11	K12	RPN7	K211								x
inter-subunit	RPN11-RPN7	RPN11	K12	RPN7	K225								x
inter-subunit	RPN11-RPN7	RPN11	K242	RPN7	K225	42.75	46.868	45.025	31.858				x
inter-subunit	RPN11-RPN7	RPN11	K246	RPN7	K225	36.66	40.821	38.905	31.099				x
inter-subunit	RPN11-RPN7	RPN11	I247	RPN7	K225	34.196	38.34	36.458	33.116	x
inter-subunit	RPN11-RPN7	RPN11	A248	RPN7	K225	31.383	35.476	33.721	30.221	x
inter-subunit	RPN11-RPN7	RPN11	E249	RPN7	K225	31.12	35.522	34.085	28.45	x
inter-subunit	RPN11-RPN7	RPN11	Q250	RPN7	K225	32.081	36.524	34.785	31.784	x
inter-subunit	RPN11-RPN7	RPN11	Y251	RPN7	K225	29.115	33.473	31.595	32.133	x
inter-subunit	RPN11-RPN7	RPN11	K253	RPN7	K188	37.265	42.562	43.855	34.339				x
inter-subunit	RPN11-RPN7	RPN11	K253	RPN7	K200	34.855	37.572	39.556	26.975				x
inter-subunit	RPN11-RPN7	RPN11	K253	RPN7	K211	35.876	39.043	38.456	32.705				x
inter-subunit	RPN11-RPN7	RPN11	K253	RPN7	K225	28.217	32.7	31.864	30.704				x
inter-subunit	RPN11-RPN7	RPN11	I255	RPN7	K225	24.633	28.806	28.04	32.617	x
inter-subunit	RPN11-RPN7	RPN11	E256	RPN7	K225	24.274	28.812	28.639	30.288	x
inter-subunit	RPN11-RPN8	RPN11	K12	RPN8	K28								x
inter-subunit	RPN11-RPN8	RPN11	K205	RPN8	K28	21.588	21.187	21.31	20.461				x
inter-subunit	RPN11-RPN8	RPN11	K208	RPN8	P12	12.485	13.262	13.63	13.175		x
inter-subunit	RPN11-RPN8	RPN11	K208	RPN8	L13	13.303	13.655	14.176	13.804		x
inter-subunit	RPN11-RPN8	RPN11	K208	RPN8	V14	13.783	13.938	14.525	14.241		x
inter-subunit	RPN11-RPN8	RPN11	K208	RPN8	L15	10.495	10.524	11.331	11.026		x
inter-subunit	RPN11-RPN8	RPN11	K208	RPN8	L16	8.436	8.863	9.219	9.454		x
inter-subunit	RPN11-RPN8	RPN11	K208	RPN8	S17	11.292	11.511	11.677	12.318	x	x
inter-subunit	RPN11-RPN8	RPN11	K208	RPN8	A18	10.693	11.079	11.42	12	x	x
inter-subunit	RPN11-RPN8	RPN11	K208	RPN8	L19	7.101	7.504	7.732	9.112	x	x
inter-subunit	RPN11-RPN8	RPN11	K208	RPN8	D20	9.164	8.945	9.179	10.943	x	x
inter-subunit	RPN11-RPN8	RPN11	K208	RPN8	H21	12.038	12.256	12.25	14.193	x	x
inter-subunit	RPN11-RPN8	RPN11	K208	RPN8	Y22	11.178	11.53	10.85	13.243	x	x
inter-subunit	RPN11-RPN8	RPN11	K208	RPN8	E23	10.687	10.753	9.377	12.662	x	x
inter-subunit	RPN11-RPN8	RPN11	K208	RPN8	K28	15.959	15.877	16.019	15.291				x
inter-subunit	RPN11-RPN8	RPN11	K208	RPN8	K195	22.441	22.143	22.657	22.106				x
inter-subunit	RPN11-RPN8	RPN11	K208	RPN8	K203	29.04	29.762	28.51	25.169				x
inter-subunit	RPN11-RPN8	RPN11	K211	RPN8	K28	20.476	20.397	19.954	19.58				x
inter-subunit	RPN11-RPN8	RPN11	K211	RPN8	K195	18.988	18.274	18.837	18.01				x
inter-subunit	RPN11-RPN8	RPN11	K211	RPN8	K198	21.295	21.378	20.837	20.956				x
inter-subunit	RPN11-RPN8	RPN11	K211	RPN8	K203	27.413	27.526	26.415	22.204				x
inter-subunit	RPN11-RPN8	RPN11	N215	RPN8	K195	14.783	13.327	14.606	16.644	x
inter-subunit	RPN11-RPN8	RPN11	L216	RPN8	K195	16.637	15.674	16.26	13.159	x
inter-subunit	RPN11-RPN8	RPN11	H217	RPN8	K195	15.599	17.617	15.403	12.496	x
inter-subunit	RPN11-RPN8	RPN11	K218	RPN8	K28				26.715				x
inter-subunit	RPN11-RPN8	RPN11	K218	RPN8	K195				10.584				x
inter-subunit	RPN11-RPN8	RPN11	K218	RPN8	K198				11.958				x
inter-subunit	RPN11-RPN8	RPN11	K218	RPN8	K203				10.787				x
inter-subunit	RPN11-RPN8	RPN11	K226	RPN8	K7				21.552				x
inter-subunit	RPN11-RPN8	RPN11	E257	RPN8	K300	30.644	32.73	30.822		x	x	x
inter-subunit	RPN11-RPN8	RPN11	E258	RPN8	K300	28.288	30.564	28.163		x	x	x
inter-subunit	RPN11-RPN8	RPN11	K259	RPN8	K299	28.354	31.041	28.325					x
inter-subunit	RPN11-RPN8	RPN11	K259	RPN8	K300	28.997	31.475	28.943					x
inter-subunit	RPN11-RPN8	RPN11	E260	RPN8	K300	27.98	30.42	28.639		x	x	x
inter-subunit	RPN11-RPN8	RPN11	L261	RPN8	K300	24.673	27.175	25.236		x	x	x
inter-subunit	RPN11-RPN8	RPN11	T262	RPN8	K300	23.52	25.995	23.807		x	x	x
inter-subunit	RPN11-RPN8	RPN11	E263	RPN8	K300	24.547	27.206	25.153		x	x	x
inter-subunit	RPN11-RPN8	RPN11	E264	RPN8	K300	22.695	25.177	23.599		x	x
inter-subunit	RPN11-RPN8	RPN11	E265	RPN8	K300	19.25	21.77	20.013		x	x
inter-subunit	RPN11-RPN8	RPN11	L266	RPN8	K300	20.112	22.827	20.52		x
inter-subunit	RPN11-RPN8	RPN11	K267	RPN8	L291	17.313	19.325	18.734	32.338	x	x
inter-subunit	RPN11-RPN8	RPN11	K267	RPN8	I292	16.722	18.441	17.817	32.229	x	x
inter-subunit	RPN11-RPN8	RPN11	K267	RPN8	E293	14.104	16.737	14.776	31.62	x	x
inter-subunit	RPN11-RPN8	RPN11	K267	RPN8	N294	16.888	20.088	17.105	34.57	x	x
inter-subunit	RPN11-RPN8	RPN11	K267	RPN8	K299	21.885	24.713	22.657					x
inter-subunit	RPN11-RPN8	RPN11	K267	RPN8	K300	20.871	23.724	21.554				x	x
inter-subunit	RPN11-RPN8	RPN11	K267	RPN8	K307	31.102	32.68	31.208					x
inter-subunit	RPN11-RPN8	RPN11	K267	RPN8	K312								x
inter-subunit	RPN11-RPN8	RPN11	K267	RPN8	K324								x
inter-subunit	RPN11-RPN8	RPN11	K278	RPN8	V8	42.002	47.059	47.235	45.479	x
inter-subunit	RPN11-RPN8	RPN11	K278	RPN8	I10	40.559	44.845	44.892	43.087	x
inter-subunit	RPN11-RPN8	RPN11	K278	RPN8	A11	39.492	43.869	43.358	42.115	x
inter-subunit	RPN11-RPN8	RPN11	K278	RPN8	P12	38.928	41.987	42.219	40.953	x
inter-subunit	RPN11-RPN8	RPN11	K278	RPN8	L13	41.654	44.717	45.097	43.653	x
inter-subunit	RPN11-RPN8	RPN11	K278	RPN8	D289	12.094	11.911	11.373	34.494	x
inter-subunit	RPN11-RPN8	RPN11	K278	RPN8	D290	8.266	8.998	7.93	35.351	x
inter-subunit	RPN11-RPN8	RPN11	H279	RPN8	K7	39.458	44.436	45.528	42.972	x
inter-subunit	RPN11-RPN8	RPN11	S281	RPN8	K7	40.092	45.117	45.373	43.303	x
inter-subunit	RPN11-RPN8	RPN11	T283	RPN8	K7	35.931	41.06	41.038	38.61	x
inter-subunit	RPN11-RPN8	RPN11	I292	RPN8	K7	31.89	34.767	35.424	35.189	x
inter-subunit	RPN11-RPN8	RPN11	V295	RPN8	K7	31.493	33.973	33.831	34.046	x
inter-subunit	RPN11-RPN8	RPN11	L296	RPN8	K7	29.656	31.331	32.938	32.997	x
inter-subunit	RPN11-RPN9	RPN11	K267	RPN9	N117	85.077	88.314	91.983	94.356		x
inter-subunit	RPN11-RPN9	RPN11	K267	RPN9	G118	87.877	91.698	94.232	91.301		x
inter-subunit	RPN11-RPN9	RPN11	K267	RPN9	S119	88.247	92.749	95.297	89.27		x
inter-subunit	RPN11-RPT4	RPN11	K148	RPT4	K116	17.749	17.561	17.199	22.612				x
inter-subunit	RPN11-RPT4	RPN11	K267	RPT4	Q76	98.707	94.73	97.483	93.56	x
inter-subunit	RPN11-RPT4	RPN11	K267	RPT4	R77	97.174	92.711	95.296	91.561	x
inter-subunit	RPN11-RPT6	RPN11	K148	RPT6	K59	14.195	17.268	16.688	14.769				x
inter-subunit	RPN11-RPT6	RPN11	K150	RPT6	K59	15.107	15.387	14.664	18.634				x
inter-subunit	RPN11-RPT6	RPN11	K150	RPT6	E67	20.981	13.455	12.723	18.364	x	x
inter-subunit	RPN11-RPT6	RPN11	K182	RPT6	K59	36.331	33.829	36.922	21.275				x
inter-subunit	RPN11-RPT6	RPN11	K182	RPT6	K100	41.049	28.638	26.707	19.279				x
inter-subunit	RPN11-RPT6	RPN11	K267	RPT6	K54	29.759	25.416	26.889	18.487				x
inter-subunit	RPN11-RPT6	RPN11	K267	RPT6	K124	32.546	32.938	37.371	26.009				x
inter-subunit	RPN12-RPN3	RPN12	L129	RPN3	K368	18.165	17.396	18.644	18.834	x
inter-subunit	RPN12-RPN3	RPN12	D130	RPN3	K368	17.709	13.954	17.736	15.112	x
inter-subunit	RPN12-RPN3	RPN12	K134	RPN3	K366	17.063	16.667	16.954	17.362				x
inter-subunit	RPN12-RPN3	RPN12	K134	RPN3	K368	12.496	13.003	12.563	12.713				x
inter-subunit	RPN12-RPN3	RPN12	K134	RPN3	K373	14.338	15.241	13.554	13.561				x
inter-subunit	RPN12-RPN3	RPN12	K147	RPN3	K368	18.59	19.859	18.706	18.582				x
inter-subunit	RPN12-RPN3	RPN12	K240	RPN3	G430	18.19	17.557	16.094	19.573	x
inter-subunit	RPN12-RPN3	RPN12	K240	RPN3	V431	21.937	20.682	19.851	23.277	x
inter-subunit	RPN12-RPN3	RPN12	K240	RPN3	I432	21.641	19.042	19.613	23.69	x
inter-subunit	RPN12-RPN3	RPN12	K240	RPN3	E433	19.006	15.775	16.814	20.521	x
inter-subunit	RPN12-RPN3	RPN12	K240	RPN3	A434	20.321	15.809	17.447	20	x
inter-subunit	RPN12-RPN3	RPN12	K256	RPN3	K466	16.506	17.22	16.464	17.814				x
inter-subunit	RPN12-RPN3	RPN12	E261	RPN3	K466	12.708	15.254	13.221	14.485	x
inter-subunit	RPN12-RPN6	RPN12	I185	RPN6	K18	124.953	116.655	116.143	113.038	x
inter-subunit	RPN12-RPN6	RPN12	D187	RPN6	K18	123.686	117.193	116.688	114.001	x
inter-subunit	RPN12-RPN6	RPN12	E188	RPN6	K18	121.086	113.85	113.763	111.322	x
inter-subunit	RPN12-RPN6	RPN12	I189	RPN6	K18	119.372	112.132	111.532	108.407	x
inter-subunit	RPN12-RPN6	RPN12	A190	RPN6	K18	119.25	113.505	112.747	109.768	x
inter-subunit	RPN12-RPN6	RPN12	K191	RPN6	V26	123.66	117.695	116.711	113.791	x
inter-subunit	RPN12-RPN6	RPN12	K191	RPN6	Y27	121.469	116.353	114.633	111.055	x
inter-subunit	RPN12-RPN6	RPN12	N192	RPN6	K18	114.875	108.763	108.352	105.956	x
inter-subunit	RPN12-RPN6	RPN12	E194	RPN6	K18	114.115	109.144	108.721	105.865	x
inter-subunit	RPN12-RPN6	RPN12	L195	RPN6	K18	111.228	106.584	106.222	102.974	x
inter-subunit	RPN12-RPN6	RPN12	P227	RPN6	K18	117.398	115.189	112.954	114.522	x
inter-subunit	RPN12-RPN6	RPN12	I228	RPN6	K18	117.306	114.446	112.185	112.865	x
inter-subunit	RPN12-RPN6	RPN12	V229	RPN6	K18	115.513	113.564	110.734	111.832	x
inter-subunit	RPN12-RPN6	RPN12	N230	RPN6	K18	116.403	113.771	111.103	109.859	x
inter-subunit	RPN12-RPN6	RPN12	S231	RPN6	K18	115.863	111.502	108.808	109.45	x
inter-subunit	RPN12-RPN6	RPN12	K232	RPN6	V26	121.855	116.956	113.955	113.287	x
inter-subunit	RPN12-RPN6	RPN12	K232	RPN6	Y27	120.06	116.148	112.362	110.995	x
inter-subunit	RPN12-RPN6	RPN12	K232	RPN6	L28	121.62	116.418	112.598	111.604	x
inter-subunit	RPN12-RPN6	RPN12	V233	RPN6	K18	115.257	110.763	108.827	108.795	x
inter-subunit	RPN12-RPN6	RPN12	Y234	RPN6	K18	112.971	109.425	107.587	108.487	x
inter-subunit	RPN12-RPN8	RPN12	K240	RPN8	K263	22.637	27.795	25.841	42.171				x
inter-subunit	RPN12-RPN8	RPN12	K242	RPN8	K263	22.684	32.684	22.031	41.624				x
inter-subunit	RPN12-RPN9	RPN12	K242	RPN9	K383	22.539	35.493	23.28	27.169				x
inter-subunit	RPN12-RPN9	RPN12	D247	RPN9	K383	14.759	29.748	14.406	18.329	x
inter-subunit	RPN12-RPN9	RPN12	E248	RPN9	K383	14.499	26.458	11.492	17.792	x
inter-subunit	RPN12-RPN9	RPN12	M249	RPN9	K383	15.401	23.568	14.29	16.741	x
inter-subunit	RPN12-RPN9	RPN12	M250	RPN9	K383	12.515	21.447	17.362	14.008	x
inter-subunit	RPN12-RPN9	RPN12	H251	RPN9	K383	11.969	20.038	18.698	13.966	x
inter-subunit	RPN12-RPN9	RPN12	E252	RPN9	K383	9.044	16.379	15.84	12.824	x
inter-subunit	RPN12-RPN9	RPN12	E253	RPN9	K383	8.544	14.142	15.109	9.651	x
inter-subunit	RPN12-RPN9	RPN12	K256	RPN9	K379	13.074	15.425	13.774	16.561				x
inter-subunit	RPN12-RPN9	RPN12	K256	RPN9	K383	10.4	12.761	12.204	14.418				x
inter-subunit	RPN12-RPN9	RPN12	I259	RPN9	K383	11.759	11.249	9.98	12.354	x
inter-subunit	RPN12-RPN9	RPN12	I260	RPN9	K379	14.632	15.945	16.758	12.543		x
inter-subunit	RPN12-RPN9	RPN12	I260	RPN9	K382	13.061	15.388	16.286	12.142	x
inter-subunit	RPN12-RPN9	RPN12	I260	RPN9	K383	9.399	11.687	12.997	9.455	x	x	x
inter-subunit	RPN12-RPN9	RPN12	E261	RPN9	K379	15.608	13.606	15.986	13.353	x	x
inter-subunit	RPN12-RPN9	RPN12	E261	RPN9	K382	13.316	12.229	14.57	12.185	x	x
inter-subunit	RPN12-RPN9	RPN12	E261	RPN9	K383	9.665	8.676	11.617	8.838	x	x	x
inter-subunit	RPN12-RPT4	RPN12	P145	RPT4	K202	125.964	115.191	108.983	110.816	x
inter-subunit	RPN12-RPT4	RPN12	K147	RPT4	P200	120.34	111.558	105.268	108.056	x
inter-subunit	RPN12-RPT4	RPN12	K147	RPT4	L201	120.686	111.638	106.046	108.422	x
inter-subunit	RPN12-RPT4	RPN12	K147	RPT4	N203	120.714	110.414	103.78	105.427	x
inter-subunit	RPN12-RPT5	RPN12	K240	RPT5	E40				104.626	x
inter-subunit	RPN13-RPN2	RPN13	K9	RPN2	K911	37.369	35.22	36.873	36.279				x
inter-subunit	RPN13-RPN2	RPN13	K82	RPN2	K911	27.354	34.566	30.422	22.612				x
inter-subunit	RPN13-RPN2	RPN13	K104	RPN2	K384	31.937	32.826	33.609	18.759				x
inter-subunit	RPN13-RPN2	RPN13	P110	RPN2	K911	36.875	33.782	41.011	23.596	x
inter-subunit	RPN13-RPN2	RPN13	N112	RPN2	K911	39.103	39.522	41.785	19.39	x
inter-subunit	RPN13-RPN2	RPN13	K117	RPN2	K384	37.724	37.884	36.232	25.492				x
inter-subunit	RPN13-RPN2	RPN13	K117	RPN2	K911	39.19	41.989	34.047	20.188				x
inter-subunit	RPN13-RPN2	RPN13	K117	RPN2	E918	35.223	38.735	30.578	13.495	x
inter-subunit	RPN13-RPN2	RPN13	K119	RPN2	K911	44.673	45.308	40.738	23.405				x
inter-subunit	RPN2-RPN1	RPN2	K611	RPN1	K7				76.492				x
inter-subunit	RPN2-RPN1	RPN2	K794	RPN1	K627				24.116				x
inter-subunit	RPN2-RPN1	RPN2	K821	RPN1	K183				18.583				x
inter-subunit	RPN2-RPN1	RPN2	K828	RPN1	K183								x
inter-subunit	RPN2-RPN1	RPN2	K829	RPN1	K183								x
inter-subunit	RPN2-RPN1	RPN2	K830	RPN1	K183								x
inter-subunit	RPN2-RPN1	RPN2	K835	RPN1	K183								x
inter-subunit	RPN2-RPN1	RPN2	K843	RPN1	K183								x
inter-subunit	RPN2-RPN11	RPN2	K318	RPN11	K12								x
inter-subunit	RPN2-RPN11	RPN2	K364	RPN11	K12								x
inter-subunit	RPN2-RPN11	RPN2	K401	RPN11	K12								x
inter-subunit	RPN2-RPN11	RPN2	S505	RPN11	K208	20.126	20.336	19.129	19.181	x
inter-subunit	RPN2-RPN11	RPN2	Q506	RPN11	K208	16.599	17.015	15.416	15.627	x
inter-subunit	RPN2-RPN11	RPN2	E507	RPN11	K208	17.346	18.555	16.894	17.343	x
inter-subunit	RPN2-RPN11	RPN2	T508	RPN11	K208	19.225	20.277	18.816	18.86	x
inter-subunit	RPN2-RPN11	RPN2	K611	RPN11	K267	41.232	35.94	37.235	27.236				x
inter-subunit	RPN2-RPN11	RPN2	K689	RPN11	K182	16.164	14.933	17.852	19.435				x
inter-subunit	RPN2-RPN3	RPN2	G73	RPN3	K216	16.07	14.171	15.732	10.985	x
inter-subunit	RPN2-RPN3	RPN2	E74	RPN3	K216	18.63	16.914	18.109	14.222	x
inter-subunit	RPN2-RPN3	RPN2	Y75	RPN3	K216	18.618	16.19	17.344	14.88	x
inter-subunit	RPN2-RPN3	RPN2	K94	RPN3	K125				33.52				x
inter-subunit	RPN2-RPN3	RPN2	K94	RPN3	K216	15.763	14.12	14.627	19.85				x
inter-subunit	RPN2-RPN3	RPN2	K94	RPN3	K224	19.289	25.401	22.046	20.851				x
inter-subunit	RPN2-RPN3	RPN2	K611	RPN3	P482				23.91	x	x
inter-subunit	RPN2-RPN3	RPN2	K611	RPN3	E483				20.225	x	x
inter-subunit	RPN2-RPN3	RPN2	K611	RPN3	D484				19.559	x	x
inter-subunit	RPN2-RPN3	RPN2	K611	RPN3	K485				22.557				x
inter-subunit	RPN2-RPN3	RPN2	K611	RPN3	K486				21.797				x
inter-subunit	RPN2-RPN3	RPN2	K646	RPN3	K486				29.406				x
inter-subunit	RPN2-RPN6	RPN2	T537	RPN6	K18	140.839	147.982	147.393	148.433	x
inter-subunit	RPN2-RPN6	RPN2	K538	RPN6	Y27	143.378	149.818	148.996	149.612	x
inter-subunit	RPN2-RPN6	RPN2	K538	RPN6	L28	146.018	150.564	150.107	150.966	x
inter-subunit	RPN2-RPN6	RPN2	M539	RPN6	K18	141.196	148.884	147.816	149.237	x
inter-subunit	RPN2-RPN8	RPN2	S505	RPN8	K28	25.838	25.118	25.496	23.538	x
inter-subunit	RPN2-RPN8	RPN2	Q506	RPN8	K28	22.529	21.514	21.948	19.958	x
inter-subunit	RPN2-RPN8	RPN2	E507	RPN8	K28	20.774	20.654	20.676	18.768	x
inter-subunit	RPN2-RPN8	RPN2	T508	RPN8	K28	23.489	23.624	23.386	21.564	x
inter-subunit	RPN2-RPN8	RPN2	K611	RPN8	K300	27.586	24.809	27.669					x
inter-subunit	RPN2-RPN8	RPN2	K611	RPN8	K309								x
inter-subunit	RPN2-RPN8	RPN2	K611	RPN8	K312								x
inter-subunit	RPN2-RPN8	RPN2	K843	RPN8	K324								x
inter-subunit	RPN2-RPN8	RPN2	K847	RPN8	K324								x
inter-subunit	RPN2-RPN8	RPN2	K850	RPN8	K312								x
inter-subunit	RPN2-RPN8	RPN2	K858	RPN8	K312								x
inter-subunit	RPN2-RPN8	RPN2	K858	RPN8	K324								x
inter-subunit	RPN2-RPN8	RPN2	K864	RPN8	K324								x
inter-subunit	RPN2-RPT1	RPN2	K611	RPT1	K11								x
inter-subunit	RPN2-RPT1	RPN2	K794	RPT1	K66				28.829				x
inter-subunit	RPN2-RPT2	RPN2	E142	RPT2	K88	92.603	98.566	93.75	99.671	x
inter-subunit	RPN2-RPT2	RPN2	K316	RPT2	K94	28.159	28.284	24.442	24.798				x
inter-subunit	RPN2-RPT2	RPN2	K318	RPT2	K83	37.994	24.556	27.527	23.696				x
inter-subunit	RPN2-RPT2	RPN2	K318	RPT2	K87	32.665	25.603	24.152	23.166				x
inter-subunit	RPN2-RPT2	RPN2	K358	RPT2	E91	39.053	26.865	24.495	26.551	x
inter-subunit	RPN2-RPT2	RPN2	K680	RPT2	K94	26.986	34.059	30.427	32.272				x
inter-subunit	RPN2-RPT2	RPN2	K689	RPT2	K83	33.85	23.094	23.986	19.298				x
inter-subunit	RPN2-RPT2	RPN2	K689	RPT2	K87	27.423	22.833	20.549	22.807				x
inter-subunit	RPN2-RPT2	RPN2	K689	RPT2	K88	28.42	25.809	22.51	24.765				x
inter-subunit	RPN2-RPT2	RPN2	K689	RPT2	Q89	28.541	24.995	22.962	22.052	x	x
inter-subunit	RPN2-RPT2	RPN2	K689	RPT2	E90	24.892	21.319	19.274	19.346	x	x
inter-subunit	RPN2-RPT2	RPN2	K689	RPT2	E91	23.712	22.523	18.651	21.801	x	x
inter-subunit	RPN2-RPT2	RPN2	K689	RPT2	E92	26.028	25.105	21.653	22.374	x	x
inter-subunit	RPN2-RPT2	RPN2	K689	RPT2	K93	25.202	22.733	20.831	18.867		x		x
inter-subunit	RPN2-RPT2	RPN2	K689	RPT2	K94	21.535	19.989	17.39	17.755				x
inter-subunit	RPN2-RPT2	RPN2	K794	RPT2	K83				19.658				x
inter-subunit	RPN2-RPT2	RPN2	K794	RPT2	K87				26.594				x
inter-subunit	RPN2-RPT2	RPN2	K794	RPT2	E90				25.537	x
inter-subunit	RPN2-RPT2	RPN2	K794	RPT2	E91				29.044	x
inter-subunit	RPN2-RPT2	RPN2	K794	RPT2	K94				27.637				x
inter-subunit	RPN2-RPT2	RPN2	K835	RPT2	K58								x
inter-subunit	RPN2-RPT3	RPN2	K611	RPT3	K17								x
inter-subunit	RPN2-RPT3	RPN2	K850	RPT3	K17								x
inter-subunit	RPN2-RPT3	RPN2	K858	RPT3	K17								x
inter-subunit	RPN2-RPT3	RPN2	K886	RPT3	K17								x
inter-subunit	RPN2-RPT3	RPN2	K911	RPT3	K17								x
inter-subunit	RPN2-RPT5	RPN2	I186	RPT5	K35				127.163	x
inter-subunit	RPN2-RPT5	RPN2	N187	RPT5	K35				125.559	x
inter-subunit	RPN2-RPT5	RPN2	K316	RPT5	A380	106.734	111.564	119.106	110.17	x
inter-subunit	RPN2-RPT5	RPN2	K316	RPT5	T383	105.354	109.631	117.014	107.299	x
inter-subunit	RPN2-RPT5	RPN2	K316	RPT5	D384	106.297	110.421	117.036	106.969	x
inter-subunit	RPN2-RPT5	RPN2	K316	RPT5	E385	103.745	108.369	115.005	104.064	x
inter-subunit	RPN2-RPT6	RPN2	G73	RPT6	K33	18.52	18.793	17.304	20.843	x	x
inter-subunit	RPN2-RPT6	RPN2	E74	RPT6	K33	20.501	20.221	19.329	20.952	x	x
inter-subunit	RPN2-RPT6	RPN2	Y75	RPT6	K33	18.907	19.12	18.428	19.768	x	x
inter-subunit	RPN2-RPT6	RPN2	E76	RPT6	K33	20.806	20.749	19.76	19.917	x	x
inter-subunit	RPN2-RPT6	RPN2	S77	RPT6	K33	24.044	23.794	23.073	23.46	x	x
inter-subunit	RPN2-RPT6	RPN2	A78	RPT6	K33	23.636	24.129	23.881	24.528	x	x
inter-subunit	RPN2-RPT6	RPN2	V79	RPT6	K33	23.08	23.694	23.282	24.026	x	x
inter-subunit	RPN2-RPT6	RPN2	S95	RPT6	K20				11.148	x
inter-subunit	RPN2-RPT6	RPN2	F97	RPT6	K20				8.754	x
inter-subunit	RPN2-RPT6	RPN2	V98	RPT6	K20				9.634	x
inter-subunit	RPN2-RPT6	RPN2	E99	RPT6	K20				7.723	x
inter-subunit	RPN2-RPT6	RPN2	K104	RPT6	K33	16.674	17.432	16.062	18.651				x
inter-subunit	RPN2-RPT6	RPN2	K316	RPT6	K100	34.516	28.801	25.023	26.118				x
inter-subunit	RPN2-RPT6	RPN2	K569	RPT6	K37	17.176	17.12	19.569	16.485				x
inter-subunit	RPN2-RPT6	RPN2	V576	RPT6	K59	19.171	19.905	19.255	19.662		x
inter-subunit	RPN2-RPT6	RPN2	S577	RPT6	K59	20.417	20.784	19.489	21.064		x
inter-subunit	RPN2-RPT6	RPN2	D578	RPT6	K59	20.293	20.26	19.733	20.897		x
inter-subunit	RPN2-RPT6	RPN2	S579	RPT6	K59	16.945	16.746	17.051	17.671		x
inter-subunit	RPN2-RPT6	RPN2	N580	RPT6	K59	18.711	18.234	18.719	19.616		x
inter-subunit	RPN2-RPT6	RPN2	D581	RPT6	K59	17.336	16.936	17.251	18.44		x
inter-subunit	RPN2-RPT6	RPN2	D582	RPT6	K59	20.707	20.629	20.651	21.675		x
inter-subunit	RPN2-RPT6	RPN2	V583	RPT6	K59	22.159	21.85	22.365	23.087		x
inter-subunit	RPN2-RPT6	RPN2	R584	RPT6	K59	19.64	19.718	20.191	20.425		x
inter-subunit	RPN2-RPT6	RPN2	K611	RPT6	V41	15.538	15.015	17.522	15.782		x
inter-subunit	RPN2-RPT6	RPN2	K611	RPT6	R42	15.463	14.83	16.114	14.704		x
inter-subunit	RPN2-RPT6	RPN2	K611	RPT6	R43	16.796	16.037	17.081	16.184	x	x
inter-subunit	RPN2-RPT6	RPN2	K611	RPT6	L44	14.652	13.981	15.26	14.249	x	x	x
inter-subunit	RPN2-RPT6	RPN2	K611	RPT6	E45	11.28	10.582	11.941	10.92	x	x	x
inter-subunit	RPN2-RPT6	RPN2	K611	RPT6	A46	12.271	11.94	12.406	11.786	x	x	x
inter-subunit	RPN2-RPT6	RPN2	K611	RPT6	Q47	13.186	12.961	13.571	12.768		x	x
inter-subunit	RPN2-RPT6	RPN2	K611	RPT6	K59	14.539	15.756	15.006	15.736				x
inter-subunit	RPN2-RPT6	RPN2	K646	RPT6	K100	22.858	22.558	20.609	19.228				x
inter-subunit	RPN2-RPT6	RPN2	K680	RPT6	K100	25.704	26.385	23.645	24.87				x
inter-subunit	RPN2-RPT6	RPN2	K689	RPT6	K82	29.957	21.481	19.239	19.917				x
inter-subunit	RPN2-RPT6	RPN2	K689	RPT6	K100	25.019	16.241	12.934	14.65				x
inter-subunit	RPN2-RPT6	RPN2	K689	RPT6	K105	37.337	27.4	24.05	23.651				x
inter-subunit	RPN2-RPT6	RPN2	H690	RPT6	K82	28.197	21.174	17.822	18.083	x
inter-subunit	RPN2-RPT6	RPN2	K794	RPT6	K82				28.957				x
inter-subunit	RPN2-RPT6	RPN2	K794	RPT6	K100				25.057				x
inter-subunit	RPN2-RPT6	RPN2	K794	RPT6	K105				29.039				x
inter-subunit	RPN2-α6	RPN2	S205	α6	K102	190.18	188.433	192.383	186.42	x
inter-subunit	RPN2-α6	RPN2	I206	α6	K102	188.949	188.448	192.013	185.899	x
inter-subunit	RPN2-α6	RPN2	L207	α6	K102	187.46	187.105	190.943	184.903	x
inter-subunit	RPN3-RPN11	RPN3	N469	RPN11	K278	21.287	20.623	20.716	19.258	x
inter-subunit	RPN3-RPN11	RPN3	Q470	RPN11	K278	22.909	22.869	22.731	21.626	x
inter-subunit	RPN3-RPN11	RPN3	L471	RPN11	K278	20.161	20.521	20.312	19.394	x
inter-subunit	RPN3-RPN11	RPN3	H472	RPN11	K278	17.475	17.884	17.367	16.571	x
inter-subunit	RPN3-RPN11	RPN3	K485	RPN11	K267				28.017				x
inter-subunit	RPN3-RPN11	RPN3	K486	RPN11	K267				25.161				x
inter-subunit	RPN3-RPN6	RPN3	K43	RPN6	G295				111.822	x
inter-subunit	RPN3-RPN6	RPN3	K43	RPN6	I296				113.271	x
inter-subunit	RPN3-RPN6	RPN3	K43	RPN6	D297				114.093	x
inter-subunit	RPN3-RPN6	RPN3	K43	RPN6	A298				110.656	x
inter-subunit	RPN3-RPN6	RPN3	K43	RPN6	M299				108.685	x
inter-subunit	RPN3-RPN6	RPN3	D49	RPN6	K300				99.917	x
inter-subunit	RPN3-RPN6	RPN3	P50	RPN6	K300				103.039	x
inter-subunit	RPN3-RPN7	RPN3	K58	RPN7	K416				29.712				x
inter-subunit	RPN3-RPN7	RPN3	H261	RPN7	K416	23.684	12.633	17.113	17.008		x
inter-subunit	RPN3-RPN7	RPN3	T262	RPN7	K416	22.441	13.368	16.462	17.907		x
inter-subunit	RPN3-RPN7	RPN3	D263	RPN7	K416	22.882	16.916	18.334	17.605		x
inter-subunit	RPN3-RPN7	RPN3	S265	RPN7	K416	18.832	15.957	15.437	16.605		x
inter-subunit	RPN3-RPN7	RPN3	S266	RPN7	K416	15.391	13.343	12.186	13.358		x
inter-subunit	RPN3-RPN7	RPN3	S267	RPN7	K416	17.288	16.087	14.506	15.945		x
inter-subunit	RPN3-RPN7	RPN3	L268	RPN7	K416	19.767	16.883	16.475	18.172		x
inter-subunit	RPN3-RPN7	RPN3	E269	RPN7	K416	17.302	13.386	13.752	15.621		x
inter-subunit	RPN3-RPN7	RPN3	A270	RPN7	K416	15.978	13.285	13.105	15.164		x
inter-subunit	RPN3-RPN7	RPN3	T288	RPN7	K416	21.023	14.512	17.808	20.376	x
inter-subunit	RPN3-RPN7	RPN3	A289	RPN7	K416	20.196	14.642	17.598	20.518	x
inter-subunit	RPN3-RPN7	RPN3	N290	RPN7	K416	17.432	13.05	15.465	18.38	x
inter-subunit	RPN3-RPN7	RPN3	E291	RPN7	K416	15.424	9.648	12.687	15.569	x
inter-subunit	RPN3-RPN7	RPN3	Y292	RPN7	K416	15.957	10.387	12.905	15.819	x
inter-subunit	RPN3-RPN7	RPN3	I293	RPN7	K416	15.38	11.614	13.205	16.207	x
inter-subunit	RPN3-RPN7	RPN3	I294	RPN7	K416	11.794	8.825	10.236	13.093	x
inter-subunit	RPN3-RPN7	RPN3	K299	RPN7	K416	9.338	10.567	8.593	9.855				x
inter-subunit	RPN3-RPN7	RPN3	A300	RPN7	K416	12.606	14.002	11.834	12.586	x
inter-subunit	RPN3-RPN7	RPN3	P301	RPN7	K416	12.19	15.332	12.712	12.841	x	x
inter-subunit	RPN3-RPN7	RPN3	H302	RPN7	K416	13.476	17.434	16.201	13.723	x	x
inter-subunit	RPN3-RPN7	RPN3	N303	RPN7	K416	16.819	19.345	18.397	17.049	x
inter-subunit	RPN3-RPN7	RPN3	S304	RPN7	K416	19.088	18.961	20.328	20.611		x
inter-subunit	RPN3-RPN7	RPN3	M324	RPN7	K405	17.846	17.373	18.214	22.446	x
inter-subunit	RPN3-RPN7	RPN3	G325	RPN7	K405	15.736	17.606	19.166	22.468	x
inter-subunit	RPN3-RPN7	RPN3	D326	RPN7	K405	15.061	18.329	15.713	19.315	x
inter-subunit	RPN3-RPN7	RPN3	I327	RPN7	K405	14.716	18.449	17.296	20.097	x
inter-subunit	RPN3-RPN7	RPN3	K353	RPN7	K375	16.521	15.342	15.421	16.286				x
inter-subunit	RPN3-RPN7	RPN3	K353	RPN7	K405	19.872	22.873	22.971	26.052				x
inter-subunit	RPN3-RPN7	RPN3	K353	RPN7	K416	28.274	29.593	30.089	33.687				x
inter-subunit	RPN3-RPN7	RPN3	K358	RPN7	K375	27.056	26.527	26.164	27.983				x
inter-subunit	RPN3-RPN7	RPN3	K366	RPN7	S77	39.532	39.654	38.574		x
inter-subunit	RPN3-RPN7	RPN3	K366	RPN7	L79	39.575	43.884	42.625		x
inter-subunit	RPN3-RPN7	RPN3	K366	RPN7	E80	38.363	43.344	41.529		x
inter-subunit	RPN3-RPN7	RPN3	K366	RPN7	H81	36.063	39.735	37.805		x
inter-subunit	RPN3-RPN7	RPN3	K366	RPN7	D82	35.131	38.633	36.298		x
inter-subunit	RPN3-RPN7	RPN3	K389	RPN7	K405	24.036	24.902	25.52	28.567				x
inter-subunit	RPN3-RPN7	RPN3	K389	RPN7	K416	34.45	33.089	34.754	36.824				x
inter-subunit	RPN3-RPN7	RPN3	K400	RPN7	K346	14.071	14.029	14.562	15.523				x
inter-subunit	RPN3-RPN7	RPN3	K400	RPN7	K405	28.911	29.643	27.875	27.451				x
inter-subunit	RPN3-RPN7	RPN3	K401	RPN7	K346	16.39	16.637	16.908	17.203				x
inter-subunit	RPN3-RPN7	RPN3	K401	RPN7	G386	11.255	11.015	10.88	9.428		x
inter-subunit	RPN3-RPN7	RPN3	K401	RPN7	I387	10.099	9.885	9.924	10.03		x
inter-subunit	RPN3-RPN7	RPN3	K401	RPN7	V388	10.983	11.027	10.91	10.666	x	x
inter-subunit	RPN3-RPN7	RPN3	K401	RPN7	E389	11.766	11.406	11.723	11.286	x	x
inter-subunit	RPN3-RPN7	RPN3	K401	RPN7	T390	14.498	14.068	14.409	13.973	x	x
inter-subunit	RPN3-RPN7	RPN3	K401	RPN7	N391	15.601	14.639	15.243	14.929	x	x
inter-subunit	RPN3-RPN7	RPN3	K401	RPN7	R392	19.36	18.108	18.62	18.397	x	x
inter-subunit	RPN3-RPN7	RPN3	K401	RPN7	P393	20.947	20.528	20.855	20.912	x	x
inter-subunit	RPN3-RPN7	RPN3	K401	RPN7	D394	23.073	22.761	21.921	24.491	x
inter-subunit	RPN3-RPN7	RPN3	G430	RPN7	K375	20.437	19.896	21.732	21.784	x
inter-subunit	RPN3-RPN7	RPN3	G430	RPN7	K405	22.686	22.763	22.101	24.246	x
inter-subunit	RPN3-RPN7	RPN3	V431	RPN7	K375	17.762	17.665	18.844	19.63	x
inter-subunit	RPN3-RPN7	RPN3	V431	RPN7	K405	21.541	22.721	20.434	23.197	x	x
inter-subunit	RPN3-RPN7	RPN3	I432	RPN7	K375	17.459	16.929	17.465	17.94	x	x
inter-subunit	RPN3-RPN7	RPN3	I432	RPN7	K405	22.906	23.511	21.345	24.232	x	x	x
inter-subunit	RPN3-RPN7	RPN3	E433	RPN7	K375	19.525	18.851	19.635	18.719	x	x	x
inter-subunit	RPN3-RPN7	RPN3	E433	RPN7	K405	24.658	24.756	23.412	23.918	x	x	x
inter-subunit	RPN3-RPN7	RPN3	E433	RPN7	K416	39.387	37.647	36.302	35.896	x
inter-subunit	RPN3-RPN7	RPN3	A434	RPN7	K375	21.475	20.149	20.702	19.909	x	x
inter-subunit	RPN3-RPN7	RPN3	A434	RPN7	K405	27.956	27.781	26.402	26.998	x	x	x
inter-subunit	RPN3-RPN7	RPN3	G441	RPN7	K405	38.747	39.764	38.474	39.252		x
inter-subunit	RPN3-RPN7	RPN3	F442	RPN7	K405	35.521	36.882	35.067	35.593		x
inter-subunit	RPN3-RPN7	RPN3	I443	RPN7	K405	31.991	33.197	31.684	32.279	x	x
inter-subunit	RPN3-RPN7	RPN3	E444	RPN7	K405	30.48	31.379	29.473	29.71	x	x
inter-subunit	RPN3-RPN7	RPN3	T445	RPN7	K405	26.725	27.597	25.765	25.949	x	x
inter-subunit	RPN3-RPN7	RPN3	T446	RPN7	K405	23.614	24.869	22.52	24.695	x	x
inter-subunit	RPN3-RPN7	RPN3	E447	RPN7	K405	20.933	22.232	19.846	21.858	x	x
inter-subunit	RPN3-RPN7	RPN3	L448	RPN7	K405	18.278	18.896	17.244	19.288	x	x
inter-subunit	RPN3-RPN7	RPN3	L449	RPN7	K405	15.937	16.127	14.824	17.801		x
inter-subunit	RPN3-RPN7	RPN3	N450	RPN7	K405	15.216	15.471	13.815	15.581		x
inter-subunit	RPN3-RPN7	RPN3	I451	RPN7	K405	14.806	12.802	14.909	14.435		x
inter-subunit	RPN3-RPN7	RPN3	D453	RPN7	K405	14.653	14.013	17.169	17.319		x
inter-subunit	RPN3-RPN7	RPN3	S454	RPN7	K405	16.436	14.45	17.585	17.911		x
inter-subunit	RPN3-RPN7	RPN3	D462	RPN7	K405	15.933	14.926	13.721	15.549	x
inter-subunit	RPN3-RPN7	RPN3	E463	RPN7	K405	14.039	12.627	12.409	14.667	x
inter-subunit	RPN3-RPN7	RPN3	N469	RPN7	K416	16.348	15.109	15.169	15.701	x
inter-subunit	RPN3-RPN7	RPN3	Q470	RPN7	K416	14.116	12.494	13.341	13.926	x
inter-subunit	RPN3-RPN7	RPN3	L471	RPN7	K416	11.503	9.883	10.5	11.054	x
inter-subunit	RPN3-RPN7	RPN3	H472	RPN7	K416	14.729	13.087	13.674	14.019	x
inter-subunit	RPN3-RPN7	RPN3	D473	RPN7	K416	16.063	14.7	15.369	15.887	x
inter-subunit	RPN3-RPN7	RPN3	E474	RPN7	K416	13.16	12.212	12.734	13.069	x
inter-subunit	RPN3-RPN7	RPN3	Y475	RPN7	K416	14.159	11.828	12.974	12.875	x
inter-subunit	RPN3-RPN7	RPN3	L476	RPN7	K416	17.813	15.634	16.779	16.647	x
inter-subunit	RPN3-RPN7	RPN3	V477	RPN7	K416	17.53	16.419	17.038	17.636	x
inter-subunit	RPN3-RPN7	RPN3	S478	RPN7	K416	16.351	15.031	15.073	15.452	x
inter-subunit	RPN3-RPN7	RPN3	M479	RPN7	K416				16.517	x
inter-subunit	RPN3-RPN8	RPN3	K43	RPN8	K307								x
inter-subunit	RPN3-RPN8	RPN3	K43	RPN8	K309								x
inter-subunit	RPN3-RPN8	RPN3	K43	RPN8	K312								x
inter-subunit	RPN3-RPN8	RPN3	K43	RPN8	K324								x
inter-subunit	RPN3-RPN8	RPN3	K58	RPN8	K312								x
inter-subunit	RPN3-RPN8	RPN3	K58	RPN8	K324								x
inter-subunit	RPN3-RPN8	RPN3	S267	RPN8	K299	25.647	22.354	23.054		x
inter-subunit	RPN3-RPN8	RPN3	L268	RPN8	K299	27.893	23.587	24.848		x
inter-subunit	RPN3-RPN8	RPN3	E269	RPN8	K299	26.665	22.334	24.207		x
inter-subunit	RPN3-RPN8	RPN3	A270	RPN8	K299	27.585	24.211	25.584		x
inter-subunit	RPN3-RPN8	RPN3	K299	RPN8	K295	19.444	19.066	20.501	43.993				x
inter-subunit	RPN3-RPN8	RPN3	S454	RPN8	K263	16.591	14.921	12.184	23.988	x
inter-subunit	RPN3-RPN8	RPN3	E455	RPN8	K263	17.217	13.749	14.302	21.661	x
inter-subunit	RPN3-RPN8	RPN3	D456	RPN8	K263	20.918	16.37	17.778	19.892	x
inter-subunit	RPN3-RPN8	RPN3	Q458	RPN8	K263	19.021	14.575	17.468	16.013	x
inter-subunit	RPN3-RPN8	RPN3	Q459	RPN8	K263	22.256	17.97	19.959	16.479	x
inter-subunit	RPN3-RPN8	RPN3	K485	RPN8	K300								x
inter-subunit	RPN3-RPN8	RPN3	K485	RPN8	K307								x
inter-subunit	RPN3-RPN8	RPN3	K485	RPN8	K309								x
inter-subunit	RPN3-RPN8	RPN3	K486	RPN8	K295				21.14				x
inter-subunit	RPN3-RPN8	RPN3	K486	RPN8	K324								x
inter-subunit	RPN3-RPN9	RPN3	D462	RPN9	K383	19.507	18.963	19.225	19.658	x
inter-subunit	RPN3-RPT2	RPN3	E433	RPT2	K255	105.305	106.156	99.768	96.631	x
inter-subunit	RPN3-RPT4	RPN3	G355	RPT4	K427	129.563	124.025	123.653	123.36	x
inter-subunit	RPN3-RPT6	RPN3	K125	RPT6	E13				16.674	x
inter-subunit	RPN3-RPT6	RPN3	K125	RPT6	T14				19.216	x
inter-subunit	RPN3-RPT6	RPN3	K125	RPT6	K20				26.478				x
inter-subunit	RPN3-RPT6	RPN3	K224	RPT6	K20				11.274				x
inter-subunit	RPN3-RPT6	RPN3	K224	RPT6	K33	9.848	8.25	7.764	14.883				x
inter-subunit	RPN3-RPT6	RPN3	H225	RPT6	K33	11.112	9.585	8.647	13.671	x	x
inter-subunit	RPN3-RPT6	RPN3	D226	RPT6	K33	14.596	12.413	12.332	15.68	x	x
inter-subunit	RPN3-RPT6	RPN3	E228	RPT6	K33	17.633	17.349	16.151	20.223	x
inter-subunit	RPN3-RPT6	RPN3	L257	RPT6	K33	19.286	21.01	18.187	22.715	x
inter-subunit	RPN3-RPT6	RPN3	E258	RPT6	K33	17.779	19.332	16.46	20.2	x
inter-subunit	RPN3-RPT6	RPN3	F467	RPT6	K54	31.372	27.209	28.937	30.537	x
inter-subunit	RPN3-RPT6	RPN3	A468	RPT6	K54	28.084	23.386	25.524	27.204	x
inter-subunit	RPN3-RPT6	RPN3	N469	RPT6	K54	26.334	23.107	23.785	25.545	x	x
inter-subunit	RPN3-RPT6	RPN3	Q470	RPT6	K54	27.421	25.773	25.609	27.422	x	x
inter-subunit	RPN3-RPT6	RPN3	L471	RPT6	K54	26.016	24.728	24.686	26.185	x	x
inter-subunit	RPN3-RPT6	RPN3	H472	RPT6	K54	22.531	21.099	20.898	22.521	x	x
inter-subunit	RPN3-RPT6	RPN3	D473	RPT6	K54	22.739	21.704	21.135	23.123	x	x
inter-subunit	RPN3-RPT6	RPN3	E474	RPT6	K54	23.677	23.953	22.666	25.272	x	x
inter-subunit	RPN3-RPT6	RPN3	Y475	RPT6	K54	20.512	21.929	20.122	22.761	x	x
inter-subunit	RPN3-RPT6	RPN3	L476	RPT6	K54	18.239	18.949	17.201	20.279	x	x
inter-subunit	RPN3-RPT6	RPN3	K485	RPT6	R43				12.487		x
inter-subunit	RPN3-RPT6	RPN3	K485	RPT6	L44				16.045		x
inter-subunit	RPN3-RPT6	RPN3	K485	RPT6	E45				15.27		x
inter-subunit	RPN3-RPT6	RPN3	K485	RPT6	A46				14.221		x
inter-subunit	RPN3-RPT6	RPN3	K485	RPT6	Q47				17.498		x
inter-subunit	RPN3-RPT6	RPN3	K486	RPT6	Q47				17.482		x
inter-subunit	RPN5-RPN6	RPN5	K56	RPN6	K95	65.293	82.381	89.926	100.676				x
inter-subunit	RPN5-RPN6	RPN5	K231	RPN6	K279	16.109	20.785	27.903	29.564				x
inter-subunit	RPN5-RPN6	RPN5	K231	RPN6	K288	21.743	30.929	37.868	39.549				x
inter-subunit	RPN5-RPN6	RPN5	K231	RPN6	K300	18.464	25.332	31.198	32.519				x
inter-subunit	RPN5-RPN6	RPN5	K231	RPN6	A303	19.813	23.712	29.081	30.424	x
inter-subunit	RPN5-RPN6	RPN5	K231	RPN6	E304	16.947	21.288	26.894	27.414	x
inter-subunit	RPN7-RPN5	RPN7	K416	RPN5	S354	60.624	62.367	62.246	61.287			x
inter-subunit	RPN7-RPN5	RPN7	K416	RPN5	E355	60.387	62.273	62.014	60.63			x
inter-subunit	RPN7-RPN5	RPN7	K416	RPN5	Y356	62.603	63.992	63.86	61.753			x
inter-subunit	RPN7-RPN5	RPN7	K416	RPN5	Y357	61.386	62.343	62.052	60.588			x
inter-subunit	RPN7-RPN5	RPN7	K416	RPN5	S358	57.978	58.68	58.293	56.967			x
inter-subunit	RPN7-RPN6	RPN7	K7	RPN6	K126								x
inter-subunit	RPN7-RPN6	RPN7	K7	RPN6	K129								x
inter-subunit	RPN7-RPN6	RPN7	E199	RPN6	K300	56.816	62.895	64.521	61.858	x
inter-subunit	RPN7-RPN6	RPN7	K200	RPN6	G295	55.679	60.148	59.6	63.816	x
inter-subunit	RPN7-RPN6	RPN7	K200	RPN6	I296	54.695	61.84	60.684	65.387	x
inter-subunit	RPN7-RPN6	RPN7	K200	RPN6	D297	57.166	63.756	63.274	67.59	x
inter-subunit	RPN7-RPN6	RPN7	K200	RPN6	A298	55.457	60.585	60.604	64.606	x
inter-subunit	RPN7-RPN6	RPN7	K200	RPN6	M299	52.105	58.732	58.73	62.576	x
inter-subunit	RPN7-RPN6	RPN7	K200	RPN6	A301	55.675	62.18	62.636	66.596	x
inter-subunit	RPN7-RPN6	RPN7	K200	RPN6	V302	52.615	58.497	59.101	63.214	x
inter-subunit	RPN7-RPN6	RPN7	G201	RPN6	K300	51.11	60.482	59.174	64.055	x
inter-subunit	RPN7-RPN6	RPN7	K267	RPN6	L342	18.922	20.224	21.265	23.078		x
inter-subunit	RPN7-RPN6	RPN7	K267	RPN6	L343	19.019	19.228	20.962	22.303		x
inter-subunit	RPN7-RPN6	RPN7	K267	RPN6	E344	16.905	17.549	19.033	20.997		x
inter-subunit	RPN7-RPN6	RPN7	K267	RPN6	S345	18.934	20.529	21.768	24.176		x
inter-subunit	RPN7-RPN6	RPN7	K267	RPN6	N346	22.098	23.127	24.309	26.401		x
inter-subunit	RPN7-RPN6	RPN7	K267	RPN6	L347	21.168	21.823	23.036	24.546		x
inter-subunit	RPN7-RPN6	RPN7	K416	RPN6	D424	10.84	14.737	11.568	11.272		x
inter-subunit	RPN7-RPN6	RPN7	K416	RPN6	Q425	14.052	16.012	14.114	14.215		x
inter-subunit	RPN7-RPN6	RPN7	K416	RPN6	L426	13.194	12.687	12.416	12.77		x
inter-subunit	RPN7-RPN6	RPN7	K416	RPN6	F427	10.369	11.134	9.59	10.312		x
inter-subunit	RPN7-RPN6	RPN7	K416	RPN6	E428	13.119	14.539	12.855	13.407	x	x
inter-subunit	RPN7-RPN8	RPN7	K156	RPN8	K324								x
inter-subunit	RPN7-RPN8	RPN7	K396	RPN8	K263	22.85	20.492	20.978	21.744				x
inter-subunit	RPN7-RPN8	RPN7	K416	RPN8	K295	15.91	15.379	16.242	43.024				x
inter-subunit	RPN8-RPN5	RPN8	K98	RPN5	E436	11.3	14.275	10.999	12.341	x	x
inter-subunit	RPN8-RPN5	RPN8	K98	RPN5	E437	9.33	12.8	8.892	10.619	x	x
inter-subunit	RPN8-RPN5	RPN8	K98	RPN5	I438	7.685	10.146	6.866	8.35	x	x
inter-subunit	RPN8-RPN5	RPN8	K98	RPN5	M439	11.39	13.278	10.485	11.65	x
inter-subunit	RPN8-RPN5	RPN8	K98	RPN5	H440	12.882	15.49	12.046	13.701	x
inter-subunit	RPN8-RPN5	RPN8	K98	RPN5	G441	11.668	13.33	9.875		x
inter-subunit	RPN8-RPN5	RPN8	K203	RPN5	E436	10.164	10.929	9.947	16.476	x
inter-subunit	RPN8-RPN5	RPN8	K203	RPN5	E437	10.543	11.152	10.396	16.053	x
inter-subunit	RPN8-RPN5	RPN8	K228	RPN5	E421	11.926	7.7	14.637	11.616	x
inter-subunit	RPN8-RPN5	RPN8	K228	RPN5	L422	11.197	7.064	15.498	10.009	x
inter-subunit	RPN8-RPN5	RPN8	K228	RPN5	L423	13.127	10.593	16.379	11.989	x
inter-subunit	RPN8-RPN5	RPN8	K228	RPN5	E424	11.61	10.621	13.098	10.962	x
inter-subunit	RPN8-RPN5	RPN8	K263	RPN5	K404	24.165	20.501	19.797	40.431				x
inter-subunit	RPN8-RPN6	RPN8	K300	RPN6	L426	13.092	18.063	13.786		x
inter-subunit	RPN8-RPN6	RPN8	K300	RPN6	F427	13.269	18.379	14.259		x
inter-subunit	RPN8-RPN6	RPN8	K300	RPN6	E428	13.682	16.653	13.722		x
inter-subunit	RPN9-RPN5	RPN9	K112	RPN5	K56	75.026	80.821	76.769	88.574				x
inter-subunit	RPN9-RPN5	RPN9	K140	RPN5	K292	25.235	24.474	27.382	19.709				x
inter-subunit	RPN9-RPN5	RPN9	N141	RPN5	K292	22.003	20.905	24.395	15.981	x
inter-subunit	RPN9-RPN5	RPN9	D142	RPN5	K292	18.125	17.2	20.649	15.652	x
inter-subunit	RPN9-RPN5	RPN9	K145	RPN5	K292	18.486	16.649	21.975	17.202				x
inter-subunit	RPN9-RPN5	RPN9	A146	RPN5	K292	19.809	17.891	23.434	18.118	x
inter-subunit	RPN9-RPN5	RPN9	R147	RPN5	K292	17.983	15.794	22.283	16.378	x
inter-subunit	RPN9-RPN5	RPN9	D148	RPN5	K251	18.24	21.679	19.728	20.958	x
inter-subunit	RPN9-RPN5	RPN9	D148	RPN5	K292	19.4	17.244	23.548	18.486	x
inter-subunit	RPN9-RPN5	RPN9	L149	RPN5	K251	21.33	24.701	22.607	24.432	x
inter-subunit	RPN9-RPN5	RPN9	L149	RPN5	K292	22.775	20.738	26.861	21.59	x
inter-subunit	RPN9-RPN5	RPN9	L150	RPN5	K251	23.005	26.441	25.08	26.018	x
inter-subunit	RPN9-RPN5	RPN9	L150	RPN5	K292	22.461	20.724	27.133	21.658	x
inter-subunit	RPN9-RPN5	RPN9	D151	RPN5	K251	20.253	23.75	23.233	24.409	x
inter-subunit	RPN9-RPN5	RPN9	L153	RPN5	K291	25.833	22.671	30.529	25.663	x
inter-subunit	RPN9-RPN5	RPN9	E154	RPN5	K291	25.392	22.468	30.464	24.751	x
inter-subunit	RPN9-RPN5	RPN9	K155	RPN5	K291	27.247	24.259	32.04	26.085				x
inter-subunit	RPN9-RPN5	RPN9	K155	RPN5	K292	27.775	26.126	32.657	27.395				x
inter-subunit	RPN9-RPN5	RPN9	K182	RPN5	L293	15.519	16.875	16.555	15.247	x
inter-subunit	RPN9-RPN5	RPN9	K182	RPN5	E294	12.9	13.537	13.895	14.339	x
inter-subunit	RPN9-RPN5	RPN9	K182	RPN5	S295	15.787	15.565	17.143	17.893	x
inter-subunit	RPN9-RPN5	RPN9	K182	RPN5	Q296	18.007	18.474	18.709	18.849	x
inter-subunit	RPN9-RPN5	RPN9	K182	RPN5	E297	16.08	16.836	16.147	16.02	x
inter-subunit	RPN9-RPN5	RPN9	K182	RPN5	S298	15.705	15.353	16.011	16.334	x
inter-subunit	RPN9-RPN5	RPN9	K182	RPN5	L299	19.432	18.976	19.829	20.008	x
inter-subunit	RPN9-RPN5	RPN9	K226	RPN5	H282	18.737	24.232	23.162	23.794	x
inter-subunit	RPN9-RPN6	RPN9	K103	RPN6	K187	101.932	105.398	106.966	111.044				x
inter-subunit	RPN9-RPN8	RPN9	K112	RPN8	K112	20.277	20.801	22.401	24.451				x
inter-subunit	RPN9-RPN8	RPN9	K113	RPN8	K112	16.883	18.237	19.22	22.054				x
inter-subunit	RPN9-RPN8	RPN9	N117	RPN8	K300	95.146	100.867	101.905			x
inter-subunit	RPN9-RPN8	RPN9	G118	RPN8	K300	97.496	104.164	103.532			x
inter-subunit	RPN9-RPN8	RPN9	K120	RPN8	K105	23.628	25.802	22.395	21.298				x
inter-subunit	RPN9-RPN8	RPN9	K120	RPN8	K111	25.641	23.372	23.458	18.38				x
inter-subunit	RPN9-RPN8	RPN9	K120	RPN8	K112	25.939	24.059	23.396	15.895				x
inter-subunit	RPN9-RPN8	RPN9	E154	RPN8	K86	39.408	36.075	38.21	33.427	x
inter-subunit	RPN9-RPN8	RPN9	K155	RPN8	K82	41.998	41.605	41.779	36.687				x
inter-subunit	RPN9-RPN8	RPN9	K155	RPN8	K86	36.93	34.098	36.064	30.509				x
inter-subunit	RPN9-RPN8	RPN9	K159	RPN8	Q4				14.204	x
inter-subunit	RPN9-RPN8	RPN9	K159	RPN8	H5	27.088	20.737	21.734	16.967	x
inter-subunit	RPN9-RPN8	RPN9	K159	RPN8	E6	25.511	23.72	22.706	19.313	x	x
inter-subunit	RPN9-RPN8	RPN9	K159	RPN8	K82	36.222	35.823	35.789	30.403				x
inter-subunit	RPN9-RPN8	RPN9	K160	RPN8	K82	36.062	34.424	36.476	30.776				x
inter-subunit	RPN9-RPN8	RPN9	K160	RPN8	K111	17.519	18.593	19.023	13.432				x
inter-subunit	RPN9-RPN8	RPN9	K321	RPN8	K263	32.996	38.436	32.251	61.205				x
inter-subunit	RPN9-RPN8	RPN9	K365	RPN8	K205	16.865	14.377	15.068	15.87				x
inter-subunit	RPN9-RPN8	RPN9	K367	RPN8	K205	11.436	9.245	9.719	10.506				x
inter-subunit	RPN9-RPN8	RPN9	W373	RPN8	K198	12.872	11.418	11.192	13.331	x
inter-subunit	RPN9-RPN8	RPN9	W373	RPN8	K205	14.035	13.349	14.024	10.417	x
inter-subunit	RPN9-RPN8	RPN9	N374	RPN8	K198	9.783	8.529	8.711	10.689	x
inter-subunit	RPN9-RPN8	RPN9	N374	RPN8	K205	11.395	11.488	12.226	7.603	x
inter-subunit	RPN9-RPN8	RPN9	D375	RPN8	K198	12.127	11.229	11.907	12.062	x
inter-subunit	RPN9-RPN8	RPN9	D375	RPN8	K205	14.189	13.991	15.204	10.76	x
inter-subunit	RPN9-RPN8	RPN9	Q376	RPN8	K198	13.22	12.493	13.016	11.764	x
inter-subunit	RPN9-RPN8	RPN9	Q376	RPN8	K205	16.928	16.826	17.707	12.986	x
inter-subunit	RPN9-RPN8	RPN9	V377	RPN8	K198	9.961	9.471	10.122	7.966	x
inter-subunit	RPN9-RPN8	RPN9	V377	RPN8	K205	15.713	16.058	16.875	11.152	x	x
inter-subunit	RPN9-RPN8	RPN9	E378	RPN8	K198	9.337	9.287	10.384	7.98	x
inter-subunit	RPN9-RPN8	RPN9	E378	RPN8	K205	15.103	15.745	16.991	11.366	x	x
inter-subunit	RPN9-RPN8	RPN9	K379	RPN8	K198	12.82	13.112	14.122	10.961				x
inter-subunit	RPN9-RPN8	RPN9	K379	RPN8	K205	18.823	19.228	20.393	14.977				x
inter-subunit	RPN9-RPN8	RPN9	K382	RPN8	K195	12.432	13.006	14.1	11.436				x
inter-subunit	RPN9-RPN8	RPN9	K382	RPN8	K198	12.196	13.151	14.127	9.498				x
inter-subunit	RPN9-RPN8	RPN9	K382	RPN8	K205	19.971	20.818	22.043	17.143				x
inter-subunit	RPN9-RPN8	RPN9	K383	RPN8	K195	14.13	15.452	16.281	13.44				x
inter-subunit	RPN9-RPN8	RPN9	K383	RPN8	K198	14.926	16.355	17.126	12.266				x
inter-subunit	RPN9-RPN8	RPN9	K383	RPN8	K205	23.306	24.226	25.314	19.959				x
inter-subunit	RPN9-RPN8	RPN9	E385	RPN8	K195	11.799	13.382	13.833	9.977			x
inter-subunit	RPN9-RPN8	RPN9	E385	RPN8	K198	13.052	14.937	15.331	10.573		x
inter-subunit	RPT1-RPN1	RPT1	K4	RPN1	K943								x
inter-subunit	RPT1-RPN1	RPT1	K9	RPN1	K943								x
inter-subunit	RPT1-RPN1	RPT1	K11	RPN1	K31								x
inter-subunit	RPT1-RPN1	RPT1	K11	RPN1	K32								x
inter-subunit	RPT1-RPN1	RPT1	K11	RPN1	K44								x
inter-subunit	RPT1-RPN1	RPT1	K11	RPN1	K943								x
inter-subunit	RPT1-RPN1	RPT1	K19	RPN1	K32								x
inter-subunit	RPT1-RPN1	RPT1	K19	RPN1	K44								x
inter-subunit	RPT1-RPN1	RPT1	K19	RPN1	K87								x
inter-subunit	RPT1-RPN1	RPT1	K19	RPN1	K943								x
inter-subunit	RPT1-RPN1	RPT1	K20	RPN1	K31								x
inter-subunit	RPT1-RPN1	RPT1	K20	RPN1	K32								x
inter-subunit	RPT1-RPN1	RPT1	K20	RPN1	K44								x
inter-subunit	RPT1-RPN1	RPT1	K20	RPN1	K87								x
inter-subunit	RPT1-RPN1	RPT1	K20	RPN1	K943								x
inter-subunit	RPT1-RPN1	RPT1	K25	RPN1	K87								x
inter-subunit	RPT1-RPN1	RPT1	K25	RPN1	K943								x
inter-subunit	RPT1-RPN1	RPT1	K38	RPN1	K87								x
inter-subunit	RPT1-RPN1	RPT1	K48	RPN1	K171				22.205				x
inter-subunit	RPT1-RPN1	RPT1	K48	RPN1	K183				24.188				x
inter-subunit	RPT1-RPN1	RPT1	K50	RPN1	K22				39.891				x
inter-subunit	RPT1-RPN1	RPT1	K50	RPN1	K31				42.658				x
inter-subunit	RPT1-RPN1	RPT1	K50	RPN1	K32				43.221				x
inter-subunit	RPT1-RPN1	RPT1	K50	RPN1	D145	57.62	75.83	74.129	33.274	x
inter-subunit	RPT1-RPN1	RPT1	K50	RPN1	F146	54.338	72.171	72.885	30.793	x
inter-subunit	RPT1-RPN1	RPT1	K50	RPN1	E147	53.824	72.954	75.693	27.237	x
inter-subunit	RPT1-RPN1	RPT1	K50	RPN1	G148	50.768	73.727	75.62	26.807	x
inter-subunit	RPT1-RPN1	RPT1	K50	RPN1	W149	48.169	70.538	73.797	27.216	x
inter-subunit	RPT1-RPN1	RPT1	K50	RPN1	G150	47.522	69.916	73.38	24.472	x
inter-subunit	RPT1-RPN1	RPT1	K50	RPN1	H151	46.874	67.484	73.69	21.764	x
inter-subunit	RPT1-RPN1	RPT1	K50	RPN1	E152	45.559	64.234	72.376	23.852	x
inter-subunit	RPT1-RPN1	RPT1	K50	RPN1	Y153	48.108	65.986	73.349	24.239	x	x
inter-subunit	RPT1-RPN1	RPT1	K50	RPN1	I154	47.294	65.155	70.604	20.616	x	x
inter-subunit	RPT1-RPN1	RPT1	K50	RPN1	L157	46.511	62.311	69.04	21.856	x
inter-subunit	RPT1-RPN1	RPT1	K50	RPN1	G162	42.842	55.511	60.916	18.549	x
inter-subunit	RPT1-RPN1	RPT1	K50	RPN1	E163	40.022	53.91	58.383	22.183	x
inter-subunit	RPT1-RPN1	RPT1	K50	RPN1	V164	42.665	56.072	59.567	22.27	x
inter-subunit	RPT1-RPN1	RPT1	K220	RPN1	K943				61.436				x
inter-subunit	RPT1-RPN1	RPT1	K394	RPN1	K352	32.016	49.612	47.381	44.399				x
inter-subunit	RPT1-RPN1	RPT1	K394	RPN1	K359	21.234	38.263	37.258	33.67				x
inter-subunit	RPT1-RPN1	RPT1	K394	RPN1	K943				37.262				x
inter-subunit	RPT1-RPN1	RPT1	K436	RPN1	K344	29.293	47.947	43.311	37.408				x
inter-subunit	RPT1-RPN1	RPT1	K436	RPN1	K352	25.655	39.378	36.847	32.459				x
inter-subunit	RPT1-RPN1	RPT1	K436	RPN1	K359	16.575	29.234	27.909	22.711				x
inter-subunit	RPT1-RPN1	RPT1	K436	RPN1	K924	12.249	29.132	27.631	26.22				x
inter-subunit	RPT1-RPN1	RPT1	K436	RPN1	K943				23.439				x
inter-subunit	RPT1-RPN1	RPT1	K441	RPN1	K352	37.464	47.868	49.423	42.634				x
inter-subunit	RPT1-RPN1	RPT1	K441	RPN1	K924	23.119	34.511	37.243	30.665				x
inter-subunit	RPT1-RPN1	RPT1	K445	RPN1	K352	42.11	52.038	51.603	46.256				x
inter-subunit	RPT1-RPN1	RPT1	K445	RPN1	K924	25.737	38.825	40.201	29.328				x
inter-subunit	RPT1-RPN1	RPT1	K456	RPN1	K943				41.384				x
inter-subunit	RPT1-RPN11	RPT1	G92	RPN11	K127				19.852	x
inter-subunit	RPT1-RPN11	RPT1	E93	RPN11	K127				19.936	x
inter-subunit	RPT1-RPN11	RPT1	E94	RPN11	K127				22.555	x
inter-subunit	RPT1-RPN7	RPT1	K11	RPN7	K156								x
inter-subunit	RPT1-RPN8	RPT1	V422	RPN8	K28	133.485	122.906	119.365	118.6	x
inter-subunit	RPT1-RPN8	RPT1	A426	RPN8	K28	135.764	124.756	122.588	121.095	x
inter-subunit	RPT1-RPN8	RPT1	G427	RPN8	K28	134.184	122.886	121.659	119.488	x
inter-subunit	RPT1-RPN9	RPT1	D87	RPN9	K87				105.49	x
inter-subunit	RPT1-RPT2	RPT1	K11	RPT2	K37								x
inter-subunit	RPT1-RPT2	RPT1	K11	RPT2	K58								x
inter-subunit	RPT1-RPT2	RPT1	K19	RPT2	K58								x
inter-subunit	RPT1-RPT2	RPT1	K19	RPT2	K425								x
inter-subunit	RPT1-RPT2	RPT1	K20	RPT2	K58								x
inter-subunit	RPT1-RPT2	RPT1	K38	RPT2	K58								x
inter-subunit	RPT1-RPT2	RPT1	K48	RPT2	K66				14.568				x
inter-subunit	RPT1-RPT2	RPT1	L49	RPT2	K37							x
inter-subunit	RPT1-RPT2	RPT1	L49	RPT2	K45					x		x
inter-subunit	RPT1-RPT2	RPT1	L49	RPT2	K58				11.458	x	x	x
inter-subunit	RPT1-RPT2	RPT1	K50	RPT2	K45								x
inter-subunit	RPT1-RPT2	RPT1	K50	RPT2	K58				15.037	x			x
inter-subunit	RPT1-RPT2	RPT1	Q51	RPT2	K37							x
inter-subunit	RPT1-RPT2	RPT1	Q51	RPT2	K45					x		x
inter-subunit	RPT1-RPT2	RPT1	Q51	RPT2	K58				14.446	x	x	x
inter-subunit	RPT1-RPT2	RPT1	T52	RPT2	K37							x
inter-subunit	RPT1-RPT2	RPT1	T52	RPT2	K45					x		x
inter-subunit	RPT1-RPT2	RPT1	T52	RPT2	K58				12.374	x	x	x
inter-subunit	RPT1-RPT2	RPT1	E53	RPT2	K37							x
inter-subunit	RPT1-RPT2	RPT1	E53	RPT2	K45					x		x
inter-subunit	RPT1-RPT2	RPT1	E53	RPT2	K58				15.37	x	x	x
inter-subunit	RPT1-RPT2	RPT1	N54	RPT2	K45					x
inter-subunit	RPT1-RPT2	RPT1	N54	RPT2	K58				18.061	x	x	x
inter-subunit	RPT1-RPT2	RPT1	D55	RPT2	K45					x
inter-subunit	RPT1-RPT2	RPT1	D55	RPT2	K58				16.801	x	x	x
inter-subunit	RPT1-RPT2	RPT1	L56	RPT2	K58				16.764	x	x	x
inter-subunit	RPT1-RPT2	RPT1	K57	RPT2	K37								x
inter-subunit	RPT1-RPT2	RPT1	K57	RPT2	K45								x
inter-subunit	RPT1-RPT2	RPT1	K57	RPT2	K58				20.268	x			x
inter-subunit	RPT1-RPT2	RPT1	D58	RPT2	K37						x
inter-subunit	RPT1-RPT2	RPT1	D58	RPT2	K45						x
inter-subunit	RPT1-RPT2	RPT1	D58	RPT2	K58				21.794	x
inter-subunit	RPT1-RPT2	RPT1	I59	RPT2	K37						x
inter-subunit	RPT1-RPT2	RPT1	I59	RPT2	K45					x	x
inter-subunit	RPT1-RPT2	RPT1	I59	RPT2	K58				20.863	x
inter-subunit	RPT1-RPT2	RPT1	E60	RPT2	K37						x	x
inter-subunit	RPT1-RPT2	RPT1	E60	RPT2	K45					x	x	x
inter-subunit	RPT1-RPT2	RPT1	E60	RPT2	K58				22.779	x	x
inter-subunit	RPT1-RPT2	RPT1	A61	RPT2	K37						x
inter-subunit	RPT1-RPT2	RPT1	A61	RPT2	K45					x	x
inter-subunit	RPT1-RPT2	RPT1	A61	RPT2	K58				25.94	x	x
inter-subunit	RPT1-RPT2	RPT1	K64	RPT2	K45								x
inter-subunit	RPT1-RPT2	RPT1	K66	RPT2	K45								x
inter-subunit	RPT1-RPT2	RPT1	K70	RPT2	K37								x
inter-subunit	RPT1-RPT2	RPT1	K70	RPT2	K45								x
inter-subunit	RPT1-RPT2	RPT1	K70	RPT2	K88	21.369	25.998	32.36	11.815				x
inter-subunit	RPT1-RPT2	RPT1	K70	RPT2	K93	17.872	20.082	24.883	8.417				x
inter-subunit	RPT1-RPT2	RPT1	G92	RPT2	K152				11.321	x
inter-subunit	RPT1-RPT2	RPT1	E93	RPT2	K152				10.522	x
inter-subunit	RPT1-RPT2	RPT1	H95	RPT2	K152	23.011	18.703	19.273	10.042	x
inter-subunit	RPT1-RPT2	RPT1	P96	RPT2	K152	22.118	19.489	19.138	9.445	x
inter-subunit	RPT1-RPT2	RPT1	L97	RPT2	K152	21.063	18.491	18.04	12.662	x
inter-subunit	RPT1-RPT2	RPT1	Q98	RPT2	K152	22.584	20.565	20.233	13.507	x
inter-subunit	RPT1-RPT2	RPT1	R178	RPT2	K152	26.257	25.102	24.862	11.966	x
inter-subunit	RPT1-RPT2	RPT1	S179	RPT2	K152	26.913	26.571	27.306	14.393	x
inter-subunit	RPT1-RPT2	RPT1	K282	RPT2	K30								x
inter-subunit	RPT1-RPT2	RPT1	K282	RPT2	K37								x
inter-subunit	RPT1-RPT2	RPT1	K282	RPT2	K347	36.305	36.581	36.367	38.66				x
inter-subunit	RPT1-RPT2	RPT1	K394	RPT2	K58				52.699				x
inter-subunit	RPT1-RPT2	RPT1	K394	RPT2	K214	14.306	14.334	13.656	12.48				x
inter-subunit	RPT1-RPT2	RPT1	K394	RPT2	Y292	39.255	38.086	39.363	46.628	x
inter-subunit	RPT1-RPT2	RPT1	K394	RPT2	D293	38.544	40.647	42.081	47.819	x
inter-subunit	RPT1-RPT2	RPT1	K394	RPT2	S294	36.44	41.859	43.741	48.563	x
inter-subunit	RPT1-RPT2	RPT1	K394	RPT2	N295	39.755	45.563	46.999	52.348	x
inter-subunit	RPT1-RPT2	RPT1	K394	RPT2	S296	43.179	48.144	49.512	52.434	x
inter-subunit	RPT1-RPT2	RPT1	K394	RPT2	G297	46.8	47.711	49.501	50.921	x		x
inter-subunit	RPT1-RPT2	RPT1	K394	RPT2	G298	47.407	47.766	45.938	47.507			x
inter-subunit	RPT1-RPT2	RPT1	K394	RPT2	E299	46.704	44.393	45.581	47.073			x
inter-subunit	RPT1-RPT2	RPT1	K449	RPT2	K347	9.182	9.496	9.056	9.729				x
inter-subunit	RPT1-RPT2	RPT1	K455	RPT2	K290	13.394	15.087	16.621	20.437				x
inter-subunit	RPT1-RPT2	RPT1	K455	RPT2	K330	12.922	15.311	9.989	13.855				x
inter-subunit	RPT1-RPT2	RPT1	K455	RPT2	K347	11.692	13.756	10.636	13.204				x
inter-subunit	RPT1-RPT2	RPT1	K456	RPT2	K290	10.273	13.108	14.152	18.604				x
inter-subunit	RPT1-RPT2	RPT1	K456	RPT2	K330	11.518	13.745	10.582	10.856				x
inter-subunit	RPT1-RPT2	RPT1	K456	RPT2	K347	13.767	14.912	13.606	12.17				x
inter-subunit	RPT1-RPT4	RPT1	K374	RPT4	K436				52.224				x
inter-subunit	RPT1-RPT4	RPT1	K456	RPT4	F291	39.685	39.66	37.012	42.189	x
inter-subunit	RPT1-RPT4	RPT1	K456	RPT4	S292	37.196	37.14	38.775	39.91	x
inter-subunit	RPT1-RPT4	RPT1	K456	RPT4	E293	40.129	39.406	39.802	36.702	x
inter-subunit	RPT1-RPT4	RPT1	K456	RPT4	G294	39.816	38.63	37.037	38.353	x
inter-subunit	RPT1-RPT4	RPT1	K456	RPT4	T295	42.822	40.953	34.872	39.477	x
inter-subunit	RPT1-RPT4	RPT1	K456	RPT4	S296	41.432	41.04	31.988	41.244	x
inter-subunit	RPT1-RPT6	RPT1	K11	RPT6	K108								x
inter-subunit	RPT1-RPT6	RPT1	K11	RPT6	K334								x
inter-subunit	RPT1-RPT6	RPT1	K11	RPT6	K345								x
inter-subunit	RPT1-RPT6	RPT1	K11	RPT6	K392								x
inter-subunit	RPT1-RPT6	RPT1	K19	RPT6	K155								x
inter-subunit	RPT1-RPT6	RPT1	K19	RPT6	K158								x
inter-subunit	RPT1-RPT6	RPT1	K19	RPT6	K161								x
inter-subunit	RPT1-RPT6	RPT1	K19	RPT6	K313								x
inter-subunit	RPT1-RPT6	RPT1	K20	RPT6	K158								x
inter-subunit	RPT1-RPT6	RPT1	K20	RPT6	K161								x
inter-subunit	RPT1-RPT6	RPT1	K50	RPT6	K108	29.816	33.332	37.289	25.715				x
inter-subunit	RPT1-RPT6	RPT1	K50	RPT6	K209	47.377	54.582	61.231	28.756				x
inter-subunit	RPT1-RPT6	RPT1	K50	RPT6	K286	40.033	48.574	54.69	20.521				x
inter-subunit	RPT1-RPT6	RPT1	K57	RPT6	K108	33.382	34.142	36.733	14.652				x
inter-subunit	RPT1-RPT6	RPT1	K57	RPT6	K286	47.996	53.489	56.813	22.561				x
inter-subunit	RPT1-RPT6	RPT1	I59	RPT6	K108	31.845	33.186	33.526	15.489	x
inter-subunit	RPT1-RPT6	RPT1	E60	RPT6	K108	35.563	36.042	37.224	12.555	x
inter-subunit	RPT1-RPT6	RPT1	A61	RPT6	K108	34.957	34.22	37.077	10.028	x
inter-subunit	RPT1-RPT6	RPT1	I63	RPT6	K33	79.864	81.272	81.798	72.124			x
inter-subunit	RPT1-RPT6	RPT1	K64	RPT6	I34	79.869	81.03	80.96	66.3			x
inter-subunit	RPT1-RPT6	RPT1	K70	RPT6	K82	27.209	26.31	27.673	8.284				x
inter-subunit	RPT1-RPT6	RPT1	K70	RPT6	K105	36.389	37.9	36.554	13.138				x
inter-subunit	RPT1-RPT6	RPT1	K70	RPT6	K108	36.951	36.133	36.71	18.833				x
inter-subunit	RPT1-RPT6	RPT1	K220	RPT6	K221	44.393	44.559	48.224	55.231				x
inter-subunit	RPT1-RPT6	RPT1	K282	RPT6	K87	30.44	30.823	24.573	23.842				x
inter-subunit	RPT1-RPT6	RPT1	K374	RPT6	K221	38.106	38.905	39.96	48.028				x
inter-subunit	RPT1-RPT6	RPT1	K394	RPT6	V258	62.899	66.423	62.603	51.997			x
inter-subunit	RPT1-RPT6	RPT1	K394	RPT6	E259	62.417	63.669	60.729	50.042			x
inter-subunit	RPT1-RPT6	RPT1	K394	RPT6	E267	48.879	48.5	48.887	45.595			x
inter-subunit	RPT1-RPT6	RPT1	K394	RPT6	V268	50.569	50.66	51.635	47.697			x
inter-subunit	RPT1-RPT6	RPT1	K394	RPT6	E383	94.158	92.612	91.412	94.932	x
inter-subunit	RPT1-RPT6	RPT1	K394	RPT6	L384	94.276	92.701	91.449	94.961	x
inter-subunit	RPT1-RPT6	RPT1	K456	RPT6	K221	35.286	36.193	33.989	42.089				x
inter-subunit	RPT1-α4	RPT1	K19	α4	K53								x
inter-subunit	RPT1-α4	RPT1	K20	α4	K53								x
inter-subunit	RPT1-α4	RPT1	K441	α4	K177	21.32	22.79	22.779	27.706				x
inter-subunit	RPT1-α4	RPT1	K445	α4	K169	15.314	18.265	19.645	23.988				x
inter-subunit	RPT1-α4	RPT1	K445	α4	K177	21.127	22.984	22.941	27.829				x
inter-subunit	RPT1-α4	RPT1	K445	α4	K182	30.064	29.731	28.313	32.338				x
inter-subunit	RPT1-α4	RPT1	K455	α4	K169	20.802	21.233	23.726	27.417				x
inter-subunit	RPT1-α4	RPT1	K456	α4	K28	18.562	18.709	25.697	22.902				x
inter-subunit	RPT1-α4	RPT1	K456	α4	K169	23.328	21.939	27.301	25.833				x
inter-subunit	RPT1-α4	RPT1	K456	α4	K177	35.529	33.776	36.997	34.499				x
inter-subunit	RPT2-RPN11	RPT2	K88	RPN11	K12								x
inter-subunit	RPT2-RPN11	RPT2	K94	RPN11	K12								x
inter-subunit	RPT2-RPN6	RPT2	K58	RPN6	S121				106.814		x
inter-subunit	RPT2-RPN6	RPT2	K58	RPN6	I122				103.166		x
inter-subunit	RPT2-RPN6	RPT2	K58	RPN6	E123				103.447		x
inter-subunit	RPT2-RPN6	RPT2	K58	RPN6	F124				104.589		x
inter-subunit	RPT2-RPT4	RPT2	K255	RPT4	K120	42.853	42.901	28.701	30.525				x
inter-subunit	RPT2-RPT4	RPT2	K255	RPT4	K346	39.028	38.871	45.011	45.321				x
inter-subunit	RPT2-RPT6	RPT2	K30	RPT6	K87								x
inter-subunit	RPT2-RPT6	RPT2	K37	RPT6	K77								x
inter-subunit	RPT2-RPT6	RPT2	K37	RPT6	K82								x
inter-subunit	RPT2-RPT6	RPT2	K37	RPT6	K87								x
inter-subunit	RPT2-RPT6	RPT2	K37	RPT6	K93								x
inter-subunit	RPT2-RPT6	RPT2	K37	RPT6	K209								x
inter-subunit	RPT2-RPT6	RPT2	K37	RPT6	K286								x
inter-subunit	RPT2-RPT6	RPT2	K45	RPT6	K108								x
inter-subunit	RPT2-RPT6	RPT2	K45	RPT6	K286								x
inter-subunit	RPT2-RPT6	RPT2	K58	RPT6	K221				52.238				x
inter-subunit	RPT2-RPT6	RPT2	K58	RPT6	K286				30.146				x
inter-subunit	RPT2-RPT6	RPT2	E63	RPT6	K54				59.264		x
inter-subunit	RPT2-RPT6	RPT2	Q89	RPT6	K82	17.944	15.386	16.2	15.121	x
inter-subunit	RPT2-RPT6	RPT2	E90	RPT6	K82	16.953	14.186	13.55	15.659	x		x
inter-subunit	RPT2-RPT6	RPT2	E91	RPT6	K82	19.279	16.961	16.194	16.908	x
inter-subunit	RPT2-RPT6	RPT2	E92	RPT6	K82	18.01	16.025	16.675	13.927	x
inter-subunit	RPT2-RPT6	RPT2	K93	RPT6	K100	18.191	19.357	17.817	17.697				x
inter-subunit	RPT2-RPT6	RPT2	K94	RPT6	K82	15.486	13.589	12.808	14.091				x
inter-subunit	RPT2-RPT6	RPT2	K94	RPT6	K87	26.314	25.803	26.525	27.077				x
inter-subunit	RPT2-RPT6	RPT2	K94	RPT6	K93	24.121	23.775	24.915	25.194				x
inter-subunit	RPT2-RPT6	RPT2	K94	RPT6	K100	17.787	18.922	15.714	18.716				x
inter-subunit	RPT2-RPT6	RPT2	K152	RPT6	Y71	20.303	20.646	21.696	20.874	x
inter-subunit	RPT2-RPT6	RPT2	K152	RPT6	V72	22.831	22.799	24.34	22.373	x
inter-subunit	RPT2-RPT6	RPT2	K255	RPT6	K87	30.989	33.445	26.154	22.918				x
inter-subunit	RPT2-RPT6	RPT2	K255	RPT6	K93	32.26	34.577	26.76	24.351				x
inter-subunit	RPT2-RPT6	RPT2	K255	RPT6	K108	36.258	38.044	35.185	31.395				x
inter-subunit	RPT2-RPT6	RPT2	K255	RPT6	K313	31.233	30.702	35.025	36.392				x
inter-subunit	RPT2-RPT6	RPT2	K290	RPT6	K87	46.158	45.709	38.142	34.006				x
inter-subunit	RPT2-RPT6	RPT2	K330	RPT6	K221	30.3	30.722	26.103	32.624				x
inter-subunit	RPT2-RPT6	RPT2	K425	RPT6	K155	24.694	24.869	20.142	19.198				x
inter-subunit	RPT2-RPT6	RPT2	K427	RPT6	K313	15.581	17.961	10.661	10.069				x
inter-subunit	RPT3-RPN1	RPT3	K87	RPN1	S757	71.309	68.224	69.98	71.181		x
inter-subunit	RPT3-RPN1	RPT3	K87	RPN1	L758	67.867	66.042	70.418	71.789		x
inter-subunit	RPT3-RPN1	RPT3	K337	RPN1	K943				81.292				x
inter-subunit	RPT3-RPN1	RPT3	K423	RPN1	K943				95.265				x
inter-subunit	RPT3-RPN11	RPT3	K76	RPN11	K278	18.612	16.36	18.434	16.052				x
inter-subunit	RPT3-RPN11	RPT3	Q83	RPN11	K150	13.221	15.439	15.564	19.86		x
inter-subunit	RPT3-RPN11	RPT3	E84	RPN11	K148	9.291	14.715	14.309	12.436		x
inter-subunit	RPT3-RPN11	RPT3	E84	RPN11	K150	10.817	13.583	13.947	17.448		x
inter-subunit	RPT3-RPN11	RPT3	E85	RPN11	K148	6.656	11.887	11.393	9.63		x
inter-subunit	RPT3-RPN11	RPT3	E85	RPN11	K150	8.247	10.145	10.401	14.898		x
inter-subunit	RPT3-RPN11	RPT3	V86	RPN11	K148	8.534	11.326	11.232	12.193		x
inter-subunit	RPT3-RPN11	RPT3	V86	RPN11	K150	11.459	11.053	11.43	17.71		x
inter-subunit	RPT3-RPN11	RPT3	K87	RPN11	K148	8.392	11.582	11.348	13.235				x
inter-subunit	RPT3-RPN11	RPT3	K132	RPN11	K246	35.674	33.655	34.777	23.724				x
inter-subunit	RPT3-RPN11	RPT3	K132	RPN11	K253	26.586	23.864	25.533	23.759				x
inter-subunit	RPT3-RPN11	RPT3	K132	RPN11	K267	18.811	16.469	19.273	18.531				x
inter-subunit	RPT3-RPN11	RPT3	K231	RPN11	K242	36.132	39.659	33.881	24.276				x
inter-subunit	RPT3-RPN11	RPT3	K231	RPN11	K246	32.029	33.726	28.397	23.831				x
inter-subunit	RPT3-RPN3	RPT3	K17	RPN3	K43								x
inter-subunit	RPT3-RPN3	RPT3	K76	RPN3	F467	28.011	22.518	25.136	26.06	x	x
inter-subunit	RPT3-RPN3	RPT3	K76	RPN3	A468	24.97	18.929	22.36	23.237	x	x
inter-subunit	RPT3-RPN3	RPT3	K76	RPN3	N469	22.404	17.92	19.626	20.714	x	x
inter-subunit	RPT3-RPN3	RPT3	K76	RPN3	Q470	24.154	21.252	21.875	23.016	x	x
inter-subunit	RPT3-RPN3	RPT3	K76	RPN3	L471	24.002	21.597	22.463	23.133	x	x
inter-subunit	RPT3-RPN3	RPT3	K76	RPN3	H472	20.214	18.053	18.671	19.417	x	x
inter-subunit	RPT3-RPN3	RPT3	K76	RPN3	D473	19.909	18.399	18.205	19.397	x	x
inter-subunit	RPT3-RPN3	RPT3	K76	RPN3	E474	22.287	21.765	21.179	22.613	x	x
inter-subunit	RPT3-RPN3	RPT3	K76	RPN3	Y475	20.036	21.003	20.043	21.358	x	x
inter-subunit	RPT3-RPN3	RPT3	K76	RPN3	L476	16.965	18.079	16.735	18.568	x	x
inter-subunit	RPT3-RPN3	RPT3	K76	RPN3	V477	19.384	20.694	18.971	20.841	x
inter-subunit	RPT3-RPN3	RPT3	K76	RPN3	S478	20.731	23.023	21.536	23.534	x
inter-subunit	RPT3-RPN3	RPT3	K76	RPN3	M479				21.878	x
inter-subunit	RPT3-RPN3	RPT3	K80	RPN3	L471	27.184	26.064	26.036	27.589	x
inter-subunit	RPT3-RPN3	RPT3	K80	RPN3	H472	23.323	22.736	22.201	23.962	x
inter-subunit	RPT3-RPN3	RPT3	K80	RPN3	D473	23.968	23.854	22.735	24.694	x
inter-subunit	RPT3-RPN3	RPT3	K80	RPN3	E474	26.28	27.126	25.614	27.893	x
inter-subunit	RPT3-RPN3	RPT3	K80	RPN3	Y475	23.506	25.913	23.857	26.359	x
inter-subunit	RPT3-RPN3	RPT3	K80	RPN3	L476	21.139	23.409	21.09	24.074	x
inter-subunit	RPT3-RPN3	RPT3	K80	RPN3	V477	24.105	26.461	24.016	26.801	x
inter-subunit	RPT3-RPN3	RPT3	K87	RPN3	K224	53.673	48.518	51.589	59.533				x
inter-subunit	RPT3-RPN6	RPT3	K231	RPN6	K195	36.125	22.934	29.612	29.172				x
inter-subunit	RPT3-RPN8	RPT3	K17	RPN8	K324								x
inter-subunit	RPT3-RPT1	RPT3	K245	RPT1	K154	22.294	25.716	30.924	38.547				x
inter-subunit	RPT3-RPT1	RPT3	K280	RPT1	K456	42.003	42.197	35.424	36.193				x
inter-subunit	RPT3-RPT1	RPT3	K337	RPT1	K154	52.84	55.945	60.842	68.449				x
inter-subunit	RPT3-RPT1	RPT3	K337	RPT1	K282	37.942	36.667	57.92	55.165				x
inter-subunit	RPT3-RPT2	RPT3	K231	RPT2	K255	50.194	49.771	45.377	44.744				x
inter-subunit	RPT3-RPT2	RPT3	K245	RPT2	K37								x
inter-subunit	RPT3-RPT2	RPT3	K245	RPT2	K255	24.58	24.62	11.229	15.101				x
inter-subunit	RPT3-RPT2	RPT3	K337	RPT2	K255	32.333	32.081	41.311	42.717				x
inter-subunit	RPT3-RPT4	RPT3	K87	RPT4	E111	23.574	22.161	22.806	21.92	x
inter-subunit	RPT3-RPT4	RPT3	K87	RPT4	S113	19.921	18.438	18.945	17.678	x	x	x
inter-subunit	RPT3-RPT4	RPT3	K87	RPT4	E114	21.886	18.55	19.546	18.301	x	x	x
inter-subunit	RPT3-RPT4	RPT3	K87	RPT4	E115	19.176	14.828	16.656	14.889	x	x	x
inter-subunit	RPT3-RPT4	RPT3	K87	RPT4	K116	17.851	15.432	16.172	14.745	x			x
inter-subunit	RPT3-RPT4	RPT3	K87	RPT4	Y117	20.237	18.713	19.237	18.203	x
inter-subunit	RPT3-RPT4	RPT3	K224	RPT4	K213	20.063	19.812	18.554	18.461				x
inter-subunit	RPT3-RPT4	RPT3	K231	RPT4	K202	39.578	38.711	36.537	38.022				x
inter-subunit	RPT3-RPT4	RPT3	K231	RPT4	K213	28.198	27.703	26.384	27.397				x
inter-subunit	RPT3-RPT4	RPT3	K245	RPT4	K120	18.434	18.335	22.579	25.521				x
inter-subunit	RPT3-RPT4	RPT3	K245	RPT4	K139	33.276	33.836	33.533	37.715				x
inter-subunit	RPT3-RPT4	RPT3	K245	RPT4	K141	29.948	29.112	27.714	31.634				x
inter-subunit	RPT3-RPT4	RPT3	K245	RPT4	K202	44.095	42.898	42.696	43.61				x
inter-subunit	RPT3-RPT4	RPT3	K245	RPT4	K213	39.054	38.365	38.524	37.118				x
inter-subunit	RPT3-RPT4	RPT3	K245	RPT4	K346	35.268	34.845	35.565	31.797				x
inter-subunit	RPT3-RPT4	RPT3	K416	RPT4	K346	11.404	12.722	13.623	17.298				x
inter-subunit	RPT3-RPT4	RPT3	K416	RPT4	K436				19.713				x
inter-subunit	RPT3-RPT4	RPT3	K423	RPT4	K346	22.386	24.869	25.542	22.237				x
inter-subunit	RPT3-RPT4	RPT3	K423	RPT4	K436				20.76				x
inter-subunit	RPT3-RPT6	RPT3	K53	RPT6	L32	13.938	14.553	14.389	16.647			x
inter-subunit	RPT3-RPT6	RPT3	K53	RPT6	K33	13.556	13.873	16.375	14.829			x
inter-subunit	RPT3-RPT6	RPT3	K53	RPT6	I34	12.058	12.038	14.394	13.984			x
inter-subunit	RPT3-RPT6	RPT3	K53	RPT6	K37	16.198	16.085	19.223	17.217				x
inter-subunit	RPT3-RPT6	RPT3	L54	RPT6	K33	9.756	10.237	13.087	11.761			x
inter-subunit	RPT3-RPT6	RPT3	E55	RPT6	K33	9.844	9.724	11.365	9.579			x
inter-subunit	RPT3-RPT6	RPT3	K56	RPT6	K37	13.258	13.174	15.969	13.017				x
inter-subunit	RPT3-RPT6	RPT3	E57	RPT6	K33	10.627	10.796	13.736	11.405	x	x
inter-subunit	RPT3-RPT6	RPT3	E57	RPT6	K37	10.543	10.44	14.532	11.285		x
inter-subunit	RPT3-RPT6	RPT3	Y58	RPT6	K33	7.699	7.714	10.173	7.716	x	x
inter-subunit	RPT3-RPT6	RPT3	Y58	RPT6	K37	7.934	7.773	10.953	7.896		x
inter-subunit	RPT3-RPT6	RPT3	E59	RPT6	K33	10.717	10.396	11.63	9.374	x	x
inter-subunit	RPT3-RPT6	RPT3	E59	RPT6	K37	10.173	9.923	12.117	9.13		x
inter-subunit	RPT3-RPT6	RPT3	L60	RPT6	K33	12.624	12.849	14.568	11.775	x
inter-subunit	RPT3-RPT6	RPT3	L60	RPT6	K37	10.347	10.669	13.633	9.575		x
inter-subunit	RPT3-RPT6	RPT3	L61	RPT6	K33	10.292	10.823	12.479	9.771	x
inter-subunit	RPT3-RPT6	RPT3	K69	RPT6	K33	19.145	18.781	18.976	19.049				x
inter-subunit	RPT3-RPT6	RPT3	K69	RPT6	K37	13.897	13.587	13.452	13.839				x
inter-subunit	RPT3-RPT6	RPT3	D70	RPT6	K59	21.354	21.665	21.675	21.16		x	x
inter-subunit	RPT3-RPT6	RPT3	E71	RPT6	K37	17.808	17.91	18.391	17.616			x
inter-subunit	RPT3-RPT6	RPT3	E71	RPT6	K59	17.959	18.233	18.26	18.139		x	x
inter-subunit	RPT3-RPT6	RPT3	Q72	RPT6	K59	17.511	17.45	17.581	17.032		x
inter-subunit	RPT3-RPT6	RPT3	K76	RPT6	Q47	11.438	11.824	12.449	11.125			x
inter-subunit	RPT3-RPT6	RPT3	K76	RPT6	K54	9.557	9.992	10.288	9.705				x
inter-subunit	RPT3-RPT6	RPT3	K76	RPT6	E61	18.07	18.15	18.407	17.75	x
inter-subunit	RPT3-RPT6	RPT3	E78	RPT6	K59	10.912	11.337	10.699	10.45			x
inter-subunit	RPT3-RPT6	RPT3	K80	RPT6	K54	10.304	11.278	10.717	10.941				x
inter-subunit	RPT3-RPT6	RPT3	R81	RPT6	K59	11.261	11.972	10.572	10.703	x	x	x
inter-subunit	RPT3-RPT6	RPT3	A82	RPT6	K59	7.467	8.43	6.811	7.095	x	x	x
inter-subunit	RPT3-RPT6	RPT3	Q83	RPT6	K59	8.635	10.488	8.321	9.276	x		x
inter-subunit	RPT3-RPT6	RPT3	E84	RPT6	K59	11.26	12.942	11.014	11.372	x	x	x
inter-subunit	RPT3-RPT6	RPT3	E85	RPT6	K59	9.25	10.757	9.281	9.234	x	x	x
inter-subunit	RPT3-RPT6	RPT3	V86	RPT6	K54	12.597	13.732	13.454	13.917	x
inter-subunit	RPT3-RPT6	RPT3	V86	RPT6	K59	7.59	9.464	8.281	8.847	x	x	x
inter-subunit	RPT3-RPT6	RPT3	K87	RPT6	K54	15.117	16.132	15.903	16.686	x			x
inter-subunit	RPT3-RPT6	RPT3	K87	RPT6	F57	13.503	15.436	14.483	15.36			x
inter-subunit	RPT3-RPT6	RPT3	K87	RPT6	I58	9.912	11.741	10.744	11.616			x
inter-subunit	RPT3-RPT6	RPT3	K87	RPT6	D60	12.894	15.134	14.001	14.743	x	x	x
inter-subunit	RPT3-RPT6	RPT3	K87	RPT6	E61	9.957	12.387	11.258	12.247	x	x	x
inter-subunit	RPT3-RPT6	RPT3	K87	RPT6	L62	8.381	10.531	9.56	10.416			x
inter-subunit	RPT3-RPT6	RPT3	S124	RPT6	K54	11.677	12.248	13.161	12.665		x
inter-subunit	RPT3-RPT6	RPT3	T125	RPT6	K54	13.327	13.353	13.89	12.896		x
inter-subunit	RPT3-RPT6	RPT3	L126	RPT6	K54	16.317	16.752	17.026	16.411		x
inter-subunit	RPT3-RPT6	RPT3	D127	RPT6	K54	16.849	16.899	17.624	19.699		x
inter-subunit	RPT3-RPT6	RPT3	K132	RPT6	K129	21.652	22.106	20.453	14.574				x
inter-subunit	RPT3-RPT6	RPT3	K132	RPT6	K209	30.4	29.767	19.932	20.164				x
inter-subunit	RPT3-RPT6	RPT3	K132	RPT6	K221	38.61	38.535	32.068	18.955				x
inter-subunit	RPT3-RPT6	RPT3	K231	RPT6	K221	46.371	45.488	40.441	35.693				x
inter-subunit	RPT3-RPT6	RPT3	K231	RPT6	K402				45.959				x
inter-subunit	RPT3-RPT6	RPT3	K245	RPT6	K221	17.756	17.008	8.124	14.968				x
inter-subunit	RPT3-RPT6	RPT3	K280	RPT6	K392	29.808	31.019	20.411	20.881				x
inter-subunit	RPT3-RPT6	RPT3	K337	RPT6	K221	31.413	31.177	37.833	36.993				x
inter-subunit	RPT3-RPT6	RPT3	K337	RPT6	K388	15.474	16.653	9.887	12.015				x
inter-subunit	RPT3-RPT6	RPT3	K337	RPT6	K392	14.139	16.091	9.123	9.069				x
inter-subunit	RPT3-RPT6	RPT3	K337	RPT6	K402				22.086				x
inter-subunit	RPT3-RPT6	RPT3	K423	RPT6	K402				23.347				x
inter-subunit	RPT4-RPN5	RPT4	K202	RPN5	K56	26.99	38.7	47.662	46.03				x
inter-subunit	RPT4-RPN5	RPT4	K202	RPN5	K205	26.735	10.472	14.107	11.884				x
inter-subunit	RPT4-RPN5	RPT4	K202	RPN5	K206	23.56	12.002	16.046	13.038				x
inter-subunit	RPT4-RPN5	RPT4	K202	RPN5	K209	24.801	12.33	15.004	18.527				x
inter-subunit	RPT4-RPN5	RPT4	K202	RPN5	K212	28.968	21.898	22.911	23.781				x
inter-subunit	RPT4-RPN5	RPT4	K346	RPN5	K56	38.497	44.845	45.732	47.636				x
inter-subunit	RPT4-RPN5	RPT4	K362	RPN5	K8				25.301				x
inter-subunit	RPT4-RPN5	RPT4	K362	RPN5	K56	31.785	26.547	26.127	28.944				x
inter-subunit	RPT4-RPN5	RPT4	K367	RPN5	K56	36.022	31.432	33.187	34.237				x
inter-subunit	RPT4-RPN5	RPT4	K367	RPN5	K206	54.856	34.877	28.869	33.156				x
inter-subunit	RPT4-RPN5	RPT4	K367	RPN5	K212	57.954	34.191	29.079	31.767				x
inter-subunit	RPT4-RPN5	RPT4	K369	RPN5	K56	39.969	33.241	33.405	35.876				x
inter-subunit	RPT4-RPN5	RPT4	K369	RPN5	K212	63.712	39.705	33.211	37.113				x
inter-subunit	RPT4-RPN5	RPT4	K370	RPN5	K56	39.902	32.175	31.039	33.681				x
inter-subunit	RPT4-RPN5	RPT4	K381	RPN5	K56	38.963	31.936	24.534	32.494				x
inter-subunit	RPT4-RPN8	RPT4	E92	RPN8	K86	32.871	12.212	14.138	13.138		x
inter-subunit	RPT4-RPN8	RPT4	V131	RPN8	K86	16.843	25.364	23.912	23.363		x
inter-subunit	RPT4-RPN8	RPT4	R132	RPN8	K86	13.377	21.829	20.169	20.785		x
inter-subunit	RPT4-RPN8	RPT4	K346	RPN8	D64	94.307	94.971	90.767	93.956	x
inter-subunit	RPT4-RPN8	RPT4	K346	RPN8	V65	95.056	95.669	92.066	95.213	x
inter-subunit	RPT4-RPN8	RPT4	K346	RPN8	W66	92.169	93.305	89.563	93.165	x
inter-subunit	RPT4-RPN8	RPT4	F361	RPN8	K61	113.616	107.285	99.774	105.595	x
inter-subunit	RPT4-RPN9	RPT4	K63	RPN9	K1								x
inter-subunit	RPT4-RPN9	RPT4	K75	RPN9	K112	53.302	12.999	19.942	15.151				x
inter-subunit	RPT4-RPN9	RPT4	K75	RPN9	K120	71.804	32.032	35.898	22.327				x
inter-subunit	RPT4-RPN9	RPT4	K86	RPN9	K112	51.059	21.877	25.063	26.938				x
inter-subunit	RPT4-RPT6	RPT4	K116	RPT6	K221	47.698	44.764	36.723	33.128				x
inter-subunit	RPT4-RPT6	RPT4	K120	RPT6	K155	64.785	65.835	56.057	63.008				x
inter-subunit	RPT4-RPT6	RPT4	K120	RPT6	K209	45.435	45.957	36.341	42.236				x
inter-subunit	RPT4-RPT6	RPT4	K120	RPT6	K221	36.035	35.096	24.327	26.004				x
inter-subunit	RPT4-RPT6	RPT4	K139	RPT6	K221	50.675	50.577	38.085	41.513				x
inter-subunit	RPT4-RPT6	RPT4	K141	RPT6	K221	46.991	45.482	32.3	35.734				x
inter-subunit	RPT4-RPT6	RPT4	K142	RPT6	K221	43.215	41.749	28.432	32.216				x
inter-subunit	RPT4-RPT6	RPT4	A423	RPT6	K59	94.904	93.779	96.04	88.94		x
inter-subunit	RPT4-RPT6	RPT4	E424	RPT6	K59	96.019	95.206	97.32	88.653		x
inter-subunit	RPT5-RPN1	RPT5	K295	RPN1	K943				77.636				x
inter-subunit	RPT5-RPN5	RPT5	K120	RPN5	E355	76.67	58.206	63.159	64.8			x
inter-subunit	RPT5-RPN5	RPT5	K175	RPN5	K212	83.31	60.817	59.442	69.165				x
inter-subunit	RPT5-RPN5	RPT5	K289	RPN5	K56	58.279	60.314	57.116	64.342				x
inter-subunit	RPT5-RPN5	RPT5	K289	RPN5	K206	60.345	50.735	47.728	48.435				x
inter-subunit	RPT5-RPN5	RPT5	K289	RPN5	K212	67.53	56.609	53.821	56.181				x
inter-subunit	RPT5-RPN5	RPT5	K295	RPN5	K56	58.184	60.81	60.272	70.922				x
inter-subunit	RPT5-RPN5	RPT5	K346	RPN5	K56	56.169	52.38	48.707	54.506				x
inter-subunit	RPT5-RPN8	RPT5	K61	RPN8	K82	31.003	13.248	11.553	10.519				x
inter-subunit	RPT5-RPN8	RPT5	K61	RPN8	K88	41.975	18.05	16.487	17.783				x
inter-subunit	RPT5-RPN8	RPT5	K61	RPN8	K112	50.008	23.739	20.54	22.919				x
inter-subunit	RPT5-RPN8	RPT5	K63	RPN8	K86	43.041	21.174	21.266	21.105				x
inter-subunit	RPT5-RPN8	RPT5	K66	RPN8	K86	41.259	19.263	20.008	19.959				x
inter-subunit	RPT5-RPN8	RPT5	K68	RPN8	K86	38.75	17.215	16.455	17.763				x
inter-subunit	RPT5-RPN9	RPT5	K35	RPN9	K1								x
inter-subunit	RPT5-RPN9	RPT5	K35	RPN9	F32				24.733	x
inter-subunit	RPT5-RPN9	RPT5	K35	RPN9	Y33				22.61	x
inter-subunit	RPT5-RPN9	RPT5	K35	RPN9	K36				19.276				x
inter-subunit	RPT5-RPN9	RPT5	K35	RPN9	K68				24.866				x
inter-subunit	RPT5-RPN9	RPT5	K35	RPN9	K72				21.948				x
inter-subunit	RPT5-RPN9	RPT5	K35	RPN9	K112				20.625				x
inter-subunit	RPT5-RPT1	RPT5	K70	RPT1	E141	9.297	14.485	5.426			x
inter-subunit	RPT5-RPT1	RPT5	K70	RPT1	D142	9.781	13.676	8.976			x
inter-subunit	RPT5-RPT1	RPT5	K70	RPT1	A143	11.092	14.375	12.281			x
inter-subunit	RPT5-RPT1	RPT5	K120	RPT1	K154	13.182	14.248	13.223	11.978				x
inter-subunit	RPT5-RPT1	RPT5	K120	RPT1	K282	35.301	34.586	27.977	26.087				x
inter-subunit	RPT5-RPT1	RPT5	K168	RPT1	K104	22.253	23.319	34.068	12.559				x
inter-subunit	RPT5-RPT1	RPT5	K168	RPT1	K154	14.545	14.572	18.823	21.617				x
inter-subunit	RPT5-RPT1	RPT5	K175	RPT1	K154	31.586	30.12	31.881	36.461				x
inter-subunit	RPT5-RPT1	RPT5	Y255	RPT1	K154	20.744	20.29	27.983	15.789	x
inter-subunit	RPT5-RPT1	RPT5	I256	RPT1	K154	21.647	20.701	28.326	16.83	x
inter-subunit	RPT5-RPT1	RPT5	G257	RPT1	K154	21.417	20.715	28.048	13.783	x
inter-subunit	RPT5-RPT1	RPT5	E258	RPT1	K154	18.64	17.163	25.375	11.065	x
inter-subunit	RPT5-RPT1	RPT5	G259	RPT1	K154	21.213	19.935	27.477	14.256	x
inter-subunit	RPT5-RPT1	RPT5	K295	RPT1	K104	44.882	45.563	55.734	29.132				x
inter-subunit	RPT5-RPT1	RPT5	K295	RPT1	K150	33.194	32.811	41.105	24.197				x
inter-subunit	RPT5-RPT1	RPT5	K295	RPT1	K154	35.642	36.654	42.22	25.757				x
inter-subunit	RPT5-RPT1	RPT5	K295	RPT1	K282	15.903	15.186	39.325	17.735				x
inter-subunit	RPT5-RPT1	RPT5	K295	RPT1	K394	62.575	61.856	65.302	63.931				x
inter-subunit	RPT5-RPT1	RPT5	K295	RPT1	K449	53.947	52.466	52.36	57.105				x
inter-subunit	RPT5-RPT1	RPT5	K346	RPT1	K282	32.818	32.066	48.522	34.599				x
inter-subunit	RPT5-RPT1	RPT5	E397	RPT1	K220	10.645	11.473	12.047	11.372	x
inter-subunit	RPT5-RPT1	RPT5	A398	RPT1	K220	13.442	14.44	15.214	13.916	x
inter-subunit	RPT5-RPT1	RPT5	G399	RPT1	K220	13.51	13.785	14.853	13.753	x
inter-subunit	RPT5-RPT1	RPT5	M400	RPT1	K220	9.917	10.134	11.431	10.065	x
inter-subunit	RPT5-RPT1	RPT5	E417	RPT1	K220	15.852	15.176	17.491	15.633	x
inter-subunit	RPT5-RPT1	RPT5	S420	RPT1	K220	15.738	14.624	18.217	15.357	x	x
inter-subunit	RPT5-RPT1	RPT5	S420	RPT1	K374	13.937	13.048	20.325	12.012	x
inter-subunit	RPT5-RPT1	RPT5	E421	RPT1	K220	12.038	11.1	14.866	12.012	x	x
inter-subunit	RPT5-RPT1	RPT5	E421	RPT1	K374	10.622	9.66	16.829	8.384	x
inter-subunit	RPT5-RPT1	RPT5	V422	RPT1	K220	11.496	11.283	15.988	14.213	x	x
inter-subunit	RPT5-RPT1	RPT5	V422	RPT1	K374	7.287	6.944	15.99	8.017	x
inter-subunit	RPT5-RPT1	RPT5	Q423	RPT1	K220	11.707	13.198	18.26	16.658	x	x
inter-subunit	RPT5-RPT1	RPT5	Q423	RPT1	K374	6.111	8.274	16.337	10.235	x
inter-subunit	RPT5-RPT1	RPT5	A424	RPT1	K220	15.535	13.941	20.958	17.04	x	x
inter-subunit	RPT5-RPT1	RPT5	A424	RPT1	K374	8.64	6.409	18.784	9.888	x
inter-subunit	RPT5-RPT1	RPT5	K428	RPT1	K220	18.143	19.39	19.677	16.112				x
inter-subunit	RPT5-RPT1	RPT5	K428	RPT1	K282	43.229	42.162	54.573	45.772				x
inter-subunit	RPT5-RPT2	RPT5	K295	RPT2	K255	19.662	20.689	27.41	19.764				x
inter-subunit	RPT5-RPT2	RPT5	K295	RPT2	K290	31.265	29.871	29.848	33.535				x
inter-subunit	RPT5-RPT3	RPT5	K120	RPT3	K245	20.416	22.284	26.558	32.864				x
inter-subunit	RPT5-RPT3	RPT5	K120	RPT3	K280	36.47	37.994	41.061	55.784				x
inter-subunit	RPT5-RPT3	RPT5	K295	RPT3	K224	35.7	35.439	34.32	37.308				x
inter-subunit	RPT5-RPT3	RPT5	K295	RPT3	K245	23.895	23.008	21.374	15.755				x
inter-subunit	RPT5-RPT3	RPT5	K295	RPT3	K280	20.91	21.15	22.39	37.618				x
inter-subunit	RPT5-RPT3	RPT5	K295	RPT3	K337	32.643	33.434	34.702	45.539				x
inter-subunit	RPT5-RPT3	RPT5	K295	RPT3	K423	27.193	33.031	28.392	47.463				x
inter-subunit	RPT5-RPT3	RPT5	V301	RPT3	K87	60.41	58.975	62.892	51.357		x
inter-subunit	RPT5-RPT3	RPT5	Q302	RPT3	K87	61.269	59.736	63.128	52.833		x
inter-subunit	RPT5-RPT4	RPT5	A34	RPT4	K75				24.254		x	x
inter-subunit	RPT5-RPT4	RPT5	K35	RPT4	K55				16.17				x
inter-subunit	RPT5-RPT4	RPT5	K35	RPT4	K63				10.469				x
inter-subunit	RPT5-RPT4	RPT5	K35	RPT4	K75				24.746	x
inter-subunit	RPT5-RPT4	RPT5	L36	RPT4	K75				22.127		x
inter-subunit	RPT5-RPT4	RPT5	L37	RPT4	K75				19.495		x	x
inter-subunit	RPT5-RPT4	RPT5	D38	RPT4	K75				20.827		x	x
inter-subunit	RPT5-RPT4	RPT5	N39	RPT4	K75				20.023	x	x	x
inter-subunit	RPT5-RPT4	RPT5	E40	RPT4	K75				16.444	x	x	x
inter-subunit	RPT5-RPT4	RPT5	I41	RPT4	K75	14.644	13.706	14.207	16.074		x	x
inter-subunit	RPT5-RPT4	RPT5	I43	RPT4	K63				13.331	x	x	x
inter-subunit	RPT5-RPT4	RPT5	F44	RPT4	K63				12.033	x	x	x
inter-subunit	RPT5-RPT4	RPT5	R45	RPT4	K63				12.882	x	x	x
inter-subunit	RPT5-RPT4	RPT5	S46	RPT4	K63				16.27	x	x	x
inter-subunit	RPT5-RPT4	RPT5	S46	RPT4	K75	13.384	12.663	13.554	14.534		x	x
inter-subunit	RPT5-RPT4	RPT5	E47	RPT4	K63				17.198	x	x	x
inter-subunit	RPT5-RPT4	RPT5	E47	RPT4	K75	10.292	9.829	10.479	11.243		x	x
inter-subunit	RPT5-RPT4	RPT5	L48	RPT4	K63				16.647		x
inter-subunit	RPT5-RPT4	RPT5	L48	RPT4	K75	9.011	8.753	9.261	9.936			x
inter-subunit	RPT5-RPT4	RPT5	Q49	RPT4	K63				18.951		x
inter-subunit	RPT5-RPT4	RPT5	E54	RPT4	K86	13.684	15.032	13.936	14.661	x
inter-subunit	RPT5-RPT4	RPT5	N55	RPT4	K86	12.232	13.402	12.878	12.852	x
inter-subunit	RPT5-RPT4	RPT5	N56	RPT4	K86	14.715	15.986	15.361	15.457	x
inter-subunit	RPT5-RPT4	RPT5	V57	RPT4	K86	13.745	15.074	14.111	14.953	x
inter-subunit	RPT5-RPT4	RPT5	K61	RPT4	L84	11.063	11.324	11.402	10.372			x
inter-subunit	RPT5-RPT4	RPT5	K61	RPT4	E85	9.702	10.691	9.969	10.534		x	x
inter-subunit	RPT5-RPT4	RPT5	K61	RPT4	D89	8.999	10.182	8.934	10.817	x
inter-subunit	RPT5-RPT4	RPT5	K61	RPT4	T91	9.811	10.586	10.203	9.652	x		x
inter-subunit	RPT5-RPT4	RPT5	K61	RPT4	E92	8.613	9.457	8.545	9.481	x		x
inter-subunit	RPT5-RPT4	RPT5	K63	RPT4	K86	14.766	15.229	14.934	14.141				x
inter-subunit	RPT5-RPT4	RPT5	K63	RPT4	K90	13.767	13.431	13.459	12.257				x
inter-subunit	RPT5-RPT4	RPT5	K63	RPT4	T91	10.723	10.402	10.591	8.932	x	x
inter-subunit	RPT5-RPT4	RPT5	K63	RPT4	E92	10.848	10.796	10.327	10.519	x	x
inter-subunit	RPT5-RPT4	RPT5	K63	RPT4	N93	14.659	14.466	14.198	13.554	x	x
inter-subunit	RPT5-RPT4	RPT5	K63	RPT4	D94	14.283	13.985	14.083	12.68	x	x	x
inter-subunit	RPT5-RPT4	RPT5	K63	RPT4	I95	12.969	13.365	12.698	11.972	x	x
inter-subunit	RPT5-RPT4	RPT5	K66	RPT4	K86	15.492	14.685	15.448	14.708				x
inter-subunit	RPT5-RPT4	RPT5	K66	RPT4	K90	12.7	10.937	11.939	10.558				x
inter-subunit	RPT5-RPT4	RPT5	K66	RPT4	T91	8.917	7.188	8.21	6.868	x	x
inter-subunit	RPT5-RPT4	RPT5	K66	RPT4	E92	9.834	8.512	8.814	9.043	x	x
inter-subunit	RPT5-RPT4	RPT5	K66	RPT4	N93	12.956	11.368	12.127	10.992	x	x
inter-subunit	RPT5-RPT4	RPT5	K66	RPT4	D94	11.284	9.723	10.663	9.041	x	x	x
inter-subunit	RPT5-RPT4	RPT5	K66	RPT4	I95	9.966	9.538	9.068	9.053	x	x
inter-subunit	RPT5-RPT4	RPT5	K68	RPT4	K90	14.876	13.835	13.735	13.622				x
inter-subunit	RPT5-RPT4	RPT5	K70	RPT4	K90	17.002	15.082	16.36	14.793				x
inter-subunit	RPT5-RPT4	RPT5	K70	RPT4	N93	16.579	14.539	15.44	14.134	x	x
inter-subunit	RPT5-RPT4	RPT5	K70	RPT4	D94	13.828	11.477	12.811	10.86	x	x
inter-subunit	RPT5-RPT4	RPT5	K70	RPT4	I95	12.32	11.048	10.445	11.158	x	x
inter-subunit	RPT5-RPT4	RPT5	K115	RPT4	K90	15.831	19.885	14.839	14.953				x
inter-subunit	RPT5-RPT4	RPT5	K115	RPT4	K120	24.4	23.104	26.186	23.957				x
inter-subunit	RPT5-RPT4	RPT5	K120	RPT4	L104	10.695	10.462	10.434	12.198	x
inter-subunit	RPT5-RPT4	RPT5	K120	RPT4	I105	10.361	10.501	10.048	12.507	x
inter-subunit	RPT5-RPT4	RPT5	K120	RPT4	G106	12.762	12.223	12.549	14.391	x	x
inter-subunit	RPT5-RPT4	RPT5	K120	RPT4	E107	15.066	14.634	15.129	16.674	x	x
inter-subunit	RPT5-RPT4	RPT5	K120	RPT4	V108	18.9	18.392	18.745	20.457	x	x
inter-subunit	RPT5-RPT4	RPT5	K120	RPT4	M109	20.68	20.024	20.659	21.123	x	x
inter-subunit	RPT5-RPT4	RPT5	K120	RPT4	K116	27.331	27.29	26.824	28.405				x
inter-subunit	RPT5-RPT4	RPT5	K120	RPT4	Y117	24.404	24.068	24.031	25.615	x
inter-subunit	RPT5-RPT4	RPT5	K120	RPT4	I118	22.513	22.019	22.511	23.505	x
inter-subunit	RPT5-RPT4	RPT5	K120	RPT4	V119	18.78	18.29	18.748	19.821	x
inter-subunit	RPT5-RPT4	RPT5	K120	RPT4	K120	16.327	15.692	16.767	17.273	x			x
inter-subunit	RPT5-RPT4	RPT5	K120	RPT4	K202	39.696	37.54	37.914	46.81				x
inter-subunit	RPT5-RPT4	RPT5	K120	RPT4	Y255	14.788	16.403	21.31	23.246	x
inter-subunit	RPT5-RPT4	RPT5	K120	RPT4	I256	16.31	17.773	22.478	21.731	x
inter-subunit	RPT5-RPT4	RPT5	K120	RPT4	G257	16.3	17.531	22.103	18.014	x
inter-subunit	RPT5-RPT4	RPT5	K120	RPT4	E258	13.85	14.216	19.439	17.205	x
inter-subunit	RPT5-RPT4	RPT5	K139	RPT4	K90	18.131	15.091	19.557	14.881				x
inter-subunit	RPT5-RPT4	RPT5	K139	RPT4	T91	17.431	15.062	19.324	16.902	x
inter-subunit	RPT5-RPT4	RPT5	K139	RPT4	E92	20.757	17.773	22.177	19.188	x
inter-subunit	RPT5-RPT4	RPT5	K139	RPT4	N93	19.687	15.461	20.486	16.568	x
inter-subunit	RPT5-RPT4	RPT5	K139	RPT4	D94	16.53	13.073	17.461	16.649	x
inter-subunit	RPT5-RPT4	RPT5	K139	RPT4	I95	19.174	16.328	19.82	20.477	x
inter-subunit	RPT5-RPT4	RPT5	K141	RPT4	K90	22.984	21.756	24.058	19.877				x
inter-subunit	RPT5-RPT4	RPT5	K141	RPT4	N93	23.665	22.155	24.029	20.231	x
inter-subunit	RPT5-RPT4	RPT5	K141	RPT4	D94	20.466	19.79	21.051	19.839	x
inter-subunit	RPT5-RPT4	RPT5	K175	RPT4	K421	35.923	34.264	33.908	34.866				x
inter-subunit	RPT5-RPT4	RPT5	K202	RPT4	D406	14.291	13.534	14.304	11.635	x
inter-subunit	RPT5-RPT4	RPT5	K202	RPT4	R407	15.556	14.617	15.099	13.976	x
inter-subunit	RPT5-RPT4	RPT5	K202	RPT4	D408	15.531	14.411	14.318	14.163	x
inter-subunit	RPT5-RPT4	RPT5	K206	RPT4	K367	14.437	13.878	14.987	15.592				x
inter-subunit	RPT5-RPT4	RPT5	K208	RPT4	K362	19.328	18.513	19.02	20.647				x
inter-subunit	RPT5-RPT4	RPT5	K208	RPT4	K367	11.147	10.404	11.063	13.224				x
inter-subunit	RPT5-RPT4	RPT5	K216	RPT4	K421	20.74	19.668	19.542	19.241				x
inter-subunit	RPT5-RPT4	RPT5	K289	RPT4	K421	28.32	29.47	27.78	29.312				x
inter-subunit	RPT5-RPT4	RPT5	K289	RPT4	K427	22.201	22.062	22.471	23.413				x
inter-subunit	RPT5-RPT4	RPT5	S293	RPT4	K120	40.313	39.249	40.605	27.046	x
inter-subunit	RPT5-RPT4	RPT5	E294	RPT4	K120	40.443	38.377	40.04	24.315	x
inter-subunit	RPT5-RPT4	RPT5	K295	RPT4	K75	73.974	76.052	76.447	64.597				x
inter-subunit	RPT5-RPT4	RPT5	K295	RPT4	K120	38.556	37.494	38.203	21.03				x
inter-subunit	RPT5-RPT4	RPT5	K295	RPT4	K139	48.064	47.265	41.966	33.373				x
inter-subunit	RPT5-RPT4	RPT5	K295	RPT4	K141	45.281	43.424	37.615	28.298				x
inter-subunit	RPT5-RPT4	RPT5	K295	RPT4	K202	38.98	37.799	36.568	41.546				x
inter-subunit	RPT5-RPT4	RPT5	K295	RPT4	K213	34.58	33.912	33.246	40.872				x
inter-subunit	RPT5-RPT4	RPT5	K295	RPT4	Y255	24.644	23.667	21.883	7.949	x
inter-subunit	RPT5-RPT4	RPT5	K295	RPT4	I256	25.999	25.348	23.568	9.928	x
inter-subunit	RPT5-RPT4	RPT5	K295	RPT4	K362	38.102	38.427	38.839	44.239				x
inter-subunit	RPT5-RPT4	RPT5	K295	RPT4	K421	32.983	33.021	33.894	39.584				x
inter-subunit	RPT5-RPT4	RPT5	K295	RPT4	K427	25.819	24.728	27.243	34.705				x
inter-subunit	RPT5-RPT4	RPT5	K295	RPT4	K436				28.855				x
inter-subunit	RPT5-RPT4	RPT5	K346	RPT4	K421	11.717	12.891	11.644	13.483				x
inter-subunit	RPT5-RPT4	RPT5	K346	RPT4	K427	15.271	13.588	16.238	14.966				x
inter-subunit	RPT5-RPT4	RPT5	K346	RPT4	K436				29.619				x
inter-subunit	RPT5-RPT6	RPT5	K120	RPT6	K195	60.096	60.722	53.619	62.604				x
inter-subunit	RPT5-RPT6	RPT5	K120	RPT6	K221	35.92	37.45	27.559	35.353				x
inter-subunit	RPT5-RPT6	RPT5	K295	RPT6	K209	45.719	47.673	50.168	45.258				x
inter-subunit	RPT5-RPT6	RPT5	K295	RPT6	K221	20.579	21.697	27.851	24.248				x
inter-subunit	RPT5-RPT6	RPT5	K295	RPT6	K402				51.958				x
inter-subunit	RPT6-RPN6	RPT6	K345	RPN6	K167	18.632	17.883	13.95	15.455				x
inter-subunit	RPT6-RPN6	RPT6	K345	RPN6	K171	22.119	26.119	20.617	25.434				x
inter-subunit	RPT6-RPN6	RPT6	K349	RPN6	K167	15.135	13.936	15.197	13.873				x
inter-subunit	RPT6-RPN6	RPT6	K349	RPN6	K171	17.81	21.964	19.53	23.323				x
inter-subunit	RPT6-RPN6	RPT6	K388	RPN6	K195	19.042	21.802	23.756	18.424				x
inter-subunit	RPT6-RPN6	RPT6	K392	RPN6	K167	20.978	16.17	26.272	19.699				x
inter-subunit	RPT6-RPN6	RPT6	K392	RPN6	K171	17.79	18.643	26.308	21.676				x
inter-subunit	RPT6-RPN7	RPT6	K334	RPN7	K200	8.713	17.332	9.577	13.695				x
inter-subunit	RPT6-RPN7	RPT6	K334	RPN7	K211	16.013	25.209	20.54	19.899				x
inter-subunit	RPT6-RPN7	RPT6	V358	RPN7	K44	50.347	58.931	61.369	61.176	x
inter-subunit	RPT6-RPN7	RPT6	V361	RPN7	K152	39.569	43.434	45.438	45.624	x
inter-subunit	RPT6-RPN7	RPT6	V361	RPN7	K156	35.961	38.951	40.875	42.245	x
inter-subunit	RPT6-RPN7	RPT6	C362	RPN7	K152	36.572	40.406	42.253	43.122	x
inter-subunit	RPT6-RPN7	RPT6	C362	RPN7	K156	33.246	36.111	37.87	39.915	x
inter-subunit	RPT6-RPN8	RPT6	K54	RPN8	S284	25.838	21.868	20.765	28.782		x
inter-subunit	RPT6-RPN8	RPT6	K54	RPN8	I285	27.247	23.351	22.711	30.393		x
inter-subunit	RPT6-RPN8	RPT6	K54	RPN8	I286	25.822	20.252	20.602	28.702		x
inter-subunit	RPT6-RPN8	RPT6	K54	RPN8	A287	22.265	18.144	17.401	29.785		x
inter-subunit	RPT6-RPN8	RPT6	K54	RPN8	F288	22.953	20.863	19.643	33.29		x
inter-subunit	RPT6-RPN8	RPT6	K54	RPN8	D289	23.812	20.722	20.791	33.517		x
inter-subunit	RPT6-RPN8	RPT6	K54	RPN8	D290	20.329	16.984	17.356	32.914		x
inter-subunit	RPT6-RPN8	RPT6	K54	RPN8	L291	18.74	18.002	16.847	36.114		x
inter-subunit	RPT6-RPN8	RPT6	K54	RPN8	I292	21.284	20.861	20.263	37.891		x
inter-subunit	RPT6-RPN8	RPT6	K54	RPN8	E293	20.454	18.839	19.589	37.148		x
inter-subunit	RPT6-RPN8	RPT6	K54	RPN8	N294	16.829	16.941	16.673	38.492		x
inter-subunit	RPT6-RPN8	RPT6	K108	RPN8	K324								x
inter-subunit	SEM1-RPN1	SEM1	K18	RPN1	K31				56.466				x
inter-subunit	SEM1-RPN1	SEM1	K18	RPN1	K32				52.909				x
inter-subunit	SEM1-RPN11	SEM1	K13	RPN11	K253								x
inter-subunit	SEM1-RPN11	SEM1	K13	RPN11	K267								x
inter-subunit	SEM1-RPN11	SEM1	K18	RPN11	K259				29.97				x
inter-subunit	SEM1-RPN11	SEM1	K19	RPN11	K259				30.714				x
inter-subunit	SEM1-RPN11	SEM1	K20	RPN11	K259				33.398				x
inter-subunit	SEM1-RPN11	SEM1	K26	RPN11	K259				40.095				x
inter-subunit	SEM1-RPN3	SEM1	K13	RPN3	K24								x
inter-subunit	SEM1-RPN3	SEM1	K13	RPN3	K58								x
inter-subunit	SEM1-RPN3	SEM1	K13	RPN3	E433					x
inter-subunit	SEM1-RPN3	SEM1	K18	RPN3	K58				9.24				x
inter-subunit	SEM1-RPN3	SEM1	K19	RPN3	K43				24.994				x
inter-subunit	SEM1-RPN3	SEM1	K20	RPN3	K43				26.447				x
inter-subunit	SEM1-RPN3	SEM1	K20	RPN3	K305				7.679				x
inter-subunit	SEM1-RPN3	SEM1	K26	RPN3	K43				32.887				x
inter-subunit	SEM1-RPN3	SEM1	K26	RPN3	K58				16.156				x
inter-subunit	SEM1-RPN3	SEM1	K26	RPN3	K305				9.34				x
inter-subunit	SEM1-RPN3	SEM1	E61	RPN3	K340					x
inter-subunit	SEM1-RPN3	SEM1	E62	RPN3	K340					x
inter-subunit	SEM1-RPN3	SEM1	N63	RPN3	K340					x
inter-subunit	SEM1-RPN3	SEM1	W64	RPN3	K340					x
inter-subunit	SEM1-RPN7	SEM1	K13	RPN7	K152								x
inter-subunit	SEM1-RPN7	SEM1	K13	RPN7	K156								x
inter-subunit	SEM1-RPN7	SEM1	K13	RPN7	K190								x
inter-subunit	SEM1-RPN7	SEM1	K13	RPN7	K200								x
inter-subunit	SEM1-RPN7	SEM1	K13	RPN7	K211								x
inter-subunit	SEM1-RPN7	SEM1	K13	RPN7	K405								x
inter-subunit	SEM1-RPN7	SEM1	K13	RPN7	K416								x
inter-subunit	SEM1-RPN7	SEM1	K18	RPN7	K156				49.036				x
inter-subunit	SEM1-RPN7	SEM1	K18	RPN7	K188				39.86				x
inter-subunit	SEM1-RPN7	SEM1	K18	RPN7	K416				20.733				x
inter-subunit	SEM1-RPN7	SEM1	K19	RPN7	K416				18.693				x
inter-subunit	SEM1-RPN7	SEM1	K20	RPN7	K188				37.651				x
inter-subunit	SEM1-RPN7	SEM1	K20	RPN7	K190				39.717				x
inter-subunit	SEM1-RPN7	SEM1	K20	RPN7	K200				45.114				x
inter-subunit	SEM1-RPN7	SEM1	K20	RPN7	K405				37.26				x
inter-subunit	SEM1-RPN7	SEM1	K20	RPN7	K416				21.755				x
inter-subunit	SEM1-RPN7	SEM1	K26	RPN7	K416				22.847				x
inter-subunit	SEM1-RPN7	SEM1	K78	RPN7	F305	10.518	12.566	11.607	12.165	x
inter-subunit	SEM1-RPN7	SEM1	K78	RPN7	P306	10.692	12.412	10.898	12.36	x
inter-subunit	SEM1-RPN7	SEM1	K78	RPN7	Y307	13.592	15.267	14.304	15.247	x
inter-subunit	SEM1-RPN8	SEM1	K13	RPN8	K300								x
inter-subunit	SEM1-RPN8	SEM1	K13	RPN8	K324								x
inter-subunit	SEM1-RPN8	SEM1	K20	RPN8	K324								x
inter-subunit	SEM1-RPN8	SEM1	K26	RPN8	K324								x
inter-subunit	SEM1-RPN9	SEM1	S2	RPN9	K276					x
inter-subunit	SEM1-RPN9	SEM1	T3	RPN9	K276					x
inter-subunit	SEM1-RPN9	SEM1	D4	RPN9	K276					x
inter-subunit	SEM1-RPN9	SEM1	V5	RPN9	K276					x
inter-subunit	SEM1-RPN9	SEM1	A6	RPN9	K276					x
inter-subunit	SEM1-RPN9	SEM1	A7	RPN9	K276					x
inter-subunit	SEM1-RPN9	SEM1	A8	RPN9	K276					x
inter-subunit	SEM1-RPN9	SEM1	Q9	RPN9	K276					x
inter-subunit	SEM1-RPN9	SEM1	A10	RPN9	K145					x
inter-subunit	SEM1-RPN9	SEM1	A10	RPN9	K276					x
inter-subunit	SEM1-RPN9	SEM1	Q11	RPN9	K145					x
inter-subunit	SEM1-RPN9	SEM1	Q11	RPN9	K276					x
inter-subunit	SEM1-RPN9	SEM1	S12	RPN9	K145					x
inter-subunit	SEM1-RPN9	SEM1	S12	RPN9	K276					x
inter-subunit	SEM1-RPN9	SEM1	K13	RPN9	A146					x
inter-subunit	SEM1-RPN9	SEM1	K13	RPN9	R147					x
inter-subunit	SEM1-RPN9	SEM1	I14	RPN9	K145					x
inter-subunit	SEM1-RPN9	SEM1	I14	RPN9	K276					x
inter-subunit	α1-RPN5	α1	K187	RPN5	K84	20.674	32.053	23.498	22.442				x
inter-subunit	α1-RPN5	α1	K188	RPN5	K84	17.676	29.816	20.987	26.116				x
inter-subunit	α1-RPN5	α1	K190	RPN5	K84	22.79	33.375	26.115	25.815				x
inter-subunit	α1-RPN7	α1	A102	RPN7	K225	109.401	108.22	110.52	108.557	x
inter-subunit	α1-RPN7	α1	E103	RPN7	K225	109.111	107.944	109.665	105.156	x
inter-subunit	α1-RPN7	α1	R105	RPN7	K225	108.859	108.461	110.24	100.179	x
inter-subunit	α1-RPT3	α1	K33	RPT3	K423	9.725	12.076	9.256	24.953				x
inter-subunit	α1-RPT4	α1	K33	RPT4	K427	16.193	22.492	17.951	27.606				x
inter-subunit	α1-RPT4	α1	K33	RPT4	K436				31.009				x
inter-subunit	α1-RPT4	α1	K58	RPT4	K381	7.507	13.796	19.446	23.702				x
inter-subunit	α1-RPT4	α1	K174	RPT4	K436				31.333				x
inter-subunit	α1-RPT5	α1	K33	RPT5	K295	23.504	27.639	25.315	57.11				x
inter-subunit	α1-α2	α1	G11	α2	K17	13.982	17.136	15.447	15.532	x
inter-subunit	α1-α2	α1	Y12	α2	K17	16.992	17.486	17.041	13.786	x
inter-subunit	α1-α2	α1	D13	α2	K17	18.122	17.914	18.408	16.326	x
inter-subunit	α1-α2	α1	A97	α2	K91	22.175	23.265	23.166	21.346	x	x
inter-subunit	α1-α2	α1	K98	α2	V92	27.751	28.506	28.698	20.821	x	x
inter-subunit	α1-α2	α1	K98	α2	A93	29.864	30.557	30.416	22.287	x
inter-subunit	α1-α2	α1	A99	α2	K91	22.641	22.885	22.952	18.194	x	x
inter-subunit	α1-α2	α1	E100	α2	K91	19.046	19.911	19.695	21.985	x	x
inter-subunit	α1-α2	α1	A101	α2	K91	20.651	22.289	21.901	22.704	x	x
inter-subunit	α1-α2	α1	A102	α2	K91	22.434	23.463	23.124	23.666	x	x
inter-subunit	α1-α2	α1	E103	α2	K91	19.499	20.24	19.973	21.12	x	x
inter-subunit	α1-α2	α1	F104	α2	K91	17.561	19.007	18.188	21.638	x	x
inter-subunit	α1-α2	α1	K107	α2	K91	17.882	18.602	18.167	17.255				x
inter-subunit	α1-α2	α1	Y108	α2	K91	17.403	18.134	17.778	19.202	x	x	x
inter-subunit	α1-α2	α1	G109	α2	K91	21.225	21.908	21.614	19.922		x	x
inter-subunit	α1-α2	α1	Y110	α2	K91	21.147	22.402	22.071	16.343		x
inter-subunit	α1-α2	α1	D111	α2	K91	22.418	23.876	23.477	15.504		x
inter-subunit	α1-α2	α1	M112	α2	K91	20.148	21.946	21.725	18.643		x
inter-subunit	α1-α2	α1	P113	α2	K91	20.284	21.961	22.253	17.98		x
inter-subunit	α1-α2	α1	D115	α2	K91	19.078	20.16	20.094	17.22		x
inter-subunit	α1-α2	α1	R120	α2	K91	14.516	15.046	15.496	22.297	x		x
inter-subunit	α1-α2	α1	R120	α2	K98	24.58	24.62	25.152	31.914			x
inter-subunit	α1-α2	α1	M121	α2	K91	17.912	18.243	18.504	19.996	x		x
inter-subunit	α1-α2	α1	M121	α2	K98	28.265	28.188	28.552	29.392			x
inter-subunit	α1-α2	α1	A122	α2	K91	17.594	17.82	17.931	21.911	x		x
inter-subunit	α1-α2	α1	A122	α2	K98	28.154	27.876	28.108	31.323			x
inter-subunit	α1-α2	α1	N123	α2	K91	14.459	14.637	14.787	25.291	x		x
inter-subunit	α1-α2	α1	N123	α2	K98	25.257	25.02	25.348	34.535			x
inter-subunit	α1-α2	α1	L124	α2	K91	16.132	16.208	17.028	27.285	x
inter-subunit	α1-α2	α1	S125	α2	K91	19.436	19.492	19.924	26.124	x
inter-subunit	α1-α2	α1	T157	α2	K50	15.972	17.255	16.281	14.43			x
inter-subunit	α1-α2	α1	D158	α2	K50	16.439	17.327	16.631	16.503			x
inter-subunit	α1-α2	α1	P159	α2	K50	18.941	19.337	18.78	18.033		x	x
inter-subunit	α1-α2	α1	P159	α2	K166	25.624	25.056	23.853	31.523	x
inter-subunit	α1-α2	α1	A160	α2	K50	16.767	17.92	17.608	17.607		x	x
inter-subunit	α1-α2	α1	A160	α2	K166	22.159	21.975	21.022	30.486	x
inter-subunit	α1-α2	α1	G161	α2	K50	16.13	17.65	17.318	19.747	x	x	x
inter-subunit	α1-α2	α1	G161	α2	K166	22.414	22.803	22.061	31.785	x	x
inter-subunit	α1-α2	α1	G161	α2	K237	25.357	24.729	25.559	32.897		x
inter-subunit	α1-α2	α1	Y162	α2	K50	12.58	14.102	13.534	20.064	x	x	x
inter-subunit	α1-α2	α1	Y162	α2	K166	20.58	21.006	19.732	31.09	x	x
inter-subunit	α1-α2	α1	Y162	α2	K237	23.076	22.392	23.222	34.173		x
inter-subunit	α1-α2	α1	Y163	α2	K50	12.486	13.982	13.112	22.279	x	x
inter-subunit	α1-α2	α1	Y163	α2	K166	22.709	23.375	21.842	32.199	x	x
inter-subunit	α1-α2	α1	Y163	α2	K237	21.907	21.493	22.269	37.347		x
inter-subunit	α1-α2	α1	V164	α2	K50	10.378	11.922	10.82	22.993	x
inter-subunit	α1-α2	α1	V164	α2	K166	22.369	23.451	21.657	31.787		x
inter-subunit	α1-α2	α1	V164	α2	K237	19.808	19.315	20.248	39.209		x
inter-subunit	α1-α2	α1	G165	α2	K50	11.963	13.468	12.044	23.716	x
inter-subunit	α1-α2	α1	G165	α2	K237	19.764	19.461	20.408	39.558		x
inter-subunit	α1-α2	α1	Y166	α2	K50	13.042	14.075	12.686	20.649	x
inter-subunit	α1-α2	α1	Y166	α2	K237	22.345	21.695	22.931	35.935		x
inter-subunit	α1-α2	α1	K167	α2	K50	15.195	16.206	14.531	19.731				x
inter-subunit	α1-α2	α1	K167	α2	E59	11.212	11.31	10.661	22.97	x
inter-subunit	α1-α2	α1	K187	α2	K50	19.469	19.719	19.429	32.143				x
inter-subunit	α1-β1	α1	K232	β1	K59	21.482	21.947	21.372	37.01				x
inter-subunit	α1-β7	α1	K230	β7	K265								x
inter-subunit	α2-RPN6	α2	K177	RPN6	K95	24.242	20.937	17.944	23.955				x
inter-subunit	α2-RPN6	α2	K177	RPN6	K98	23.565	21.895	20.065	23.777				x
inter-subunit	α2-RPN6	α2	K177	RPN6	K171	10.088	14.657	11.149	10.568				x
inter-subunit	α2-RPT1	α2	K50	RPT1	E169	85.441	91.376	97.103	87.669		x
inter-subunit	α2-RPT1	α2	K50	RPT1	E170	84.158	89.386	99.197	83.874		x
inter-subunit	α2-RPT1	α2	K50	RPT1	G171	81.272	85.95	97.791	82.948		x
inter-subunit	α2-RPT3	α2	K50	RPT3	K416	20.406	22.554	19.442	16.356				x
inter-subunit	α2-RPT3	α2	K50	RPT3	K423	13.157	11.491	13.973	9.182				x
inter-subunit	α2-RPT3	α2	K166	RPT3	K416	26.238	27.299	20.482	17.508				x
inter-subunit	α2-RPT3	α2	K166	RPT3	K423	19.594	16.024	17.876	12.638				x
inter-subunit	α2-RPT6	α2	K166	RPT6	K392	18.276	16.081	27.065	23.155				x
inter-subunit	α2-RPT6	α2	K166	RPT6	K402				12.848				x
inter-subunit	α2-RPT6	α2	K172	RPT6	K349	22.291	21.386	26.169	30.545				x
inter-subunit	α2-RPT6	α2	K172	RPT6	K392	18.468	16.177	25.17	19.97				x
inter-subunit	α2-RPT6	α2	K172	RPT6	K402				14.672				x
inter-subunit	α2-RPT6	α2	K177	RPT6	K349	17.203	19.432	24.699	28.015				x
inter-subunit	α2-RPT6	α2	K177	RPT6	K392	19.194	19.75	28.019	20.75				x
inter-subunit	α2-RPT6	α2	K177	RPT6	K402				22.387				x
inter-subunit	α2-β2	α2	K91	β2	L63	11.542	11.246	11.31	11.315			x
inter-subunit	α2-β2	α2	K91	β2	H64	10.192	10.067	10.22	9.779			x
inter-subunit	α2-β2	α2	K91	β2	R65	6.876	6.698	7.061	7.054			x
inter-subunit	α2-β2	α2	K91	β2	I66	9.678	9.357	9.895	10.381			x
inter-subunit	α2-β2	α2	K91	β2	S67	11.994	11.87	12.356	12.264			x
inter-subunit	α2-β2	α2	K91	β2	I92	27.672	26.52	27.004	26.89		x
inter-subunit	α2-β2	α2	K91	β2	E93	26.548	26.614	27.181	26.959		x
inter-subunit	α2-β2	α2	K91	β2	L94	24.503	25.073	24.744	23.878		x
inter-subunit	α2-β2	α2	K91	β2	H95	27.235	27.389	27.22	26.213		x
inter-subunit	α2-β2	α2	K91	β2	S96	25.806	25.716	25.315	24.539		x
inter-subunit	α2-β2	α2	K91	β2	L97	28.073	27.47	27.417	26.836		x
inter-subunit	α2-β2	α2	K91	β2	Y98	26.227	25.49	25.746	25.776		x
inter-subunit	α2-β2	α2	K91	β2	S100	24.463	23.755	24.382	24.567		x
inter-subunit	α2-β2	α2	K98	β2	L63	12.508	12.899	12.403	12.485	x		x
inter-subunit	α2-β2	α2	K98	β2	H64	10.881	11.352	10.7	10.624	x		x
inter-subunit	α2-β2	α2	K98	β2	R65	11.077	11.493	11.366	11.474	x		x
inter-subunit	α2-β2	α2	K98	β2	I66	14.603	14.967	14.924	14.894	x		x
inter-subunit	α2-β2	α2	K98	β2	S67	15.65	16.14	15.909	15.423			x
inter-subunit	α2-β3	α2	H94	β3	K77	15.872	16.464	15.941	16.183			x
inter-subunit	α2-β3	α2	T95	β3	K77	16.118	16.597	15.908	16.352			x
inter-subunit	α2-β3	α2	S96	β3	K77	13.759	14.254	13.58	12.752			x
inter-subunit	α2-β3	α2	Y97	β3	K77	10.732	11.132	10.492	11.509			x
inter-subunit	α2-β3	α2	R99	β3	K77	12.261	10.203	11.381	16.518			x
inter-subunit	α2-β3	α2	I100	β3	K77	9.945	8.945	9.826	14.125			x
inter-subunit	α2-β3	α2	Y101	β3	K70	17.568	15.337	16.291	11.185	x		x
inter-subunit	α2-β3	α2	Y101	β3	K77	7.031	5.77	6.427	12.288			x
inter-subunit	α2-β3	α2	G102	β3	K77	8.067	7.067	7.348	15.279			x
inter-subunit	α2-β3	α2	E103	β3	K77	7.419	9.001	7.896	13.792			x
inter-subunit	α2-β3	α2	Y104	β3	K77	10.804	11.884	10.982	12.901			x
inter-subunit	α2-β3	α2	K108	β3	K77	17.038	17.958	17.465	6.739				x
inter-subunit	α2-β3	α2	V111	β3	K77	20.033	21.243	20.394	10.678	x	x	x
inter-subunit	α2-β3	α2	S112	β3	K70	13.768	14.157	13.579	17.416	x	x
inter-subunit	α2-β3	α2	S112	β3	K77	19.721	20.986	20.192	9.232	x	x	x
inter-subunit	α2-β3	α2	E113	β3	K70	16.566	16.493	16.192	17.706	x	x
inter-subunit	α2-β3	α2	E113	β3	K77	19.823	20.571	20.094	11.279	x	x	x
inter-subunit	α2-β3	α2	V114	β3	K70	19.152	19.218	18.994	21.527	x
inter-subunit	α2-β3	α2	V114	β3	K77	22.715	23.67	22.932	14.204	x	x	x
inter-subunit	α2-β3	α2	A115	β3	K70	18.497	18.711	18.62	21.97	x
inter-subunit	α2-β3	α2	A115	β3	K77	24.536	25.342	25.001	14.464	x	x	x
inter-subunit	α2-β3	α2	G138	β3	K115	32.675	33.771	32.717	22.735	x
inter-subunit	α2-β3	α2	H139	β3	K115	30.746	31.602	31.165	19.151	x
inter-subunit	α3-RPN6	α3	K236	RPN6	K90	40.77	34.545	26.479	29.702				x
inter-subunit	α3-RPN6	α3	K246	RPN6	K167	26.043	29.761	20.554					x
inter-subunit	α3-RPN7	α3	K199	RPN7	K7								x
inter-subunit	α3-RPT1	α3	K199	RPT1	K20								x
inter-subunit	α3-RPT2	α3	K199	RPT2	K425	14.683	23.437	22.46	22.057				x
inter-subunit	α3-RPT6	α3	K51	RPT6	K392	28.307	23.789	23.009	22.237				x
inter-subunit	α3-RPT6	α3	K51	RPT6	K402				12.769				x
inter-subunit	α3-RPT6	α3	K199	RPT6	K155	20.569	18.479	19.57	23.17				x
inter-subunit	α3-RPT6	α3	K236	RPT6	K345	32.944	32.586	23.272	30.227				x
inter-subunit	α3-RPT6	α3	K246	RPT6	K345	27.082	23.454	15.515					x
inter-subunit	α3-RPT6	α3	K246	RPT6	K349	26.299	21.857	14.444					x
inter-subunit	α3-RPT6	α3	K247	RPT6	K349								x
inter-subunit	α3-α2	α3	K51	α2	K172	17.915	19.203	19.462	17.156				x
inter-subunit	α3-α2	α3	D60	α2	K172	19.505	19.297	19.166	20.303	x
inter-subunit	α3-α2	α3	T61	α2	K172	20.213	20.542	20.028	20.565	x
inter-subunit	α3-α2	α3	S62	α2	K172	22.566	22.983	22.239	23.943	x	x
inter-subunit	α3-α2	α3	T63	α2	K172	24.295	24.812	24.389	23.419	x	x
inter-subunit	α3-α2	α3	E64	α2	K172	22.026	22.145	22.249	26.484	x	x
inter-subunit	α3-α2	α3	K68	α2	K108	15.85	15.578	16.219	17.982				x
inter-subunit	α3-α2	α3	K231	α2	T2	52.076	54	48.107	42.047	x
inter-subunit	α3-α4	α3	Q120	α4	K88	14.946	15.428	16.13	17.656	x
inter-subunit	α3-α4	α3	G121	α4	K88	14.042	14.73	15.296	21.503	x		x
inter-subunit	α3-α4	α3	Y122	α4	K88	17.757	18.456	18.978	21.572	x		x
inter-subunit	α3-α4	α3	T123	α4	K88	18.592	18.811	19.512	18.632	x		x
inter-subunit	α3-α4	α3	Q124	α4	K88	15.963	15.528	16.304	20.545	x		x
inter-subunit	α3-α4	α3	H125	α4	K88	16.645	16.557	17.173	23.856	x		x
inter-subunit	α3-α4	α3	G126	α4	K88	19.538	19.622	20.871	26.974			x
inter-subunit	α3-α4	α3	L128	α4	K88	22.682	22.852	23.868	27.724	x		x
inter-subunit	α3-α4	α3	R129	α4	K88	24.2	24.251	25.16	25.365	x		x
inter-subunit	α3-α4	α3	P130	α4	K88	22.235	22.633	23.489	26.433	x
inter-subunit	α3-α4	α3	F131	α4	K88	23.859	24.533	24.975	27.894	x
inter-subunit	α3-α4	α3	G132	α4	K88	26.558	27.233	28.071	27.899	x
inter-subunit	α3-α4	α3	K181	α4	K53	13.234	12.033	13.016	11.694				x
inter-subunit	α3-β3	α3	K68	β3	K70	8.409	9.444	9.022	13.292				x
inter-subunit	α3-β3	α3	K68	β3	K75	23.011	23.605	23.908	7.655				x
inter-subunit	α3-β3	α3	K68	β3	L76	24.468	25.273	25.431	9.922			x
inter-subunit	α3-β3	α3	K68	β3	E79	25.281	25.818	26.442	14.746			x
inter-subunit	α3-β3	α3	K100	β3	K70	20.514	21.963	21.219	16.628				x
inter-subunit	α3-β3	α3	K100	β3	Y96	19.663	19.955	21.136	21.968	x	x
inter-subunit	α3-β3	α3	K100	β3	E97	21.679	21.917	23.112	21.862	x	x	x
inter-subunit	α3-β3	α3	N221	β3	K70	16.049	20.556	19.091	27.122			x
inter-subunit	α3-β3	α3	N221	β3	K75	21.534	25.958	25.087	25.686			x
inter-subunit	α3-β3	α3	D222	β3	K70	17.103	17.648	19.341	26.651			x
inter-subunit	α3-β3	α3	D222	β3	K75	21.9	24.293	25.879	24.625			x
inter-subunit	α3-β3	α3	G223	β3	K70	20.036	18.044	22.09	23.049			x
inter-subunit	α3-β3	α3	G223	β3	K75	24.948	24.232	28.826	20.931			x
inter-subunit	α3-β3	α3	Y226	β3	K70	14.011	14.75	14.798	18.847			x
inter-subunit	α3-β3	α3	Y226	β3	K75	24.267	24.656	25.371	13.46			x
inter-subunit	α3-β3	α3	Q227	β3	K70	11.906	12.865	12.463	20.108			x
inter-subunit	α3-β3	α3	Q227	β3	K75	24.578	25.092	25.228	13.944			x
inter-subunit	α3-β3	α3	K231	β3	K70	13.395	12.581	13.589	27.42				x
inter-subunit	α3-β3	α3	K231	β3	K75	27.672	26.718	28.07	19.525				x
inter-subunit	α3-β3	α3	K231	β3	L76	28.651	27.921	28.986	20.221			x
inter-subunit	α3-β3	α3	K231	β3	E79	31.95	30.96	32.375	18.217			x
inter-subunit	α4-RPT2	α4	K53	RPT2	K417	19.932	20.114	18.627	26.459				x
inter-subunit	α4-RPT2	α4	K53	RPT2	K425	14.366	14.319	19.295	22.805				x
inter-subunit	α4-RPT2	α4	K169	RPT2	K330	23.938	20.488	27.82	30.135				x
inter-subunit	α4-RPT2	α4	K169	RPT2	K347	19.194	20.085	21.95	28.817				x
inter-subunit	α4-RPT2	α4	K177	RPT2	K360	29.796	29.109	25.772	32.295				x
inter-subunit	α4-RPT2	α4	K248	RPT2	K359								x
inter-subunit	α4-RPT2	α4	K248	RPT2	K360								x
inter-subunit	α4-RPT2	α4	K249	RPT2	K360								x
inter-subunit	α4-RPT4	α4	K169	RPT4	G372	102.274	100.001	104.221	107.735			x
inter-subunit	α4-RPT4	α4	K169	RPT4	F376	92.767	92.323	96.426	98.916			x
inter-subunit	α4-RPT4	α4	K169	RPT4	E377	91.943	91.788	96.792	99.314			x
inter-subunit	α4-RPT6	α4	I59	RPT6	K59	112.875	111.293	103.808	103.112		x
inter-subunit	α4-RPT6	α4	T60	RPT6	K59	110.334	108.162	101.594	103.541		x
inter-subunit	α5-RPT1	α5	K66	RPT1	K456	31.376	27.226	34.07	42.519				x
inter-subunit	α5-RPT1	α5	K205	RPT1	K441	18.809	17.217	15.376	18.569				x
inter-subunit	α5-RPT1	α5	K211	RPT1	K441	15.276	14.432	11.23	26.748				x
inter-subunit	α5-RPT4	α5	D232	RPT4	K63				156.858		x
inter-subunit	α5-α4	α5	K66	α4	L147	18.65	18.65	20.247	29.127		x	x
inter-subunit	α5-α4	α5	K66	α4	Y148	16.054	16.208	17.728	28.062		x	x
inter-subunit	α5-α4	α5	K66	α4	Q149	16.501	16.495	17.573	28.982		x	x
inter-subunit	α5-α4	α5	K66	α4	T150	16.223	16.193	17.065	30.121		x	x
inter-subunit	α5-α4	α5	K66	α4	E151	17.339	17.453	17.963	27.363	x	x	x
inter-subunit	α5-α4	α5	K66	α4	P152	18.93	19.482	19.742	25.271	x	x
inter-subunit	α5-α4	α5	K66	α4	S153	16.222	17.012	16.594	23.206	x	x
inter-subunit	α5-α4	α5	K66	α4	G154	14.695	15.222	15.521	23.703	x	x
inter-subunit	α5-α4	α5	K66	α4	I155	11.897	12.149	12.455	23.905	x	x
inter-subunit	α5-α4	α5	K66	α4	Y156	11.693	11.686	12.736	25.467	x		x
inter-subunit	α5-α4	α5	K66	α4	S157	10.715	10.988	11.984	28.354	x		x
inter-subunit	α5-α4	α5	K66	α4	S158	13.023	13.069	14.515	30.683	x		x
inter-subunit	α5-α4	α5	K66	α4	W159	15.786	15.755	16.886	33.598	x
inter-subunit	α5-α4	α5	K66	α4	S160	18.912	18.606	20.016	33.989	x
inter-subunit	α5-α4	α5	K66	α4	A161	21.078	20.856	22.319	36.765	x
inter-subunit	α5-α4	α5	K66	α4	Q162	20.79	20.654	21.67	37.017	x
inter-subunit	α5-α4	α5	S128	α4	K88	32.431	33.127	33.785	29.707	x	x	x
inter-subunit	α5-α4	α5	G129	α4	K88	32.801	33.477	32.449	31.95	x	x	x
inter-subunit	α5-α4	α5	E130	α4	K88	29.419	29.712	29.802	30.608	x	x	x
inter-subunit	α5-α4	α5	E131	α4	K88	25.691	26.431	26.528	32.417	x	x	x
inter-subunit	α5-α4	α5	N233	α4	K182	18.281	17.728	16.744	29.203		x
inter-subunit	α5-α4	α5	E234	α4	K182	18.337	17.752	16.409	32.627		x
inter-subunit	α5-α6	α5	R122	α6	K115	16.237	17.836	15.863	13.927	x
inter-subunit	α5-α6	α5	F123	α6	K115	17.56	19.952	17.433	17.004	x	x
inter-subunit	α5-α6	α5	G124	α6	K115	16.146	19.996	16.644	18.137		x
inter-subunit	α5-α6	α5	E125	α6	K115	16.974	18.202	15.594	21.721		x
inter-subunit	α5-α6	α5	A127	α6	K115	10.29	11.595	10.072	21.941		x
inter-subunit	α5-α6	α5	A127	α6	K118	8.171	8.967	8.948	18.114		x
inter-subunit	α5-α6	α5	S128	α6	K115	8.111	9.164	6.864	21.816	x	x	x
inter-subunit	α5-α6	α5	S128	α6	K118	6.64	6.672	7.799	18.376	x	x	x
inter-subunit	α5-α6	α5	G129	α6	K115	6.997	7.749	9.489	21.497	x	x	x
inter-subunit	α5-α6	α5	G129	α6	K118	8.008	7.5	11.236	18.801	x	x	x
inter-subunit	α5-α6	α5	E130	α6	K115	10.478	11.56	11.781	24.424	x	x	x
inter-subunit	α5-α6	α5	E130	α6	K118	11.217	11.06	13	22.184	x	x	x
inter-subunit	α5-α6	α5	E131	α6	K115	14.095	14.859	14.255	26.636	x	x	x
inter-subunit	α5-α6	α5	E131	α6	K118	14.172	13.497	14.13	24.791	x	x	x
inter-subunit	α5-α6	α5	R132	α6	K115	16.002	16.978	15.097	29.084	x
inter-subunit	α5-α6	α5	L133	α6	K115	19.61	20.485	18.189	29.743	x
inter-subunit	α7-RPN5	α7	K178	RPN5	K8				23.242				x
inter-subunit	α7-RPN5	α7	K178	RPN5	K11				28.823				x
inter-subunit	α7-RPT4	α7	K29	RPT4	K427	17.847	15.673	21.539	23.723				x
inter-subunit	α7-RPT4	α7	K167	RPT4	K427	18.522	16.344	23.753	24.205				x
inter-subunit	α7-RPT4	α7	K173	RPT4	K427	18.119	18.282	22.695	27.801				x
inter-subunit	α7-RPT4	α7	K173	RPT4	K436				47.107				x
inter-subunit	α7-RPT4	α7	K178	RPT4	K381	17.855	16.704	28.249	26.932				x
inter-subunit	α7-RPT4	α7	K178	RPT4	K417	13.383	15.709	25.078	27.011				x
inter-subunit	α7-RPT4	α7	K178	RPT4	K427	25.741	26.65	29.857	36.266				x
inter-subunit	α7-RPT4	α7	K208	RPT4	K427	30.042	25.319	33.766	36.601				x
inter-subunit	α7-RPT5	α7	G162	RPT5	K61	88.158	92.931	97.465	93.828		x
inter-subunit	α7-RPT5	α7	A163	RPT5	K61	86.169	90.643	95.057	90.331		x
inter-subunit	α7-α1	α7	P110	α1	K98	14.348	14.678	13.956	25.903		x	x
inter-subunit	α7-α1	α7	A111	α1	K98	17.128	17.541	16.499	25.197		x	x
inter-subunit	α7-α1	α7	F112	α1	K98	16.642	16.982	16.017	28.608		x	x
inter-subunit	α7-α1	α7	A113	α1	K98	13.044	13.498	12.3	27.894		x	x
inter-subunit	α7-α1	α7	D114	α1	K98	14.519	15.241	13.514	25.041		x	x
inter-subunit	α7-α1	α7	H182	α1	K220	23.25	23.681	23.227	37.618	x
inter-subunit	α7-α1	α7	H183	α1	K220	20.693	20.868	20.773	41.377	x
inter-subunit	α7-α1	α7	P184	α1	K220	21.406	20.854	20.636	42.811	x
inter-subunit	α7-α1	α7	E185	α1	K220	25.081	24.577	24.218	43.177	x
inter-subunit	α7-α1	α7	G186	α1	K220	26.411	26.47	26.269	47.077	x
inter-subunit	α7-α1	α7	L187	α1	K220	28.915	29.457	29.347	47.451	x
inter-subunit	α7-α6	α7	K57	α6	S165	14.006	13.04	13.955	24.199			x
inter-subunit	α7-α6	α7	K57	α6	Q166	12.979	12.366	13.331	25.232			x
inter-subunit	α7-α6	α7	K57	α6	G167	14.686	14.141	14.729	22.663			x
inter-subunit	α7-α6	α7	K57	α6	A168	12.531	11.954	12.218	19.635			x
inter-subunit	α7-α6	α7	K57	α6	K169	9.287	8.699	9.029	20.829				x
inter-subunit	α7-α6	α7	K57	α6	T170	10.384	10.576	10.351	21.42			x
inter-subunit	α7-α6	α7	K57	α6	Y171	11.696	11.493	11.324	17.983			x
inter-subunit	α7-α6	α7	K57	α6	L172	8.497	8.358	8.153	16.451			x
inter-subunit	α7-α6	α7	K57	α6	E173	6.825	6.947	6.26	18.998			x
inter-subunit	α7-α6	α7	K57	α6	K181	14.143	13.979	13.837	19.33				x
inter-subunit	α7-α6	α7	K63	α6	K181	22.345	21.676	19.914	31.452				x
inter-subunit	α7-α6	α7	K66	α6	S140	20.42	18.809	18.981	25.351	x
inter-subunit	α7-α6	α7	K66	α6	G141	23.017	21.463	21.685	26.487	x
inter-subunit	α7-α6	α7	K66	α6	A142	23.316	22.479	22.35	24.444	x
inter-subunit	α7-α6	α7	K66	α6	H143	20.678	20.264	20.173	25.582	x
inter-subunit	α7-α6	α7	K66	α6	L144	20.856	20.594	20.993	23.479	x
inter-subunit	α7-α6	α7	K66	α6	L145	18.429	18.381	18.72	24.658	x
inter-subunit	α7-α6	α7	K66	α6	E146	19.141	19.241	19.536	23.619	x
inter-subunit	α7-α6	α7	K66	α6	F147	19.086	19.432	19.333	24.764	x
inter-subunit	α7-α6	α7	K66	α6	Q148	20.22	20.565	20.369	26.136	x
inter-subunit	α7-α6	α7	K66	α6	P149	21.622	22.265	21.794	23.416	x
inter-subunit	α7-α6	α7	K66	α6	S150	19.422	20.141	19.686	20.806	x
inter-subunit	α7-α6	α7	K66	α6	G151	16.389	16.942	16.617	19.555	x
inter-subunit	α7-α6	α7	K66	α6	N152	14.913	15.63	15.398	19.45	x
inter-subunit	α7-α6	α7	K66	α6	G167	32.372	32.025	33.606	39.215	x
inter-subunit	α7-α6	α7	K66	α6	A168	30.852	30.688	31.476	36.491	x
inter-subunit	α7-α6	α7	K66	α6	K169	27.543	27.556	28.287	39.04	x
inter-subunit	α7-α6	α7	K66	α6	K181	29.923	28.863	28.499	37.268				x
inter-subunit	α7-α6	α7	K208	α6	K169	20.068	18.862	19.255	21.945				x
inter-subunit	β1-RPN1	β1	I4	RPN1	K308							x
inter-subunit	β1-RPN1	β1	Q5	RPN1	K308							x
inter-subunit	β1-RPN1	β1	V6	RPN1	K308							x
inter-subunit	β1-RPN6	β1	K175	RPN6	L162	86.024	88.634	95.501	99.714	x
inter-subunit	β1-RPN6	β1	K175	RPN6	R163	85.936	89.906	96.867	100.783	x
inter-subunit	β1-RPN6	β1	K175	RPN6	E164	82.074	87.549	94.51	98.521	x
inter-subunit	β1-RPN6	β1	K175	RPN6	F165	81.033	84.387	91.296	95.656	x
inter-subunit	β1-RPT2	β1	V191	RPT2	K58				154.401	x
inter-subunit	β2-α4	β2	E17	α4	K169	90.631	90.517	91.497	92.334			x
inter-subunit	β2-β7	β2	H170	β7	K190	76.217	76.208	75.273	60.806	x
inter-subunit	β2-β7	β2	E178	β7	K251					x
inter-subunit	β2-β7	β2	E179	β7	K251					x
inter-subunit	β3-RPN6	β3	P102	RPN6	K166	53.873	60.776	57.242	74.356		x
inter-subunit	β3-RPN6	β3	Y103	RPN6	K166	51.246	58.323	54.418	76.605		x
inter-subunit	β3-RPN6	β3	F104	RPN6	K166	47.727	54.741	51.577	73.896		x
inter-subunit	β3-β5	β3	K39	β5	A238						x	x
inter-subunit	β3-β5	β3	K39	β5	A239						x	x
inter-subunit	β3-β5	β3	K39	β5	A240					x	x	x
inter-subunit	β3-β5	β3	K39	β5	H241					x	x	x
inter-subunit	β3-β5	β3	K39	β5	K276								x
inter-subunit	β3-β5	β3	K39	β5	I286							x
inter-subunit	β3-β5	β3	K39	β5	G287						x	x
inter-subunit	β3-β5	β3	K201	β5	I286							x
inter-subunit	β3-β5	β3	K201	β5	G287							x
inter-subunit	β4-RPT6	β4	R96	RPT6	K105	115.809	117.75	121.609	117.255	x
inter-subunit	β4-RPT6	β4	P97	RPT6	K105	115.598	117.89	120.603	118.131	x
inter-subunit	β4-RPT6	β4	Y98	RPT6	K105	119.093	121.27	123.893	117.568	x
inter-subunit	β4-RPT6	β4	Q99	RPT6	K105	118.558	120.042	122.838	120.676	x
inter-subunit	β4-RPT6	β4	V100	RPT6	K105	119.171	120.758	123.656	119.754	x
inter-subunit	β4-α3	β4	Q86	α3	K100	11.985	11.122	12.045	6.751		x	x
inter-subunit	β4-α3	β4	E87	α3	K100	14.366	13.669	14.86	9.038		x	x
inter-subunit	β4-α3	β4	L88	α3	K100	12.573	12.366	13.973	11.842		x
inter-subunit	β4-α3	β4	K90	α3	K100	16.959	16.282	17.542	11.56		x		x
inter-subunit	β4-α3	β4	K90	α3	Q233	53.841	52.945	54.233	47.543	x
inter-subunit	β4-α3	β4	K90	α3	I235	52.723	52.67	53.598	51.637	x
inter-subunit	β4-α3	β4	K109	α3	K218	21.833	20.726	21.85	26.934				x
inter-subunit	β4-α3	β4	K110	α3	K218	20.887	20.315	21.38	23.25				x
inter-subunit	β4-α3	β4	K111	α3	K218	24.548	23.286	24.979	22.653				x
inter-subunit	β4-α3	β4	K111	α3	G219	25.502	25.278	27.028	22.74			x
inter-subunit	β4-α3	β4	K111	α3	A220	28.941	24.626	27.016	21.877			x
inter-subunit	β4-α3	β4	K111	α3	N221	28.791	27.061	26.287	18.505			x
inter-subunit	β4-α3	β4	K111	α3	D222	25.023	25.935	23.02	17.052			x
inter-subunit	β4-α3	β4	K111	α3	G223	21.719	22.523	20.023	17.673			x
inter-subunit	β4-α3	β4	K111	α3	E224	22.023	20.365	20.677	19.729			x
inter-subunit	β4-α3	β4	K111	α3	V225	23.779	22.551	24.058	23.223			x
inter-subunit	β4-α3	β4	K111	α3	Y226	27.39	25.708	27.217	25.97			x
inter-subunit	β4-α3	β4	K111	α3	Q227	29.968	28.6	29.973	29.421			x
inter-subunit	β4-α3	β4	K113	α3	K218	28.771	28.241	30.002	27.326				x
inter-subunit	β4-α3	β4	K113	α3	G219	29.016	29.958	31.682	27.012			x
inter-subunit	β4-α3	β4	K113	α3	A220	32.167	29.034	31.505	25.767			x
inter-subunit	β4-α3	β4	K113	α3	N221	31.209	30.884	30.051	22.244			x
inter-subunit	β4-α3	β4	K113	α3	D222	27.371	29.686	26.996	21.376			x
inter-subunit	β4-α3	β4	K113	α3	G223	24.618	26.213	24.621	21.855			x
inter-subunit	β4-α3	β4	K113	α3	E224	25.518	24.639	24.953	24.004			x
inter-subunit	β4-α3	β4	K113	α3	V225	27.267	26.852	28.42	27.268			x
inter-subunit	β4-α3	β4	K113	α3	Y226	30.583	29.619	31.208	30.055			x
inter-subunit	β4-α3	β4	K113	α3	Q227	33.138	32.501	33.812	33.484			x
inter-subunit	β4-α3	β4	K186	α3	K218	34.077	33.167	35.237	32.41				x
inter-subunit	β4-α4	β4	K29	α4	L98	25.872	26.461	25.791	22.993		x	x
inter-subunit	β4-α4	β4	K29	α4	T99	26.255	27.123	26.558	20.833		x	x
inter-subunit	β4-α4	β4	K29	α4	L100	25.686	26.603	26.11	23.09		x	x
inter-subunit	β4-α4	β4	K29	α4	E101	23.172	23.599	23.341	25.684		x	x
inter-subunit	β4-α4	β4	K29	α4	D102	25.687	25.792	25.472	29.168			x
inter-subunit	β4-β3	β4	K90	β3	K70	35.779	36.278	36.378	21.38				x
inter-subunit	β4-β3	β4	K90	β3	Y96	18.568	19.136	19.007	16.182		x
inter-subunit	β4-β3	β4	K90	β3	E97	22.377	22.816	22.741	14.414		x
inter-subunit	β4-β3	β4	K111	β3	K39	33.11	32.899	32.542	22.843				x
inter-subunit	β4-β3	β4	N112	β3	K39	31.306	31.698	31.448	23.964		x
inter-subunit	β4-β3	β4	K113	β3	K39	32.503	33.176	32.687	20.599		x		x
inter-subunit	β4-β5	β4	K29	β5	Y188	30.628	31.645	30.694	28.774		x
inter-subunit	β4-β5	β4	K29	β5	K198	34.967	35.376	34.799	34.345				x
inter-subunit	β4-β5	β4	K90	β5	Y163	44.922	44.652	44.88	49.671		x
inter-subunit	β5-RPT4	β5	I87	RPT4	K75	148.392	153.413	151.434	155.989		x
inter-subunit	β5-RPT4	β5	I88	RPT4	K75	149.42	153.748	151.438	156.725		x
inter-subunit	β5-RPT4	β5	V89	RPT4	K75	145.766	150.269	148.053	153.213		x
inter-subunit	β5-RPT4	β5	A90	RPT4	K75	146.095	150.724	149.376	153.352		x
inter-subunit	β5-RPT4	β5	V91	RPT4	K75	149.527	154.215	152.591	156.949		x
inter-subunit	β5-RPT4	β5	D92	RPT4	K75	149.274	154.854	153.562	157.422		x
inter-subunit	β5-RPT4	β5	S93	RPT4	K75	147.039	152.431	151.03	155.732		x
inter-subunit	β5-α4	β5	K146	α4	E107	38.472	38.596	38.544	38.047			x
inter-subunit	β5-α4	β5	K182	α4	Q94	29.928	29.672	29.683	25.964		x
inter-subunit	β5-α4	β5	K182	α4	S95	28.552	28.622	28.569	25.139		x	x
inter-subunit	β5-α4	β5	K182	α4	H96	25.073	25.107	25.259	27.025		x	x
inter-subunit	β5-α4	β5	K182	α4	P140	21.201	22.157	21.767	19.476	x
inter-subunit	β5-α4	β5	K182	α4	R141	19.985	21.221	20.076	22.805	x
inter-subunit	β5-α4	β5	K182	α4	D142	22.21	23.165	22.373	23.899	x	x	x
inter-subunit	β5-α4	β5	K182	α4	D143	25.624	26.416	25.295	27.157	x	x	x
inter-subunit	β5-α4	β5	K182	α4	E144	26.52	27.625	26.337	27.411	x	x	x
inter-subunit	β5-α4	β5	K182	α4	P145	29.364	30.308	29.14	30.786		x	x
inter-subunit	β6-RPT6	β6	D81	RPT6	K59	147.253	145.398	144.719	129.381	x
inter-subunit	β6-RPT6	β6	A82	RPT6	K59	144.749	142.623	141.814	131.044	x
inter-subunit	β6-RPT6	β6	L83	RPT6	K59	142.314	140.433	140.152	134.73	x
inter-subunit	β6-α5	β6	K119	α5	E130	35.078	36.421	33.144	47.916	x
inter-subunit	β6-α5	β6	K119	α5	E131	34.613	36.633	33.711	48.345	x
inter-subunit	β6-α6	β6	R86	α6	K102	28.543	27.424	28.69	29.494		x
inter-subunit	β6-α6	β6	F87	α6	K102	25.721	24.753	25.972	31.333		x
inter-subunit	β6-α6	β6	K88	α6	K102	28.39	27.485	28.819	28.385		x		x
inter-subunit	β6-α6	β6	N89	α6	K102	31.276	29.929	31.429	26.356		x
inter-subunit	β6-α6	β6	K92	α6	K102	32.292	31.831	32.85	26.305				x
inter-subunit	β6-α6	β6	K101	α6	K61	35.924	38.359	37.008	43.192				x
inter-subunit	β6-β2	β6	K189	β2	K230								x
inter-subunit	β6-β2	β6	K192	β2	K230								x
inter-subunit	β6-β2	β6	K201	β2	K233								x
inter-subunit	β6-β3	β6	K186	β3	K201				93.803				x
inter-subunit	β6-β5	β6	K119	β5	Y163	30.771	31.492	32.191	35.781	x
inter-subunit	β6-β5	β6	K119	β5	Q164	27.338	28.161	28.772	34.714	x
inter-subunit	β6-β5	β6	K119	β5	Y165	26.102	26.693	27.796	31.78	x
inter-subunit	β6-β5	β6	K186	β5	K274								x
inter-subunit	β6-β7	β6	K233	β7	V191							x
inter-subunit	β6-β7	β6	K233	β7	V192							x
inter-subunit	β6-β7	β6	K233	β7	D193							x
inter-subunit	β6-β7	β6	K233	β7	R194							x
inter-subunit	β6-β7	β6	K233	β7	E195						x	x
inter-subunit	β6-β7	β6	K233	β7	S196						x	x
inter-subunit	β6-β7	β6	K233	β7	D197						x	x
inter-subunit	β6-β7	β6	K233	β7	I198						x
inter-subunit	β6-β7	β6	K233	β7	P199							x
inter-subunit	β7-RPN9	β7	Y261	RPN9	K145					x
inter-subunit	β7-RPN9	β7	G262	RPN9	K145					x
inter-subunit	β7-RPN9	β7	T263	RPN9	K145					x
inter-subunit	β7-RPN9	β7	I266	RPN9	K145					x
inter-subunit	β7-β1	β7	K259	β1	V202							x
inter-subunit	β7-β1	β7	K259	β1	E203							x
intra-subunit	RPN1	RPN1	K7	RPN1	K22				5.498				x
intra-subunit	RPN1	RPN1	K7	RPN1	K31				11.325				x
intra-subunit	RPN1	RPN1	K7	RPN1	K32				13.066				x
intra-subunit	RPN1	RPN1	K7	RPN1	K44				10.022				x
intra-subunit	RPN1	RPN1	K7	RPN1	K943				66.002				x
intra-subunit	RPN1	RPN1	K22	RPN1	K31				14.186				x
intra-subunit	RPN1	RPN1	K22	RPN1	K32				16.224				x
intra-subunit	RPN1	RPN1	K27	RPN1	K31				5.84				x
intra-subunit	RPN1	RPN1	K27	RPN1	K32				8.548				x
intra-subunit	RPN1	RPN1	K28	RPN1	K31				5.648				x
intra-subunit	RPN1	RPN1	K28	RPN1	K32				6.551				x
intra-subunit	RPN1	RPN1	K30	RPN1	K32				5.54				x
intra-subunit	RPN1	RPN1	K31	RPN1	K46				16.286				x
intra-subunit	RPN1	RPN1	K31	RPN1	K57				27.998				x
intra-subunit	RPN1	RPN1	K32	RPN1	K46				19.995				x
intra-subunit	RPN1	RPN1	K32	RPN1	K57				30.702				x
intra-subunit	RPN1	RPN1	K44	RPN1	K87				11.845				x
intra-subunit	RPN1	RPN1	V53	RPN1	K57	7.309	6.686	7.368	6.468	x	x
intra-subunit	RPN1	RPN1	E54	RPN1	K57	5.604	5.052	5.625	5.233	x	x
intra-subunit	RPN1	RPN1	K131	RPN1	D167	10.025	16.954	20.087	26.15	x
intra-subunit	RPN1	RPN1	H132	RPN1	K171	15.644	22.742	28.357	28.461	x
intra-subunit	RPN1	RPN1	D133	RPN1	K171	18.722	24.183	28.829	28.903	x
intra-subunit	RPN1	RPN1	K171	RPN1	K197	17.595	18.752	13.962	26.026				x
intra-subunit	RPN1	RPN1	K197	RPN1	E228	16.886	16.177	15.176	9.251	x
intra-subunit	RPN1	RPN1	K266	RPN1	A285	8.51	7.961	11.553	9.153	x
intra-subunit	RPN1	RPN1	K266	RPN1	V286	11.538	11.061	14.034	11.913	x
intra-subunit	RPN1	RPN1	K266	RPN1	L288	8.637	8.241	10.674	8.262	x
intra-subunit	RPN1	RPN1	K266	RPN1	G289	11.146	10.325	12.84	11.397	x
intra-subunit	RPN1	RPN1	K266	RPN1	E290	9.662	9.303	10.433	10.627	x
intra-subunit	RPN1	RPN1	K266	RPN1	E291	13.153	11.777	12.382	13.518	x
intra-subunit	RPN1	RPN1	K266	RPN1	D292	12.46	10.065	10.383	12.076	x
intra-subunit	RPN1	RPN1	K266	RPN1	M575	19.186	17.885	23.126	19.219	x
intra-subunit	RPN1	RPN1	K266	RPN1	G576	15.474	14.514	19.429	15.642	x
intra-subunit	RPN1	RPN1	K266	RPN1	Q577	14.39	14.824	20.168	14.016	x
intra-subunit	RPN1	RPN1	K266	RPN1	G578	14.115	14.962	19.156	15.789	x
intra-subunit	RPN1	RPN1	K266	RPN1	E579	14.251	16.449	21.448	14.661	x
intra-subunit	RPN1	RPN1	K266	RPN1	Q580	15.548	17.349	23.774	17.166	x
intra-subunit	RPN1	RPN1	K308	RPN1	G325	16.432	16.328	20.3	21.504			x
intra-subunit	RPN1	RPN1	K308	RPN1	Q327	11.869	11.088	14.654	19.052	x
intra-subunit	RPN1	RPN1	K308	RPN1	D328	13.721	10.945	14.518	16.872	x		x
intra-subunit	RPN1	RPN1	K308	RPN1	I329	12.924	12.483	15.661	18.419	x		x
intra-subunit	RPN1	RPN1	K308	RPN1	K334	13.393	10.892	14.062	12.401				x
intra-subunit	RPN1	RPN1	K308	RPN1	L914	13.541	11.427	12.968	40.053		x
intra-subunit	RPN1	RPN1	K308	RPN1	A915	12.868	11.616	12.752	40.656	x	x
intra-subunit	RPN1	RPN1	K308	RPN1	L916	10.939	9.457	10.512	39.963	x	x
intra-subunit	RPN1	RPN1	K308	RPN1	N917	11.867	11.851	11.775	36.174	x	x	x
intra-subunit	RPN1	RPN1	K308	RPN1	D918	9.814	12.377	10.667	35.45	x	x
intra-subunit	RPN1	RPN1	K308	RPN1	E919	8.257	10.605	9.722	32.897	x	x	x
intra-subunit	RPN1	RPN1	K308	RPN1	G920	11.542	7.315	6.59	30.044	x	x	x
intra-subunit	RPN1	RPN1	K308	RPN1	E921	14.07	8.676	8.431	29.839	x	x	x
intra-subunit	RPN1	RPN1	K308	RPN1	P922	15.886	10.71	12.032	29.68	x	x	x
intra-subunit	RPN1	RPN1	K308	RPN1	I923	16.512	14.44	14.033	32.912	x	x	x
intra-subunit	RPN1	RPN1	K344	RPN1	E919	9.302	12.495	11.806	35.681	x
intra-subunit	RPN1	RPN1	K344	RPN1	G920	11.412	12.056	10.471	32.371	x
intra-subunit	RPN1	RPN1	K344	RPN1	E921	14.53	10.963	8.926	32.905	x
intra-subunit	RPN1	RPN1	K352	RPN1	T349	8.067	7.533	7.755	8.17	x
intra-subunit	RPN1	RPN1	K352	RPN1	G350	6.585	6.664	6.444	5.501	x
intra-subunit	RPN1	RPN1	K352	RPN1	P351	3.817	3.886	3.801	3.823	x
intra-subunit	RPN1	RPN1	V353	RPN1	K352	3.824	3.881	3.81	3.806	x
intra-subunit	RPN1	RPN1	E355	RPN1	K352	5.401	6.516	5.546	5.234	x
intra-subunit	RPN1	RPN1	D356	RPN1	K352	6.125	7.833	6.354	6.609	x
intra-subunit	RPN1	RPN1	I357	RPN1	K352	8.88	10.035	8.862	9.108	x
intra-subunit	RPN1	RPN1	Y358	RPN1	K352	10.076	11.515	10.063	10.531	x
intra-subunit	RPN1	RPN1	L436	RPN1	K448	11.149	8.782	9.192	9.42	x
intra-subunit	RPN1	RPN1	D437	RPN1	K448	10.323	8.882	8.784	9.194	x
intra-subunit	RPN1	RPN1	K448	RPN1	D476	12.89	14.158	13.189	12.242	x
intra-subunit	RPN1	RPN1	K448	RPN1	Y477	10.326	10.865	9.381	9.399	x
intra-subunit	RPN1	RPN1	K448	RPN1	V478	13.527	13.171	9.996	12.345	x
intra-subunit	RPN1	RPN1	K448	RPN1	T479	15.212	15.455	12.381	13.784	x
intra-subunit	RPN1	RPN1	K559	RPN1	K709				15.776				x
intra-subunit	RPN1	RPN1	K559	RPN1	K713				19.883				x
intra-subunit	RPN1	RPN1	K559	RPN1	K720				29.01				x
intra-subunit	RPN1	RPN1	K559	RPN1	E724				33.83	x	x
intra-subunit	RPN1	RPN1	K559	RPN1	E725				33.528	x	x
intra-subunit	RPN1	RPN1	K559	RPN1	E726				35.033	x	x
intra-subunit	RPN1	RPN1	K559	RPN1	E727				37.61	x	x
intra-subunit	RPN1	RPN1	K627	RPN1	Y767				26.305	x
intra-subunit	RPN1	RPN1	K627	RPN1	G768				25.783	x
intra-subunit	RPN1	RPN1	K627	RPN1	N769				29.107	x
intra-subunit	RPN1	RPN1	K627	RPN1	E770				28.377	x
intra-subunit	RPN1	RPN1	K627	RPN1	H771				31.358	x
intra-subunit	RPN1	RPN1	K627	RPN1	I772				30.612	x
intra-subunit	RPN1	RPN1	K690	RPN1	N692					x
intra-subunit	RPN1	RPN1	K690	RPN1	G693					x
intra-subunit	RPN1	RPN1	K690	RPN1	E694					x
intra-subunit	RPN1	RPN1	K690	RPN1	K702								x
intra-subunit	RPN1	RPN1	K690	RPN1	K706								x
intra-subunit	RPN1	RPN1	K690	RPN1	K713								x
intra-subunit	RPN1	RPN1	K691	RPN1	K706								x
intra-subunit	RPN1	RPN1	K691	RPN1	K713								x
intra-subunit	RPN1	RPN1	K691	RPN1	K720								x
intra-subunit	RPN1	RPN1	K702	RPN1	K707				8.854				x
intra-subunit	RPN1	RPN1	K702	RPN1	K709				11.244				x
intra-subunit	RPN1	RPN1	K702	RPN1	K713				17.565				x
intra-subunit	RPN1	RPN1	K706	RPN1	K709				5.492				x
intra-subunit	RPN1	RPN1	K706	RPN1	K713				11.304				x
intra-subunit	RPN1	RPN1	K707	RPN1	K713				10.201				x
intra-subunit	RPN1	RPN1	K713	RPN1	E725				19.558	x
intra-subunit	RPN1	RPN1	K713	RPN1	E727				22.388	x
intra-subunit	RPN1	RPN1	N721	RPN1	K896				37.253	x
intra-subunit	RPN1	RPN1	D722	RPN1	K896				36.632	x
intra-subunit	RPN1	RPN1	D723	RPN1	K896				37.355	x
intra-subunit	RPN1	RPN1	E724	RPN1	K896				35.034	x
intra-subunit	RPN1	RPN1	E725	RPN1	K896				31.982	x
intra-subunit	RPN1	RPN1	E726	RPN1	K896				32.359	x
intra-subunit	RPN1	RPN1	Q842	RPN1	K896	17.711	17.969	21.762	31.491	x
intra-subunit	RPN1	RPN1	D843	RPN1	K896	14.757	14.519	18.651	29.372	x
intra-subunit	RPN1	RPN1	A844	RPN1	K896	17.458	16.557	20.884	26.82	x
intra-subunit	RPN1	RPN1	F912	RPN1	K985	21.497	22.108	20.725			x
intra-subunit	RPN1	RPN1	I913	RPN1	K985	17.748	18.384	17.147			x
intra-subunit	RPN1	RPN1	L914	RPN1	K985	16.043	16.983	15.579			x
intra-subunit	RPN1	RPN1	A915	RPN1	K985	12.339	13.286	11.892		x	x
intra-subunit	RPN1	RPN1	L916	RPN1	K985	11.434	12.024	10.963		x	x
intra-subunit	RPN1	RPN1	N917	RPN1	K943				13.076			x
intra-subunit	RPN1	RPN1	N917	RPN1	K985	8.327	8.821	8.051		x	x
intra-subunit	RPN1	RPN1	D918	RPN1	K943				14.642			x
intra-subunit	RPN1	RPN1	D918	RPN1	K985	10.937	7.37	8.423		x	x
intra-subunit	RPN1	RPN1	E919	RPN1	K943				13.859			x
intra-subunit	RPN1	RPN1	E919	RPN1	K985	14.274	11.121	12.14		x	x
intra-subunit	RPN1	RPN1	G920	RPN1	K943				10.489			x
intra-subunit	RPN1	RPN1	G920	RPN1	K985	15.598	12.43	13.047		x	x
intra-subunit	RPN1	RPN1	E921	RPN1	K943				9.214			x
intra-subunit	RPN1	RPN1	E921	RPN1	K985	13.45	14.696	15.774		x	x
intra-subunit	RPN1	RPN1	I923	RPN1	K985	9.916	15.085	13.695		x
intra-subunit	RPN1	RPN1	K924	RPN1	K985	11.531	16.334	12.594					x
intra-subunit	RPN1	RPN1	K943	RPN1	N958				6.157	x
intra-subunit	RPN1	RPN1	K943	RPN1	H959				6.501	x
intra-subunit	RPN1	RPN1	K943	RPN1	G960				4.326	x
intra-subunit	RPN1	RPN1	K943	RPN1	E961				6.924	x
intra-subunit	RPN1	RPN1	K943	RPN1	R962				8.365	x
intra-subunit	RPN1	RPN1	K943	RPN1	A963				9.534	x
intra-subunit	RPN1	RPN1	K943	RPN1	E964				10.205	x
intra-subunit	RPN1	RPN1	K943	RPN1	L965				9.675	x
intra-subunit	RPN1	RPN1	K943	RPN1	E966				12.643	x
intra-subunit	RPN1	RPN1	K943	RPN1	T967				13.928	x
intra-subunit	RPN1	RPN1	K943	RPN1	D968				17.464	x
intra-subunit	RPN1	RPN1	K943	RPN1	E969				18.559	x
intra-subunit	RPN1	RPN1	K943	RPN1	Y970				21.768	x
intra-subunit	RPN1	RPN1	K943	RPN1	N986					x
intra-subunit	RPN1	RPN1	K943	RPN1	P987					x
intra-subunit	RPN1	RPN1	K943	RPN1	D988					x	x	x
intra-subunit	RPN1	RPN1	K943	RPN1	Y989					x	x	x
intra-subunit	RPN1	RPN1	K943	RPN1	R990					x	x	x
intra-subunit	RPN1	RPN1	K943	RPN1	E991					x	x	x
intra-subunit	RPN1	RPN1	K943	RPN1	E992					x	x	x
intra-subunit	RPN1	RPN1	K943	RPN1	E993					x	x	x
intra-subunit	RPN1	RPN1	E969	RPN1	K985	11.687	10.343	9.146		x
intra-subunit	RPN1	RPN1	Y970	RPN1	K985	7.904	6.867	5.884		x
intra-subunit	RPN10	RPN10	Y15	RPN10	K84	9.098	10.189	10.138	8.932	x
intra-subunit	RPN10	RPN10	G19	RPN10	K104	40.33	41.071	39.634	40.291			x
intra-subunit	RPN10	RPN10	D20	RPN10	K104	39.016	38.841	38.54	39.547			x
intra-subunit	RPN10	RPN10	K84	RPN10	H86	6.508	6.925	6.355	6.493	x
intra-subunit	RPN10	RPN10	K84	RPN10	M87	9.089	8.768	8.917	9.311	x
intra-subunit	RPN10	RPN10	K84	RPN10	A88	12.144	12.107	11.498	12.182	x
intra-subunit	RPN10	RPN10	K84	RPN10	K104	32.853	32.231	33.061	31.821				x
intra-subunit	RPN10	RPN10	K99	RPN10	K104	8.788	10.099	10.078	8.527				x
intra-subunit	RPN10	RPN10	K134	RPN10	P164	16.538	15.175	13.829	9.549	x
intra-subunit	RPN10	RPN10	K134	RPN10	Q165	17.655	16.147	15.64	8.139	x
intra-subunit	RPN10	RPN10	K134	RPN10	E166	18.514	16.042	16.775	10.612	x
intra-subunit	RPN11	RPN11	K12	RPN11	K96								x
intra-subunit	RPN11	RPN11	K12	RPN11	K127								x
intra-subunit	RPN11	RPN11	K12	RPN11	K150								x
intra-subunit	RPN11	RPN11	K12	RPN11	K182								x
intra-subunit	RPN11	RPN11	K12	RPN11	Y203					x
intra-subunit	RPN11	RPN11	K12	RPN11	H204					x
intra-subunit	RPN11	RPN11	K12	RPN11	K205								x
intra-subunit	RPN11	RPN11	K12	RPN11	K208								x
intra-subunit	RPN11	RPN11	K12	RPN11	E234					x
intra-subunit	RPN11	RPN11	K12	RPN11	E235					x
intra-subunit	RPN11	RPN11	K12	RPN11	K242								x
intra-subunit	RPN11	RPN11	K12	RPN11	K246								x
intra-subunit	RPN11	RPN11	K12	RPN11	K253								x
intra-subunit	RPN11	RPN11	K148	RPN11	K182	37.583	37.562	37.932	17.842				x
intra-subunit	RPN11	RPN11	K150	RPN11	K182	35.672	34.328	33.911	16.094				x
intra-subunit	RPN11	RPN11	K150	RPN11	E234	31.874	30.285	31.983	43.584	x
intra-subunit	RPN11	RPN11	K150	RPN11	E235	29.178	27.673	28.831	41.428	x
intra-subunit	RPN11	RPN11	E169	RPN11	K182				16.319			x
intra-subunit	RPN11	RPN11	K182	RPN11	K242	71.547	65.465	66.571	51.915				x
intra-subunit	RPN11	RPN11	K182	RPN11	K267	70.67	62	66.2	40.937				x
intra-subunit	RPN11	RPN11	I201	RPN11	K208	21.923	22.03	21.73	22.422		x
intra-subunit	RPN11	RPN11	D202	RPN11	K208	18.753	18.572	18.207	18.985		x	x
intra-subunit	RPN11	RPN11	Y203	RPN11	K208	15.124	14.995	14.687	15.527	x	x	x
intra-subunit	RPN11	RPN11	H204	RPN11	K208	12.651	12.155	11.076	12.42	x	x	x
intra-subunit	RPN11	RPN11	E234	RPN11	K246	18.625	19.106	18.895	19.556	x	x
intra-subunit	RPN11	RPN11	E235	RPN11	K246	16.948	16.461	17.092	17.472	x	x
intra-subunit	RPN11	RPN11	S236	RPN11	K246	15.935	15.557	15.97	16.341	x	x
intra-subunit	RPN11	RPN11	N237	RPN11	K246	14.588	14.996	14.916	15.512	x	x
intra-subunit	RPN11	RPN11	L238	RPN11	K246	12.804	12.812	12.98	13.553	x	x
intra-subunit	RPN11	RPN11	K242	RPN11	I247	8.637	8.806	8.901	9.535	x	x
intra-subunit	RPN11	RPN11	K242	RPN11	A248	11.581	11.502	11.443	10.066	x	x
intra-subunit	RPN11	RPN11	K242	RPN11	E249	12.222	12.57	12.452	11.865	x	x
intra-subunit	RPN11	RPN11	E249	RPN11	K253	6.63	6.651	6.373	6.706	x
intra-subunit	RPN11	RPN11	K253	RPN11	I255	5.537	5.119	5.393	5.677	x	x	x
intra-subunit	RPN11	RPN11	K253	RPN11	E256	5.094	4.946	5.338	5.314	x	x	x
intra-subunit	RPN11	RPN11	K253	RPN11	E257	6.368	6.09	6.617	8.379	x	x	x
intra-subunit	RPN11	RPN11	K253	RPN11	E258	8.664	8.521	8.948	9.422	x
intra-subunit	RPN11	RPN11	K253	RPN11	K259	9.844	9.76	9.901	13.095				x
intra-subunit	RPN11	RPN11	K253	RPN11	E260	10.86	10.679	10.95	15.032	x
intra-subunit	RPN11	RPN11	K253	RPN11	L261	12.57	12.127	12.816	17.771	x
intra-subunit	RPN11	RPN11	K253	RPN11	T262	14.683	14.433	14.536	18.329	x
intra-subunit	RPN11	RPN11	K253	RPN11	E263	15.775	15.547	15.748	16.451	x
intra-subunit	RPN11	RPN11	K253	RPN11	E264	16.889	16.506	17.216	16.865	x
intra-subunit	RPN11	RPN11	K253	RPN11	E265	19.006	18.716	19.077	15.093	x
intra-subunit	RPN11	RPN11	K253	RPN11	L266	20.662	20.45	20.725	11.948	x
intra-subunit	RPN11	RPN11	E257	RPN11	K267	15.867	15.746	16.396	12.22	x	x
intra-subunit	RPN11	RPN11	E258	RPN11	K267	14.818	14.611	14.925	9.125	x	x	x
intra-subunit	RPN11	RPN11	K267	RPN11	Y270				5.721		x	x
intra-subunit	RPN11	RPN11	K267	RPN11	V271				5.43		x	x
intra-subunit	RPN12	RPN12	G18	RPN12	K101	17.541	16.972	16.974	16.899	x
intra-subunit	RPN12	RPN12	D19	RPN12	K101	19.626	19.069	18.921	19.504	x
intra-subunit	RPN12	RPN12	Y20	RPN12	K101	17.968	17.36	16.494	17.995	x
intra-subunit	RPN12	RPN12	K121	RPN12	S124	4.949	4.815	4.794	4.869	x
intra-subunit	RPN12	RPN12	K121	RPN12	E125	6.156	6.233	5.968	6.256	x
intra-subunit	RPN12	RPN12	H123	RPN12	K131	13.102	12.521	13.791	13.414	x
intra-subunit	RPN12	RPN12	S124	RPN12	K131	12.632	12.437	13.378	12.996	x
intra-subunit	RPN12	RPN12	E125	RPN12	K131	11.452	10.416	11.507	11.775	x
intra-subunit	RPN12	RPN12	L126	RPN12	K131	8.551	7.507	8.733	9.393	x
intra-subunit	RPN12	RPN12	Q127	RPN12	K131	7.408	7.865	8.799	7.63	x
intra-subunit	RPN12	RPN12	Y128	RPN12	K131	8.047	8.291	8.831	7.626	x
intra-subunit	RPN12	RPN12	D130	RPN12	K134	7.997	9.703	9.226	6.409	x
intra-subunit	RPN12	RPN12	D130	RPN12	K147	19.589	19.357	19.541	15.183	x
intra-subunit	RPN12	RPN12	H132	RPN12	K134	5.985	5.776	6.043	5.831	x
intra-subunit	RPN12	RPN12	I133	RPN12	K134	3.722	3.923	3.846	3.845	x
intra-subunit	RPN12	RPN12	K134	RPN12	K134					x
intra-subunit	RPN12	RPN12	K134	RPN12	L142	10.957	10.452	10.873	10.916	x
intra-subunit	RPN12	RPN12	N135	RPN12	K134	3.756	3.881	3.878	3.86	x
intra-subunit	RPN12	RPN12	L136	RPN12	K134	5.807	5.674	5.699	5.913	x
intra-subunit	RPN12	RPN12	E137	RPN12	K134	5.995	5.686	5.596	6.736	x
intra-subunit	RPN12	RPN12	K191	RPN12	K242	18.224	5.797	17.322	12.936				x
intra-subunit	RPN12	RPN12	K232	RPN12	K242	29.992	16.981	26.803	20.759				x
intra-subunit	RPN12	RPN12	K240	RPN12	A243	8.252	5.848	7.87	5.388	x
intra-subunit	RPN12	RPN12	K240	RPN12	D244	11.645	6.66	11.557	6.565	x
intra-subunit	RPN12	RPN12	K240	RPN12	Y245	13.149	4.118	14.469	9.215	x
intra-subunit	RPN12	RPN12	K240	RPN12	E246	16.27	5.098	14.664	10.33	x
intra-subunit	RPN12	RPN12	K240	RPN12	D247	17.268	8.201	15.635	11.313	x
intra-subunit	RPN12	RPN12	K240	RPN12	E248	17.706	8.585	18.6	13.705	x
intra-subunit	RPN12	RPN12	K240	RPN12	M249	14.092	11.046	17.058	16.476	x
intra-subunit	RPN12	RPN12	K240	RPN12	M250	15.123	11.76	15.604	19.995	x
intra-subunit	RPN12	RPN12	K240	RPN12	E252	18.466	16.698	17.501	19.465	x
intra-subunit	RPN13	RPN13	K79	RPN13	P110	14.238	12.734	12.17	12.705	x
intra-subunit	RPN13	RPN13	K79	RPN13	L111	10.836	13.239	9.992	12.493	x
intra-subunit	RPN13	RPN13	K79	RPN13	N112	10.594	12.038	10.465	9.891	x
intra-subunit	RPN13	RPN13	K79	RPN13	E113	9.446	14.48	7.68	10.13	x
intra-subunit	RPN13	RPN13	K79	RPN13	L114	10.483	14.49	7.179	11.246	x
intra-subunit	RPN13	RPN13	K82	RPN13	P110	11.247	9.269	13.822	7.237	x
intra-subunit	RPN13	RPN13	K82	RPN13	L111	10.109	8.912	14.115	7.337	x
intra-subunit	RPN13	RPN13	K82	RPN13	N112	12.842	7.686	15.002	4.999	x
intra-subunit	RPN13	RPN13	K82	RPN13	E113	13.938	10.989	11.819	7.981	x
intra-subunit	RPN13	RPN13	K82	RPN13	L114	12.87	12.624	9.086	9.944	x
intra-subunit	RPN13	RPN13	P110	RPN13	K119	15.826	15.866	10.354	17.129	x	x	x
intra-subunit	RPN13	RPN13	L111	RPN13	K119	13.322	14.899	10.326	14.652	x	x	x
intra-subunit	RPN13	RPN13	N112	RPN13	K119	10.455	15.474	6.902	15.808	x	x	x
intra-subunit	RPN13	RPN13	E113	RPN13	K119	8.026	14.144	7.99	13.769	x	x	x
intra-subunit	RPN13	RPN13	L114	RPN13	K119	8.906	10.479	10.766	10.508	x	x	x
intra-subunit	RPN2	RPN2	E74	RPN2	K104	10.886	10.562	10.746	11.191	x
intra-subunit	RPN2	RPN2	Y75	RPN2	K104	7.064	6.956	7.233	7.54	x
intra-subunit	RPN2	RPN2	E76	RPN2	K104	8.002	6.987	7.511	7.01	x
intra-subunit	RPN2	RPN2	E76	RPN2	K115	17.052	17.728	17.539	21.593	x
intra-subunit	RPN2	RPN2	S77	RPN2	K115	20.116	20.49	20.114	23.976	x
intra-subunit	RPN2	RPN2	A78	RPN2	K115	21.993	22.565	22.471	24.565	x
intra-subunit	RPN2	RPN2	K80	RPN2	K132	9.317	9.439	9.26	13.273				x
intra-subunit	RPN2	RPN2	Y81	RPN2	K132	11.065	10.762	10.929	14.049		x
intra-subunit	RPN2	RPN2	A82	RPN2	K132	9.966	9.926	9.75	11.496		x
intra-subunit	RPN2	RPN2	K86	RPN2	K132	8.433	8.371	8.31	7.088				x
intra-subunit	RPN2	RPN2	K94	RPN2	K143	11.988	11.965	12.385	7.67				x
intra-subunit	RPN2	RPN2	K94	RPN2	K146	15.462	15.936	15.96	10.938				x
intra-subunit	RPN2	RPN2	I141	RPN2	K146	8.563	8.769	8.803	8.977	x
intra-subunit	RPN2	RPN2	E142	RPN2	K146	5.914	5.962	6.291	6.325	x
intra-subunit	RPN2	RPN2	K146	RPN2	K171	14.239	13.654	14.719	17.655				x
intra-subunit	RPN2	RPN2	K146	RPN2	K173	10.486	9.795	10.905	15.608				x
intra-subunit	RPN2	RPN2	K151	RPN2	K173	11.77	12.145	12.782	12.3				x
intra-subunit	RPN2	RPN2	K184	RPN2	E181	5.158	5.378	5.045	5.618	x
intra-subunit	RPN2	RPN2	K184	RPN2	N182	5.389	5.75	5.514	5.707	x
intra-subunit	RPN2	RPN2	K184	RPN2	V183	3.766	3.775	3.839	3.847	x
intra-subunit	RPN2	RPN2	K184	RPN2	I185	3.733	3.923	3.875	3.812	x
intra-subunit	RPN2	RPN2	K184	RPN2	I186	5.6	5.598	5.406	5.459	x
intra-subunit	RPN2	RPN2	N187	RPN2	K184	5.346	5.164	5.147	5.235	x
intra-subunit	RPN2	RPN2	Y188	RPN2	K184	6.223	6.321	6.217	6.604	x
intra-subunit	RPN2	RPN2	K316	RPN2	K689	14.19	14.588	13.595	12.05				x
intra-subunit	RPN2	RPN2	K316	RPN2	K794				10.76				x
intra-subunit	RPN2	RPN2	K318	RPN2	K689	12.776	12.654	12.073	13.106				x
intra-subunit	RPN2	RPN2	K318	RPN2	K794				15.341				x
intra-subunit	RPN2	RPN2	K350	RPN2	Y389	16.321	14.278	16.4	15.89	x
intra-subunit	RPN2	RPN2	E381	RPN2	K384	5.035	5.076	4.398	4.589	x
intra-subunit	RPN2	RPN2	G382	RPN2	K384	5.618	5.563	5.451	5.411	x
intra-subunit	RPN2	RPN2	K383	RPN2	K924	14.173	13.156	18.316	14.915				x
intra-subunit	RPN2	RPN2	K384	RPN2	K924	13.249	11.462	17.78	12.992				x
intra-subunit	RPN2	RPN2	K467	RPN2	S505	12.856	12.081	12.021	12.756	x
intra-subunit	RPN2	RPN2	K467	RPN2	Q506	15.94	14.71	15.324	15.949	x
intra-subunit	RPN2	RPN2	K467	RPN2	E507	14.947	13.107	14.026	14.634	x
intra-subunit	RPN2	RPN2	S505	RPN2	K538	11.606	11.914	12.074	12.337	x
intra-subunit	RPN2	RPN2	Q506	RPN2	K538	10.624	11.962	12.002	12.107	x
intra-subunit	RPN2	RPN2	E507	RPN2	K538	14.167	15.324	15.188	15.557	x
intra-subunit	RPN2	RPN2	T537	RPN2	K538	3.835	3.841	3.807	3.805	x
intra-subunit	RPN2	RPN2	K538	RPN2	T537	3.835	3.841	3.807	3.805	x
intra-subunit	RPN2	RPN2	K538	RPN2	M539	3.763	3.853	3.914	3.825	x
intra-subunit	RPN2	RPN2	M539	RPN2	K538	3.763	3.853	3.914	3.825	x
intra-subunit	RPN2	RPN2	K569	RPN2	H573	6.298	5.883	6.326	6.132	x
intra-subunit	RPN2	RPN2	K569	RPN2	V574	8.914	8.739	8.926	8.8	x
[truncated: 1,530 more rows]

## Sheet: Table S3B
Supplementary Table 3B. The Observed Frequency of Diazirine Labeling on Each AAs in the Yeast 26S Proteasome
Amino Acid	SDASO-L	SDASO-M	SDASO-S	Avg	Std
A	0.0594594	0.0924772	0.0856483	0.079195	0.0142309
C	0.00475076	0.00113379	0.00119372	0.00235942	0.00169111
D	0.0634495	0.069387	0.0592299	0.0640221	0.00416635
E	0.320352	0.321416	0.325255	0.322341	0.0021055
F	0.0130923	0.0243229	0.0217323	0.0197158	0.00480146
G	0.0449763	0.0336519	0.0550891	0.0445724	0.00875636
H	0.0505664	0.0303792	0.0270743	0.0360066	0.0103833
I	0.041523	0.0289848	0.0301919	0.0335666	0.0056476
K	0.0102215	0.00659129	0.00661137	0.00780804	0.00170656
L	0.074156	0.0764931	0.0636607	0.0714366	0.00558055
M	0.0218359	0.00910296	0.00969143	0.0135434	0.00586857
N	0.0368326	0.042236	0.0298255	0.036298	0.00508062
P	0.0183716	0.0193757	0.0178144	0.0185206	0.00064603
Q	0.0270264	0.0359237	0.0332405	0.0320635	0.00372642
R	0.0174486	0.0192936	0.0225276	0.0197566	0.0020992
S	0.044897	0.0493447	0.0559147	0.0500521	0.00452567
T	0.028106	0.0208926	0.0339017	0.0276334	0.00532143
V	0.043301	0.0523075	0.0519317	0.04918	0.00415995
W	0.0116546	0.00530678	0.00233234	0.00643125	0.00388797
Y	0.0679791	0.0613789	0.0671338	0.0654973	0.0029325

## Sheet: Table S3C
Supplementary Table 3C. XL-PPIs of the Yeast 26S Proteasome Derived from SDASO and DSSO Cross-linking											Subunit color coding scheme for XL-Maps
Interaction Type	Interaction Category	PPIs	# of ID Counts out of the Total Biological Replicates									Subunit	Subunit Color
			SDASO-L	SDASO-Lc	SDASO-M	SDASO-S	DSSO	Total ID Counts			19S Core	Rpt1
Inter-subunit	19S base-19S base	RPN13-RPN2	1	1			2	4				Rpt2
Inter-subunit	19S base-19S base	RPN1-RPT2	3		3	2	2	10				Rpt3
Inter-subunit	19S base-19S base	RPN1-RPT4					2	2				Rpt4
Inter-subunit	19S base-19S base	RPN1-RPT6					2	2				Rpt5
Inter-subunit	19S base-19S base	RPN2-RPN1					2	2				Rpt6
Inter-subunit	19S base-19S base	RPN2-RPT1					2	2				Rpn1
Inter-subunit	19S base-19S base	RPN2-RPT2	3	3	3		2	11				Rpn2
Inter-subunit	19S base-19S base	RPN2-RPT3					2	2				Rpn10
Inter-subunit	19S base-19S base	RPN2-RPT5		3				3				Rpn13
Inter-subunit	19S base-19S base	RPN2-RPT6	3	2	3	3	2	13			19S lid	Rpn3
Inter-subunit	19S base-19S base	RPT1-RPN1	3	3	1		2	9				Rpn5
Inter-subunit	19S base-19S base	RPT1-RPT2	3	3	3	3	2	14				Rpn6
Inter-subunit	19S base-19S base	RPT1-RPT4	1				2	3				Rpn7
Inter-subunit	19S base-19S base	RPT1-RPT6	2			2	2	6				Rpn8
Inter-subunit	19S base-19S base	RPT2-RPT4					2	2				Rpn9
Inter-subunit	19S base-19S base	RPT2-RPT6	2	3	1	1	2	9				Rpn11
Inter-subunit	19S base-19S base	RPT3-RPN1			1		2	3				Rpn12
Inter-subunit	19S base-19S base	RPT3-RPT1					2	2				SEM1
Inter-subunit	19S base-19S base	RPT3-RPT2					2	2			α core paritcle	α1
Inter-subunit	19S base-19S base	RPT3-RPT4	2		2	2	2	8				α2
Inter-subunit	19S base-19S base	RPT3-RPT6	3	2	3	3	2	13				α3
Inter-subunit	19S base-19S base	RPT4-RPT6			1		2	3				α4
Inter-subunit	19S base-19S base	RPT5-RPN1					1	1				α5
Inter-subunit	19S base-19S base	RPT5-RPT1	3	3	3		2	11				α6
Inter-subunit	19S base-19S base	RPT5-RPT2					2	2				α7
Inter-subunit	19S base-19S base	RPT5-RPT3			1		2	3			β core paritcle	β1
Inter-subunit	19S base-19S base	RPT5-RPT4	3	3	3	3	2	14				β2
Inter-subunit	19S base-19S base	RPT5-RPT6					2	2				β3
Inter-subunit	19S base-19S lid	RPN10-RPN11					2	2				β4
Inter-subunit	19S base-19S lid	RPN10-RPN8					2	2				β5
Inter-subunit	19S base-19S lid	RPN11-RPT4	1				2	3				β6
Inter-subunit	19S base-19S lid	RPN11-RPT6	1		3		2	6				β7
Inter-subunit	19S base-19S lid	RPN12-RPT4	1					1
Inter-subunit	19S base-19S lid	RPN12-RPT5		1				1
Inter-subunit	19S base-19S lid	RPN1-RPN11					1	1
Inter-subunit	19S base-19S lid	RPN1-RPN3		1	1			2
Inter-subunit	19S base-19S lid	RPN1-RPN7					2	2
Inter-subunit	19S base-19S lid	RPN1-RPN8		2				2
Inter-subunit	19S base-19S lid	RPN1-RPN9		1				1
Inter-subunit	19S base-19S lid	RPN2-RPN11		2			2	4
Inter-subunit	19S base-19S lid	RPN2-RPN3	2		1		2	5
Inter-subunit	19S base-19S lid	RPN2-RPN6		1				1
Inter-subunit	19S base-19S lid	RPN2-RPN8		3			2	5
Inter-subunit	19S base-19S lid	RPN3-RPT2		1				1
Inter-subunit	19S base-19S lid	RPN3-RPT4		1				1
Inter-subunit	19S base-19S lid	RPN3-RPT6	3	3	3		2	11
Inter-subunit	19S base-19S lid	RPT1-RPN11		1				1
Inter-subunit	19S base-19S lid	RPT1-RPN7					1	1
Inter-subunit	19S base-19S lid	RPT1-RPN8		1				1
Inter-subunit	19S base-19S lid	RPT1-RPN9		1				1
Inter-subunit	19S base-19S lid	RPT2-RPN11					2	2
Inter-subunit	19S base-19S lid	RPT2-RPN6			1			1
Inter-subunit	19S base-19S lid	RPT3-RPN11			2		2	4
Inter-subunit	19S base-19S lid	RPT3-RPN3	2	3	3		2	10
Inter-subunit	19S base-19S lid	RPT3-RPN6					2	2
Inter-subunit	19S base-19S lid	RPT3-RPN8					1	1
Inter-subunit	19S base-19S lid	RPT4-RPN5					2	2
Inter-subunit	19S base-19S lid	RPT4-RPN8		1	1			2
Inter-subunit	19S base-19S lid	RPT4-RPN9					2	2
Inter-subunit	19S base-19S lid	RPT5-RPN5				1	2	3
Inter-subunit	19S base-19S lid	RPT5-RPN8					2	2
Inter-subunit	19S base-19S lid	RPT5-RPN9	2				2	4
Inter-subunit	19S base-19S lid	RPT6-RPN6					2	2
Inter-subunit	19S base-19S lid	RPT6-RPN7		1			2	3
Inter-subunit	19S base-19S lid	RPT6-RPN8			3		2	5
Inter-subunit	19S base-19S lid	SEM1-RPN1					1	1
Inter-subunit	19S base-20S	RPN1-α4					2	2
Inter-subunit	19S base-20S	RPN2-α6	1					1
Inter-subunit	19S base-20S	RPT1-α4					2	2
Inter-subunit	19S base-20S	α1-RPT3					2	2
Inter-subunit	19S base-20S	α1-RPT4					2	2
Inter-subunit	19S base-20S	α1-RPT5					1	1
Inter-subunit	19S base-20S	α2-RPT1			1			1
Inter-subunit	19S base-20S	α2-RPT3					2	2
Inter-subunit	19S base-20S	α2-RPT6					2	2
Inter-subunit	19S base-20S	α3-RPT1					1	1
Inter-subunit	19S base-20S	α3-RPT2					2	2
Inter-subunit	19S base-20S	α3-RPT6					2	2
Inter-subunit	19S base-20S	α4-RPT2					2	2
Inter-subunit	19S base-20S	α4-RPT4			3	1		4
Inter-subunit	19S base-20S	α4-RPT6			1			1
Inter-subunit	19S base-20S	α5-RPT1					2	2
Inter-subunit	19S base-20S	α5-RPT4			1			1
Inter-subunit	19S base-20S	α7-RPT4					2	2
Inter-subunit	19S base-20S	α7-RPT5			1			1
Inter-subunit	19S base-20S	β1-RPN1				1		1
Inter-subunit	19S base-20S	β1-RPT2		1				1
Inter-subunit	19S base-20S	β4-RPT6	1					1
Inter-subunit	19S base-20S	β5-RPT4			3			3
Inter-subunit	19S base-20S	β6-RPT6		1				1
Inter-subunit	19S lid-19S lid	RPN11-RPN5	2		2		2	6
Inter-subunit	19S lid-19S lid	RPN11-RPN6	1				2	3
Inter-subunit	19S lid-19S lid	RPN11-RPN7	3				2	5
Inter-subunit	19S lid-19S lid	RPN11-RPN8	3	3	3	3	2	14
Inter-subunit	19S lid-19S lid	RPN11-RPN9			2			2
Inter-subunit	19S lid-19S lid	RPN12-RPN3	3	2			2	7
Inter-subunit	19S lid-19S lid	RPN12-RPN6		3				3
Inter-subunit	19S lid-19S lid	RPN12-RPN8					2	2
Inter-subunit	19S lid-19S lid	RPN12-RPN9	3	3	3	3	2	14
Inter-subunit	19S lid-19S lid	RPN3-RPN11		3			2	5
Inter-subunit	19S lid-19S lid	RPN3-RPN6	1					1
Inter-subunit	19S lid-19S lid	RPN3-RPN7	3	3	3	3	2	14
Inter-subunit	19S lid-19S lid	RPN3-RPN8	3				2	5
Inter-subunit	19S lid-19S lid	RPN3-RPN9		1				1
Inter-subunit	19S lid-19S lid	RPN5-RPN6	1				2	3
Inter-subunit	19S lid-19S lid	RPN7-RPN5				3		3
Inter-subunit	19S lid-19S lid	RPN7-RPN6	3		3		2	8
Inter-subunit	19S lid-19S lid	RPN7-RPN8					2	2
Inter-subunit	19S lid-19S lid	RPN8-RPN5	3	2	3		2	10
Inter-subunit	19S lid-19S lid	RPN8-RPN6	2					2
Inter-subunit	19S lid-19S lid	RPN9-RPN5	3	3			2	8
Inter-subunit	19S lid-19S lid	RPN9-RPN6					1	1
Inter-subunit	19S lid-19S lid	RPN9-RPN8	3	3	2	1	2	11
Inter-subunit	19S lid-19S lid	SEM1-RPN11					2	2
Inter-subunit	19S lid-19S lid	SEM1-RPN3	1	1			2	4
Inter-subunit	19S lid-19S lid	SEM1-RPN7		3			2	5
Inter-subunit	19S lid-19S lid	SEM1-RPN8					2	2
Inter-subunit	19S lid-19S lid	SEM1-RPN9		2				2
Inter-subunit	19S lid-20S	α1-RPN5					2	2
Inter-subunit	19S lid-20S	α1-RPN7	1					1
Inter-subunit	19S lid-20S	α2-RPN6					2	2
Inter-subunit	19S lid-20S	α3-RPN6					2	2
Inter-subunit	19S lid-20S	α3-RPN7					2	2
Inter-subunit	19S lid-20S	α7-RPN5					2	2
Inter-subunit	19S lid-20S	β1-RPN6		1				1
Inter-subunit	19S lid-20S	β3-RPN6			1			1
Inter-subunit	19S lid-20S	β7-RPN9	2					2
Inter-subunit	20S-20S	α1-α2	3	3	3	3	2	14
Inter-subunit	20S-20S	α1-β1					2	2
Inter-subunit	20S-20S	α1-β7					1	1
Inter-subunit	20S-20S	α2-β2		3	1	3		7
Inter-subunit	20S-20S	α2-β3	3	1	3	3	1	11
Inter-subunit	20S-20S	α3-α2	2		1		2	5
Inter-subunit	20S-20S	α3-α4	2			3	2	7
Inter-subunit	20S-20S	α3-β3	1		2	2	2	7
Inter-subunit	20S-20S	α5-α4	3	1	3	3		10
Inter-subunit	20S-20S	α5-α6	3	3	3	3		12
Inter-subunit	20S-20S	α7-α1		3	3	3		9
Inter-subunit	20S-20S	α7-α6	3			3	2	8
Inter-subunit	20S-20S	β2-α4				1		1
Inter-subunit	20S-20S	β2-β7	3	3				6
Inter-subunit	20S-20S	β3-β5	2		3	3	1	9
Inter-subunit	20S-20S	β4-α3		1	2	3	2	8
Inter-subunit	20S-20S	β4-α4			3	3		6
Inter-subunit	20S-20S	β4-β3			3		2	5
Inter-subunit	20S-20S	β4-β5			2		2	4
Inter-subunit	20S-20S	β5-α4	2	1	3	3		9
Inter-subunit	20S-20S	β6-α5	1					1
Inter-subunit	20S-20S	β6-α6			2		2	4
Inter-subunit	20S-20S	β6-β2					2	2
Inter-subunit	20S-20S	β6-β3					2	2
Inter-subunit	20S-20S	β6-β5	3				2	5
Inter-subunit	20S-20S	β6-β7			3	3		6
Inter-subunit	20S-20S	β7-β1				1		1
Inter-subunit	26S-PIPs	β5-ACC1		3				3
Inter-subunit	26S-PIPs	α4-ACC1	2		3			5
Inter-subunit	26S-PIPs	ACC1-RPN7		2				2
Inter-subunit	26S-PIPs	ECM29-RPN1					2	2
Inter-subunit	26S-PIPs	ECM29-RPN6					2	2
Inter-subunit	26S-PIPs	ECM29-RPT4					2	2
Inter-subunit	26S-PIPs	ECM29-RPT6			1	2		3
Inter-subunit	26S-PIPs	RPT1-ECM29					2	2
Inter-subunit	26S-PIPs	RPT3-ECM29				1	2	3
Inter-subunit	26S-PIPs	RPT5-ECM29					2	2
Inter-subunit	26S-PIPs	FAA4-RPT4					2	2
Inter-subunit	26S-PIPs	RPT5-FAA4					2	2
Inter-subunit	26S-PIPs	α3-FZO1					2	2
Inter-subunit	26S-PIPs	FZO1-RPN5		3				3
Inter-subunit	26S-PIPs	RPT5-HSM3					2	2
Inter-subunit	26S-PIPs	RPT6-MLP1			1	1		2
Inter-subunit	26S-PIPs	RPT3-NAS6					2	2
Inter-subunit	26S-PIPs	NAS6-RPN5					2	2
Inter-subunit	26S-PIPs	NAS6-RPN6					2	2
Inter-subunit	26S-PIPs	NAS6-RPT6					2	2
Inter-subunit	26S-PIPs	NCP1-RPN3		2				2
Inter-subunit	26S-PIPs	RPN2-PHO88	2	1	1			4
Inter-subunit	26S-PIPs	RPN2-RLF2		1			1	2
Inter-subunit	26S-PIPs	α4-RLF2	3					3
Inter-subunit	26S-PIPs	RPA190-α2			3			3
Inter-subunit	26S-PIPs	RPL16A-α4	2		3			5
Inter-subunit	26S-PIPs	RPL4A-RPT1			3			3
Inter-subunit	26S-PIPs	RPS25B-RPT6				2		2
Inter-subunit	26S-PIPs	RPS4A-RPN1		3				3
Inter-subunit	26S-PIPs	α2-SKY1				2		2
Inter-subunit	26S-PIPs	α2-SLD3				2		2
Inter-subunit	26S-PIPs	RPT3-SMC4				3		3
Inter-subunit	26S-PIPs	RPT6-SMC4				3		3
Inter-subunit	26S-PIPs	SNF2-RPN11			2			2
Inter-subunit	26S-PIPs	STI1-RPN3		3				3
Inter-subunit	26S-PIPs	TIF34-RPT4			2			2
Inter-subunit	26S-PIPs	RPT2-TY1B-MR1	3	1				4
Inter-subunit	26S-PIPs	RPT1-UBP6					2	2
Inter-subunit	26S-PIPs	RPN2-UBP6		2				2
Inter-subunit	26S-PIPs	RPN1-UBP6		2				2
Inter-subunit	26S-PIPs	UBP6-RPN8		1	1			2
Inter-subunit	26S-PIPs	RPT2-UBP6	2				1	3
Inter-subunit	26S-PIPs	URA2-RPT6			2	1		3
Inter-subunit	26S-PIPs	RPN2-VPS13	2	2				4
Intra-subunit	19S lid	RPN3	3	3	3	3	2	14
Intra-subunit	19S lid	RPN5	3	3	3	3	2	14
Intra-subunit	19S lid	RPN6	3	3	1	1	2	10
Intra-subunit	19S lid	RPN7	3	3	3	3	2	14
Intra-subunit	19S lid	RPN8	3	3	3	3	2	14
Intra-subunit	19S lid	RPN9	3	3	3	3	2	14
Intra-subunit	19S lid	RPN11	3	3	3	3	2	14
Intra-subunit	19S lid	RPN12	3	3			2	8
Intra-subunit	19S lid	SEM1					2	2
Intra-subunit	19S base	RPN1	3	3	3	3	2	14
Intra-subunit	19S base	RPN2	3	3	2		2	10
Intra-subunit	19S base	RPN10		2		1	2	5
Intra-subunit	19S base	RPN13	3	3	1	2		9
Intra-subunit	19S base	RPT1	3	3	3	3	2	14
Intra-subunit	19S base	RPT2	3	3	3	3	2	14
Intra-subunit	19S base	RPT3	3	3	3	3	2	14
Intra-subunit	19S base	RPT4	3	3	3	3	2	14
Intra-subunit	19S base	RPT5	3		3	3	2	11
Intra-subunit	19S base	RPT6	3	3	3	3	2	14
Intra-subunit	20S	α1	3	3	3	3	2	14
Intra-subunit	20S	α2	3	1	3	3	2	12
Intra-subunit	20S	α3	3	3	3	3	2	14
Intra-subunit	20S	α4	3	3	3	3	2	14
Intra-subunit	20S	α5	1		3	3	2	9
Intra-subunit	20S	α6	1	2	3	3	1	10
Intra-subunit	20S	α7	3	3	3	3	2	14
Intra-subunit	20S	β1			3	3		6
Intra-subunit	20S	β2	1			3	1	5
Intra-subunit	20S	β3	3	1	3	3	2	12
Intra-subunit	20S	β4	3	3	3	3	2	14
Intra-subunit	20S	β5			3	2	1	6
Intra-subunit	20S	β6	1	3	3	3	2	12
Intra-subunit	20S	β7	3					3
Intra-subunit	PIPs	ACC1	3					3
Intra-subunit	PIPs	ECM29	1				2	3
Intra-subunit	PIPs	FAA4					2	2
Intra-subunit	PIPs	MLP1					1	1
Intra-subunit	PIPs	PHO88					1	1
Intra-subunit	PIPs	UBP6	3	3	3	2	2	13
Note:
Three biological replicates were carried out for each SDASO linkers. For SDASO-L, an additional three biological replicates were performed with chymotrypsin digestion (i.e. SDASO-Lc)
Two biological replicates were carried out for DSSO XL-MS experiments.
A total of 14 XL-MS experiments were performed for the yeast 26S proteasome
